# Supplementary material for: Transcriptional profiling of long non-coding RNAs in mantle of Crassostrea gigas and their association with shell pigmentation
Source: Sci Rep. 2018 Jan 23;8:1436. doi: 10.1038/s41598-018-19950-6 (PMC5780484; doi:10.1038/s41598-018-19950-6)
Supplement: Supplementary file 2 — Supplementary Table S1 [file 41598_2018_19950_MOESM2_ESM.xlsx]

## Sheet: Table S1
Table S1 qRT-PCR validation and comparative analyses with RNA-seq data.
Gene	qRT-PCR				qRT-PCR			RNA-seq			Primer
	△CT (mean±S.E.)				the expression ratio 2-△△CT			log2(fold_change)			Type	Sequence
					(t-test for equality of means)
	WS	BS	GS	NS	BS vs WS	GS vs WS	NS vsWS	BS vs WS	GS vs WS	NS vs WS
TCON_00951105	8.13±0.06	8.05±0.43	7.34±0.19	5.38±0.09	1.35	1.80*	6.78**	2.91	0.7	3.97**	F	TGATGGACCTCTCACAGTTTACC
					(P=0.469)	(P=0.011)	(P=0.000)				R	TATTCCTTGCCTCTTACAACACTC
TCON_00117563	5.65±0.13	6.08±0.12	5.30±0.11	5.62±0.14	0.75**	1.28**	1.03**	0.377	0.457	1.491	F	ATACATTGGTGCCGATTTTGTG
					(P=0.000)	(P=0.000)	(P=0.002)				R	CAAGCGACAGTTCCCAGGTT
TCON_00318208	12.77±0.67	8.53±0.20	12.34±1.01	11.26±0.23	4.7	2.68	0.77	4.64**	4.25**	2.51**	F	TTCGTCTTGGTTGTTGTTCTGC
					(P=0.075)	(P=0.366)	(P=0.749)				R	CACAAAGCTACTGATCTTGCCG
TCON_00265438	19.18±0.14	7.65±0.08	9.52±0.09	11.07±0.15	2759.53	772.57	278.55	1.67	3.09**	2.36*	F	TTGGTTCTTCTGTCCTGCCT
					(P=0.000)	(P=0.000)	(P=0.002)				R	GGATTTGATGGATCGTATGC
LOC105324712	8.82±0.63	5.60±0.06	5.83±0.25	5.22±0.21	5.66**	5.18**	7.74**	1.68*	1	1.59*	F	GACGCTTGTATGGTATACAGAATCT
					(P=0.000)	(P=0.002)	(P=0.000)				R	AACTAATGCGGGTGTTGGATC
LOC105341715AA1	15.20±0.62	12.33±0.26	12.08±0.22	11.16±0.30	3.27	3.53	8.7	3.00**	5.18**	1.29*	F	TCAACAACACGGTCTTCCTACA
					(P=0.098)	(P=0.054)	(P=0.133)				R	CCATGATCTTCAGTGCCTCC
	WS	BS	GS	NS	BS vs WS	BS vs GS	BS vsNS	BS vs WS	BS vs GS	BS vsNS
TCON_00924022	9.52±0.12	8.03±0.16	10.94±0.38	10.71±0.16	2.83**	6.6**	6.4**	0.87	1.1	0.94	F	CCACAAGCTGTAAATTCGCCAC
					(P=0.000)	(P=0.000)	(P=0.000)				R	GCATACAAAGGCTACTTCACTTCG
TCON_00543487	13.19±0.25	11.40±0.25	13.17±0.23	11.98±0.31	3.39**	3.45**	1.42	1.91	2.32	-1.55	F	CTTGGTTGGTCACATGATCAAGC
					(P=0.002)	(P=0.001)	(P=0.220)				R	CCATGCAGCGGTTTATAGGAG
LOC105341159	14.03±0.92	10.11±0.54	14.14±1.12	13.32±0.58	4.41	1.24	7.25	2.68*	-1.34	-0.51	F	GGCGGTCGGCTGTTAGAG
					(P=0.092)	(P=0.762)	(P=0.056)				R	CCACGCGATATGTACAACTGTG
LOC105334556	11.68±0.25	8.74±0.14	10.25±0.29	10.23±0.19	6.2**	2	2.53*	1.29*	0.64	-0.33	F	AATGCCAGGCTCTTCGGGAT
					(P=0.003)	(P=0.160)	(P=0.032)				R	GAATGTGGTGCATGACGTGGAT
	WS	BS	GS	NS	WS vs BS	WS vs GS	WS vsNS	WS vs BS	WS vs GS	WS vsNS
LOC105336634	9.12±0.04	19.06±0.10	11.12±0.17	19.10±0.20	939.44**	3.64**	808.35**	7.59**	1.27	4.53**	F	CACTCTTGATGCCTCTGTATCG
					(P=0.000)	(P=0.000)	(P=0.000)				R	CACTGGTGAAGATGGGTTGG
LOC105337314	9.14±0.26	9.79±0.08	9.44±0.05	8.49±0.07	2.08199	1.65441	0.850473	2.05*	1.34	0.37	F	CCAACGTGTTGTGCCAGTG
					(P=0.199)	(P=0.316)	(P=0.661)				R	CGTCTCCAGCTTGGGATAGG
LOC105344040	9.42±0.10	11.58±0.08	9.97±0.06	13.74±0.15	4.58**	1.51369	19.05**	2.34**	3.06**	2.24**	F	AGAGGGATTACCCAAGAGGAGT
					(P=0.001)	(P=0.084)	(P=0.000)				R	TCGGAGACAAACAAGGAACG
LOC105348387	9.69±0.19	9.7±0.05	10.80±0.16	9.20±0.07	1.14919	2.13904	0.801893	1.96	3.15**	0.85	F	TAACGGTTCATCCGCTCAGT
					(P=0.600)	(P=0.090)	(P=0.377)				R	TCTCCAATCACAGCCATCG
LOC105324831	12.47±0.82	17.54±0.17	15.58±0.53	16.02±0.48	88.92*	8.16*	14.88*	1.03	1.92**	1.71*	F	CCTGAAACAGACTACCCAAGAACC
					(P=0.012)	(P=0.023)	(P=0.016)				R	GCTCATACCTGACGAGATTTGC
LOC105332408AA4	13.29±0.22	13.50±0.22	13.65±0.26	12.59±0.28	1.1498	1.0778	0.512635	1.35	1.90*	0.66	F	CTAGACAATCTCACCGATTCCAC
					(P=0.781)	(P=0.910)	(P=0.384)				R	CCATGTTCCGACTGAACTCACT
	WS	BS	GS	NS	GS vs BS	GS vs NS	GS vsWS	GS vs BS	GS vs NS	GS vsWS
LOC105326901	16.34±0.27	16.95±0.18	13.60±0.11	16.08±0.04	6.74**	4.29**	3.70*	4.28**	1.34	1.11	F	CGTGACGACTTCTTAATGCTCT
					(P=0.001)	(P=0.002)	(P=0.006)				R	TCTACCGCATCGTCTTCCG
	BS-L		WS-R		BS-L vs WS-R			BS vs WS
TCON_00951105	7.52±0.35		13.16±0.63		918.75**			2.91			F	TGATGGACCTCTCACAGTTTACC
					(P=0.004)						R	TATTCCTTGCCTCTTACAACACTC
TCON_00117563	4.98±0.26		6.14±0.22		3.3			0.377			F	ATACATTGGTGCCGATTTTGTG
					(P=0.070)						R	CAAGCGACAGTTCCCAGGTT
TCON_00924022	10.09±0.24		10.61±0.22		1.45**			0.87			F	CCACAAGCTGTAAATTCGCCAC
					(P=0.000)						R	GCATACAAAGGCTACTTCACTTCG
TCON_00543487	12.98±0.17		12.78±0.30		1.12			1.91			F	CTTGGTTGGTCACATGATCAAGC
					(P=0.698)						R	CCATGCAGCGGTTTATAGGAG
LOC105324712	5.81±0.23		6.99±0.19		2.78*			1.68*			F	GACGCTTGTATGGTATACAGAATCT
					(P=0.009)						R	AACTAATGCGGGTGTTGGATC
LOC105326901	14.35±0.50		14.47±0.44		1.16			4.28**			F	CGTGACGACTTCTTAATGCTCT
					(P=0.548)						R	TCTACCGCATCGTCTTCCG
LOC105344040	9.09±0.28		9.95±0.51		31.21			-2.34**			F	AGAGGGATTACCCAAGAGGAGT
					(P=0.620)						R	TCGGAGACAAACAAGGAACG
LOC105334556	10.16±0.21		11.14±0.39		11.18			1.29*			F	AATGCCAGGCTCTTCGGGAT
					(P=0.400)						R	GAATGTGGTGCATGACGTGGAT
LOC105324831	7.69±0.29		8.19±0.26		2.8			-1.03			F	CCTGAAACAGACTACCCAAGAACC
					(P=0.473)						R	GCTCATACCTGACGAGATTTGC
** means P<0.005; * means P<0.05.
BS-L means sample is taken from left mantle of oyster with asymmetary shell colour pattern
WS-R means sample is taken from right mantle of oyster with asymmetary shell colour pattern
