# Supplementary material for: Transcriptional profiling of long non-coding RNAs in mantle of Crassostrea gigas and their association with shell pigmentation
Source: Sci Rep. 2018 Jan 23;8:1436. doi: 10.1038/s41598-018-19950-6 (PMC5780484; doi:10.1038/s41598-018-19950-6)
Supplement: Supplementary file 3 — Supplementary Table S2 [file 41598_2018_19950_MOESM3_ESM.xlsx]

## Sheet: Table S2
Table S2 Result of analysis of known and unknown TE families and subclasses that overlap with oyster transcripts.
C24966	1452	1520	TCONS_00006163	+	anti_sense_lncRNA	tandem_repeat	Minisatellite	AATGAGGCTTCGACCCATTTACACCATCACACACCTTTCA
C29632	2391	2957	TCONS_00017183	+	anti_sense_lncRNA	tandem_repeat	Satellite	GTCACCCTGTGTTTCATCAGTTCTCATTTCTACAATACATAATCATATTCCAAATACAGATATACTGTCAGAAAGTTAAATCAAAATGAGTCAAGTTTTGCGATAAAATAGAGTCAAGAACATGTATCTGAACTATTGGGTCACACATGTCAGACCACACTATAGGGCCTATATATTATCAATTACCAATTCTATTCTAATCTGTCAAGAACATGGACCCTATAATATGGGGTTACATTTAAGACAAACCAATTGCTAATCATCAACATGTAGACATTTTTGCTAAAAACATGGGCCTAATAGTTAGACAATATTGTGAATCATAAAAATGTATCAAATACATTACCATTGCCAAAATCCTCAATGAGTGTTTCATTGGTTATCCTAGAGCCATGACTA…
C29632	2846	3072	TCONS_00017183	+	anti_sense_lncRNA	tandem_repeat	Satellite	ATTTAAGACAAACCAATTGCTAAGCATCAACATGTGGAAATTTTCGCTGAAAATAATGGCCTATTAGTTAGACAATATTGTGAATCACATGAATGTATCAAATACATTACCAATAT
C29632	3022	4351	TCONS_00017183	+	anti_sense_lncRNA	tandem_repeat	Satellite	CCTAATAGTTAGACAATATTGTGAATCATACAAATGTATCAAATACATTACCATTGCCAAGATCCTCGATGAGTGTTTCATTGGTTGTCCTAGAGCCATGACTATCTTCTCTGTGTAGAGCCCATGCTTTTCTATGCAGGTTGCTGATACATATCTTTGGTTTTCCTCTCTGATGCTGAAAACTCCTTGGTCACCCTGTGTTTCATCAGTTCTCATTTCTACAATATGTAATCATATTCCAAATACATATATACTGTCAGAAAGTTAAAACAAAATGAGTAAGTTTTGCGATAAAAAAGAGTCTAGAACATGTATCTGAACTATTGGGTCACACATGTCAGACCACACTATAGGGCCTATATATTATCAAATACCAATTCTATTCTAATCTGTCAAGAA…
C29632	3144	3492	TCONS_00017185	+	anti_sense_lncRNA	tandem_repeat	Satellite	CCTAATAGTTAGACAATATTGTGAATCATACAAATGTATCAAATACATTACCATTGCCAAGATCCTCGATGAGTGTTTCATTGGTTGTCCTAGAGCCATGACTATCTTCTCTGTGTAGAGCCCATGCTTTTCTATGCAGGTTGCTGATACATATCTTTGGTTTTCCTCTCTGATGCTGAAAACTCCTTGGTCACCCTGTGTTTCATCAGTTCTCATTTCTACAATATGTAATCATATTCCAAATACATATATACTGTCAGAAAGTTAAAACAAAATGAGTAAGTTTTGCGATAAAAAAGAGTCTAGAACATGTATCTGAACTATTGGGTCACACATGTCAGACCACACTATAGGGCCTATATATTATCAAATACCAATTCTATTCTAATCTGTCAAGAA…
C34600	1406	1487	TCONS_00032560	-	anti_sense_lncRNA	tandem_repeat	Satellite	AGACCCTGGTGATGGGTATACTGACCCTGGTTATGGGTGTACAGACTCTGGTGATGGGCACACAGACTCTGGTGATACGTACTCTGACCCTGGTGATAGGTATGAAGACCCTGGTGATGGGTATACTGACCCTGGTTATGGGTGTACAGACTCTGGTGATGGGCACACAGACTCTGGTGAGACGTACTCTGACCCTGGTGATAGGTATGAAGACCCTGGTGATGGGTATACTGGCCCTGGTTATGGGTGTACAGACCCTGGTGATGGGCACACAAACTCTGGTGATACGTACTCTGACCCTGGTGATAGGTATGA
C34600	1406	1487	TCONS_00032560	-	anti_sense_lncRNA	tandem_repeat	Satellite	AGACCCTGGTGATGGGTATACAGACCCTGGTGATGGGCACACAGACTCTGGTGATACGCACACAGACCCTGGTGATACGTACTCTGACCCTGGTGATAGGTATGGAGACCCTGGTGATGGGTATACTGACCCTGGTTATGGGTGTACAGACTCTGGTGATGGGCACACAGACTCTGGTGATACGTACTCTGACCCTGGTGATAGGTATGA
C34600	1406	1487	TCONS_00032560	-	anti_sense_lncRNA	tandem_repeat	Satellite	GACCCTGGTTATGGGTATACAGACTCTGGTGATGGGCACACAGACTCTGGTGATACGTACTCTGACCCTGGTGATAGGTATGTAGACCCTGGTGATAGGTATACT
scaffold1004	632941	633182	TCONS_00040619	+	anti_sense_lncRNA	tandem_repeat	Minisatellite	GTCCATTCAGGAGATTAAATTTACTGTGACATCATACAAGTAAAATATTTTCAGAAAACCAAATATGCTCAATTTTAAA
scaffold1004	634169	634624	TCONS_00040619	+	anti_sense_lncRNA	tandem_repeat	Satellite	ATGTGATTCAATTTAAATTAATGAATTCAAAAGTATTATACATGTAATATTTACATTTGTAAAATATGCAACAAATCACAGATAGGCAATATCACAGTTATCAA
scaffold1016	436147	436197	TCONS_00049268	-	anti_sense_lncRNA	tandem_repeat	Microsatellite	AG
scaffold1016	436430	436483	TCONS_00049268	-	anti_sense_lncRNA	tandem_repeat	Microsatellite	AG
scaffold1016	436147	436197	TCONS_00048640	-	anti_sense_lncRNA	tandem_repeat	Microsatellite	AG
scaffold1016	436430	436483	TCONS_00048640	-	anti_sense_lncRNA	tandem_repeat	Microsatellite	AG
scaffold1016	436147	436197	TCONS_00048639	-	anti_sense_lncRNA	tandem_repeat	Microsatellite	AG
scaffold1016	436430	436483	TCONS_00048639	-	anti_sense_lncRNA	tandem_repeat	Microsatellite	AG
scaffold1021	276042	276125	TCONS_00057628	+	anti_sense_lncRNA	tandem_repeat	Minisatellite	CTGCCGATATAGCGCGTTATGCAAGTTGTACGAGTGTATATTTT
scaffold1032	201678	201695	TCONS_00064236	+	anti_sense_lncRNA	tandem_repeat	Microsatellite	TC
scaffold1032	605586	605850	TCONS_00064881	-	anti_sense_lncRNA	tandem_repeat	Satellite	ATATACTAGTGTGTATTATAGGGTGCCTGTCAGAAGATTATTCCACTGCCTAAAACATGGATGACTCATCCTCCCCAGTATAATACGAGGTCGAGGTCGGTAACCACTTATTGGTGCACCAGGTGAAAGGGGA
scaffold1037	44164	44223	TCONS_00067792	-	anti_sense_lncRNA	tandem_repeat	Microsatellite	GA
scaffold1045	84665	85571	TCONS_00069975	-	anti_sense_lncRNA	tandem_repeat	Satellite	TGTGATAAAGTTATCATTTTCAGACCCTTAAAACCCCTAAAAGGAGTCAAAAAGTGCCCCCTCGGACCATAATTTTTAAATTGTACTCTTTATTCTAAACTAATAACCGAAAAGAGTTTGAAAATCGGATAAACAATAAAAAAGTTACAGCTAAAGAGCCGTTTTTAATACTGACCCCTCCAGGTCCCTTATTTTTCGGAATTTTTTTCCTCAGACCTTTTCCGGTCTGCGCATTTAGTCCCTCATTACAAATACAAAATATAAAAATATTTGCTTAAAAACTGTTTGAGAAAACGTTACATGCGTGAATTCAATTTAACATAGAAACTCCCATAGACAATTTTCATCGGCTCATAAAACCGGAAGTACTCAACACTATTCAATGAAACTTGGAATATA…
scaffold1050	150275	150313	TCONS_00071151	-	anti_sense_lncRNA	tandem_repeat	Microsatellite	GA
scaffold1050	152130	152168	TCONS_00071151	-	anti_sense_lncRNA	tandem_repeat	Minisatellite	TAAAATTTTAACCGGTAAA
scaffold1050	153974	154022	TCONS_00071151	-	anti_sense_lncRNA	tandem_repeat	Microsatellite	GA
scaffold1050	150275	150313	TCONS_00071224	-	anti_sense_lncRNA	tandem_repeat	Microsatellite	GA
scaffold1061	431075	431099	TCONS_00075485	+	anti_sense_lncRNA	tandem_repeat	Microsatellite	T
scaffold1066	124482	124514	TCONS_00076740	-	anti_sense_lncRNA	tandem_repeat	Microsatellite	GA
scaffold1066	124482	124514	TCONS_00076741	-	anti_sense_lncRNA	tandem_repeat	Microsatellite	GA
scaffold1097	58010	58080	TCONS_00091515	-	anti_sense_lncRNA	tandem_repeat	Minisatellite	CAGAACGAGGACACAGATTAATC
scaffold1097	58121	58193	TCONS_00091515	-	anti_sense_lncRNA	tandem_repeat	Minisatellite	CGCATTTTTCATATACCGTTACACCACAATCT
scaffold1097	59095	59359	TCONS_00091515	-	anti_sense_lncRNA	tandem_repeat	Satellite	TAAAAATTCATCCCCCATTGTGGCCTCACCCTACCCCAGGACCATGATTTAAACAAAATTGAATCTACACGATCTGAAGATGCTTACAAGCAAATTTGAGCTTTCCTGGCCTAATAGTTTTGGGAAGAAGTTTTCCCTATATA
scaffold1097	59238	60144	TCONS_00091515	-	anti_sense_lncRNA	tandem_repeat	Satellite	TAAAAATTGATCCCCCATTGTGGCCCCTCCCTACCCCCGGGGACCATGATTTGAACAAACTTGAATCTACACTATCTGAGGATGCTTCCATTTTAATTTGAGCTTTTCTGGCCTAATAGTTTTTGAGAAGAAGATTTTAAAAGATTTTCTCTATATATTCCTATG
scaffold1097	59238	60143	TCONS_00091515	-	anti_sense_lncRNA	tandem_repeat	Satellite	TAAAACTTGATCCCCCTATTGTGGCCCCTCCCTACCCCCGGGGACCATGATTTGAACAAACTTGAATCTACACTATCTATAAGGATGCTCCCATTTTAAGTTGAGCTTTTCTGGCCTAATAGTTTTTGAGAAGAGATTTTTAAAGATTTTCTCTATATATTCCTATGTAAAAATCATTCCCCAATTGTGGCCCCACCCTACCCCCGGGGACTATGATTTGAACAAACTTGAATCTACACTACCTGAGGATGCTTCCACTCAAATTTGAGCATTCCTGGCCATAATAGTTTTTGAGAAGAAGATTTTAAAAGATTTTCTCTATATATTCCTATG
scaffold113	180054	180123	TCONS_00104436	-	anti_sense_lncRNA	tandem_repeat	Minisatellite	ACTTTGATTCATTTATTGGTAACACATTCTTATG
scaffold117	67729	67753	TCONS_00122879	-	anti_sense_lncRNA	tandem_repeat	Minisatellite	ACCGATTATTGT
scaffold1174	145325	145367	TCONS_00125567	-	anti_sense_lncRNA	tandem_repeat	Minisatellite	AAAATATATATGAGAAGT
scaffold1188	546832	546987	TCONS_00133623	-	anti_sense_lncRNA	tandem_repeat	Minisatellite	TAGAACATGTACATTATA
scaffold1188	546832	546979	TCONS_00133623	-	anti_sense_lncRNA	tandem_repeat	Minisatellite	TAGACCATGTACATTATATAGAACGTGTACATTATATAGAAGGTGTACATTATA
scaffold1188	547248	547427	TCONS_00133623	-	anti_sense_lncRNA	tandem_repeat	Minisatellite	TGTATAAGTCATTCAAGTCATCTAGTACAG
scaffold1188	547248	547427	TCONS_00132504	-	anti_sense_lncRNA	tandem_repeat	Minisatellite	TGTATAAGTCATTCAAGTCATCTAGTACAG
scaffold1188	558201	558523	TCONS_00132504	-	anti_sense_lncRNA	tandem_repeat	Minisatellite	TGTAATTCATACAATACATAAATTACTGCACACCTCTGA
scaffold1188	560115	560190	TCONS_00132504	-	anti_sense_lncRNA	tandem_repeat	Minisatellite	ACATTATAGACCATGT
scaffold1188	560135	560194	TCONS_00132504	-	anti_sense_lncRNA	tandem_repeat	Minisatellite	TATAGACCATGAACATTA
scaffold1188	560119	560203	TCONS_00132504	-	anti_sense_lncRNA	tandem_repeat	Minisatellite	TATAGAACATGTACATTATATAGACCATAAACATTA
scaffold1188	560442	560587	TCONS_00132504	-	anti_sense_lncRNA	tandem_repeat	Minisatellite	TTCAAGTTACCTAGTACAGTGTATTTAAGTCATTCAAGTCATCTAGTACAGTGTATTAAGTCA
scaffold1188	560452	560587	TCONS_00132504	-	anti_sense_lncRNA	tandem_repeat	Minisatellite	CCTAGTACAGTGTATTTAAGTCATTCAAGTCA
scaffold1244	113619	114112	TCONS_00159892	-	anti_sense_lncRNA	tandem_repeat	Satellite	GTGGTCTTGACCCCCCTCAAACAGGAAGTGCCCAAATAACTTGAAAATGTTAAGATCCCCACCCCTAAACCATATATATTCTTGTTCCTGTGTCAAGGGGCATCAAATGGTATGTAGGTCATGGCCCTTGGG
scaffold1244	118740	118783	TCONS_00159892	-	anti_sense_lncRNA	tandem_repeat	Minisatellite	CGTCCGTCAGTC
scaffold1244	118750	118796	TCONS_00159892	-	anti_sense_lncRNA	tandem_repeat	Minisatellite	TCCGTCCGTCCAGTCGTCTGTCTT
scaffold1314	119337	119381	TCONS_00186133	-	anti_sense_lncRNA	tandem_repeat	Minisatellite	ATTTCTCTATATATCCCTATGTAAAG
scaffold1314	122588	122637	TCONS_00186133	-	anti_sense_lncRNA	tandem_repeat	Minisatellite	ACGTTTCGTGTAAACCGTTT
scaffold1314	122950	122988	TCONS_00186133	-	anti_sense_lncRNA	tandem_repeat	Microsatellite	GA
scaffold1314	131199	131277	TCONS_00186142	-	anti_sense_lncRNA	tandem_repeat	Minisatellite	GACACAGGTAGACTTTACCTGTATATACTTTCGT
scaffold1316	205255	205302	TCONS_00187704	+	anti_sense_lncRNA	tandem_repeat	Satellite	GTGTACCTAAAATGTTGACCTCGTCACCTAAAAATTTTGCAAATCGGATTTTGTTTTGGGTTTTTTTTTTGTCAAAACCTGACATAAAATGAAATTGTTTCAATAAAATAAACATTTAATCACCCTAAACCGTTAGATTGAGACTATGTTTACCTGTTTACCACTGGATGGAACCGGTTATAAACTTCAAAGGCGGATCTATGAAAAATTTCGCGCGATTAAATCGGTAATTGCAA
scaffold1359	233361	233393	TCONS_00205211	-	anti_sense_lncRNA	tandem_repeat	Microsatellite	GA
scaffold1362	533792	533825	TCONS_00208297	+	anti_sense_lncRNA	tandem_repeat	Minisatellite	AACTCAAACAATGTCAA
scaffold1362	544361	544498	TCONS_00208297	+	anti_sense_lncRNA	tandem_repeat	Minisatellite	AATAAATGACATAAAACTCGAAGAACAATATTCATACATAAAACCTTGAAAATATCACAAAGTATCCTGAC
scaffold1362	551622	551654	TCONS_00208297	+	anti_sense_lncRNA	tandem_repeat	Minisatellite	GATGTAACACTCTTC
scaffold1362	558833	558897	TCONS_00208297	+	anti_sense_lncRNA	tandem_repeat	Minisatellite	AAAAAAACAAAAC
scaffold1362	559780	559920	TCONS_00208297	+	anti_sense_lncRNA	tandem_repeat	Minisatellite	AATAAATGACATAAAACTAGAACAACAATATTTACACATAAAACCGTGAAAATATCACAAAGTATCCTGAC
scaffold1362	533792	533825	TCONS_00207715	+	anti_sense_lncRNA	tandem_repeat	Minisatellite	AACTCAAACAATGTCAA
scaffold1362	544361	544498	TCONS_00207715	+	anti_sense_lncRNA	tandem_repeat	Minisatellite	AATAAATGACATAAAACTCGAAGAACAATATTCATACATAAAACCTTGAAAATATCACAAAGTATCCTGAC
scaffold141	22782	22817	TCONS_00224642	+	anti_sense_lncRNA	tandem_repeat	Minisatellite	CAAATTTTATTCAGTGTG
scaffold141	22783	22825	TCONS_00224642	+	anti_sense_lncRNA	tandem_repeat	Minisatellite	AAATTTTATTCAGTGTGA
scaffold1449	218695	218723	TCONS_00237455	+	anti_sense_lncRNA	tandem_repeat	Minisatellite	GCAGAAGATGTCA
scaffold1449	219245	219794	TCONS_00237455	+	anti_sense_lncRNA	tandem_repeat	Satellite	ATGTAGGAGTTATGGCACATTCTTTGTGTATTATGTAACCGAAATTAAGAAATTTGGTAATTCTTAGTGTTGTATCATGAAAACTATAAGAGATAGATAATCTATGTAAAAAGCAAAAATGTTCAGTACAATGAGCTCTACCTGCATGCAAAGTTTCATGAAAATTGATTCACC
scaffold1449	222607	222644	TCONS_00237455	+	anti_sense_lncRNA	tandem_repeat	Minisatellite	CCATTTTCAT
scaffold1469	288536	288571	TCONS_00246500	-	anti_sense_lncRNA	tandem_repeat	Minisatellite	AGGTGTGGTTCCAAAACGA
scaffold1469	296699	296728	TCONS_00246500	-	anti_sense_lncRNA	tandem_repeat	Minisatellite	AATCTCCTTTATAT
scaffold1512	511536	511571	TCONS_00263148	-	anti_sense_lncRNA	tandem_repeat	Minisatellite	AGGTTAAGGTCAAGCAA
scaffold1532	583109	583167	TCONS_00273901	-	anti_sense_lncRNA	tandem_repeat	Minisatellite	TCGCGCTAACACACAACACGCCG
scaffold1532	583143	583189	TCONS_00273901	-	anti_sense_lncRNA	tandem_repeat	Minisatellite	CACAACACGCCGTCGCGCTAACACAACTTTG
scaffold157	397786	397821	TCONS_00284811	+	anti_sense_lncRNA	tandem_repeat	Minisatellite	GGGTTTACTTTT
scaffold157	398065	398099	TCONS_00284811	+	anti_sense_lncRNA	tandem_repeat	Minisatellite	AGTAAACCCAGA
scaffold1578	73651	73729	TCONS_00289165	-	anti_sense_lncRNA	tandem_repeat	Microsatellite	TATC
scaffold1585	181054	181112	TCONS_00294410	-	anti_sense_lncRNA	tandem_repeat	Minisatellite	GAAGTATCATCATATAACAAA
scaffold1585	181117	181175	TCONS_00294410	-	anti_sense_lncRNA	tandem_repeat	Minisatellite	AAAGTATCAGCATGTAATGTT
scaffold1585	185734	185759	TCONS_00294410	-	anti_sense_lncRNA	tandem_repeat	Microsatellite	G
scaffold1585	188245	188340	TCONS_00294410	-	anti_sense_lncRNA	tandem_repeat	Minisatellite	GCATTCCGAATCGGTGCATGGTCAAAAGGCAGCCGTTTGACATTTCA
scaffold1627	23006	23057	TCONS_00313260	-	anti_sense_lncRNA	tandem_repeat	Minisatellite	TTACATACTTGTATGTCAAACATTGTAT
scaffold1663	231875	232132	TCONS_00326384	+	anti_sense_lncRNA	tandem_repeat	Satellite	CCCCCCCCCCACACACACACACACACAAATTTAAAGATTGGGTGTATTGAAACATGCATTGTACTATTAAATATATATAAATTTGCCTTCATATACTTGAGACATTAATGACTATTATTAAGGTAAATAAAAA
scaffold1663	71708	71754	TCONS_00326323	+	anti_sense_lncRNA	tandem_repeat	Microsatellite	CT
scaffold168	584626	584698	TCONS_00331728	-	anti_sense_lncRNA	tandem_repeat	Minisatellite	CCGGAAACAGTTATATTGCCCTC
scaffold170	83851	83879	TCONS_00339842	+	anti_sense_lncRNA	tandem_repeat	Minisatellite	AAAAAAACAAAACA
scaffold1700	259876	259950	TCONS_00341282	-	anti_sense_lncRNA	tandem_repeat	Minisatellite	ATAACCACTTCAAAAAATTTAATATATTCACATT
scaffold1780	17948	18347	TCONS_00380100	-	anti_sense_lncRNA	tandem_repeat	Satellite	TTAATTCACATGACCTGTAAGCACTGGAGTGTTAGCACTTTCCCCTGTCCCTACACATGTATTCTACACAGCTTGGTGGATTTAGATTGATGTACAGATAACTACTGCCAATTTTCACAGATGATCAATCATTTGCCAGACTGTCCTGAGCCAGATGTAGATCATCTATGTGATTGTTGTTGGCTGTACATATGTAACAG
scaffold1780	18497	18522	TCONS_00380100	-	anti_sense_lncRNA	tandem_repeat	Minisatellite	GAGAGAGAGAGAG
scaffold1782	87024	87103	TCONS_00380401	+	anti_sense_lncRNA	tandem_repeat	Minisatellite	TCAGCCTCTTTCCTCTTCCTC
scaffold1782	87312	87372	TCONS_00380401	+	anti_sense_lncRNA	tandem_repeat	Microsatellite	TC
scaffold1782	87024	87103	TCONS_00380402	+	anti_sense_lncRNA	tandem_repeat	Minisatellite	TCAGCCTCTTTCCTCTTCCTC
scaffold1782	87312	87372	TCONS_00380402	+	anti_sense_lncRNA	tandem_repeat	Microsatellite	TC
scaffold1782	87024	87103	TCONS_00380535	+	anti_sense_lncRNA	tandem_repeat	Minisatellite	TCAGCCTCTTTCCTCTTCCTC
scaffold1782	87312	87372	TCONS_00380535	+	anti_sense_lncRNA	tandem_repeat	Microsatellite	TC
scaffold1782	87024	87103	TCONS_00380536	+	anti_sense_lncRNA	tandem_repeat	Minisatellite	TCAGCCTCTTTCCTCTTCCTC
scaffold1782	87312	87372	TCONS_00380536	+	anti_sense_lncRNA	tandem_repeat	Microsatellite	TC
scaffold1782	87024	87103	TCONS_00380468	+	anti_sense_lncRNA	tandem_repeat	Minisatellite	TCAGCCTCTTTCCTCTTCCTC
scaffold1782	87312	87372	TCONS_00380468	+	anti_sense_lncRNA	tandem_repeat	Microsatellite	TC
scaffold1782	87024	87103	TCONS_00380470	+	anti_sense_lncRNA	tandem_repeat	Minisatellite	TCAGCCTCTTTCCTCTTCCTC
scaffold1782	87312	87372	TCONS_00380470	+	anti_sense_lncRNA	tandem_repeat	Microsatellite	TC
scaffold1785	331230	331258	TCONS_00381478	-	anti_sense_lncRNA	tandem_repeat	Minisatellite	AAACAAAAACCAA
scaffold1799	21197	22058	TCONS_00388057	-	anti_sense_lncRNA	tandem_repeat	Satellite	AAAAATCAGCGACAAATAGCACCAAATCTCCTACACCTAAACTCTCTCCCAAAGTCAGCGACAAATAGCACCAAATCTCCCATACCTAAACCCTCTTCAAAAGTCAGCGACAAATAGCACCAAATCTCCTATACCTAAACTACTTA
scaffold1799	21198	22084	TCONS_00388057	-	anti_sense_lncRNA	tandem_repeat	Minisatellite	AAAGTCAGCGACAAATAGCACCAAATCTCCTACACCTAAACTCTCTCCC
scaffold1799	37652	37760	TCONS_00388057	-	anti_sense_lncRNA	tandem_repeat	Minisatellite	CTAGTGTAATAGGTAGGAGATAGTAGGGAGAAGTAGACAAAGAGGTACAGTTAGAG
scaffold1799	38161	38225	TCONS_00388057	-	anti_sense_lncRNA	tandem_repeat	Minisatellite	CATATTATCTCGTTACGTACATACAA
scaffold1799	38177	38241	TCONS_00388057	-	anti_sense_lncRNA	tandem_repeat	Minisatellite	CGTACGTACAACATATTATCT
scaffold1799	38333	38373	TCONS_00388057	-	anti_sense_lncRNA	tandem_repeat	Minisatellite	TTATCTCGTACATACAATACG
scaffold1799	38519	38566	TCONS_00388057	-	anti_sense_lncRNA	tandem_repeat	Minisatellite	ATCTCGTTACTACAACTTAGA
scaffold1799	32512	34526	TCONS_00388057	-	anti_sense_lncRNA	tandem_repeat	Minisatellite	TTTAGGGGTAGAGTTATGTACAAGAGATTTGGCGCCTTTTGTCGCTGAC
scaffold180	272	411	TCONS_00388372	+	anti_sense_lncRNA	tandem_repeat	Minisatellite	CCCCCCTCTAAAAAGAAACTAAAAAAAGGGACGAAAAAAACACCGGAAAACAAAATTAAACAAAAAAAAGAAGCAAAATAAAGATCTCCA
scaffold1816	307661	307797	TCONS_00395614	+	anti_sense_lncRNA	tandem_repeat	Minisatellite	CTCAGGAGAAAAGTAGCTAGCGAAACCAGCCGTCTCCCTCCCCCTCTCTG
scaffold1816	312466	312497	TCONS_00395614	+	anti_sense_lncRNA	tandem_repeat	Microsatellite	GA
scaffold1816	318566	318590	TCONS_00395614	+	anti_sense_lncRNA	tandem_repeat	Minisatellite	AAACACATATT
scaffold1832	212883	212935	TCONS_00401232	-	anti_sense_lncRNA	tandem_repeat	Microsatellite	TC
scaffold1836	940246	940376	TCONS_00405738	+	anti_sense_lncRNA	tandem_repeat	Microsatellite	CT
scaffold1836	940389	940666	TCONS_00405738	+	anti_sense_lncRNA	tandem_repeat	Satellite	TTTATCTCTTTATTTTATCAAACAAAATATTTTCAGTCATTAATTAAGTACAAATTATAAATTTAAAGCTTTAATGTAAGTCAAAATGATGTCCATATTTTGAAAAGAACTAAACTCTCTCTCTCTCATTCTCTCTCTCGCTCTCTCAACG
scaffold1836	943076	943198	TCONS_00405738	+	anti_sense_lncRNA	tandem_repeat	Microsatellite	GATA
scaffold1836	943658	943711	TCONS_00405738	+	anti_sense_lncRNA	tandem_repeat	Microsatellite	TC
scaffold1836	944882	944911	TCONS_00405738	+	anti_sense_lncRNA	tandem_repeat	Minisatellite	ATCTTGAAACAGTC
scaffold1836	947558	947609	TCONS_00405738	+	anti_sense_lncRNA	tandem_repeat	Minisatellite	CATTTCACAGAAAATATTGCATTGTAATTTTACTTTGCACTTATCTAAAATATGTA
scaffold1844	69889	69927	TCONS_00409481	-	anti_sense_lncRNA	tandem_repeat	Microsatellite	CT
scaffold1853	80891	80920	TCONS_00412507	+	anti_sense_lncRNA	tandem_repeat	Minisatellite	TTTTTTCATATTTA
scaffold192	17064	17132	TCONS_00449128	+	anti_sense_lncRNA	tandem_repeat	Minisatellite	GTCTCTGAATGGCACTGTTCAGCAGAATTCTCT
scaffold192	28116	28174	TCONS_00449128	+	anti_sense_lncRNA	tandem_repeat	Microsatellite	AG
scaffold192	28448	28516	TCONS_00449128	+	anti_sense_lncRNA	tandem_repeat	Minisatellite	GTCTCTGAATGGCACTGTTCAGCAGAATTCTCT
scaffold226	496658	496807	TCONS_00476342	+	anti_sense_lncRNA	tandem_repeat	Minisatellite	ACAAACATAGCCGTTCCTTTATCTGGAGGATGTCTATTTCACATATGTA
scaffold226	496676	496856	TCONS_00476342	+	anti_sense_lncRNA	tandem_repeat	Minisatellite	TTATCTGGAGGATGTCTATTTCACATATGTAACAGGCATATCCTTTTC
scaffold257	85393	85444	TCONS_00491416	-	anti_sense_lncRNA	tandem_repeat	Minisatellite	TTAGATTGTTTTCATAT
scaffold257	85393	85450	TCONS_00491416	-	anti_sense_lncRNA	tandem_repeat	Minisatellite	AGTGTTAGTTGTTTACATATTTAGATTGTATTT
scaffold257	85544	85789	TCONS_00491416	-	anti_sense_lncRNA	tandem_repeat	Minisatellite	TCAGACAGTAGGGCCAATACAGTGAGTG
scaffold270	11887	11931	TCONS_00498044	+	anti_sense_lncRNA	tandem_repeat	Minisatellite	GTTATTTTTGCCCCAT
scaffold274	194718	194748	TCONS_00501089	+	anti_sense_lncRNA	tandem_repeat	Microsatellite	TTTA
scaffold305	369716	369804	TCONS_00521331	+	anti_sense_lncRNA	tandem_repeat	Minisatellite	CAGACAAATCTACAGGTACAAACGTATAGTC
scaffold305	369695	369804	TCONS_00521331	+	anti_sense_lncRNA	tandem_repeat	Minisatellite	GTCCAGACAAATCTACAGGTACAGACAAATCTACAGGTACAAACGTATA
scaffold305	460676	460709	TCONS_00521202	-	anti_sense_lncRNA	tandem_repeat	Microsatellite	GA
scaffold305	461342	461368	TCONS_00521202	-	anti_sense_lncRNA	tandem_repeat	Minisatellite	AACATTCACAA
scaffold305	466389	466441	TCONS_00521202	-	anti_sense_lncRNA	tandem_repeat	Microsatellite	GA
scaffold305	467870	467909	TCONS_00521202	-	anti_sense_lncRNA	tandem_repeat	Minisatellite	ATTACAATGAATTAAAAAAA
scaffold305	467904	467939	TCONS_00521202	-	anti_sense_lncRNA	tandem_repeat	Minisatellite	AAAAAAC
scaffold305	467905	467936	TCONS_00521202	-	anti_sense_lncRNA	tandem_repeat	Minisatellite	AAAAACAAACAAAC
scaffold305	490492	490524	TCONS_00521202	-	anti_sense_lncRNA	tandem_repeat	Microsatellite	TG
scaffold31250	1525	1579	TCONS_00525151	+	anti_sense_lncRNA	tandem_repeat	Minisatellite	TTGATTACTATTTCTATGTCAAGTTGTG
scaffold336	136411	136766	TCONS_00545183	-	anti_sense_lncRNA	tandem_repeat	Satellite	TAATCAGCCAGATCGGGGGCTTGACATACACTAAGTAAAGCGGAAAACCCCCAGGATTTGAACCTGGACCTCCTCAAATGCCATAATAAACTTCTGAAGCATGAAGTGTGCTAACCAATTACACCAAGGCATTCCACTGAATCTATGCATTGAATGTTGTTTTGTATGTTATCATCAGCCA
scaffold337	535440	535471	TCONS_00546111	-	anti_sense_lncRNA	tandem_repeat	Minisatellite	AGCAACATAC
scaffold34	45529	45635	TCONS_00551130	-	anti_sense_lncRNA	tandem_repeat	Minisatellite	GTTTAGAGTGGTTCAAATAGTCAAATATCCAATTTTTTTTAAATCGTATACTAC
scaffold34	46623	46683	TCONS_00551130	-	anti_sense_lncRNA	tandem_repeat	Microsatellite	AG
scaffold34	50173	50207	TCONS_00551130	-	anti_sense_lncRNA	tandem_repeat	Minisatellite	TACTGCCGGTTATATATAA
scaffold34	51666	51691	TCONS_00551130	-	anti_sense_lncRNA	tandem_repeat	Minisatellite	TACATGTATATA
scaffold34	58224	58257	TCONS_00551130	-	anti_sense_lncRNA	tandem_repeat	Microsatellite	AT
scaffold34	65749	65800	TCONS_00551130	-	anti_sense_lncRNA	tandem_repeat	Minisatellite	GTATAAGTCTTCAAAAGACGCAGT
scaffold34	65756	65804	TCONS_00551130	-	anti_sense_lncRNA	tandem_repeat	Minisatellite	TCTTCAAAAGACGCAGTGTATGCT
scaffold34	66759	66786	TCONS_00551130	-	anti_sense_lncRNA	tandem_repeat	Microsatellite	ATT
scaffold348	70297	70576	TCONS_00558052	+	anti_sense_lncRNA	tandem_repeat	Satellite	GCGGCGGCAGCAGCGGAATTCAAACCACTGGCGGCAGAAGCAGCAGCAGCAGCAGAGTTTCCACCATCGAATCCTCCATTGAATCCGAAACCATTGTTGAAACTTGAAGCTCCGGAAGGCG
scaffold348	73709	73733	TCONS_00558052	+	anti_sense_lncRNA	tandem_repeat	Minisatellite	AATTACCGTAC
scaffold348	75027	75052	TCONS_00558052	+	anti_sense_lncRNA	tandem_repeat	Minisatellite	ACATCAGATCT
scaffold348	76184	76231	TCONS_00558052	+	anti_sense_lncRNA	tandem_repeat	Minisatellite	TTTTAAAATATAGTCTTAAATATGC
scaffold348	77205	77343	TCONS_00558052	+	anti_sense_lncRNA	tandem_repeat	Minisatellite	ACCAGCTGCAGCGGCAGCGGCAGCAGCAGCATTTTG
scaffold351	224332	225458	TCONS_00562345	+	anti_sense_lncRNA	tandem_repeat	Satellite	TCTCAGCAACTATTTATCGCAGATGCTTGAAATTTTTACACACTATTTGTTAAGGCATGCCATATCGTGGGATATATTTTTGTACCAATCGGACGTCAACTTCCTGTTAAATGACGACTTTGTTTATTTTTAGCAAAAATTTTCAAACAAATTTTCGTCAAAGATT
scaffold351	224332	225458	TCONS_00562345	+	anti_sense_lncRNA	tandem_repeat	Satellite	TCTCAGCAACTATTTATCGCAGATGCTTGAAATTTTAACACACTATTTGTTAAGGCATGCCATATCGTGGGATATATTTTTGTACCAATCAGACGCCAACTTCCTGTTAAATGACGACTTTGCTTATTTTTAGCAAAAATTTTCAAACAAATTTTTGTCAAAGAATTCTCAGCAACTGTTTATCGCAGATGCTTGAAATTTTTACACAGTGTTTGTTAAGGCATGCCATATCGTGGGATGTATTTTTGTACCAATTGGACGTCAACTTCCTGTTAAATGAGTACTTTGTTTATTTTAGCCAAAATTTTCAAACAAATTTCCGTCAAAGATT
scaffold351	225745	226578	TCONS_00562345	+	anti_sense_lncRNA	tandem_repeat	Satellite	ATTGTATTTGAGACATATGAGAACCAGTTTCCTTACAATTTTCATGACCCAAGGTGATATTGATGTTGAGGTGTTTATAACCTGCACAACTGCCATGCATAAATGTAGAACAAAATTTTTGAGTTGGCAAAGCGCTGTTTCCACAGCTCAAGAGCTACCTGCACTGGAAAGAGTTCTAGGAAGGTCATATCTCGAGTTATGCCCTGAGCAAACCAACAACTTGGCCAATGGGCATATGCCCACTAGCCTGCGAAAAATATGCCAAATCCCCCCGCTTCTCCCCCTGCACTGTCGGTAAAGAGCTGTAAAGTGTATATTTTATTTCTCAACGTTAGATAAAAAGTCATGCATGATTTCAAACACAAGACATACGATTTTAAAACGAATAAAAACTAAATC…
scaffold37400	1443	1545	TCONS_00599266	+	anti_sense_lncRNA	tandem_repeat	Minisatellite	CCTCGGGACGGCCTGCGGAACACGGCTGCTCTG
scaffold37400	1344	1652	TCONS_00599266	+	anti_sense_lncRNA	tandem_repeat	Minisatellite	CTGCCTCGGCCGAGAGCGGGGGACTCGTAGCTACCTCGGGACGGCCTGCGGAACACGGCTGCT
scaffold37400	2568	2688	TCONS_00599266	+	anti_sense_lncRNA	tandem_repeat	Microsatellite	GTTAGG
scaffold37400	2881	2884	TCONS_00599266	+	anti_sense_lncRNA	tandem_repeat	Microsatellite	C
scaffold38130	22729	22782	TCONS_00613271	+	anti_sense_lncRNA	tandem_repeat	Minisatellite	AAAAAAAAAAACC
scaffold38130	22726	22781	TCONS_00613271	+	anti_sense_lncRNA	tandem_repeat	Minisatellite	CAAAAAAAAAAACAAA
scaffold38130	22726	22790	TCONS_00613271	+	anti_sense_lncRNA	tandem_repeat	Minisatellite	CAAAAAA
scaffold38130	24215	24242	TCONS_00613271	+	anti_sense_lncRNA	tandem_repeat	Microsatellite	TA
scaffold38130	22729	22782	TCONS_00613270	+	anti_sense_lncRNA	tandem_repeat	Minisatellite	AAAAAAAAAAACC
scaffold38130	22726	22781	TCONS_00613270	+	anti_sense_lncRNA	tandem_repeat	Minisatellite	CAAAAAAAAAAACAAA
scaffold38130	22726	22790	TCONS_00613270	+	anti_sense_lncRNA	tandem_repeat	Minisatellite	CAAAAAA
scaffold38130	24215	24242	TCONS_00613270	+	anti_sense_lncRNA	tandem_repeat	Microsatellite	TA
scaffold38612	31368	31886	TCONS_00624362	-	anti_sense_lncRNA	tandem_repeat	Satellite	AGAGAGAACTGACGATTCTGGAACACCTAGCCAAGATGACAGAGAGGATAGCACCCAACGCTTAAGTTTAGAAGAAGCAGAGAAAAACAAAAGTGACCACGATATGAGTCCAAACGAGAAAGAAGGAAA
scaffold38650	5186	5509	TCONS_00624765	-	anti_sense_lncRNA	tandem_repeat	Satellite	TGAAAGACCCTTGCTGGGAGAAGAACTCTCTGCTCTCCAGCAGCTGATAGACTGTATGGTCAAAGATCTGGCCCAGTCGGCCATCTTAGTAAATTACATTACAGATTTTATTAAAAAAAACTGTAAAAAAAGAGTGGCATTTAAAACTCTGTGACATTACTTAATAGTGACCGTTTTAAATAGATAGATTGTATATATAAGGATATATTGACTTACTTATAGAAGAATTGCTCTTCACCACATGTTGTATTCTGTCTACTACTGTATTATGTTTATATGTAATTATGTATGTTATATGTTT
scaffold38650	5924	6055	TCONS_00624765	-	anti_sense_lncRNA	tandem_repeat	Minisatellite	TTGACCTTGGTGTGACCTTACTCATCAC
scaffold38650	5953	5990	TCONS_00624765	-	anti_sense_lncRNA	tandem_repeat	Minisatellite	TGACCTTGGTG
scaffold38650	5909	6073	TCONS_00624765	-	anti_sense_lncRNA	tandem_repeat	Minisatellite	CCTTGGGTAACTCATTTGACCTTGGTGTGACCTTACTCATCACTTGACCTTGGTGTGACCTTAGTGTGACCTTGGTGTGACCCT
scaffold38650	6037	6073	TCONS_00624765	-	anti_sense_lncRNA	tandem_repeat	Minisatellite	TGACCTTGGTG
scaffold39526	29508	29849	TCONS_00649374	-	anti_sense_lncRNA	tandem_repeat	Satellite	TATTTTAAATAATACATTTTTTTTTACATATGGAAAAATCGTTATTGAGAATTTTTTTATAAAAAAAATTAGGAGGGTATTGCAAAATCGGGATGAAACAAAGAAAAAGAAAGATCGAACCGACTACGGAACTAATAAAGGTATAGCGCTAAAAAACTACTAACCGTTGTA
scaffold40178	25439	25471	TCONS_00667711	+	anti_sense_lncRNA	tandem_repeat	Minisatellite	AACTACTGAATCAGA
scaffold40178	29303	29777	TCONS_00667711	+	anti_sense_lncRNA	tandem_repeat	Minisatellite	ACAACATAACATACCTGACATATTTTAATCTCT
scaffold40178	29338	29777	TCONS_00667711	+	anti_sense_lncRNA	tandem_repeat	Minisatellite	AACATAACATACCTGACACATTTAATCTCCAACAACATACAAAACTGACACATTTAATCTCCTAC
scaffold40178	29501	29603	TCONS_00667711	+	anti_sense_lncRNA	tandem_repeat	Minisatellite	AACATAATAGTACCTGACACATTTAAACCCACACAACAT
scaffold40178	29532	29662	TCONS_00667711	+	anti_sense_lncRNA	tandem_repeat	Minisatellite	ACAACATAACATACATGTAACTGACACATTTAATCTCAT
scaffold40178	30337	30410	TCONS_00667711	+	anti_sense_lncRNA	tandem_repeat	Microsatellite	GTAT
scaffold40178	30711	30767	TCONS_00667711	+	anti_sense_lncRNA	tandem_repeat	Minisatellite	TCCGATAGGATTTGAACAAAAC
scaffold40178	31888	31932	TCONS_00667711	+	anti_sense_lncRNA	tandem_repeat	Microsatellite	CT
scaffold40178	39051	39081	TCONS_00667711	+	anti_sense_lncRNA	tandem_repeat	Minisatellite	TTTATGATTTTTTTCA
scaffold40178	39477	39513	TCONS_00667711	+	anti_sense_lncRNA	tandem_repeat	Minisatellite	AAAATGATATAT
scaffold40178	41804	41834	TCONS_00667711	+	anti_sense_lncRNA	tandem_repeat	Minisatellite	TTTATGATTTTTTTCA
scaffold40178	42189	42218	TCONS_00667711	+	anti_sense_lncRNA	tandem_repeat	Microsatellite	TA
scaffold41210	58601	58635	TCONS_00695665	+	anti_sense_lncRNA	tandem_repeat	Minisatellite	ATGGAGAGATTGA
scaffold42090	44807	45134	TCONS_00731223	+	anti_sense_lncRNA	tandem_repeat	Satellite	ATTGCGCTGGCTTTATGGTCATTCCACCGCTCGTTAGGACAATGTGTAGGATTGTGATGCTACCAGTAAATTATTGATAAGTAAATAAATAATACAAAGTATTGCATTACTAGAAAACCATACATTTGCAATACGATCCTTATTATTTGCATAAATCATACATACCTGTACTTGTAGAAGGTGTGGTAGCGACTGAAAATTAAGAAATCAATGTATGTTTAAAACCATAACATTAATTATCAGCAAAACATATCAGTATTGATTCTAAAGACCCACAATGAAACCACTGAACACATAATTTAATTGATACTGTAAACCAACTTTTTGT
scaffold42090	4669	4700	TCONS_00731377	-	anti_sense_lncRNA	tandem_repeat	Minisatellite	TTTTTTTGTTTGTTTG
scaffold42158	120457	120492	TCONS_00734079	+	anti_sense_lncRNA	tandem_repeat	Minisatellite	CGTGTGACCAGTTCTCGC
scaffold42158	124941	125012	TCONS_00734079	+	anti_sense_lncRNA	tandem_repeat	Microsatellite	TC
scaffold42158	126920	127252	TCONS_00734079	+	anti_sense_lncRNA	tandem_repeat	Minisatellite	ATCTGTTTTTGGGGGGTCGCCAATGGTCTGTGCCCTCTTGATGGTAAGAATGTTTCCACAGGGGAAGATGACATGCACGCAGGTGACTTCTGAAGG
scaffold42158	132692	132761	TCONS_00734079	+	anti_sense_lncRNA	tandem_repeat	Minisatellite	TTCAATGGAAATATAATGGAAT
scaffold42158	132728	132761	TCONS_00734079	+	anti_sense_lncRNA	tandem_repeat	Minisatellite	GAATTTCAATG
scaffold42158	136645	136705	TCONS_00734079	+	anti_sense_lncRNA	tandem_repeat	Minisatellite	TATGATACAATATTGTATTA
scaffold42274	532	604	TCONS_00740573	-	anti_sense_lncRNA	tandem_repeat	Minisatellite	AGAGATGAGAATAAAAACATCTCAAGCACATTGCAC
scaffold42490	13905	13959	TCONS_00747872	+	anti_sense_lncRNA	tandem_repeat	Minisatellite	CTCTTTCTTTTCTAA
scaffold42490	15019	15092	TCONS_00747872	+	anti_sense_lncRNA	tandem_repeat	Minisatellite	TCGCTAGTGAATTCTTTTCACAAG
scaffold42490	15053	15106	TCONS_00747872	+	anti_sense_lncRNA	tandem_repeat	Minisatellite	GAATTCTTCTCACAAATCACTAACT
scaffold42556	171464	171586	TCONS_00752698	-	anti_sense_lncRNA	tandem_repeat	Minisatellite	AAAATCTGTTATCTCTCACTGGTAAGTACAA
scaffold42556	171464	171586	TCONS_00752698	-	anti_sense_lncRNA	tandem_repeat	Minisatellite	AAAATCTATTATCTCTCACTGGTAAGTACAAAAAATCTGTTACCTCTCACCGATAAGTACAA
scaffold42556	172003	173010	TCONS_00752698	-	anti_sense_lncRNA	tandem_repeat	Satellite	CCCCCATTGTGGCCCCAACCTACCCCCAGGGGTCATGATTTTCACAACTTTGAATCTACACTACCTGAGGATGCTTCCACACAAGTTTCAGCTTTCCTGGCTAATTAGTTTCTGAGAAGAAGATTTTTAAAGATTTACTGTATATATTCCTATGTTAAACTTCGAT
scaffold42556	172002	173008	TCONS_00752698	-	anti_sense_lncRNA	tandem_repeat	Satellite	CCCCCCATTGTGGCCCAACCCTACCCCCGGGGATCATAATTTTCACAACTTTGAATCTACACTACCTGAGGATGCATCCACACAAGTTCCAGCTTTCCTGGCTGATTAGTTTCTGAGAAAAAGATTTTTAAAGATAACTCTGTATATTCCTATGTAAAACATCGACCTCCCATTGTGGCCCAAACCTACCCCCAGGGGTCATGATTTTCACAAATTTGAATCTACACTAACTAAGGATGCATCCACACAAGTGTCAGCTTTCCTGGCCAATTAGTTTCTGAAAAGAAGATTTTTAAAGATTTACTGTATATAATCATATGTTAAACTTCAATCCCCCATTGTGGCCCCAACCTACCCCCAGGGGTCATGATTTTCACAACTTTGAATCTACACTACCTG…
scaffold42592	94417	94583	TCONS_00754745	-	anti_sense_lncRNA	tandem_repeat	Minisatellite	TTTTACGGTGTAAACCGAGGAAAATATTCCGTAGTAGAACCTAGGAGTTGATCCGTGAATGTGTGACTGGGGCATTAACGATTATTTGA
scaffold42850	111310	111352	TCONS_00766071	-	anti_sense_lncRNA	tandem_repeat	Minisatellite	TGTTGGAATCAACAGAGCACC
scaffold42904	38914	38921	TCONS_00768722	-	anti_sense_lncRNA	tandem_repeat	Minisatellite	TTCTTTT
scaffold42904	38918	38921	TCONS_00768722	-	anti_sense_lncRNA	tandem_repeat	Minisatellite	TTTTTCTTTTTTC
scaffold42948	73914	73952	TCONS_00770929	+	anti_sense_lncRNA	tandem_repeat	Microsatellite	TC
scaffold43290	29766	29799	TCONS_00792771	+	anti_sense_lncRNA	tandem_repeat	Minisatellite	CAGGAGAAAACGTACC
scaffold433	1042745	1042771	TCONS_00794540	-	anti_sense_lncRNA	tandem_repeat	Microsatellite	CT
scaffold433	1046782	1047149	TCONS_00794540	-	anti_sense_lncRNA	tandem_repeat	Minisatellite	GCTGGCTCACACCAATCTATACCCCTGTACTGATTTCTGGCTTTA
scaffold433	1046912	1047431	TCONS_00794540	-	anti_sense_lncRNA	tandem_repeat	Minisatellite	CTGGCTCACACCAATCTATACCCCTGTACTGATTT
scaffold43494	142558	142879	TCONS_00803951	+	anti_sense_lncRNA	tandem_repeat	Satellite	AAATGAGTCAGATTGAAATTTAGCTCGATGTTGCTTAGTCTTACTGACAGACTGGTGGACAGTCAACTAGATAGTCAGTATGAAGACATAAGCAACATGAGGTAGCGGCCG
scaffold43782	135111	135159	TCONS_00824716	-	anti_sense_lncRNA	tandem_repeat	Minisatellite	CTCATGACATTAACTGATTACATT
scaffold43782	137198	137228	TCONS_00824716	-	anti_sense_lncRNA	tandem_repeat	Minisatellite	TTCGTTATAACCGTAA
scaffold43782	154205	154239	TCONS_00824716	-	anti_sense_lncRNA	tandem_repeat	Minisatellite	CTGGGTTTACTTT
scaffold43782	154247	154288	TCONS_00824716	-	anti_sense_lncRNA	tandem_repeat	Minisatellite	ACCCAGAGTAA
scaffold43782	154483	154507	TCONS_00824716	-	anti_sense_lncRNA	tandem_repeat	Minisatellite	AAAAGTAAACCCC
scaffold43782	169970	170002	TCONS_00824716	-	anti_sense_lncRNA	tandem_repeat	Minisatellite	AATATTAATACAC
scaffold44054	222279	222500	TCONS_00842925	+	anti_sense_lncRNA	tandem_repeat	Minisatellite	AATATAGGTAATACCCCAGC
scaffold44054	222279	222314	TCONS_00842925	+	anti_sense_lncRNA	tandem_repeat	Satellite	AATGCCCCCAGCAATATAGGCAATACCCCCAGCAATATAGGTAATACCCCAAGCAATACAAGTAATAACCCCAGCAATATAGGTAATACCCAACAGCAATATAAAGGCAATATAGGT
scaffold44054	222279	222500	TCONS_00842925	+	anti_sense_lncRNA	tandem_repeat	Satellite	CCCAGCAATATAGGTAATACCCCAGCAATATATATATAGGTAATACCCCCAGCAAATATAGGCAATATAGGTAATACCCTCAGCAATATATGGCAATACCCCAAAGCAATATAGGTAATACCTCCAAGCAATACAAGTAATGCC
scaffold44054	222279	222346	TCONS_00842925	+	anti_sense_lncRNA	tandem_repeat	Minisatellite	GCAATATATGGAATACCCCCAGCAATATAGGCAATACCCCACAGAAATACAAGTAATACCCCGAAGCAATATAGGTAATACCCAAACAATATCAAAG
scaffold44054	222279	222381	TCONS_00842925	+	anti_sense_lncRNA	tandem_repeat	Minisatellite	GCAATATAGGTAATACCCCAA
scaffold44054	222358	222405	TCONS_00842925	+	anti_sense_lncRNA	tandem_repeat	Minisatellite	TATAAGTAATGCCCCCAGAAATAT
scaffold44054	222382	222443	TCONS_00842925	+	anti_sense_lncRNA	tandem_repeat	Minisatellite	TATAAGTAATACCCCCAGAAATATAGGCAA
scaffold44054	222485	222517	TCONS_00842925	+	anti_sense_lncRNA	tandem_repeat	Minisatellite	TGCCCCCAGCAATATAC
scaffold454	216922	216954	TCONS_00856200	-	anti_sense_lncRNA	tandem_repeat	Minisatellite	ACGCACTTTGGAAAATT
scaffold457	264058	264081	TCONS_00856776	+	anti_sense_lncRNA	tandem_repeat	Microsatellite	AG
scaffold472	300421	300461	TCONS_00865908	+	anti_sense_lncRNA	tandem_repeat	Minisatellite	CCACCGCCTCCCCATCCGCCA
scaffold481	688436	688891	TCONS_00872186	-	anti_sense_lncRNA	tandem_repeat	Satellite	TGTATAATACTTTTGAATTCATTAATTTAAATTGAATCACATTTGATAACTGTGATATTGCCCATCTGTGATTTGTTGCATATTTTACAAATGCAAATATTACA
scaffold481	689878	690119	TCONS_00872186	-	anti_sense_lncRNA	tandem_repeat	Minisatellite	ATGGACTTTAAAATTGAGCATATTTGGTTTTCTGAAAATATTTTACTCGTATGATGTCACAGTAAATTTAACCTCCTGA
scaffold496	191997	192044	TCONS_00885665	+	anti_sense_lncRNA	tandem_repeat	Microsatellite	TC
scaffold496	192044	192075	TCONS_00885665	+	anti_sense_lncRNA	tandem_repeat	Microsatellite	CA
scaffold496	192106	192146	TCONS_00885665	+	anti_sense_lncRNA	tandem_repeat	Minisatellite	CATGCAACTAAAATCAAACACA
scaffold496	197554	197589	TCONS_00885665	+	anti_sense_lncRNA	tandem_repeat	Microsatellite	GA
scaffold496	198541	199141	TCONS_00885665	+	anti_sense_lncRNA	tandem_repeat	Satellite	ACATTTTTACTACGTGGCCATATTGGCCCACCCTAGAGCCTGAACCCCTGACACAGGGGTCATGAATTTCACAATTTTGGTAGAGGGCCTCATGGACATCATAATCATGCATTTAGTTTTTAACAAATATATAGGTAGAGAAGAAGATTTTCTAAGATGTTAT
scaffold496	204551	204589	TCONS_00885665	+	anti_sense_lncRNA	tandem_repeat	Microsatellite	CT
scaffold524	18488	19183	TCONS_00905999	-	anti_sense_lncRNA	tandem_repeat	Satellite	CAAGAAACAAGAATATATAAGGTTTAGGGTGGGGATCTTAACCGTTTCAAGATATTTGGCACTTCCTGTTTGAGGGGGTCAGGATCACCCTTCGGGGCCCATGATGACCTACATACCATTTGATGCCCCTTAACA
scaffold524	20105	20129	TCONS_00905999	-	anti_sense_lncRNA	tandem_repeat	Microsatellite	AC
scaffold524	25003	25073	TCONS_00905999	-	anti_sense_lncRNA	tandem_repeat	Microsatellite	GTGT
scaffold524	39800	40122	TCONS_00905999	-	anti_sense_lncRNA	tandem_repeat	Satellite	CTGACCCCTCTCAAACAGGAAGTGCACAAATATCTTGAAAATGGTTAAGATACCCACCCCTAAACCATATATATTCTTGTTCATGGTGTCAAGGGGCATCAAATGGTATGTAGGTC
scaffold524	42445	42582	TCONS_00905999	-	anti_sense_lncRNA	tandem_repeat	Minisatellite	TGTATGCGGTTTATCCCTTTGTGCACACATTTCTAACCCAAGAGTG
scaffold524	15300	16894	TCONS_00905999	-	anti_sense_lncRNA	tandem_repeat	Satellite	AGATCAAGAAAAAGGGGCTGGCCCTTCAAATTAGGGGCCGATAAGGCTCTAAAGTCTTTTGATGATAACTTTTTACTGTAAAATATTTTGTGATACGTTATAGAAGCAATTATGTTTATTCTAACGTTATTCACATATACATGGCAATCATTTACTCCTATATTACGTAATTAGGGATTTTAAGGGGCCAGAAGTCCAAAACTTTGATGCTCAATATCTCTAAATGGAGAAACATTTTGATAAGCAATATTGAACAAAAGATGCTCAAAATATTAAGCTTAACAATCTGCAACAATAATTTCTTTGTTATGCGGTCCCTGAAAGGAGTTACAGGGTCGGCCCCTAAAACGACCCTCTCCAGATATCTCCAGAACGGTACATAATTTCTAAACACTTGTT…
scaffold532	76528	76921	TCONS_00911233	-	anti_sense_lncRNA	tandem_repeat	Satellite	TCCAGCATCCTAAACCTATGGGTCAGATTCAGCATTCAAGCCTGACAAGTGCATCAGTATCATACAACGCACCATCCATGCAAATTTGGTGAAGTTAGGACCAGTAGTAACTAAGATATAATCAGCAAAGGGCACCTGCACCAAAAACTTTAACCAGCTCTAAAAACCATAACCTCC
scaffold532	77133	77202	TCONS_00911233	-	anti_sense_lncRNA	tandem_repeat	Minisatellite	AGTTCTAGTAATAAGATGACACACTATCCATC
scaffold532	77270	77410	TCONS_00911233	-	anti_sense_lncRNA	tandem_repeat	Minisatellite	GATGACACATTATCCAACAGTTCTAATAATAA
scaffold532	78380	78517	TCONS_00911233	-	anti_sense_lncRNA	tandem_repeat	Minisatellite	ATCAGTTCTAGTAAAAAGACGAGGAGCTACTCATCAAGTCTAGTAGAAATAAGACGCTCTATCC
scaffold532	78432	78540	TCONS_00911233	-	anti_sense_lncRNA	tandem_repeat	Minisatellite	GACGCTCTATCCATCAGTTCTAGTACAATAA
scaffold532	78871	78996	TCONS_00911233	-	anti_sense_lncRNA	tandem_repeat	Minisatellite	TAATAAGATGATGCGCTAACAATCAGTTCTACTAATCAGATAACACCCTATCCATCAGTTTTATTA
scaffold532	78918	79418	TCONS_00911233	-	anti_sense_lncRNA	tandem_repeat	Minisatellite	CTATCCATCAGTTCTAGTAATAAGATGACGCT
scaffold532	79046	79364	TCONS_00911233	-	anti_sense_lncRNA	tandem_repeat	Satellite	CTATCCATCAGTTCTAGTAGTAAACTGACGCATTATCTATCAATTATAGTAATAAGATGACATGATATCCATCAATTCTAGTAGTAAACTACACGCGTTATCCATCAGTTCTAGTAATAAGACAGCG
scaffold532	79520	79597	TCONS_00911233	-	anti_sense_lncRNA	tandem_repeat	Minisatellite	TAGTAATCAGATGACGCATTATACATCAGTTC
scaffold532	79274	79631	TCONS_00911233	-	anti_sense_lncRNA	tandem_repeat	Satellite	ATCCATTAGTTTTAGTAATAAGACAGCGCTCTATCCATTAGTTCTAGTTGTAAGATAACGCACTATCTATCAATCATAGTAATCAGATGACGCATTATCAATCAGTTCTAGTAAGGAGATGACGCATTATCCATCAGTTCTAGTACATGCAGATAATAAGATGACAAGCA
scaffold532	78871	78996	TCONS_00911448	-	anti_sense_lncRNA	tandem_repeat	Minisatellite	TAATAAGATGATGCGCTAACAATCAGTTCTACTAATCAGATAACACCCTATCCATCAGTTTTATTA
scaffold532	78918	79418	TCONS_00911448	-	anti_sense_lncRNA	tandem_repeat	Minisatellite	CTATCCATCAGTTCTAGTAATAAGATGACGCT
scaffold532	79046	79364	TCONS_00911448	-	anti_sense_lncRNA	tandem_repeat	Satellite	CTATCCATCAGTTCTAGTAGTAAACTGACGCATTATCTATCAATTATAGTAATAAGATGACATGATATCCATCAATTCTAGTAGTAAACTACACGCGTTATCCATCAGTTCTAGTAATAAGACAGCG
scaffold532	79520	79597	TCONS_00911448	-	anti_sense_lncRNA	tandem_repeat	Minisatellite	TAGTAATCAGATGACGCATTATACATCAGTTC
scaffold532	79274	79631	TCONS_00911448	-	anti_sense_lncRNA	tandem_repeat	Satellite	ATCCATTAGTTTTAGTAATAAGACAGCGCTCTATCCATTAGTTCTAGTTGTAAGATAACGCACTATCTATCAATCATAGTAATCAGATGACGCATTATCAATCAGTTCTAGTAAGGAGATGACGCATTATCCATCAGTTCTAGTACATGCAGATAATAAGATGACAAGCA
scaffold564	285524	285675	TCONS_00927988	+	anti_sense_lncRNA	tandem_repeat	Satellite	ATTTAAATTTCTGGTATCTCTACTAAACTTTCCCTAAGCTAATGTGATGGTCAGTCAAATTACATTCATAAATCTAAGTACAGTTAATGGGTTAGGGTAGACCTAATAATATCAGTAAGTCATTCCTTTAAAGAATACCTGCAAAGCCAGTCAGTTTTTGATATTATGGAAATCTATGTTAAAAAAAAACATCATCCTGAAAATTTTACTGCAATCGCATAAGTACTTATTATTGAATCATTTTACATTTAGTGAATGTTAACTATAACGAAAAATCGTTGGGAA
scaffold586	203285	203401	TCONS_00941389	-	anti_sense_lncRNA	tandem_repeat	Minisatellite	ACAAAAATAACGCGTCATCAATGGACTCTGTTCTGTGTAGGTGAAATCTGC
scaffold586	203263	203401	TCONS_00941389	-	anti_sense_lncRNA	tandem_repeat	Minisatellite	GACTCTGTATCTGTGTAGGTGAAATCTACATATATAACACGTCAACAATA
scaffold599	638026	638050	TCONS_00950456	+	anti_sense_lncRNA	tandem_repeat	Minisatellite	GGGTGGAGTCC
scaffold612	28145	28489	TCONS_00963064	+	anti_sense_lncRNA	tandem_repeat	Satellite	AAATATGTTAAAAATGATGGAATCAAGATAGCATACAAACATGCGTAAGCTTTGTGTGAGCTTTTTAAATTAAACCACATAATATTATTGCATTACTAAGTGTTTGTCAATTTTATTTGCCTCAAAAGCATGGTTCACTTGTTTGATAAATATTTTTACCAGAAATATGTATA
scaffold612	28145	28489	TCONS_00963065	+	anti_sense_lncRNA	tandem_repeat	Satellite	AAATATGTTAAAAATGATGGAATCAAGATAGCATACAAACATGCGTAAGCTTTGTGTGAGCTTTTTAAATTAAACCACATAATATTATTGCATTACTAAGTGTTTGTCAATTTTATTTGCCTCAAAAGCATGGTTCACTTGTTTGATAAATATTTTTACCAGAAATATGTATA
scaffold612	28145	28489	TCONS_00962919	+	anti_sense_lncRNA	tandem_repeat	Satellite	AAATATGTTAAAAATGATGGAATCAAGATAGCATACAAACATGCGTAAGCTTTGTGTGAGCTTTTTAAATTAAACCACATAATATTATTGCATTACTAAGTGTTTGTCAATTTTATTTGCCTCAAAAGCATGGTTCACTTGTTTGATAAATATTTTTACCAGAAATATGTATA
scaffold619	1056683	1056718	TCONS_00966451	+	anti_sense_lncRNA	tandem_repeat	Microsatellite	TC
scaffold619	1079997	1080361	TCONS_00966451	+	anti_sense_lncRNA	tandem_repeat	Satellite	GTACCCTATATGCAATATTTTGCCAAAAAATGACTAAGTTCAAAAGCTGGTATTTTTTCATAAATAACCAGAAATCAAAATCCTAGCAATATGCACACATCGGATATATGTACAATTAATCTGCAAAAGAACAACCTACTATCTTAAAAACTGTAGGAAGAATTATCCGTACAATGAGG
scaffold622	71285	71954	TCONS_00970309	+	anti_sense_lncRNA	tandem_repeat	Satellite	TGAATAGGTCAAGGTTAGGTCAAGTACAGGAAGTAAATGGCCAATCCAATAATGTTGACTCTTAATAAATACTTGTACCTTGTAAACAAAAATTTCATTGAACAATGCAATCTTAAAAGCTTGATAATATACTATAACTAATATGTAGAAAAAGCTAAAATGGTCATAGTTTGCATCTCTAAACCAAATGGTCACTTCAATCTTAACAAAGTACGCAATATATTTCTCCCAGCAAACCAGTTCTTTAATGTATCTTAATTGTATTTGTTCAAATCTATCGTAACCGGCTTAGTAAAAAAATTTAGTTCATAACATATTTCTATAAATTTAGTTTTTATGAATAAGACAGGGTTTAGTAAATCATACAGGACAAACTTTACAATTTTGAATCAACAATTT…
scaffold67	236134	236316	TCONS_00988306	-	anti_sense_lncRNA	tandem_repeat	Minisatellite	CTTAAAATATTGTTTAAACATTCTGTTCAAATTCTTAAACATAAA
scaffold698	207710	208099	TCONS_01003833	-	anti_sense_lncRNA	tandem_repeat	Satellite	GTGAAGTGTCATTGATCAAAAATGTAAATAATGTAAATGAAGCGGCGCGTATGAATACAAAACAACAACAGCAACAATATTCAAAATGGATGCGACTTCAGCTGATGCAGAGCTATTGAGCTGAATTTAATGGATTAAACACAAATAGTGAGTTAAAATCTGAACCGGCTGAATTGAAAACGAAAGGGAAATACA
scaffold698	210153	210168	TCONS_01002786	-	anti_sense_lncRNA	tandem_repeat	Microsatellite	TC
scaffold716	241253	241264	TCONS_01013586	+	anti_sense_lncRNA	tandem_repeat	Minisatellite	AAAACCCCCTGACAATTCGAC
scaffold716	243396	243428	TCONS_01013586	+	anti_sense_lncRNA	tandem_repeat	Minisatellite	AATATTGAGAAGTTGG
scaffold716	247745	247783	TCONS_01013586	+	anti_sense_lncRNA	tandem_repeat	Microsatellite	GA
scaffold716	257718	257754	TCONS_01013586	+	anti_sense_lncRNA	tandem_repeat	Minisatellite	TTCAGTTACCT
scaffold716	245738	245789	TCONS_01013586	+	anti_sense_lncRNA	tandem_repeat	Minisatellite	AAAACTAAAAAAAAAAATA
scaffold716	241253	241264	TCONS_01013104	+	anti_sense_lncRNA	tandem_repeat	Minisatellite	AAAACCCCCTGACAATTCGAC
scaffold716	243396	243428	TCONS_01013104	+	anti_sense_lncRNA	tandem_repeat	Minisatellite	AATATTGAGAAGTTGG
scaffold716	247745	247783	TCONS_01013104	+	anti_sense_lncRNA	tandem_repeat	Microsatellite	GA
scaffold716	257718	257754	TCONS_01013104	+	anti_sense_lncRNA	tandem_repeat	Minisatellite	TTCAGTTACCT
scaffold716	264555	264596	TCONS_01013104	+	anti_sense_lncRNA	tandem_repeat	Minisatellite	AATGATTATATTTCATTAAAAGA
scaffold716	245738	245789	TCONS_01013104	+	anti_sense_lncRNA	tandem_repeat	Minisatellite	AAAACTAAAAAAAAAAATA
scaffold716	241255	241264	TCONS_01013385	+	anti_sense_lncRNA	tandem_repeat	Minisatellite	AAAACCCCCTGACAATTCGAC
scaffold716	243396	243428	TCONS_01013385	+	anti_sense_lncRNA	tandem_repeat	Minisatellite	AATATTGAGAAGTTGG
scaffold716	247745	247783	TCONS_01013385	+	anti_sense_lncRNA	tandem_repeat	Microsatellite	GA
scaffold716	257718	257754	TCONS_01013385	+	anti_sense_lncRNA	tandem_repeat	Minisatellite	TTCAGTTACCT
scaffold716	245738	245789	TCONS_01013385	+	anti_sense_lncRNA	tandem_repeat	Minisatellite	AAAACTAAAAAAAAAAATA
scaffold716	241255	241264	TCONS_01013384	+	anti_sense_lncRNA	tandem_repeat	Minisatellite	AAAACCCCCTGACAATTCGAC
scaffold716	243396	243428	TCONS_01013384	+	anti_sense_lncRNA	tandem_repeat	Minisatellite	AATATTGAGAAGTTGG
scaffold716	247745	247783	TCONS_01013384	+	anti_sense_lncRNA	tandem_repeat	Microsatellite	GA
scaffold716	257718	257754	TCONS_01013384	+	anti_sense_lncRNA	tandem_repeat	Minisatellite	TTCAGTTACCT
scaffold716	245738	245789	TCONS_01013384	+	anti_sense_lncRNA	tandem_repeat	Minisatellite	AAAACTAAAAAAAAAAATA
scaffold721	268156	268180	TCONS_01015893	+	anti_sense_lncRNA	tandem_repeat	Minisatellite	TTATCTTAAA
scaffold721	274095	274157	TCONS_01015893	+	anti_sense_lncRNA	tandem_repeat	Minisatellite	TACTTAAGGAACCTCAACACCTCATAGCTTC
scaffold721	276793	276868	TCONS_01015893	+	anti_sense_lncRNA	tandem_repeat	Minisatellite	ATCATATTTCAATCACACACCTTTTTCGATTAAAAATA
scaffold810	21881	21933	TCONS_01063432	-	anti_sense_lncRNA	tandem_repeat	Minisatellite	TTTTTGTGTTGTTTTG
scaffold810	21892	21937	TCONS_01063432	-	anti_sense_lncRNA	tandem_repeat	Microsatellite	TTTTG
scaffold823	68016	68045	TCONS_01068321	+	anti_sense_lncRNA	tandem_repeat	Minisatellite	TTTGTTTTTGGT
scaffold823	68016	68045	TCONS_01068282	+	anti_sense_lncRNA	tandem_repeat	Minisatellite	TTTGTTTTTGGT
scaffold835	177405	177450	TCONS_01072553	+	anti_sense_lncRNA	tandem_repeat	Microsatellite	TC
scaffold835	178179	178249	TCONS_01072553	+	anti_sense_lncRNA	tandem_repeat	Minisatellite	CTAAGACCAATGGGGAGGGAAATTCCCCCCCCCCCC
scaffold835	191495	191527	TCONS_01072553	+	anti_sense_lncRNA	tandem_repeat	Minisatellite	TATATATGTATA
scaffold890	301217	302117	TCONS_01095579	-	anti_sense_lncRNA	tandem_repeat	Satellite	TGTACTGATTTTATAATGGTGTCTATAACAACTGATTTGTCATAAATTCGGGATATCTGAGTATAACAGTAGTTGATATTCTGAACCGTGATAAGTTCAAGCAAAATGCAAAGGATCTAAGCGTAAATAGAGTACATGTATAGTGTTAATGAAGAGATCTGTTTATATTGGGTGTGCTCATACTCAGACTTAATTAAACAAGATAATTAAAAAAAAAACCCAGATGATTAGATACATGAAACTTAACCTCTCTATTCTGTTCATGTTTCAATTTAAGTGAAAAAAAAAATACTATTTAATGGATTCGATCCAGCGACCACAAAATCAAAAAGACCTCCGCGTTACCACTAGGCCACGCATCTAACATTTTCAGCAGATGCATTTTCAATATATATGGCT…
scaffold905	11071	11127	TCONS_01100966	-	anti_sense_lncRNA	tandem_repeat	Minisatellite	AATAAATGTTGATCCTTGTAATAATAA
scaffold905	11071	11127	TCONS_01101051	-	anti_sense_lncRNA	tandem_repeat	Minisatellite	AATAAATGTTGATCCTTGTAATAATAA
scaffold911	239907	239944	TCONS_01102752	-	anti_sense_lncRNA	tandem_repeat	Minisatellite	CTCTCTCTTCCCTCT
scaffold911	239903	239937	TCONS_01102752	-	anti_sense_lncRNA	tandem_repeat	Minisatellite	CTCCCTCTCTCTT
scaffold911	239907	239944	TCONS_01102531	-	anti_sense_lncRNA	tandem_repeat	Minisatellite	CTCTCTCTTCCCTCT
scaffold911	239903	239937	TCONS_01102531	-	anti_sense_lncRNA	tandem_repeat	Minisatellite	CTCCCTCTCTCTT
scaffold955	235752	236103	TCONS_01118444	+	anti_sense_lncRNA	tandem_repeat	Minisatellite	GATTCATTGGACTCGGCACTGAAATTATACACAGGAACTTAAT
scaffold955	235752	236103	TCONS_01118444	+	anti_sense_lncRNA	tandem_repeat	Satellite	GATTCATTGGACTCAGCACTGAAATTATACACAGGAACTTAATGATTCATTGGACTCGGCAATGAAAGTATACACAGGAACTTAATGATTCATTGGACTCAGCACTGAAATTATACACAGGAACTTAATGATTCATTAGACTCAGCACTGAAATTATACACAGGAACTTAAT
scaffold98	270057	270099	TCONS_01130975	-	anti_sense_lncRNA	tandem_repeat	Microsatellite	AG
C30124	3309	3337	TCONS_00018733	-	intronic_lncRNA	tandem_repeat	Minisatellite	CAAAAAAATCATT
C32156	9461	10499	TCONS_00025184	+	intronic_lncRNA	tandem_repeat	Satellite	TTCAGGGGCAATAACTGCTAGAAGGGACCTCGGATCCTTTCGGTATGAATAGATTGAAGAACCGTCTAAGTGTACTGAAGACATTGGTAAAAGTTTCAAGTCTCTATCTCTTATGGTTTCAGAGGAGTAGCGATAACAAGCATTTTGTACAATAGGGGCAATAACTTTGTAATTATTACAAGGTAAGAGCCAAAGGGCTATATTTTAAAATGTCTTAAGATGTCCTAATACATCCATGAAAAAGTTTTTTCTCTACCACCCTAAACAAAAGAGAACTAAAAACTCATTAATTAACAGATTTCTAAATGACCTTGACCTTTGACCTTTACGTTATTTTGTTCGGCCAAGGTAGACGCTTCCATCCCAAGTGGTCCGAAGTCTCTATGATAAATAATAAAA…
C34600	16973	17229	TCONS_00032558	-	intronic_lncRNA	tandem_repeat	Minisatellite	GAGGTTCCTACCTATTCTCATCAGAGACTTGTTTAACTAATTATT
C34600	16973	17229	TCONS_00032558	-	intronic_lncRNA	tandem_repeat	Satellite	GAGGTCCCTACTATTTTCATCAGTGACTTGTTTAACTAGTTATTGAGGTCCCTACCTATTCTCATCAGTGACTTGTCTAATTACTTTTTAAGGTCCTTACCTATTCTAATCAAAGACTTGCTTAACAAGGTTTT
C35400	17157	17446	TCONS_00034076	+	intronic_lncRNA	tandem_repeat	Satellite	TTTTTTGGCAAAATATTGCATATAGGGTACCCTCATTGTACGGATAACTCCTCCTACAGTTTTCAAGATAAGAAATTGTTCTTTTGCAGATCAATTATACAATATATCAGAGGTGTGCATATTGCTAGGATTTTGATTACCGATAATTTATGAAAAAAAATACCAGCTTTTGAACTTAGTCA
C35400	17157	17446	TCONS_00034076	+	intronic_lncRNA	tandem_repeat	Satellite	TTTTTGGCAAAATATTGCATATAGGGTACCCTCATTGTACGGATAACTCCTCCTACAGTTTTCAAGATAAGAAGTTGTTCTTTTGCAGATCAATTATACATATATCAGAGGTGTGCATATTGCTAGGATTTTGATTACTGATAATTTATGAAAAAAAATACCAGCTTTTGAACTTAGTCA
scaffold1009	609959	610269	TCONS_00041621	+	intronic_lncRNA	tandem_repeat	Satellite	ATATAGAATAAATCTTTAAAAATCTTCTTCTCAGAAACTAAACAGCCAGGAAAACTGAAACTTGTGTGGAAGCATCCTCAGGTAGTGTAGATTCAAAGTTGTGAAAATCATAACCCCCGGGGGTAGGGTGGGGCCACAATGGGGGGGCAAAGTTTTACATAGGAAT
scaffold1009	609960	610252	TCONS_00042146	-	intronic_lncRNA	tandem_repeat	Satellite	ATATAGAATAAATCTTTAAAAATCTTCTTCTCAGAAACTAAACAGCCAGGAAAACTGAAACTTGTGTGGAAGCATCCTCAGGTAGTGTAGATTCAAAGTTGTGAAAATCATAACCCCCGGGGGTAGGGTGGGGCCACAATGGGGGGGCAAAGTTTTACATAGGAAT
scaffold1016	408130	408220	TCONS_00049488	-	intronic_lncRNA	tandem_repeat	Minisatellite	CGTTTCGTGTAAACCGTTTAG
scaffold1016	408130	408247	TCONS_00049488	-	intronic_lncRNA	tandem_repeat	Minisatellite	CGTTTCGTGTAAACCGTGAAGCGTTTCGTGCAAACCGTTTAG
scaffold1016	408130	408247	TCONS_00049488	-	intronic_lncRNA	tandem_repeat	Minisatellite	CGTTTCGTGCAAACCGTTTAG
scaffold1016	408186	408275	TCONS_00049488	-	intronic_lncRNA	tandem_repeat	Minisatellite	CGTGAAGCGTTTCGGGCAAAG
scaffold1016	409246	409495	TCONS_00049264	-	intronic_lncRNA	tandem_repeat	Satellite	AAATTATCAATGTAAATAATTACAGGTTTATTTACAGTTAGTTATTTTTACATCGTATTCTCTGAAACCAAGAAAAATATTAATGTGAGAAGAAAAAACAAATCCCGCCGAATACTGAAAAACC
scaffold1016	409902	410003	TCONS_00049264	-	intronic_lncRNA	tandem_repeat	Minisatellite	CGTTTCGTGTAAACCGTTCAG
scaffold1016	410004	410031	TCONS_00049264	-	intronic_lncRNA	tandem_repeat	Minisatellite	TAGCGAGCGTG
scaffold1018	122029	122176	TCONS_00052429	-	intronic_lncRNA	tandem_repeat	Minisatellite	TCTCCCTGATTCTTCACCAGATTGATTGCTCACAAAATGTCTCAGTGTGAATCCCATTG
scaffold1018	124830	125229	TCONS_00052429	-	intronic_lncRNA	tandem_repeat	Satellite	TTTAATGTTTAATTTATTTATTTGTAATTACAGAAATTGTACCTAAGAAAAGAATCTTTATTGTTGAGTTTTAAAAACAATTTTATTAATCATGTTAATACATATGATGTAAAAAAAAAAAATGAGTTTTCCATTTTTTGTACAGGTCAGGGTATACAGGTTTAGAGTTAGTTGTTGAGTTGGGGTATAACCCATGTATA
scaffold1018	125339	125515	TCONS_00052429	-	intronic_lncRNA	tandem_repeat	Minisatellite	TCTCCCTGATTCTTCACCAGATTGATTGCTCACAAAATGTCTCAGTGTGAATCCCATTG
scaffold1018	181565	181666	TCONS_00051677	-	intronic_lncRNA	tandem_repeat	Satellite	GTTGAAGAAATGATCGGGCAAAATAAACAACATCAAAGCACTGTAAGACTCCAAAGTAAAGGTATACAAGTATGAAGTCATGAAGTAAATAAAATAAACTGGCACAATATACAAGAGACATAATGGGATCATCCCTACAATTCATTAACTTGTGTAAGAGTGTCAA
scaffold102	151831	151989	TCONS_00052899	+	intronic_lncRNA	tandem_repeat	Microsatellite	ATAG
scaffold102	1656267	1656291	TCONS_00054648	-	intronic_lncRNA	tandem_repeat	Minisatellite	AATTACCATTACA
scaffold102	353910	354111	TCONS_00053448	-	intronic_lncRNA	tandem_repeat	Satellite	TAGGCCAGAAAAGCTCAAATTAGAATGGAAGCATCCTCAGATAGTGTAGATTCAAGTTTGTTCAAATCATAGTCCCTGGGGGTAGGGTGGGGCCACAATGGGGGAATGAATTTTTACATAGGAATATATAGAGAAAATCTTTAAAAATCTTCTTCTCAAAAACTAT
scaffold102	818268	818396	TCONS_00053554	-	intronic_lncRNA	tandem_repeat	Satellite	TTGAATCTACACTACCTGAGGATGCCTCCACACAAGTTTGAGCTTTTCAGGCCAAATAGTTTTTGAGAAGAAGATTTTTAAAGATTTTCTCTATATATTCCTAGGTAAAAATTCATCCCCCAATTGTGGCCCCACCCTACCCCCAGGGACCATGATTTGAACAAAC
scaffold102	818565	818607	TCONS_00053554	-	intronic_lncRNA	tandem_repeat	Microsatellite	AACGAC
scaffold1031	417600	417806	TCONS_00063333	+	intronic_lncRNA	tandem_repeat	Minisatellite	TCCCATCTCACAGGTCAAGTTAAGGATGTACAGTAAGTCAA
scaffold1035	56685	57350	TCONS_00066289	-	intronic_lncRNA	tandem_repeat	Satellite	TCCGATTGGTACAAAAATATATCCCACGATATGGCATGCCTTAACAAATACTGTGTTAAAATTTCAAGCATCTGCGATAAATAGTTGCTGAGAATTCTTTGACGAAAATTTGTTTGAAAATTTTGGCTAAAAATAAACAAAGTCGTCATTTAACAGGAAGTTGACG
scaffold1036	346858	346879	TCONS_00066558	+	intronic_lncRNA	tandem_repeat	Minisatellite	AGTCTCGATACACAAAAG
scaffold1036	346858	346879	TCONS_00066558	+	intronic_lncRNA	tandem_repeat	Minisatellite	AGTCTCCATACACAAAAGAGTCTCGTTACACAAAAA
scaffold1036	350879	351261	TCONS_00066726	-	intronic_lncRNA	tandem_repeat	Satellite	AAGCAAACTAAATACACAGTCCCAATTCGGGGAAGTCAGAGAGAGATGTTGAGAGTTCGAAAGAGCGTCAGAATTAACCTAACTTGCGAGAAGTTAGTAGTTTTATACTATTTGGGGAAAACAACTATCAAAGTAATACAAGTGTTCATTGGGTGTTGAAAAGCCCCTTAAGAGGGCGCCACCACCTTGTTACTATGATGC
scaffold105	344378	344410	TCONS_00070577	+	intronic_lncRNA	tandem_repeat	Minisatellite	ACCAGTTATCGGCTAAG
scaffold105	42222	42492	TCONS_00070500	+	intronic_lncRNA	tandem_repeat	Satellite	CTTGAATGCTGAATCTGAGCCATAGGTTTCGGATGCTGGAGGAGGTTAAGGTTTTTAGAGCTAGTTAAAGTTTTTGTTGCAGGTGCCCTCTGATGATATATCTTAGTTATTACTTGTCCTTACTTCACCAGACTTCCATGGATGGTGCGTCTTATGATACTGATGCACCTGACAGG
scaffold105	42222	42492	TCONS_00070500	+	intronic_lncRNA	tandem_repeat	Satellite	ATATCTTAGTTATTACTTGTCCTTACTTCACCAGACTTCCATGGATGGTGCGTCTTATGATACTGATGCACCTGACAGGCTTGAATGCTGAATCTGAGCCATAGGTTTTGGATGCTGGAAGAGGTTAAGGTTTTAAGAGCTAGTTAAAGTATTTGAAACAGGTGCCCTCTGATGATG
scaffold1054	271901	271930	TCONS_00072389	-	intronic_lncRNA	tandem_repeat	Minisatellite	CTTAAAGGTGG
scaffold1054	271940	271969	TCONS_00072389	-	intronic_lncRNA	tandem_repeat	Minisatellite	CTTTAAGCCAC
scaffold1054	272000	272049	TCONS_00072389	-	intronic_lncRNA	tandem_repeat	Minisatellite	CTTTAAGCAC
scaffold1054	271999	272050	TCONS_00072389	-	intronic_lncRNA	tandem_repeat	Minisatellite	TCTTTAAGTCACCTTTAAGCCA
scaffold1054	271999	272101	TCONS_00072389	-	intronic_lncRNA	tandem_repeat	Minisatellite	TCTTTAAGTTCCCTTTAAACCA
scaffold106	328892	328932	TCONS_00074114	-	intronic_lncRNA	tandem_repeat	Minisatellite	ATTTTCTGATATCAAAAAATCGAATTTCTGATATCAAAAAATCATTTTCTGATATCAGAAATTCGAATTCTGGATATCAGAAAATACGATCC
scaffold106	328892	328935	TCONS_00074114	-	intronic_lncRNA	tandem_repeat	Minisatellite	AAATGATTTTTTGATATCAGAAATTC
scaffold1080	127712	127828	TCONS_00081934	+	intronic_lncRNA	tandem_repeat	Minisatellite	TGTTGGCCCAACGTGGGCCAACTGCGCATCACCAACAAATATAGATCATATGTTTTATTT
scaffold1080	127712	127892	TCONS_00081934	+	intronic_lncRNA	tandem_repeat	Minisatellite	TGTTGGCCCAACGTTGGCTCAATATTGTTACACCAACAAACACTTAGTCGAAATTCATGGCATGTTATTA
scaffold1080	127712	127948	TCONS_00081934	+	intronic_lncRNA	tandem_repeat	Satellite	CCCAACGTTGGGCCAACTGCGCATTACCAACAAATATAGATCATATGTTTTACTTATGTTGGCCCAACGTTGGCTCAACATTGTTACACCAACAAACACTTAGTCGAAATTCATGGCATGTTAAGATGTTGG
scaffold1080	280107	280327	TCONS_00081484	+	intronic_lncRNA	tandem_repeat	Minisatellite	CTGTTTCAGTAATGATTACAGTATCAATCTGTACTAATGTGAAATATCAGG
scaffold1080	280668	280932	TCONS_00081970	+	intronic_lncRNA	tandem_repeat	Minisatellite	CTGTTTCAGTAATGATTACAGTATCAATCTGTACTAATGTGAAATATCAGG
scaffold1094	226630	226710	TCONS_00088858	+	intronic_lncRNA	tandem_repeat	Minisatellite	ATACTGACCCTGTGATAGGT
scaffold1094	226630	226710	TCONS_00088601	-	intronic_lncRNA	tandem_repeat	Minisatellite	ATACTGACCCTGTGATAGGT
scaffold1097	402689	403148	TCONS_00090264	+	intronic_lncRNA	tandem_repeat	Satellite	GCTGATTAGTTTCTGAGAAGAAGATTTTTAAAGATTTACTCTATATATTCCTATGTAAAACTTCGACCCCCCATTGTGGCCCCACCCTACCCCCAGGGGTCATGATTTTCACAACTTTGAATCTACACTACCTGAGGATGCTTCCACACAAGTTTCAGCTTTCCTG
scaffold1097	402714	403101	TCONS_00090566	-	intronic_lncRNA	tandem_repeat	Satellite	GCTGATTAGTTTCTGAGAAGAAGATTTTTAAAGATTTACTCTATATATTCCTATGTAAAACTTCGACCCCCCATTGTGGCCCCACCCTACCCCCAGGGGTCATGATTTTCACAACTTTGAATCTACACTACCTGAGGATGCTTCCACACAAGTTTCAGCTTTCCTG
scaffold1097	404870	405092	TCONS_00090265	+	intronic_lncRNA	tandem_repeat	Satellite	AGATTTTCTCTATATATTCCTATGTAAAACTTGATCCCCCTATTGTGGCCCCACCCTACCCCCGGGGACCATGATTTGAACAAACTTGAATCTACACTACCTGAGGATGCTCCCACTCAAATTTGAGCTTTTCTGGCCAAATAGTTTTTGAGAAGAAGATTTTTAA
scaffold1097	404870	405092	TCONS_00090265	+	intronic_lncRNA	tandem_repeat	Satellite	TTTTAAAGATTTTCTCTATATATTCCTATGTAAAACTTGACCCCCCAATTGTGGCCCCACCCTACCCCCAGGGACCATGATTTGAACAAACTTGAATCTACACTACCTGAGGATGCTTCCACTCAAAGTTGAGCTTTCTGGCCTAATAATTTTTGAGAAGGAGATTTTCTCTATATATTCCTATGTAAAAATTCATCCCCCAATTGTGGCCCCACCATACCCCCGGGGACCATGATTTGAACAAATTGAATCTACACTACCTGAGGATGCTCCCACTCAAATTTGAGCTTTCCTGGCCCAATAGTTTTTGAGAAGAAAATTTTTAAAGATTTTCTCAATATATTCCTATGTAAAAATTCATCCCCCTATTGTGGCCCCACCCTACCCCCGGGGACCATG…
scaffold110	74059	74069	TCONS_00093622	-	intronic_lncRNA	tandem_repeat	Microsatellite	CT
scaffold1104	406354	406412	TCONS_00096871	-	intronic_lncRNA	tandem_repeat	Minisatellite	GTTTAGGCCCCAAGAT
scaffold1104	635077	635320	TCONS_00097364	+	intronic_lncRNA	tandem_repeat	Satellite	GAAAAGAGCAGCGGTTATAATGTAATATGTGATATAGAATAAAATTCAATTGCATCTTTCATCTTATAGAAAATGTGCCATTGAAACATAACTCGAGATCTCTATCATAAAATCTTACATAACTTCAGTTCAGGTATATAGAAGGGGATGGGGTAGAACGGCTTTAAAATACAATATTCAAGATCTTTCTGATAATGAACTCTTTTGAAATGACTTTTTGATATTAATATAAATCTTGTTAACCAGTGCTCTTTGAAAAGTTGTTACTCTATGTAAAGAAAATGCTTTACAACAAATTTTTCACTGTTAATTACTGTAAATTCCTAGTTAAAGACCTGGAATTTATATCTGTGTAAAATGGCAAGAAGCAGCCCCGGTATATTCTTAAATACTGTAAAC…
scaffold1108	282413	282538	TCONS_00098262	+	intronic_lncRNA	tandem_repeat	Minisatellite	TTGATTTCTCGGTAGTACATGCATCTTACATTAAACAGATTGGAACACGGATGCA
scaffold1108	301217	301338	TCONS_00097920	+	intronic_lncRNA	tandem_repeat	Minisatellite	TTTTCTCCTTTAGTTGGTGGCCCACATCTTGGATCGTAATGTTTG
scaffold1108	469968	470214	TCONS_00098404	-	intronic_lncRNA	tandem_repeat	Satellite	TTTTGTTCAACAAGTGTTCAGAAATTCGTTACCATTCTTGAGATATCTCAGAAAGAATGTTTTAGGGGCCGGTCCCTTATCTCCTTATTGGGGCCGCTGAACCAAATTTTTTAGGTTGCATGTTGTTAAGTACATCATTTTGAGCATCTTTTCTTTTATACTGCATTTCAAAATATTTTTCCGTTTTGAGATATAGGTGGTCAAAGTTTTGGACTTCTGACCCCTAAAAATCCCTAATTACGTAACATATGAGAAAATCGTTATAATGCTTGGCTTCATAACTGTAAGATAAACATATTTGCTTCTATAATTTATTACAAAATATCCCTCGGTAAAGAACTATAGGAAAAAGATTTTAGAGCCCTCTAGGTCCCTAATATTAGGGGCCAGCCCCTTTTT…
scaffold1108	536865	537071	TCONS_00097968	+	intronic_lncRNA	tandem_repeat	Satellite	TTTAGAATCTTCACTATATATACAAGCTTTTGTGTAAATATTGGCATTTCTGGTGCAGTGGTTCTTGAGAAGAAGATTTTTTAAACATTTTCCTATGTATTTCTATGTTAAACTTTGAACCCCGCCTGGGGCCCAGTTTTGGTCTGAGGGTCACGATTTTTACAA
scaffold1108	536865	537071	TCONS_00097968	+	intronic_lncRNA	tandem_repeat	Satellite	TTTAAAATCTTCACTATATATACAAGCTTTTGTGTAAATATTGGCATTTCTGGTGCAGTGGTTCTTGAGAAGAAGATTTTTAAACATTTTTCTATGTATTTCTATGTTAAACTTTGAACCCCGCCTGGGGCCCAGTTTTGGTCTGAGGGTCACGATTTTTACAATTTAGAATCTTCACTATATATACAAGCTTTTGTGTAAATATTGGCATTTCTGGTGCAGTGGTTCTTGAGAAGAAGATTTTTAAAACATTTTCCATAGGTAGTTCTATGTTAAACTTTGAACCCCGCCTGGGGCCCCAGTTTTAGTCCGAGGGTCACGATTTTTACAA
scaffold1121	35365	35405	TCONS_00101076	-	intronic_lncRNA	tandem_repeat	Microsatellite	CT
scaffold1124	49797	49813	TCONS_00102257	+	intronic_lncRNA	tandem_repeat	Microsatellite	TC
scaffold1124	49764	49805	TCONS_00102257	+	intronic_lncRNA	tandem_repeat	Minisatellite	TTTGTTCTCTCTCT
scaffold1125	287951	288135	TCONS_00102965	-	intronic_lncRNA	tandem_repeat	Satellite	GATTGGTACAAAAATATATCCAACGATATGGCATGCCTTAACAAATACTGTGTAAAAATTTCAAGCATCTGCGATAAATAGTTGCTGAGAAATCTTTGACGAAAATTTGTTTGAAAATTTTGGCTAAAAAATAACAAAGTCGTCATTTAACAAGAAATTGACGTCT
scaffold1127	196863	196909	TCONS_00103207	-	intronic_lncRNA	tandem_repeat	Minisatellite	TATTTTATAACGAATTCGCTATAA
scaffold1127	196863	196909	TCONS_00103145	+	intronic_lncRNA	tandem_repeat	Minisatellite	TATTTTATAACGAATTCGCTATAA
scaffold1131	65680	65718	TCONS_00105435	+	intronic_lncRNA	tandem_repeat	Minisatellite	CACGCACGAT
scaffold1131	65680	65718	TCONS_00105435	+	intronic_lncRNA	tandem_repeat	Minisatellite	ACACGAACGATCACGCACGAT
scaffold1132	220229	220276	TCONS_00106061	+	intronic_lncRNA	tandem_repeat	Microsatellite	CT
scaffold1132	635216	635266	TCONS_00106470	-	intronic_lncRNA	tandem_repeat	Minisatellite	CGAGCAAAAACATCGAGATTTCTGC
scaffold115	506978	507018	TCONS_00114145	+	intronic_lncRNA	tandem_repeat	Minisatellite	ATTTTAAAAGAAAAGCGGTAG
scaffold115	628906	628998	TCONS_00113861	+	intronic_lncRNA	tandem_repeat	Satellite	GTGGGTAATAGGGAAAATAAAACAGCATTGTGAGAAAAAGGATATAGCCGTGAGAGACAGAAAAAGGTAAGGAATTGTGGGTAATAGGGAGAATAAAACAGTATTGTGGATAAAAGGAGAGAGCCGTGAGAGGTACATGTAGGGAATC
scaffold115	628906	629028	TCONS_00113861	+	intronic_lncRNA	tandem_repeat	Satellite	TGAGAGACAGAAAAAGGTAAGGAATTGTGGGTAATAGGGAGAATGAAACATCATTGTGGATAAAAGGGGAGAGCCGTGGAAGAGGTACATGTAGGGATCGTGGGTAATAGGGAAAATAAAACAGCATTGTTGGTAAAAAGGATTAAGCCTTGATGAGACACAAGAAAAGGTAAGAAATTGTGGGTAATAGGGAAAATAAAACAGTATTGTGAGAAAAAGGATATAGCCG
scaffold115	628906	629052	TCONS_00113861	+	intronic_lncRNA	tandem_repeat	Minisatellite	TGAGAGACAGAAAAAGGTAAGGAATTGTGGGTAATAGGGAAAATAAAACAGCATTGTGGTAAAAGGATTGAGCCG
scaffold1154	633976	633992	TCONS_00115821	+	intronic_lncRNA	tandem_repeat	Minisatellite	TCATTTCCACTGGCTACACCATGCTATGTACCAGGACTTAC
scaffold1163	110122	110151	TCONS_00120816	+	intronic_lncRNA	tandem_repeat	Minisatellite	TAAATAAAAATGTT
scaffold1163	111901	111938	TCONS_00120816	+	intronic_lncRNA	tandem_repeat	Minisatellite	GTGAACATCAGTATCTCA
scaffold117	72901	72921	TCONS_00122149	+	intronic_lncRNA	tandem_repeat	Minisatellite	TGTCGTCGTCGTCGT
scaffold117	73091	73119	TCONS_00122149	+	intronic_lncRNA	tandem_repeat	Satellite	AAAAATCTTCTTCTCAAAAACTATTAGGCCAGAAAAGCTCAAATTAAAATGGAAGCATCCTCAGGAAGTGTAGATTCAAGTTTGTTCAAATCATGGTCCCCGGGGGTAGGGTGGGGCCACAAGAGGGGGATCAAGTTTTACATAGGAATATATAGAGAAAATCTTT
scaffold117	73091	73119	TCONS_00122149	+	intronic_lncRNA	tandem_repeat	Satellite	AAAAATCTTCTTCTCAAAAAATATTAGGCCAGAAAAGCTCAAATTAAAATGGAAGCATCCTCAGGAAGTGTAGATTCAAGTTTGTTCAAATCATGGTCCCCGGGGATAGGGAGGGGCCACAAGAGGGGGATCAAATTTTACATAGGAGTATATAGAGAAATTTTTAAAAAATTATTCTCAAAAACTATTAGGCCAAAAAGCTCAAACTTGATGGAAGAAACCACAGATAGAGCAGATTCAAGTTTATTCAAACCATGATCCCCGAGAGAAAAGTGGGGCCACAAGAGGGGGATCAAGTTTTACATAGGAATATAAAGAGAAAATCTTTAAAAATCTTCTTCTCAAAAACTATTCAGCCAGAAAAGCTCAAATTAAAATGGAAGCATCCTCAGGAAGTGT…
scaffold1173	21038	21102	TCONS_00123803	-	intronic_lncRNA	tandem_repeat	Minisatellite	TGGCTTAAAGG
scaffold1173	21134	21162	TCONS_00123803	-	intronic_lncRNA	tandem_repeat	Minisatellite	CTTAAAGGTGG
scaffold1173	21228	21259	TCONS_00123803	-	intronic_lncRNA	tandem_repeat	Minisatellite	TAGCTTAAAGG
scaffold1174	647958	647987	TCONS_00124814	+	intronic_lncRNA	tandem_repeat	Minisatellite	ACTTTTAGAGAGCTGACCC
scaffold1179	13247	13714	TCONS_00128879	-	intronic_lncRNA	tandem_repeat	Satellite	AAAATAAACAAAGTCGTCATTTAACAGGAAGTTGACGTCCGATTGGTACAAAAATATATCCCACGATATGGCATGCCTAAACAAATACTGTGTAAAAATTTCAAGCATCTGCGATAAATAGTTGCTGAGAAATCTTTGACGAAAATTTGTTTGAAAATTTTGGCTA
scaffold1179	14113	14351	TCONS_00128436	+	intronic_lncRNA	tandem_repeat	Satellite	AAAATAAACAAAGTCGTCATTTAACAGGAAGTTGACGTCCGATTGGTACAAAAATATATCCCACGATATGGCATGCCTAAACAAATACTGTGTAAAAATTTCAAGCATCTGCGATAAATAGTTGCTGAGAAATCTTTGACGAAAATTTGTTTGAAAATTTTGGCTA
scaffold1179	485832	485887	TCONS_00127759	+	intronic_lncRNA	tandem_repeat	Minisatellite	TCGGAACTCGTGGAGCTTTATCAAAGG
scaffold1180	48241	48439	TCONS_00130379	-	intronic_lncRNA	tandem_repeat	Satellite	TTGTAAGCGCTCTCATGCCTACAAATTTTGACGGATTTTCATTAAATTTATACCAAATGTTTATACCACTAATACTTTGGTCAAGTTCGAAAATCAGCATTGGTCGATAATTTTTGTTGGAGTTATGGGACTTTGACCACAATAATGACTCCGTTTTATCCAAAAATTGACC
scaffold1188	502966	503096	TCONS_00134119	-	intronic_lncRNA	tandem_repeat	Satellite	TGACCTTGACCTTGCCCAAATGACCTTGGGTCAAGGTCATGACACACCCTTAGGTCATAAGCAATCTTTGTGTGAAGTAAGAACTTCCAATGTTTCTCCATAAGAAAGATATGGACCGGACACGAATTTTGCACTTTTTCTGCCAG
scaffold1188	503103	503149	TCONS_00134119	-	intronic_lncRNA	tandem_repeat	Minisatellite	GACAGACG
scaffold1188	503100	503150	TCONS_00134119	-	intronic_lncRNA	tandem_repeat	Minisatellite	ACAGACGGACAG
scaffold1188	503107	503145	TCONS_00134119	-	intronic_lncRNA	tandem_repeat	Microsatellite	GACG
scaffold12	458856	458966	TCONS_00137869	+	intronic_lncRNA	tandem_repeat	Minisatellite	AAAAAGGGGGAAAACCCACTATATAGTAGGCTTTCCCTGGGGGAAAACTGGCTAT
scaffold12	458949	459051	TCONS_00137869	+	intronic_lncRNA	tandem_repeat	Minisatellite	GGGGGAAGAACTGCTATATAGCCATTTTTCCG
scaffold1204	201138	201279	TCONS_00140272	-	intronic_lncRNA	tandem_repeat	Satellite	AGAAGATTTTTAAAGATTTTCTCTATATATTCCTATGTAAAACTTGATCCCCCAATTGTGGCCCCACCCTACCCCCGGGGACCATGATTTGAACAAACTTGAATCTACACTATCTGAGGATGCTTCCATTCAAATTTGAGCTTTTCTGGCCTAATAGTTTTTGAGA
scaffold1204	201449	201464	TCONS_00140272	-	intronic_lncRNA	tandem_repeat	Microsatellite	ACG
scaffold1204	201151	201279	TCONS_00140311	+	intronic_lncRNA	tandem_repeat	Satellite	AGAAGATTTTTAAAGATTTTCTCTATATATTCCTATGTAAAACTTGATCCCCCAATTGTGGCCCCACCCTACCCCCGGGGACCATGATTTGAACAAACTTGAATCTACACTATCTGAGGATGCTTCCATTCAAATTTGAGCTTTTCTGGCCTAATAGTTTTTGAGA
scaffold121	107001	107036	TCONS_00142841	-	intronic_lncRNA	tandem_repeat	Microsatellite	GA
scaffold121	471252	471533	TCONS_00141295	+	intronic_lncRNA	tandem_repeat	Satellite	CTGGCTAATTAGTTTCTGAGAAGAAGATTTTTAAAGATTTACTCTATATAATCATATGTTAAACTTCGACCCCCCATTGTGGCCCCACCCTACCCCCGGGGGTCATGATTTTCACAACTTTGAATCTACACTACCTGAGGATGCATCCACACAAGTGTCAGCTTTC
scaffold1210	297865	297904	TCONS_00143220	-	intronic_lncRNA	tandem_repeat	Minisatellite	CTTAAAGGTGG
scaffold1210	297975	298013	TCONS_00143220	-	intronic_lncRNA	tandem_repeat	Minisatellite	CTTTAAGCAC
scaffold1210	298006	298066	TCONS_00143220	-	intronic_lncRNA	tandem_repeat	Minisatellite	TCTTTAAGTGGCCTTTACACTC
scaffold1213	400035	400076	TCONS_00146397	+	intronic_lncRNA	tandem_repeat	Minisatellite	TTGTCGTTGTCTGTCG
scaffold1213	400246	400575	TCONS_00146397	+	intronic_lncRNA	tandem_repeat	Satellite	AAAAATCTTCTTCTCAAAAACTATTAGGCCAGAAAAGCTCAAATTAAAGTGGAAGCATCCTCAGGTAGTGTAGATTCAAGTTTGTTCAAATCATGGTCCCCGGGGGTAGGGTGGGGCCACAATTGGGGGATCAAGTTTTACATAGGAATATATAGAGAAAATCTTT
scaffold1213	400246	400575	TCONS_00146397	+	intronic_lncRNA	tandem_repeat	Satellite	AAAAATCTTCTTCTAAAAACTATTAGGCCAGAAAAGCTCAAATTTGAGTGGAAGCATCCTCAGATAGTGTAGATTCAAGTTTGTTCAAATCATAGTCCCGGGGTAGGGTGGGGCCACAATGGGGGATGAATTTTTACATAGGAATATATAGAGAAAATCTTTAAAAATCTTCTTCTCAAAAACTATTTGGCCAGAAAAGCTCAAATTAAAGTGGAAGCATCCTCAGGTAGTGTAGATTCAAGTTTGTTCAAATCATGGTCCCTGGGGGTAGGGTGGGGCCACAATTGGGGGATCAAGTTTTACATAGAATATATAGAGAAAATCTTT
scaffold1213	400246	400575	TCONS_00146397	+	intronic_lncRNA	tandem_repeat	Satellite	AAAAATCTTCTTCTCAAAAACTATTAGGCCAGAAAAGCTCAAATTGAGTGGAAGCATCCTCAGGTAGTGTAGATTCAAGTTTGTTCAAATCATGGTCCCGGAGGTAGGGTGGGGCCACAATGGGGGATCAAGTTTTACATAAGAATATATAGAGAAAATCTTTAAAAATCTTCTTCTAAAAAACTATTAGGCCAGAAAAGCTCAAATTAAAATGGAAGCATCCACAGATAGTGTAGATTCAAATTTGTTCAAACCATGGTCCCCAGGGGTAGGGTGGGGCCACAATTAGGGGATAAAGTTTTAAACAGGAATATATAGAAAAAATCTTTAAAAATCTTCTCAAAAACTATTAGGCCAGAAAAGCTCAAATTAAAGTGGAACCATCCTCAGATAATGTAG…
scaffold1213	403020	403250	TCONS_00145630	+	intronic_lncRNA	tandem_repeat	Satellite	TCTCAGCAACTATTTATCGCAGATGCTTGAAATTTTAACACACTATTTGTTTAGGCATGCCATATCGTGGGATATATTTTTGTACCAATCGGACGTCAACTTCCTGTTAAATGACGACTTTGCTTATTTTTAGCCAAAATTTTCAAACAAATTTTCGTCAAAGATT
scaffold1214	16720	16747	TCONS_00147591	+	intronic_lncRNA	tandem_repeat	Microsatellite	TC
scaffold1219	197219	197442	TCONS_00149667	+	intronic_lncRNA	tandem_repeat	Minisatellite	CAGAATACAACACCAGTCGGTTGACACCCCAGAGA
scaffold1219	892536	892791	TCONS_00149882	+	intronic_lncRNA	tandem_repeat	Satellite	GGTCAAGGTCAAAAATTTTGATGGCGTGCACTCCTTCTCAATACCATCTACCTATGTTCCAAGTTTGAAGTCTTAATGTCAAAAGGTATCTAAGTTACCACCCAGACAAAATTTAATTATTTTTTCTCAAGTTGACCTTGAGTAAAACAAGGTCAAGGTCAAATATTTATCAATAGTACACCTCAGTGTATTATAATTGTTCTTTGTGTAAAGTTTGAAGTCCTTCTGTCAAAGAATATTTAGGAGGTGAACAATGAAGTTTTTTCTAATTTGACCTTGAAATAATTTTTTAGGTCAAGGTCAAAAATTTTGGTAAGGTTGAACTGGACTATATACCATCTATGTATGATACAAATTAAAAGATTGTATGATTAAGGAGTCTTGTGTTATGGTCCGGAC…
scaffold1220	98472	98773	TCONS_00151335	+	intronic_lncRNA	tandem_repeat	Minisatellite	TACTGTATATATGAGTATGTCTTGTCTTTGTAGATGGGACTTGGAGTGAGCTATGTCCACATGACCTTGCTGTGTTTATGTTT
scaffold1222	30306	30470	TCONS_00153453	-	intronic_lncRNA	tandem_repeat	Satellite	AAAATGACTAAGTTCAAAAGCTGGTATTTTTTCGATAAATAATCAGAAATCAAAATCCTAGCAATATGCACACCTCTAATATAAATACAATTGATCTGCAAAAGAACAACTTCCTATCTTGAAAACTGTAGGAGGAGTTATCCGTACAATGAGGGTACCCTATATGCAATATTTTGCCAAAAAATGACTAAGTTCAAAAGCTGGTATTTTTTCGATAAATAATCAGAAATCAAAATCCTAGCAATATGCACACCTCTAATATAAG
scaffold1222	30306	30516	TCONS_00153453	-	intronic_lncRNA	tandem_repeat	Satellite	AAAATGACTAAGTTCAAAAGCTGGTATTTTTTCGATAAATAATCAGAAATCAAAATCCTAGCAATATGCACACCTCTAATATAAGTACAATTGATCTGCAAAAGAACAACTTCCTATCTTGAAAACTGTAGGAGGAGTTATCAGTACAATGAAGGTACCCTATATGCAATATTTTGCCAA
scaffold1222	360644	360914	TCONS_00152844	+	intronic_lncRNA	tandem_repeat	Satellite	CTGGCTGATTAGTTTCTGAGAAGAAGATTTTCAAAGATTTACTCTATATATTCCTATGTAAAACTTCGACCCCCCATTGTAGCCCCACCCTACCCCCAGGGATCATGATTTTCACAACTTTGAATCTACACTACCTGAGGATGCTTCCACACAAGTTTCAGCTTTC
scaffold1222	360644	360914	TCONS_00152844	+	intronic_lncRNA	tandem_repeat	Satellite	CTGGCTGATTAGTTTCTGAGAAGAAGATTTTCAAAGATTTACTCTATATATTCCTATGTAAAACTTCGACCCCCCATTGTGGCCCCACCCTACCCCTGGGGGTCATGATTTTCACAACTTTGAATCTACACTACCTGAGGATGCTTCCACACAAGTTTCAGCTTTCCTGGCTGTTAGTTTCTGAGAAGAAGAATTTTAAAGATTTACTCTATATATTCCTATGTAAAACTTCGACCCCCCATTGTGCCCCACCCTACCCCCAGGGATCATGAATTTCACAACTTTGAATCTACACTACCTGAGGATGCTTCCACATAAGTTTCAGCTTTC
scaffold1228	454864	455245	TCONS_00154539	+	intronic_lncRNA	tandem_repeat	Satellite	GCTGATTAGTTTCTGAGAAGAAGATTTTTAAAGATTTACTCTATATATTCCTATGTAAAACTTCGACCCCCCATTGTGGCCCCACCCTACCCCCGGGGGTCATGATTTTCACAACTTTGAATCTACACTACCTGAGGATGCTTCCACACAAGTTTCAGCTTTCCTG
scaffold1231	34134	34276	TCONS_00155874	+	intronic_lncRNA	tandem_repeat	Satellite	GGTTTTTCAGTATTCGGCAGGATTTGTTTTTTCTTCTCACATTAATATTCTTATTGGTTTCAGAGAATACGATGTAAAAATACTAACTGTAAATAAACCTGTAATTATTTACATTGATAATTT
scaffold1231	41140	41179	TCONS_00155760	+	intronic_lncRNA	tandem_repeat	Minisatellite	ACTTCGAGCGATCAGA
scaffold1246	10407	10787	TCONS_00160732	-	intronic_lncRNA	tandem_repeat	Satellite	CTGGCTGATTAGTTTCTGAGAAGAAGATTTTTAAAGATTTACTCTATATATTCCTATGTTAAACTTCAACCCCCCATTGTGGCCCCACCCTACACCCGGGGGTCATGATTTTCACAACTTTGAATCTACACTACCTGAGGATGCTTCCACACAAGTTTCAGCTTTC
scaffold1246	10407	10787	TCONS_00160732	-	intronic_lncRNA	tandem_repeat	Satellite	CTGGCTGATTAGGTTCTGAGAAGAAGATTTTTAAAGATTAACTCTATATATTCCTATGTTAAACTTCAACCCCCCATTGTGGCCCCACCCTACACCCGGGGGACATAATTTTCACAACTTTGAATCTACACTACCTGAAGATGCTTCCACACAAGTTTCAGCTTTCCTGGCTGATTAGTTTCTGAGAAGAAGATTTTTAAAGATTTACTCTATATATTCCTATGTAAAAGTTCGACCCCCCCCATTGTGGCCCCACCTACACCCAGGGGTCATGATTTTCACAACTTGTATCTACACTACCGAGGATGCTTCCACACAAGTTTCAGCTTTC
scaffold1247	134896	134925	TCONS_00160998	+	intronic_lncRNA	tandem_repeat	Minisatellite	CAGGAGAAAACGTACC
scaffold1249	110689	110928	TCONS_00161194	+	intronic_lncRNA	tandem_repeat	Satellite	CCATGCGACGCTCCATTCAATAAACTTGTATTCATATTTTATCATCATTTTTCTTATTTGGATTGCAGGTATGTTGCTCTCTATTTTATTTTCTATTGTTTCAAAGTTCATAAAAGTTTG
scaffold1255	305281	305339	TCONS_00163793	+	intronic_lncRNA	tandem_repeat	Minisatellite	GTCCGTCT
scaffold1255	305273	305342	TCONS_00163793	+	intronic_lncRNA	tandem_repeat	Minisatellite	TGTCTGTCTGTCCGTC
scaffold1255	305273	305342	TCONS_00163793	+	intronic_lncRNA	tandem_repeat	Microsatellite	TGTC
scaffold1255	305504	305716	TCONS_00163793	+	intronic_lncRNA	tandem_repeat	Satellite	AAATCTTTAAAAATCTTCTTCTCATGAACCATAAGACCAGGAAAGCTGAAACTTGTGTGGAAGCATCCTCAGGTAGTGTAAATTCTAAGTTGTGAAAATCATGACCCCCGAGGGTAGGGTGGGGCCACAATGGGGGGTCGAAGTTTAACATAGGAATATATAGAGT
scaffold1258	696277	696318	TCONS_00165172	+	intronic_lncRNA	tandem_repeat	Microsatellite	TC
scaffold1258	787688	787711	TCONS_00165619	+	intronic_lncRNA	tandem_repeat	Microsatellite	TC
scaffold126	488447	489018	TCONS_00167689	-	intronic_lncRNA	tandem_repeat	Satellite	ATATTGTTACGATCAACAACTTTGCTTCTATAATACATAACAAAATCTTGATCGCTTTTAAGGTATCTGTAAAATACTTTACGAGTGTCTTGGCCCCTAATTTAAGGGGCCAGCCCCTTTTTCTTAAATTCATTCACAACGTCTTACAAATACAAACTTTTATGTTCTTACACCCATCTAAAAATGTTGTTCATTTTTGAGATACAAGTGATTGAAGAATTTAGGGGCCAGCCCTCTAGATCCTTAATGGGGACAGACATTGGTGTTTTGATCAGTGGAATCGATTAGAATCATCAATACAAACATTTGCTGTTCTACAATGCCTAACAAAATATGTCCCCTTCTCTAGATATATTGCATCAAAGTTTAAGTACTTTGGCCCCTTAAAATCCCTAATTC…
scaffold1264	110069	110129	TCONS_00169429	+	intronic_lncRNA	tandem_repeat	Minisatellite	ATCCCCTGTC
scaffold1264	110074	110139	TCONS_00169429	+	intronic_lncRNA	tandem_repeat	Minisatellite	CTGTCATCCCCTGTCACCCCCTGTGTTGCCA
scaffold1264	110115	110205	TCONS_00169429	+	intronic_lncRNA	tandem_repeat	Minisatellite	CTGTACAAACCCCTGTGTGCCA
scaffold1264	110113	110194	TCONS_00169429	+	intronic_lncRNA	tandem_repeat	Minisatellite	CCCTGTACATCCCCTGTGCGCCACTGTACACAACCCCTGTATA
scaffold1264	110201	110264	TCONS_00169429	+	intronic_lncRNA	tandem_repeat	Minisatellite	CTGTAAGCCC
scaffold1264	110201	110254	TCONS_00169429	+	intronic_lncRNA	tandem_repeat	Minisatellite	CTGTAAGCCCCTGTCACCCC
scaffold1264	110201	110285	TCONS_00169429	+	intronic_lncRNA	tandem_repeat	Minisatellite	CTGTAAGCCACTGTCATCCC
scaffold1279	816	857	TCONS_00173282	+	intronic_lncRNA	tandem_repeat	Minisatellite	ACCTGCAACAAAAACCTTA
scaffold1279	824	863	TCONS_00173282	+	intronic_lncRNA	tandem_repeat	Minisatellite	CAAAAACCTTAACCTCCTC
scaffold1279	809	1036	TCONS_00173282	+	intronic_lncRNA	tandem_repeat	Satellite	ATCCATGCAAGTTTGGTGAAGTACGGACCAGCAGTAACTTAGGTATTGCTATCAAAGGGCACCTGCAACAAAAACTTTAACCTGGTCCAAAAACCTTAACCTCCTCCAGCATCTGAAATATAGGACTCAGATTCAGCACCAAGTCTTTCAAGTCCATAAGTAGGTCCAGATGCATC
scaffold128	45109	45362	TCONS_00173968	+	intronic_lncRNA	tandem_repeat	Satellite	TCAAGGTCATGACACACCCTTAGGTCATAAGCAATCTTTGTGTGAAGTAAGAACTTCCAATGTTTCCCCATAAGAAAGATATGGACCGGACACGAATTTTGCACTTTTTCTGCCAGTGACCTTGACTCCTAAATCACCTTGGG
scaffold1284	18418	18669	TCONS_00176040	-	intronic_lncRNA	tandem_repeat	Satellite	TGGGGCCACAATGGGGGTCGAAGTTTAACATAGGAATATATAGAGTAAATCTTTAAAAATCTTCTTCTCAGAAACTAATCAGCCAGGAAAGCTGAAACTTGTGTGGAAGCATCCTCAGGTAGTGTAGATTCAAATTTGTGAAAATCATGACCCCCGGGGTAGGG
scaffold1301	1181605	1181647	TCONS_00180516	-	intronic_lncRNA	tandem_repeat	Minisatellite	TTCACATGTGATAAAA
scaffold1301	1181647	1181681	TCONS_00180516	-	intronic_lncRNA	tandem_repeat	Minisatellite	TGATTTTTCTCAAATG
scaffold1301	572508	572723	TCONS_00181921	-	intronic_lncRNA	tandem_repeat	Satellite	AAAAATCTTCTTCTCAAAAACTATTAGGCCAGAAAAGCTCAAATTTGAGTGGAAGCATCCTCAGGTAGTGTAGATTCAAGTTTGTTCAAATCATGGTCCCCGGGGGTAGGGTGGGGCCACAAGAGGGGGATCAAGTTTAACATAGGAATATACAGAGAAAATCTTT
scaffold1307	524028	524128	TCONS_00184967	-	intronic_lncRNA	tandem_repeat	Minisatellite	TCTACACAGTATTTGTGTTGCTGAA
scaffold1307	631900	632134	TCONS_00184011	-	intronic_lncRNA	tandem_repeat	Satellite	TATATATTCCTATGTAAAACTTTGACCCCCCATTGTGGCCCCACCCTACTCCCAGGGGTCATGATTTTCACAACTTGGAATCTACACTACCTGAGGATGCTTCCACACAAGTTTCAGCTTTCCAGGCTGATTAGTTTCTGAGAAGAAGATTTTTAAAGATTTACTC
scaffold1307	631900	632134	TCONS_00184011	-	intronic_lncRNA	tandem_repeat	Satellite	TATATATTCCTATGTAAAACTTTGACCCCCCATTGTGGCCCCACCCTACCCCAGGGGTCATGATTTTCACAACTTGGAATCTACACTACCTGAGGATGCTTCCACACAAGTTTCAGCTTTCCAGGCTGATTAGTTTCTGAGAAGAAGATTTTTAAAGATTTACTCTATATATTCCTATGTAAAACTTTGACCCCCCATTGTGGCCCCACCCTACTCCCAGGGGTCATGAATTTCACAACTTTGAATCTACACTACCTGAGGATGCTTCCACACAAGTTTCAGCTTTCCAGGCTGATTAGTTTCTGAGAAGAAGATTTTTAAAGATTTACTC
scaffold1321	33279	33437	TCONS_00189710	-	intronic_lncRNA	tandem_repeat	Satellite	TTATGATTCTGTATTATTAGGGTATTCTTGGAGTTCCTTGGGATATCCCTGGGGTTCCCTGGGTTCTTAGAGGTGTATCTGGAATACCAATGAGTCCCCAGGGTTATCAAGAGTTTTAAATTTGTATTACAACGTATTACGGTATCCTTGGGGTTCTATGGAGTATAAAGAG
scaffold1322	487248	487253	TCONS_00190353	-	intronic_lncRNA	tandem_repeat	Microsatellite	AG
scaffold1324	196453	196464	TCONS_00192212	-	intronic_lncRNA	tandem_repeat	Minisatellite	AAGAAAATGATTTTGG
scaffold1333	173779	173837	TCONS_00196912	+	intronic_lncRNA	tandem_repeat	Minisatellite	TGAATTACCTTAGTGACTGC
scaffold1333	173779	173837	TCONS_00197075	-	intronic_lncRNA	tandem_repeat	Minisatellite	TGAATTACCTTAGTGACTGC
scaffold1345	134205	134432	TCONS_00198962	-	intronic_lncRNA	tandem_repeat	Minisatellite	TGTCCCCTTGACGTTATCTTGTACCTGTAAGATTCCTCTAGTTGTGTA
scaffold1349	77036	77266	TCONS_00200762	-	intronic_lncRNA	tandem_repeat	Minisatellite	GATCAATAGGTAGATGTGGGATTGTG
scaffold1354	109047	109142	TCONS_00203269	+	intronic_lncRNA	tandem_repeat	Minisatellite	CCTTACAGTTGAGACACCTGGCCTTGATTTACCTGTCATAATGAGGTAATTTACCTACAGACTCA
scaffold1360	709412	709673	TCONS_00206948	+	intronic_lncRNA	tandem_repeat	Minisatellite	AGTTATACTTTTAGGTACATTT
scaffold1360	709412	709677	TCONS_00206948	+	intronic_lncRNA	tandem_repeat	Minisatellite	AGTTATAGATTTAGGCACATTTGAGTTACATTTTAAGGTACATCAGAGTTATACTTTGAGTTACATTAT
scaffold1360	709412	709677	TCONS_00206948	+	intronic_lncRNA	tandem_repeat	Satellite	AGTTATAGATTTAGGCACATTTGAGTTACATCTTTAGGTACATCAGAGTTATACTTTGAGTTACATTATAGTTATAGATATAGGCACATTTGAGTTACATTTTAAGGTACATTATAGTTATACTTTGAGTTACATTAT
scaffold1362	118744	118761	TCONS_00209180	+	intronic_lncRNA	tandem_repeat	Minisatellite	TGATAGTAGATATTGAATG
scaffold1369	27828	27876	TCONS_00210738	+	intronic_lncRNA	tandem_repeat	Minisatellite	TGTTTCTTTAACCGGTTTCGTATT
scaffold1374	57580	57604	TCONS_00212300	+	intronic_lncRNA	tandem_repeat	Microsatellite	CTATC
scaffold1374	58220	58262	TCONS_00212300	+	intronic_lncRNA	tandem_repeat	Minisatellite	ATATGTGATAAAAA
scaffold1375	64472	64796	TCONS_00212392	+	intronic_lncRNA	tandem_repeat	Satellite	CTTGAATGCTGAATCTGAGCCATAGGTTTCAGATGCTGGAGGAGGTTAAGGTTTTTGGAGCAGGTTAAAGTTTTTGTTGCAGGTGCCCTCTGATGATATATCTAAGTTACTACTGGTCCTAACTTCACCAAACTTCCATGGATGGTGCGTCTTATGATACTGATGCACCAGACAGG
scaffold1375	64472	64485	TCONS_00212392	+	intronic_lncRNA	tandem_repeat	Minisatellite	TGGAGCAGGTTAAAGTTTT
scaffold1388	88120	88143	TCONS_00215941	-	intronic_lncRNA	tandem_repeat	Microsatellite	TC
scaffold139	99550	99636	TCONS_00216683	+	intronic_lncRNA	tandem_repeat	Minisatellite	AATTATGAATATTTGAATATATTTTATGTTTTTCCCGTAC
scaffold1402	440047	440188	TCONS_00221162	-	intronic_lncRNA	tandem_repeat	Minisatellite	TCAGGATACTTTGTGATATTTTCAAGGTTTTATGTATGAATATTGCTCTTCGAGTTCTATGTCATTTATTG
scaffold1403	133967	133988	TCONS_00222251	-	intronic_lncRNA	tandem_repeat	Microsatellite	AG
scaffold1413	29590	29637	TCONS_00225713	-	intronic_lncRNA	tandem_repeat	Minisatellite	GGGTTTACTTT
scaffold1413	29603	29644	TCONS_00225713	-	intronic_lncRNA	tandem_repeat	Minisatellite	GGGTTTACTTTGGATATACTCA
scaffold1419	66628	66669	TCONS_00226221	-	intronic_lncRNA	tandem_repeat	Minisatellite	ACCTGCAACAAAAACCTTA
scaffold1419	83603	83612	TCONS_00226223	-	intronic_lncRNA	tandem_repeat	Minisatellite	ACAACTCAACAGGTACCAACGTTAACACAAGAAGGGATAA
scaffold142	434728	434927	TCONS_00227313	-	intronic_lncRNA	tandem_repeat	Minisatellite	ATTCAAAATTTAGAATTCATATTTGGGGCCCGCTTGCCTTATATGCAATTGAATAGTGAACTGCGTTCTATAGAACGCAGTTCGCA
scaffold142	434876	434978	TCONS_00227313	-	intronic_lncRNA	tandem_repeat	Minisatellite	ATTGAATAGTGAACTGCGTTCTACTAGAACGCAGTTCGCAATTCAAAATTTAGTGCG
scaffold142	434932	434978	TCONS_00227313	-	intronic_lncRNA	tandem_repeat	Minisatellite	ATTGAATAGTGAACTGCGTTCTATCTAGAACGCAGTTCGCAATTCAAAATTTAGAAATAATATTTGGGGCCCGATTGCCTTATATGCA
scaffold142	434728	434978	TCONS_00227313	-	intronic_lncRNA	tandem_repeat	Satellite	TGAATAGTGAACTGCGTTCTATAGAACGCAGTTCGCAATTCAAAATTTAGAAATAATATTTGGGGCCCGATTGCCTTATATGCAATTGAATAGTGAACTGCGTTCTATAGAACGCAGTTCGCAATTCAAAATTTAGAATTCATATTTGGGGCCCGCTTGCCTTATATGCAATTGAATAGTGAACTGCGTTCTATAGAACGCAGTTCGCAATTCAAAATTTAGTGCGAT
scaffold142	675426	675553	TCONS_00226429	+	intronic_lncRNA	tandem_repeat	Minisatellite	GATAGGATTAACGCACGATAG
scaffold142	675436	675535	TCONS_00226429	+	intronic_lncRNA	tandem_repeat	Minisatellite	ACGCACGATAGGATAGAAATAACGCACGATAGAACAGTATAC
scaffold142	845388	845419	TCONS_00226466	+	intronic_lncRNA	tandem_repeat	Minisatellite	CCAAAAAAAAAAAAAA
scaffold1423	859618	859642	TCONS_00231000	-	intronic_lncRNA	tandem_repeat	Minisatellite	AATTACCATTACA
scaffold146	85067	85243	TCONS_00242647	-	intronic_lncRNA	tandem_repeat	Satellite	TTTCGGATGCTGGAGGAGGTTAAGGTTTTTGGAGCTGGTTAAAGTTTTTGTTGCAGGTGCCCTCTGATAGCAATATCTTAGTTACTACTGGTCCTAACTTCACCAAACTTGCATGGATGGTGCGTCTTATGATACTGATGCACCTGACAGGCTTGAATGCTGAATCTGAGCCATAGG
scaffold146	85067	85243	TCONS_00242647	-	intronic_lncRNA	tandem_repeat	Satellite	TTTCGGATGCTGGAGGAGGTTAAGGTTTTAAGAGCTGGTTAAAGTTTTTGTTGCAGGTGCCCTCTGATGATAATATCTTAGTTACTACTGGTCCTTACTTCACCAAACTTGCATGGATGGTGCGTCTTATGATACTGATGCACCTGACAGGCTTGAATGCTGAATCTGAGCCATAGGTTTCGGATGCTGGAGGAGGTTAAGGTTTTTGGAGCAGGTTAAAGTTTTTGTAGCAGGTGCCCTCTGATAGCAATATCTAAGCTACTCCTGGTCCAAACTTCACCAAACTTGCATGGATGGTGCGTCTTATGTTACTGATGCACCAGACAGGCTTGAATGCTGAATCTGAGCCATAGG
scaffold1469	370072	370129	TCONS_00246430	+	intronic_lncRNA	tandem_repeat	Microsatellite	GACG
scaffold149	803209	803434	TCONS_00251147	+	intronic_lncRNA	tandem_repeat	Minisatellite	AAAAGGTCAGTCAGATACATCAACCAGGTCT
scaffold149	835798	836349	TCONS_00251457	-	intronic_lncRNA	tandem_repeat	Minisatellite	ACCTACATCCTCCCAACAGCCTACACACACAGTTTGCTAAGTCATTATTGTGGAT
scaffold1521	198886	198905	TCONS_00266114	+	intronic_lncRNA	tandem_repeat	Microsatellite	AG
scaffold1521	5838	5960	TCONS_00266032	+	intronic_lncRNA	tandem_repeat	Minisatellite	TGTTCCTCAATAGGAATGAGAGTACCAATGCAACGGATGTTGACATCAGAGAAGTGTTAA
scaffold1526	109569	109627	TCONS_00269039	+	intronic_lncRNA	tandem_repeat	Minisatellite	CCACTGCACTGATAAATACATTATAAACCT
scaffold1526	109943	110075	TCONS_00269039	+	intronic_lncRNA	tandem_repeat	Minisatellite	ATGTAATAAATTTGCGCACAATCGTGTCTCTTATATATAACCCAAACAAAATTTTGTTGCTGAAT
scaffold1532	1600429	1600468	TCONS_00272660	-	intronic_lncRNA	tandem_repeat	Minisatellite	ACTCGTAACCAAACAG
scaffold1533	37456	37548	TCONS_00274267	-	intronic_lncRNA	tandem_repeat	Minisatellite	TCCTCACTCTGCATCAGATTTTGACTGGT
scaffold1536	74643	74878	TCONS_00275191	+	intronic_lncRNA	tandem_repeat	Satellite	AGGGTACCCTCATTGTACGGATAACTCCTCCTACAGTTTTCAAGATAGGAAGTTGTTCTTTTGCAGATCAATTGTACATATATCAGAGGTGTGCATATTGCTAGGATTTGATTTCCGATAATTTATGAAAAAAATACCAGCTTTTGAACTTAGTCATTTTTTGGCAAAATATTGCATAT
scaffold156	924803	924965	TCONS_00281821	+	intronic_lncRNA	tandem_repeat	Satellite	TATCGACCAAAGCTGATTTTCGAACTTGACCAAGGTATTAGTGGTATAAACATTTGGTATAAATTTAATGAAAATCCGTCAAAATTTGTAGGCATGAGAGCGCTTACAAGGTCAATTTTTGGATAAAACGGAGTCATTATTGTGGTCAAAGTCCCATAACTCCAACAAAAAG
scaffold1572	105184	105572	TCONS_00286958	+	intronic_lncRNA	tandem_repeat	Minisatellite	CAGTACATCCCCTGTACAGTAGATATGGTAGGTGTCTGGACCATTCT
scaffold1578	100731	100772	TCONS_00289232	+	intronic_lncRNA	tandem_repeat	Minisatellite	TGTCCGATCCATGGTGAAATAT
scaffold1578	100731	100772	TCONS_00289179	-	intronic_lncRNA	tandem_repeat	Minisatellite	TGTCCGATCCATGGTGAAATAT
scaffold1581	10133	10165	TCONS_00290886	-	intronic_lncRNA	tandem_repeat	Minisatellite	CCCCTAACTCCGTCACTA
scaffold1583	55980	56188	TCONS_00291246	-	intronic_lncRNA	tandem_repeat	Satellite	CTTGAATGCTGAATCTGAGCCATAGGTTTCGGATGCTGGAGGAGGTTAAGGTTTTAAGAGCTGGTTAAAGTTTTTGTTGCAGGTGCCCTCTGATGATAATATCTTAGTTACTCCTGGTCCTAACTTCACCAAACTTGCATGGATGGTGCGTCTTATGATACTGATGCACCTGACAGG
scaffold1583	704522	704523	TCONS_00292022	-	intronic_lncRNA	tandem_repeat	Minisatellite	CCGGTCAATAGACTGCGATATATTGGACCT
scaffold1583	705346	705401	TCONS_00291120	+	intronic_lncRNA	tandem_repeat	Minisatellite	GTCGACTTGTCAAATAATGATATGGACTTAAAAGATGTTATGTCGACTTGTCAAATAATTAT
scaffold1583	705346	705403	TCONS_00291120	+	intronic_lncRNA	tandem_repeat	Minisatellite	GTCGACTTGTCAGATAATTAT
scaffold1583	705480	705571	TCONS_00291120	+	intronic_lncRNA	tandem_repeat	Minisatellite	TGACAAGTCGACATAAAGATC
scaffold1583	705480	705571	TCONS_00291120	+	intronic_lncRNA	tandem_repeat	Minisatellite	TGACAAGTCGACATAAAGAACTGACAAGTCGACATAATTATC
scaffold1599	1147401	1147468	TCONS_00299503	+	intronic_lncRNA	tandem_repeat	Minisatellite	TATGTCGACTTGTCAGATAAT
scaffold1599	1147568	1147616	TCONS_00299503	+	intronic_lncRNA	tandem_repeat	Minisatellite	ACAAGTGACATAATTATCTA
scaffold160	253435	253483	TCONS_00302658	-	intronic_lncRNA	tandem_repeat	Minisatellite	GACCTCTACACAGAGGTCAAACCAT
scaffold160	253436	253494	TCONS_00302658	-	intronic_lncRNA	tandem_repeat	Minisatellite	ACCTCTACACAGAGGTCAAACCACA
scaffold1609	94551	94573	TCONS_00307981	+	intronic_lncRNA	tandem_repeat	Microsatellite	AG
scaffold1610	299086	299312	TCONS_00309306	-	intronic_lncRNA	tandem_repeat	Minisatellite	AAATAGTAGGGGGTTCAATATATCGCGGCCATAATATTTTGAACCCCCTCTCCAAAGGAAATTGG
scaffold1610	299086	299312	TCONS_00309306	-	intronic_lncRNA	tandem_repeat	Satellite	GCCATAATATTTTGAACCCCCTCTCCAAAGGGAATTGGAAATAGGTAGGGGGTTCAATATATCGCGGCCATAATATTTTGAACCCCCTCTCCAAAGGAAATTAGAAACAGTAGGGGGTTCAATATATCACA
scaffold1610	319075	319154	TCONS_00308588	+	intronic_lncRNA	tandem_repeat	Satellite	AAATCTTTAAAAATCTTCTTCTCAGAAACTAATCAGCCAGGAAAGCTGACACTTGTGTGGAAGCATCCTCAGGTAGTGTAGATTCCAAGTTGTGAAAATCATGACCCCCGGGGGTAGGGTGGGGCCACAATGGGGGGTCGAAGTTTTACATAGGAATATATAGAGT
scaffold163	25283	25495	TCONS_00314686	-	intronic_lncRNA	tandem_repeat	Satellite	TCTTCTTCTCAAAAACTATTAGGCCAGGAAAGCTCAAATTGGAATGGAAGCATCCTCAGGTAGTGTAGATTCAAGTTTGTTCAAATCATGGTCCCCGGGGGTAGGGTGGGGCCACAATGGGGGATCAAGTTTTACTTAGGAATATATAGAGAAAATCTTTAAAAA
scaffold163	452891	452969	TCONS_00314761	-	intronic_lncRNA	tandem_repeat	Minisatellite	TTTCCCCCCGGAAAAATGGCTATATAGCAGTT
scaffold1637	79419	79430	TCONS_00317763	-	intronic_lncRNA	tandem_repeat	Minisatellite	GATGGACTGTGCAAAT
scaffold165	382256	382484	TCONS_00322564	+	intronic_lncRNA	tandem_repeat	Satellite	TGAACCCCTGACCCAGGGGTCATGAATTTCACAATTTTGGTAGAGGGCCTCATGGACATCATAATCATGCATTTAGTTTTTAACAAATATATCTGGGAGTAGAAGAAGATTTTCTAAGATTTAATACATTTTTACTATATGGCCATATTGGCCCCACCCTAGAGCC
scaffold165	382256	382484	TCONS_00322564	+	intronic_lncRNA	tandem_repeat	Satellite	TGAACCCCTGACCCAGGGGTCATGAATTTCACAATTTTGGTAGAGGGCTTCATGGACATCATAACCATGCATTTAGTTTTTAACAAATATATCTGGGAGTAGAGAAGATTTTCTAAGATTTAATACATTTTTACTATATGGCCATATTGGCCCCACCCTAGAGCCTGAACCCCTGACCCAGGGGTCATGAATTTCACAATTTTGGTAGAGGGCCTCATGGACATCATAATCAGGCATTTAGTTTTTAACAAATATATATGGGAGTAGAAGAAGATTTTCTAAGATTTAATACATTTTTACTATATGGCATATTGGCCCCACCCTAGAGCC
scaffold165	382256	382484	TCONS_00322564	+	intronic_lncRNA	tandem_repeat	Satellite	TGAACCCCTGACCCAGGGGTCATGAATTTCACAATTTTGGTAGAGGGCCTAATGGACATAATAATCATGCATTTAGTTTTTAACAAATATATCTGGGAGTAGAGAAGATTTTCTAAGATTAAATACATTTTTATCATATTGTCATATTGGCCCCAACCTAGAGCCTGATCCCCTGACCCAGGGGTCATGAATTTCACAATTTTGGTAGAGTGCTTCATGGTCATCATAATCATGCATTTAGTTTTTAACAAATATATATGGTAGTAGAAAAGAAGATTTTCTAAGATTTAATACATTTTTACTATATGGCCTATTGGCCCCACCCTAGAGCCTGAACCCCTGACCCAGGGGTCATGAATTTCACAATTTTGGTAGAGGGCCTCATGGACATCATAACCA…
scaffold1651	4076	4262	TCONS_00324439	+	intronic_lncRNA	tandem_repeat	Satellite	CAAACTTGAATCTACACTACCTGAGGATGCTTCCACTCAAATTTGAGCTTTTCTGGCCTAATAGTTTTTAGAAGAAGATTTTTAAAGATTTTCTCTATATATTCCTATGTAAAACTTGATCCCCCATTGTGGCCCCTCCCTACCCCGGGGACCATGATTTGAA
scaffold1654	18255	18459	TCONS_00325226	+	intronic_lncRNA	tandem_repeat	Satellite	ATTCGTGTCCGGTCCATATCTTTCTTATGGAGAAACATTGGAAGTTCTTACTTCACACAAAGATTGCTTATGACCTAAGGGTGTGTCATGACCTTGACCCAAGGTCATTTGGGCAAGGTCAAGGTCACTGGCAGAAAAAATGCAAA
scaffold1654	18255	18459	TCONS_00325226	+	intronic_lncRNA	tandem_repeat	Satellite	ATTCGTGTCCGGTCCATATCTTTCTTATGGAGAAACATTGGAAGTTCTAACTTCACACAAAGATTGCTTATGACCTAAGGGTGTGTCATGACCTTGACCCAAGGTCATTCGGGCAAGGTCAAGGTCACTGCAGAAAAAATGCAAAATTCGTGTCCGGTCCATATCTTTTTATGGAGAAACATTGGAAGTTCTTACTTCACACAAAGATTGCTTATGACCTAAGGGTGTGTCATGACCTTGACCAAAGGTCATTTGGACAAGGTCAAGATCGCAACAGAAAAAGTGCAAA
scaffold1659	16213	16249	TCONS_00325747	-	intronic_lncRNA	tandem_repeat	Microsatellite	GA
scaffold1659	16213	16249	TCONS_00325736	+	intronic_lncRNA	tandem_repeat	Microsatellite	GA
scaffold1670	243195	243562	TCONS_00327702	+	intronic_lncRNA	tandem_repeat	Satellite	TTATAAATTTCAATTTGATTACATGTAATAACTGTGATACAGCACATCTGTGATTGGTTGCTTACTTTACAAATACAAGTGACATCTTTGTTGTTTAATTTGAAA
scaffold1670	288959	289229	TCONS_00327881	-	intronic_lncRNA	tandem_repeat	Satellite	CAAACTTGAATCTACACTACCTGAGGATGCTTCCATTTTAATTTGAGCTTTCTTGGCCTAATAGTTTTTGAGAAGAAGATTTTTAAAGATTTTCTCTATATATTCCTATGTAAAACTTGATCCCCCAATTGTGGCCCCACCCTACCCCCGGGGACCATGATTTGAA
scaffold1670	288959	289229	TCONS_00327881	-	intronic_lncRNA	tandem_repeat	Satellite	CAAACTTGAATCTACACTACCTGAGGATGCTTCCATTCAAATTTGAGCTTTTCTGGCCAAATAGTTTTTGAGAAGAAGATTTTTAAAGATTTTCTCTATATATTCCTATGTAAAACTTGATCCCCCAATTGTGGCCCCACCCTACCCCCGGGGACTATGATTTGAACAAACTTGAATCTACACTACCTGAGGATGCTTCCATTTTAATTTGAGCTTTTCTGGCCTAATAGTTTTTGAGAAGAAGATTTTTAAAGATTTTCTCTATATATTCCTATATAAAACTTGATCCCCCAATTGTGGCCCCACCCTACCCCCGGGGACCATGATTTGAA
scaffold1670	289006	289229	TCONS_00327881	-	intronic_lncRNA	tandem_repeat	Satellite	CTTTTCTGGCCTAATAGTTTTTGAGAAGAAGATTTTTAAAGATTTTCTCTATATATTCCTATAGAAAACTTGATCCCCCAATTGTGGCCCCACCCTACCCCCGGGACCATGATTTGAACAAACTTGAATCTACACTACCTGAGGATGCTCCCATTTTAATTTGAGCTTTTCTGGCCTAATAGTTTTTGAGAAGAAGATTTTTAAAGATTTTCTCTATATATTCCTATGTAAAACTTGATCCCCCATTGTGGCCCATCCTACCCCCGGGGACCATGATTTGAACAAACTTGAATCTACATTTCCTGAGGATGCTTCCAATCAATTTGAGCTTTTCTGGCCTAATAGTTTTTGAGAAGAAGATTCTTAAAAGATTTTCTCTATATACTCCTATATAAAAAT…
scaffold1671	189134	189418	TCONS_00328796	+	intronic_lncRNA	tandem_repeat	Satellite	CCACAATGGGGGGTCGAAGTTTAACATATGAATATATAGAGTAAATCTTTAAAAATCTTCTCAGAAACTAATCAGCCAGGAAAGCTGAAACTTGTGTGGAAGCATCCTCAGGTAGTGTAGATTCAAAGTTGTGAAAATAATGACCCCTGGGGGTAGGGTGGGG
scaffold1671	189134	189418	TCONS_00328796	+	intronic_lncRNA	tandem_repeat	Satellite	CCACAATGGGGGGTCGAAGTTTAACAAATGAATATATAGAGTAAATCTTTAAAAATCTTCTTCACAAACAACCAGCCAGGAAAACTGAAACTTGTGTGGAAGCATCCTCAGGTAGTGTAGATTCAAAGTTGTGAAAATCATGACCCCCGGGGGTAGGGTGGGGCCACAATGGGAGGTCGAAGTTTAACATAGGAATATAAAAAGTAAATCTTTAAAAATTCTTCTCAGAAACTAATCAGCAAGGAAAGCTGAAACTTGTGTGAAAGCATCCTCAGGTAGTGTAGATTCAAAGTTGAGAAAATAATAACCCCAAGGGGTAGGGTGGGG
scaffold1673	207860	208119	TCONS_00329972	+	intronic_lncRNA	tandem_repeat	Satellite	TGATACCAAGAAAAAGGGGCTGGCCCCTAATATTAGGGACCTAGAGGGCTCTAAAGTCTTTTTACTATAGTTCTTTACCGAGGGATATTTTGTAATAAATTATAGAAGCAAATATGTTTATCTTACAGTTATGAAGCCAAGCAGTATAACGATTTTCTCATATGTTACGTAATTAGGGATTTTTAGGGGTCAGAAGTCCAAAACTTTGACCACCTATATCTCAAAACGGAAAAATATTTTGAAATGCAGTATAAAAGAAAAGATGCTCAAAATAATGTACCTAATAACATGCAACCTTACAATTTTGGTTCAGCGGCCCCAATAAGGAGATAAGGGACCGGCCCCTAAAATATTCTTTCTGAGATATCTCAAGAATGGTAACGAATTTCTGAACACTTG…
scaffold168	778606	778652	TCONS_00333192	-	intronic_lncRNA	tandem_repeat	Minisatellite	ATAGCTACTGAATTCTCTTGTATCACTTGACAGTAGGCTCCTTTAACTTATCTACAGAGGATTATCAGTATTGCA
scaffold168	946955	947010	TCONS_00331515	+	intronic_lncRNA	tandem_repeat	Microsatellite	ACAG
scaffold168	946958	947010	TCONS_00331515	+	intronic_lncRNA	tandem_repeat	Minisatellite	GACAGACG
scaffold1680	78245	79723	TCONS_00333430	-	intronic_lncRNA	tandem_repeat	Satellite	CTGGCTGATTAGTTTCTGAGAAGAAGATTTTTAAAGATTTACTCTATATATTCCTATGTAAAACTTCGACCCCCATTGTGGCCCCACCCTACCCCCGGGGGTCATGATTTTCACAACTTTGAATCTACACTACCTGAGGATGCTTCCACACAAGTTTCAGCTTTC
scaffold169	264795	264803	TCONS_00336822	-	intronic_lncRNA	tandem_repeat	Microsatellite	GA
scaffold1698	123809	124062	TCONS_00338730	+	intronic_lncRNA	tandem_repeat	Satellite	TGCATTGTTATGATGTCCATGAAGCCCTCTACCAAAATTGTGAAATTCATGACCCCTTGGTCAGGGGTTCAGGCTCTAGGGTGGGGCCAATATGGCCATATAGTAAAAATGTATTAAATCTTAGAAAATCTTCTTCTCTACTCCCATATATATTTGTCAAAAACTAAA
scaffold1698	299825	300262	TCONS_00338586	-	intronic_lncRNA	tandem_repeat	Satellite	TAAGAGTTTATGGGTTTACATAAACAGAAATATTTTCATTAATATTCAATAGAATTGGTAATTCTTGGTATTTATTTTCTCAGAATTTGTTAAATCTTATTGTTATAAGCTCTATTAAGTCATTTCAAGAAGAATATGTTATCGATAGTACATATAATTTAGCACATGTAATTCATTAGATGGATATAATGACATTATCTAATAAATTAATACATTGGTTGTTTGAATATTGCTTTCACTAGACTATATGATCAGACAATTGAATCA
scaffold1698	320016	320074	TCONS_00339014	+	intronic_lncRNA	tandem_repeat	Minisatellite	TAAATACCAAGCCCCTTTTGTTGTTGTACCTCTAATATTTTTTTCTATTCCTATATACCCTC
scaffold1698	525779	525823	TCONS_00338929	-	intronic_lncRNA	tandem_repeat	Microsatellite	GA
scaffold1698	540817	540898	TCONS_00338931	-	intronic_lncRNA	tandem_repeat	Satellite	CTTGAATGCTGAATCTGAGCTATAGGTTTCAGATGCTGGAGGAGGTTAAGGTTTTTAGAGCAGGTTAAAGTTTTTGTTGCAGGTGCCCTCTGATGATATATCTAAGTTACTACTGGTCCTAACTTCACCAAACTTCCATGGATGGTGTGTCTTATGATACTGATGCACCAGACAGG
scaffold1709	64734	64764	TCONS_00345242	+	intronic_lncRNA	tandem_repeat	Minisatellite	TGTCGTTGTCGTCGT
scaffold1711	27257	27442	TCONS_00346735	+	intronic_lncRNA	tandem_repeat	Satellite	TTGTAAGCGCTCTCATCCCTACAAATTTTGACCGATTTTCATTAAATTTATACCAAATGTTTATACCACTAATACCTTGGTCAAGTTCGAAAATCAGCATTGGTCGATACTTTTTGTTGGAGTCATAGGACTTTGACCACAATAATGACTCTGTTTTATCCAAAAATTGACC
scaffold1711	81889	81903	TCONS_00346894	-	intronic_lncRNA	tandem_repeat	Minisatellite	AGTGACGGAGTTAGGGT
scaffold1714	157741	157809	TCONS_00348043	-	intronic_lncRNA	tandem_repeat	Minisatellite	TTTTGTTAAGTCGTACTCAAAATAATTCGA
scaffold1717	176576	176616	TCONS_00350368	+	intronic_lncRNA	tandem_repeat	Minisatellite	TATAACGAATCACGGC
scaffold1723	9809	10117	TCONS_00354060	+	intronic_lncRNA	tandem_repeat	Minisatellite	ATATAACAGGTACTTGTACTCTGAGGTTCCCTGGTCTACCTGTGTTCTACAGT
scaffold1723	9823	10117	TCONS_00354060	+	intronic_lncRNA	tandem_repeat	Satellite	TTGTACTCTGAGGTTCCCTGGTCTACCTGTGTTCTACAGTATATAACAGGTACTTGTACTCTGAGGTTCCCTGGTCTACCTGTGTTCTACAGTATATAACAGGTACTTGTACTCTGAGGTTCCCTGGTCTACCTGTGTTCTACAGTATATAACAGGTACTTGCAA
scaffold1727	25372	25580	TCONS_00355491	-	intronic_lncRNA	tandem_repeat	Satellite	AAATCTTCTTCTCAAAAACTATCAGGCCAGAAAAGCTTAAATTGAGTGGAAGCATCCTCAGATAGTGTAGATTCAAGTTTGTTCAAATCATGGTCCCCGGGGGTAGGGTGGGGCCACAATTGGGGGATCAAGTTTTACATAGGAATATATAGAGAAAATCTTTAA
scaffold1733	73503	73674	TCONS_00357352	+	intronic_lncRNA	tandem_repeat	Satellite	TCGTGTCCGGTCCATATCTTTCTTATGGAGAATCATTGGAAGTTCTTACTTCACACAAAGATTGCTTATGACCTAAGGTGTGTCATGACCTTGACCCAAGGTCATTTGGGCAAGGTCAAGGTCACTGGCAGAAAAAGTGCAAAAT
scaffold1735	77823	77845	TCONS_00358406	-	intronic_lncRNA	tandem_repeat	Minisatellite	CAACACTGTAATAATATATACACTGA
scaffold1750	387555	387576	TCONS_00368420	+	intronic_lncRNA	tandem_repeat	Microsatellite	GA
scaffold1750	424246	424302	TCONS_00369233	-	intronic_lncRNA	tandem_repeat	Minisatellite	CGGATAAAAACGAAATTTTACGAAAAAA
scaffold1753	185552	185823	TCONS_00370893	-	intronic_lncRNA	tandem_repeat	Satellite	AAAATAAACAAAGTCGTCATTTAACAGGAAGTTGACGTCCGATTGGTACAAAAATATATCCCACGATATGGCATGCCTATACAAATACTGTGTAAAAATTTCAAGCATCTGCGATAAACAGTTGCTGAGAAATCTTTGAGGAAAATTTGTTTGAAAATTTTGGCTA
scaffold1753	185552	185823	TCONS_00370893	-	intronic_lncRNA	tandem_repeat	Satellite	AAAATAAACAAAGTCGTCATTTAACAGGAAGTTGACATCCGATTGGTACAAAAATATATCCCACGATATGGCATGCCTAAACAAATACTGTGTAAAAATTTCAAGCATCTGCGATAAATAGCTGCTGAGAAATCTTTGACGAAAATTTGTTTGAAAATTTTGGCAAAAAATAAACAAAGTCATCATTTAACAGGAAGTTGACGTCCGATTGGTACAAAAATATATCCCACAATATGGCATGCCTAAACAAATACTGTGTAAAAATTTCAAGCATCTGCGATAAACAGTTGCTGAGAAATCTTTGAGGAAAATTTGTTTGAAAATTTTGGCTA
scaffold1762	12705	12773	TCONS_00372858	-	intronic_lncRNA	tandem_repeat	Minisatellite	ACATTCTAAGCAGTTATCTCTCTTTGCCCAT
scaffold1763	86704	86938	TCONS_00372888	+	intronic_lncRNA	tandem_repeat	Satellite	AAATCTTTAAAAATCTTCTTCTCAGAAACTAATCAGCCAGGAAAGCTGAAACTTGTGTGGAAGCATCCTCAGGTAGTGTAGATTCAAAGTTGTAAAATTCATGACCCCCGGGGGTAGGGTGGGGCCACAATGGGGGGTTGAAGTTTTACATAGGAATATATAGAGT
scaffold1767	186354	186411	TCONS_00374426	-	intronic_lncRNA	tandem_repeat	Minisatellite	TTGTTGTTTGTTTTGTTTTGTATTG
scaffold1767	186358	186411	TCONS_00374426	-	intronic_lncRNA	tandem_repeat	Minisatellite	TTTTGTTTTGTGTTTTTGTTGTATGTTTTG
scaffold1767	186358	186411	TCONS_00374426	-	intronic_lncRNA	tandem_repeat	Microsatellite	TTTTG
scaffold1767	186357	186411	TCONS_00374426	-	intronic_lncRNA	tandem_repeat	Minisatellite	TTTTTGTTTTGTTTTGATTTTGT
scaffold1767	430443	430879	TCONS_00374519	-	intronic_lncRNA	tandem_repeat	Satellite	ATCTGCAAAAAAACAACTTCCTATCTTGAAAACTGTAGGAGGAGTTATCCATACAATAGGGGTACCCTATAAGCAATATTTTGCCAAAAAATGACTGAGTTCAACAGCTAATATCTGCTTACATTAACAATCAGAAATTAAAATCCAACCAATATGCACACCTCTATTACATATACAATTG
scaffold1767	430443	430879	TCONS_00375033	-	intronic_lncRNA	tandem_repeat	Satellite	ATCTGCAAAAAAACAACTTCCTATCTTGAAAACTGTAGGAGGAGTTATCCATACAATAGGGGTACCCTATAAGCAATATTTTGCCAAAAAATGACTGAGTTCAACAGCTAATATCTGCTTACATTAACAATCAGAAATTAAAATCCAACCAATATGCACACCTCTATTACATATACAATTG
scaffold177	86328	86426	TCONS_00376006	-	intronic_lncRNA	tandem_repeat	Minisatellite	ACCGTTCACAAAGCGAACCGT
scaffold1775	22197	22220	TCONS_00378963	+	intronic_lncRNA	tandem_repeat	Minisatellite	TTAGCCGATAACTGGTC
scaffold1780	16606	16637	TCONS_00380099	-	intronic_lncRNA	tandem_repeat	Microsatellite	AG
scaffold1780	16891	16915	TCONS_00380099	-	intronic_lncRNA	tandem_repeat	Minisatellite	CAGAAGATAGA
scaffold1780	238082	238141	TCONS_00379653	+	intronic_lncRNA	tandem_repeat	Minisatellite	TACATAGAATGTCAGAGTAAAA
scaffold1780	238082	238287	TCONS_00379653	+	intronic_lncRNA	tandem_repeat	Minisatellite	AGAATGTCAGAGTAAAATACACACCACGGGATCTCACTGTAAGAGTACAT
scaffold1785	243699	243729	TCONS_00381467	-	intronic_lncRNA	tandem_repeat	Microsatellite	GTCC
scaffold1785	243699	243733	TCONS_00381467	-	intronic_lncRNA	tandem_repeat	Minisatellite	TGTCCGTC
scaffold1785	243741	243900	TCONS_00381467	-	intronic_lncRNA	tandem_repeat	Satellite	TCGTGTCCGGTCCATATCTTTCTTATGGGGAAACATTGGAAGTTCTTACTTCACACAAAGATTGCTTATGACCTAAGGGTGTGTCATGACCTTGACCCAAGGTCATTTGGGCAAGGTCAAGGTCACTGGCAGAAAAAATGCAAAAT
scaffold1785	42579	42599	TCONS_00380749	+	intronic_lncRNA	tandem_repeat	Minisatellite	TAGCCTCACAGTAGAATTGCTCCAA
scaffold1785	778299	778756	TCONS_00381583	-	intronic_lncRNA	tandem_repeat	Satellite	CAAACTTGAATCTACACTACCTGAGGATGCTTCCATTTTAATTTGAGCTTATCTGGCCAAATAGTTTTGAGAAGAAGATTTTTAAAGATTTTCTCTTATATATTCCTATGTAAAACATGATCCCCCAATTGTGGCCCCACCCTACCCCCGGGGACCATGATTTGAA
scaffold1785	824695	824895	TCONS_00380956	+	intronic_lncRNA	tandem_repeat	Minisatellite	AACCATTTGGTGGTAGAGGAGAGAGGAC
scaffold1785	824695	824943	TCONS_00380956	+	intronic_lncRNA	tandem_repeat	Minisatellite	AACCATTTGGTGATAGAGGAGAGAGGAC
scaffold1788	204230	204514	TCONS_00383313	-	intronic_lncRNA	tandem_repeat	Satellite	TCGTGTCCGGTCCATATCTTTCTTATGGGGAAACATTGGAAGTTCTTACTTCACACAAAGATTGCTTATGACCTAAGGGTGTGTCATGACCTTGACCCAAGGTCATTTGGGCAAGGTCAAGGTCACTGGCAGAAAAAATGCAAAAT
scaffold1800	299893	300142	TCONS_00388820	-	intronic_lncRNA	tandem_repeat	Satellite	AGATGAACATTTTTGCTTCTTAAACATATTACAAAATATTTCTCAGTAAAGTGCTATGGAAGAAAGACTTTAGAGCCCTTTTGGCCCCTAAATTGAAGGGCCAGCCCCTTTTTCTTGGCATCATACGAAAGTTCTTTTGATATTAAACATATTTTGTACAACAAGTGTTTAGAAATTATTTGCCGTTTAAGAACTATCTGGGAAAGGACATTTAAGGGGCCGACCCCTAATCTCCTTATTGGGGCCAGATAACGAAAATTTTATGATTGAATATTGTTTAAAACATCATTCTAAGCATCTTTTATTCTATATTGCTTTTCAAAATATTTGTCCCTTTTGAGATATATTCGATCGAAATTTTGGACTTTTGGCCCCTTAAAACCCCTAATTACGTAACGC…
scaffold1807	98686	98975	TCONS_00392450	+	intronic_lncRNA	tandem_repeat	Satellite	AAAAATCTTCTTCTAAAAAACTATCAGGCCAGAAAAGCTCAAATTAAAATGGAAGCATCCTCAGGTAGTGTAGATTCAAGTTTGTTCAAATCATGGTCCCCAGGGGTAGGGTGGGGCCACAATGGGGGGATCAAGTTTTACATAGGAATATATAGAGAAAATCTTT
scaffold1832	94945	94978	TCONS_00400610	-	intronic_lncRNA	tandem_repeat	Microsatellite	TC
scaffold1832	94945	94965	TCONS_00401044	+	intronic_lncRNA	tandem_repeat	Microsatellite	TC
scaffold1836	337528	337565	TCONS_00405334	-	intronic_lncRNA	tandem_repeat	Minisatellite	TCTGTCCGTCCGTCCG
scaffold1838	199228	199528	TCONS_00406573	-	intronic_lncRNA	tandem_repeat	Satellite	AAAAATCTTCTTCTCAGAAACTAATCAGCCAGGAAAGCTGAAACTTGTGTGAAAGCATCCTCAGGTAGTGTAGATTCAAAGTTGTGAAAATCATGATCCCCGGGGGTAGGGTGGGGCCACAATGGGGGATTGAAGTTTTACATAGGAATATATAGAGTAAATCTTT
scaffold1855	37755	37789	TCONS_00413013	-	intronic_lncRNA	tandem_repeat	Minisatellite	AAAAATAACTTTAAAAA
scaffold1856	100684	100687	TCONS_00413522	-	intronic_lncRNA	tandem_repeat	Microsatellite	AG
scaffold1856	80514	80628	TCONS_00413433	-	intronic_lncRNA	tandem_repeat	Microsatellite	CGTTT
scaffold1857	331491	331518	TCONS_00414460	+	intronic_lncRNA	tandem_repeat	Minisatellite	TCTAATTATAGTAACCACTAGTCCAAACAACACCCCCCTCCCCGGAGGT
scaffold1857	344520	344573	TCONS_00414262	-	intronic_lncRNA	tandem_repeat	Minisatellite	TGATCTCAATACAGCAACAACAATCAC
scaffold1857	344520	344573	TCONS_00414262	-	intronic_lncRNA	tandem_repeat	Satellite	TGATCTCAATAAAGCAACAGAAATCACTGATCTCAATACAGCAACAACAAACATTGATCTCAATACAGCAACAACAATCACTGATCTCAATACAGCAACAACAAACACTTACCTCAATACAGCAACAACAAAACC
scaffold1858	229017	229062	TCONS_00415247	-	intronic_lncRNA	tandem_repeat	Microsatellite	GTCC
scaffold1858	229012	229065	TCONS_00415247	-	intronic_lncRNA	tandem_repeat	Minisatellite	CCGTCTGTCCGT
scaffold1858	229511	229750	TCONS_00415248	-	intronic_lncRNA	tandem_repeat	Satellite	TTTAAAAATCTTCTTCTCAAGAACCACTGCACCAGAAATGCCAATATTTACACAAAAGCTTGTATATATAGTGAAGATTCTAAATTGTAAAAATCGTGACCCCCGGACCAAAACTGGGGCCCCAGGCGGGGTTCAAAATTTAACATGGAAATACATTGGAAAAATG
scaffold1858	229536	229772	TCONS_00415181	+	intronic_lncRNA	tandem_repeat	Satellite	TTTAAAAATCTTCTTCTCAAGAACCACTGCACCAGAAATGCCAATATTTACACAAAAGCTTGTATATATAGTGAAGATTCTAAATTGTAAAAATCGTGACCCCCGGACCAAAACTGGGGCCCCAGGCGGGGTTCAAAATTTAACATGGAAATACATTGGAAAAATG
scaffold1862	608650	608864	TCONS_00417699	-	intronic_lncRNA	tandem_repeat	Satellite	TGACCTTGGGTCAAGGTCATGACACACCCTTAGGTCATAAGCAATCTTTGTGTGAAGTAAGAACTTCCAATGTTTCTCCATAAGAAAGATATGGACCGGACACGAATTTTGCACTTTTCTGTCATGACCTACTTGCCCGAA
scaffold1862	608650	608864	TCONS_00417699	-	intronic_lncRNA	tandem_repeat	Satellite	TGACCTTGGGTCAAGGTCATGACACACCCTTAGGTCATAAGCATTCTGTGTGTGAAGTAAGAACTTCCAATGTTTCTCCATTAAAAAGATATGGACAGGACACGAATTTTGCATTTTTTCTGCAGTGACCTTGACCTTGCCCGAATGACCTTGGGTTAAGGTCATGACACACCCTTAGGTCATAAGCAATCTTTGTGTGAAGTTAAAACTTCCAATGTTTCTCCATAAGAAAGATATGGACCGGACACGAATTTTGCACTTTTCTGTTGCTGACCTACTTGCCCAAA
scaffold1862	73809	73868	TCONS_00418418	+	intronic_lncRNA	tandem_repeat	Minisatellite	TTCAGTTACCA
scaffold1862	73809	73856	TCONS_00418418	+	intronic_lncRNA	tandem_repeat	Minisatellite	TTTCAGTTACCATTCAGTCACA
scaffold1862	73811	74116	TCONS_00418418	+	intronic_lncRNA	tandem_repeat	Minisatellite	TTCAGTGACCATTCAGTTACCTTTCAGTCATAT
scaffold1862	73823	74116	TCONS_00418418	+	intronic_lncRNA	tandem_repeat	Minisatellite	TCAGTGACCTTTCAGTCACATTTCAGTGACCATTAAGTTACCATTCCGTCATGTTTCAGTGGCCAA
scaffold1862	73823	74151	TCONS_00418418	+	intronic_lncRNA	tandem_repeat	Satellite	TCAGTGACCTTTCAGTCACATTTCAGTGACCACCAAGTGACCATTCAGTCATACTTCAGAGCCCAATCAGTGACCTTTCAGTCACATTTCAGTGACCCTTAAGTTACCATTCCGTCATGTTTCAGTGGCCAA
scaffold1862	80238	80313	TCONS_00418419	+	intronic_lncRNA	tandem_repeat	Minisatellite	TGCTATGTATGAGATTTGTA
scaffold1862	80269	80307	TCONS_00418419	+	intronic_lncRNA	tandem_repeat	Minisatellite	TGAGATTTGTATGCTATGC
scaffold1863	408489	408904	TCONS_00419540	-	intronic_lncRNA	tandem_repeat	Satellite	TGACCTTGGGTCAAGGTCATGACACACCCTTAGGTCATAAGCAATATTTGTGTGAAGTAAGAACTTCCAATGTTTCTCCATTAAAAAGATATGGACCGGACACGAATTTTGAACTTTTTCTGCCAGTGACCTTGACTTTGCCCAAA
scaffold1872	120848	120859	TCONS_00424064	+	intronic_lncRNA	tandem_repeat	Microsatellite	AG
scaffold1883	88809	89013	TCONS_00429654	-	intronic_lncRNA	tandem_repeat	Satellite	TGTAAAACTTGATCCCCCAATTGTGGCCCCACCCTACCCCCGGGGACCATGATTTGAACAAACTTGAATCAACACTTCCTGAGGATGCCTCCACTCTAATTTGAGCTTTTCTGGCCTAATAGTTTTTGAGAAGAAGATTTTTAAAGATTTTCTCTATATATTCCTA
scaffold1893	112002	112263	TCONS_00436679	-	intronic_lncRNA	tandem_repeat	Satellite	TGAGAAGAAGATTTTTAAAGATTTACTCTATATATTCCTATGTTAAACTTCGACCCCCCATTGTGGCCCCACCCTACCCCCGGGGATCATGATTTTCACAAATTAGAATCTACACTACCTGAGGATGCTTCCACACAAGTTTCAGCTTTCCTGGTCTTATGGTTCATGAGAAAGATTTTCAAAGATTTACTTTGTATATTCCTATGTAAAACTTCGACCCCCCATTGTGGCCCCACCCTACCCCGGGGGTCATGATTTTCACAAATTAGAATCTACACTACCTGAGGATGCTTCCACACAAGTTTCAGCTTTCCTGGTCTTATGGTTCA
scaffold1893	112002	112263	TCONS_00436679	-	intronic_lncRNA	tandem_repeat	Satellite	TGAGAAGAAGATTTTTAAAGATTTACTCTATATATTCCTATGTAAAACTTCGACCCCCCATTGTGGCCCCACCCTACCCCCGGGGATCATGATTTTCACAAATTAGAATCTACACTACCTGAGGATGCTTCCACACAAGTTTCAGCTTTCCTGGTCTTATGGTTCA
scaffold1893	112002	112263	TCONS_00436679	-	intronic_lncRNA	tandem_repeat	Satellite	TGAGAAGAAGATTTTCAAAGATTTACTCTATATATTCCTATGTAAAACTTCGACCCCCCCATTGTGGCCCCACCCTACCCCTGGGGATCATGATTTTCACAACTATGAATCTACACTACCTGAGGATGCTTCCACACAAGTGTCAGCTTTACTGGCTGATTAGGTTCTGAGAGAAAGATTTTTAAAGATTTACTCTATATATTCCTATGTTAAACTTCGACACCCCATTGTGGCCCCACCCTACCCCCGAGATCATGATTTTCACAAATTAGAATCTACACTACCTGAGGATGCTTCCACACAAGTGTCAGCTTTACTGGCTGATTAGGTTCTGAGAAGAAAATTTTCAAAGATTTACTCTATATATTCCTATGTAAAACTTCGATCCCCCATTGTGGC…
scaffold1894	148024	148033	TCONS_00437328	-	intronic_lncRNA	tandem_repeat	Minisatellite	ATTCGAG
scaffold1896	230210	230217	TCONS_00438540	-	intronic_lncRNA	tandem_repeat	Microsatellite	CT
scaffold1896	578224	578261	TCONS_00438745	+	intronic_lncRNA	tandem_repeat	Microsatellite	TGTT
scaffold19	209638	209835	TCONS_00442710	+	intronic_lncRNA	tandem_repeat	Minisatellite	AAAACCATGGTCCTGGTATGATCTGTTGTAACTAACAACTCATATC
scaffold190	245550	245919	TCONS_00443292	+	intronic_lncRNA	tandem_repeat	Satellite	CTTGAATGCTGAATCTGAGCCATAGGTTTCAGATGCTGGAGGAGGTTAAGGTTTTTAGAGCAGGTTAAAGTTTTTGTTGCAGGTGCCCTCTGATGATATATCTAAGTTACTACTGGTCCTAACTTCACCAAACTTCCATGGATGGTGCGTCTTATGATACTGATGCACCAGACAGG
scaffold190	245550	245919	TCONS_00443292	+	intronic_lncRNA	tandem_repeat	Satellite	TTTCAGATGCTGGAGGAGGTTAAGGTTTTTAGAGCAGGTTAAAGTTTTTGTTGCAGGTGCCCTCTAATAGCAATATCTAAGTTACTACTGGTCCGTACTTCACCAAACTTCCATGGATGGTGCGTCTTATGATACTGATGCACCAGACAGGCTTGAATGCTGAATCTGAGCTATAGG
scaffold190	245571	245776	TCONS_00443824	-	intronic_lncRNA	tandem_repeat	Satellite	CTTGAATGCTGAATCTGAGCCATAGGTTTCAGATGCTGGAGGAGGTTAAGGTTTTTAGAGCAGGTTAAAGTTTTTGTTGCAGGTGCCCTCTGATGATATATCTAAGTTACTACTGGTCCTAACTTCACCAAACTTCCATGGATGGTGCGTCTTATGATACTGATGCACCAGACAGG
scaffold190	245571	245776	TCONS_00443824	-	intronic_lncRNA	tandem_repeat	Satellite	TTTCAGATGCTGGAGGAGGTTAAGGTTTTTAGAGCAGGTTAAAGTTTTTGTTGCAGGTGCCCTCTAATAGCAATATCTAAGTTACTACTGGTCCGTACTTCACCAAACTTCCATGGATGGTGCGTCTTATGATACTGATGCACCAGACAGGCTTGAATGCTGAATCTGAGCTATAGG
scaffold1901	193143	193237	TCONS_00445116	+	intronic_lncRNA	tandem_repeat	Minisatellite	TGCATATTACATAATTTTACGACTA
scaffold192	267371	267403	TCONS_00447800	-	intronic_lncRNA	tandem_repeat	Minisatellite	CCCTAACTCCGTCACTA
scaffold192	489437	489440	TCONS_00447562	+	intronic_lncRNA	tandem_repeat	Microsatellite	TC
scaffold192	49198	49237	TCONS_00447402	+	intronic_lncRNA	tandem_repeat	Minisatellite	TGGAGCAGGTTAAAGTTTT
scaffold192	48956	49556	TCONS_00447402	+	intronic_lncRNA	tandem_repeat	Satellite	TATCTAAGTTACTACTGGTCCTAACTTCACCAAACTTGTATGGATGGTGCGTCTTATGATACTGATGCACCTGACAAGCTTGAATGCTGAATCTGAGCAATAGGTTTCGGATGCTGGAGGAGGTTAAGGTTTTTGGAGCAGGTTAAAGTTTTTGTTGCAGGTGCCCTTTGATAGCAA
scaffold192	725003	725042	TCONS_00448245	+	intronic_lncRNA	tandem_repeat	Minisatellite	TGGAGCAGGTTAAAGTTTT
scaffold192	724903	725270	TCONS_00448245	+	intronic_lncRNA	tandem_repeat	Satellite	ATGCTGAATCTGAGCCATAGGTTTCAGATGCTGGAGGAGGTTAAGGTTTTTAGAGCTGGTTAAAGTTTTTGTTGCAGGTGCCCTCTGATGATATATCTTAGTTACTACTGGTCCTAACTTCACCAAACTTCCATGGATGGTGCGTCTTATGATACTGATGCACCAGACAGGCTTGA
scaffold193	158206	158238	TCONS_00450021	-	intronic_lncRNA	tandem_repeat	Minisatellite	TACTCTTTACGTGAATTTTTTGTGGA
scaffold193	158825	158961	TCONS_00450022	-	intronic_lncRNA	tandem_repeat	Minisatellite	AAAGAAACCTGAACATCTTGAAATTAAGTTTCATCAACCACTAACTTTTTTTTTCAACAAAATCCTTACCAGTTAGATGCATTTCACAT
scaffold193	362992	363051	TCONS_00449624	+	intronic_lncRNA	tandem_repeat	Minisatellite	CATTAATCTCTGTGTATCTCCGTGTTAGTAGGCTCTCTCATATTGTTAACAGATCACA
scaffold193	363441	363539	TCONS_00449624	+	intronic_lncRNA	tandem_repeat	Minisatellite	CTCTTCAACTTTATTACACCTGTTGAAAAGAAACATTAGTACCT
scaffold193	83189	83201	TCONS_00449567	+	intronic_lncRNA	tandem_repeat	Minisatellite	AAAAAAAAAAAATAA
scaffold193	85795	85821	TCONS_00449655	-	intronic_lncRNA	tandem_repeat	Microsatellite	GTCC
scaffold193	87229	87426	TCONS_00449570	+	intronic_lncRNA	tandem_repeat	Satellite	AGGGTGGGGCCACAATGGGGGGATCGAAGTTTAACATATGAATATATAAAGTAAATCTTTAAAAATCTTCTTCTCAGAAACTAATCAGCCAGGAAAGCTGAAACTTGTGTGGAAGCATCCTCAGGTAGTGTAGATTCAAAGTTGTGAAAATCATGACCCCCGGGGGT
scaffold20	238869	239312	TCONS_00454090	+	intronic_lncRNA	tandem_repeat	Satellite	AAACTGCCAGATTGATGGACGTACATACAGAGGCGGTAGTAATTTCCAGTTCGACAGAGAATGCTATCGTTTCTCCTGTAGTGCAACTGCGAGGGATCTTACTATTGCCGTTTAACTACTAACAAATCCACAGGAGGCGGCAACCAAAATGCAGGCGCTTGTGG
scaffold20	380050	380427	TCONS_00455353	-	intronic_lncRNA	tandem_repeat	Satellite	TGTAAAACTTGATCCCCCAATTGTGGCCCCACCCTACCCCCGGGGACCATGATTTGAACAAACTTGAATCAACACTACCTGAGGATGCCTCCACTCAAAGTTGAGCTTTCCTGGCCTAATAGTTTTTGAGAAGAAAATTTTTAAAGATTTTCTCTATATATTCCTA
scaffold20	61436	61815	TCONS_00455270	-	intronic_lncRNA	tandem_repeat	Satellite	TATATGCAACATTTTGCCAAAAAATGACTAAGTTCAAAAGCTGGTATTTTTTCGATAAATTATCGGAAATCAAAATCCTAGCAATATGCACACCTCTGATATATGTACAATTGATCTGCAAAAGAACAACTTCCTATCTTGAGAACTGTAGGAGGAGTTATCCGTACAATGAGGGTACCC
scaffold203	188647	188870	TCONS_00456499	-	intronic_lncRNA	tandem_repeat	Satellite	GGTCATAAGCAATCTTTGTGTGAAGTAAGAACTTCCAATGCTTCTCCATAAGAAAGATATGGACCGGACACGAATTTTGCATATTTTCTGCCAATGACCTTGACCTTGCCCAAATGACCTTGGGTCAAGGTCATGACACACCCTTA
scaffold203	188647	188865	TCONS_00456499	-	intronic_lncRNA	tandem_repeat	Satellite	GGTCATAAGCAATCTTTGTGTGAAGTAAGAACTTCCAATACTCTCCATAAGAAAGATATGGACCGGACACAAATTTTGCACTTTTCTGCCAATGACCTTGACCTTGCCCAAATGACCTTGGGTCAAGGTCATGACACACCCTTAGGTCATAAGCAATATTTGTGTGAAGTAAAAACATTCAATAATTCTCCATAAGAAAGATAATGACCGGACACGAATTTTGCACTATTTTCCCCAACGACCTTGACCTTGCCCAAATGACCTTGGATCAAGGTCATGACACACCCTTA
scaffold203	450249	450419	TCONS_00457489	-	intronic_lncRNA	tandem_repeat	Satellite	ATCAACAACTTTGCTTCTATAATGCATTACAATATCTTTATCGTTTTTAAGTTATTTGTAATAGAATTTACGAGTCTCTTGGCCCCTAATTAAAGGGGCCAGCCCCTTTTTCTTGATTTCTTTGAAACGGTATTCAGAATACAAACATTTTTTGCTCTTACACCCATCTAAAATTGTTGTTCATTTTTGAGATACAAATGTTTGAATATTTTAGGGGCCAGCCCTATAGATCCCTAATGGGGACAGACATTGGTGTTTTGATAAGTGGAATCGATTTAAATCATAAATGCAAACATTTTCTTCTCTATGATGTCTAACAAAATATGTCTACTTTTCTAGATATATTGCGTCAAAGTTTAAGTGCTTTGGCCCCTTAAAATCCCTTATTACGTAATAAAG…
scaffold204	24100	24117	TCONS_00458624	-	intronic_lncRNA	tandem_repeat	Minisatellite	ATTTATCTTGCATGTCAACAT
scaffold209	149864	150087	TCONS_00461823	+	intronic_lncRNA	tandem_repeat	Minisatellite	AGACAGAGGACCAAACAAGACTTTGAGACAGAGAGAGGATCAAAGACAGGTACAGGCAAAGAGGTAGTGTAAGATAGACAGGAACAGAC
scaffold209	150003	150101	TCONS_00461823	+	intronic_lncRNA	tandem_repeat	Minisatellite	AGACAGACAGAGGACCAAGCAAGACTTTGAGACAAAGAGAGGATCAAAGACAGGTACAGGCAAAGAGGTAGTGGA
scaffold209	149914	150101	TCONS_00461823	+	intronic_lncRNA	tandem_repeat	Satellite	AGACAGACAGAGGACCAAACAAGACTTTGAGACAAAGAGAGGATCAAAGACAGGTACAGGCAAAGAGGTAGTGGAAGACAGACAGGAACAGACAGACAGAGGACCAAACAAGACTGAGACAGAGAGAGGATCAAAGACAGGTACAGGCAAAGGGGTAGTGTA
scaffold210	4279	4480	TCONS_00463196	-	intronic_lncRNA	tandem_repeat	Satellite	AAAATCAACGGCCGCCATTTTCCCAAAAACTATCGATGTTTAATGATAATTTTATAACCCAAGCGCAATTACTGTAATTTCGAGATCGGAACATAGCACAGACGATG
scaffold210	4279	4480	TCONS_00463023	+	intronic_lncRNA	tandem_repeat	Satellite	AAAATCAACGGCCGCCATTTTCCCAAAAACTATCGATGTTTAATGATAATTTTATAACCCAAGCGCAATTACTGTAATTTCGAGATCGGAACATAGCACAGACGATG
scaffold211	709643	709799	TCONS_00464266	-	intronic_lncRNA	tandem_repeat	Minisatellite	TTATCTCGTTATAACGAGAAAAGATCTCGTTATTACGAGTTAA
scaffold211	709643	709796	TCONS_00464266	-	intronic_lncRNA	tandem_repeat	Minisatellite	ATCTCGTTATTACGAGAAAAGATCTCGTTATTACGAGAAAATATCTCGTTATTACGAGAAAAG
scaffold211	709643	709791	TCONS_00464266	-	intronic_lncRNA	tandem_repeat	Satellite	ATCTCGTAATTACGAGAAAAGATCTCGTTATTACGAGTTAATTATCTCGTTATAACGAGAAAAGATCTCGTTATTACGAGTTAATTATCTCGTAATTACGAGAAAAG
scaffold211	746226	746369	TCONS_00464654	+	intronic_lncRNA	tandem_repeat	Minisatellite	CAAAGTCACTCACCGCATAGCGGACTGCACAGACGGTCCCAAATACAGGGTAGGT
scaffold211	746226	746369	TCONS_00464654	+	intronic_lncRNA	tandem_repeat	Satellite	CAAAGTCACTCACCTCAAAGCAGACTGCACAGACGGTCCCAAATACAGGGTAGGTCAAAGTCACTCACCGCATAGGGACTGCACAGACGGTCACAAATACAGGGTAGGT
scaffold211	747229	747365	TCONS_00464654	+	intronic_lncRNA	tandem_repeat	Minisatellite	ACAAATACAGGGTAGGTCAAAGTCACTCACCGAATAGGGACTGCACAGACGGTC
scaffold211	747230	747407	TCONS_00464654	+	intronic_lncRNA	tandem_repeat	Minisatellite	CAAATGCAGGGTAGGTCAAAGTCACTCACACATAGGACCACACAGACGGTCC
scaffold211	747539	747568	TCONS_00464654	+	intronic_lncRNA	tandem_repeat	Minisatellite	CATTTACAATAAT
scaffold211	747767	747902	TCONS_00464654	+	intronic_lncRNA	tandem_repeat	Minisatellite	CAAATACAGGGTAGGTCAAAGTCACTCACCGCATAGGGACTGCACAGACGGTCA
scaffold211	747767	747944	TCONS_00464654	+	intronic_lncRNA	tandem_repeat	Minisatellite	CAAATACAGGGTAGGTCAAAGTCACTCACACATAGGACCACACAGACGGTCA
scaffold211	940832	940940	TCONS_00463948	+	intronic_lncRNA	tandem_repeat	Minisatellite	ATTGATATAATCTTAGACTAATTGACTGTTATATCATACTCTGTGCTAGTCCCCCC
scaffold213	11308	11376	TCONS_00466544	-	intronic_lncRNA	tandem_repeat	Minisatellite	CTCAACCTAACGCAAGGAGGGATGACCGCACACTTGCAACTCAACAG
scaffold213	45917	46059	TCONS_00466515	+	intronic_lncRNA	tandem_repeat	Satellite	CCTGAACCCCTGACCCAGGGGTCATGAATTTCACAATTTAGGTAGAGGGCTTCATGGACATCATAATCATGCATTTAGTTTTTAACAAATATATATGGAGTAGAGAAGAAGATTTTCTAAGATTTAATACATTTTTACTATTTGGCCATATTGGCCCCACCCTAGAG
scaffold218	143551	143623	TCONS_00467395	+	intronic_lncRNA	tandem_repeat	Minisatellite	GTTTCCGGGAGGGCAATATAACT
scaffold218	150136	150148	TCONS_00467329	-	intronic_lncRNA	tandem_repeat	Microsatellite	GA
scaffold219	228289	228486	TCONS_00467837	-	intronic_lncRNA	tandem_repeat	Satellite	AAAAATCTTCTTCTCAAAAACTATTAGGCCAGAAAAGCTCAAATTAAAATGGAAGCATCCTCAGGTAGTGTAGATTCAAGTTTGTTCAAATCATGGTCCCTGGGGGTAGGGTGGGGCCACAATTGGGGGATCAAGTTTTACATAGGAATATATAGAGAAAATCTTT
scaffold219	91693	91714	TCONS_00467931	+	intronic_lncRNA	tandem_repeat	Microsatellite	TC
scaffold22	1192185	1192370	TCONS_00470257	+	intronic_lncRNA	tandem_repeat	Minisatellite	CCCATACTTACTGCAGCTATCTCTTTGTCTCTGATTGCATTCCCAG
scaffold22	148300	148342	TCONS_00471012	+	intronic_lncRNA	tandem_repeat	Microsatellite	AG
scaffold22	280934	280950	TCONS_00469416	-	intronic_lncRNA	tandem_repeat	Minisatellite	ACCAAACTAGAACTCTTTA
scaffold22	342760	342902	TCONS_00471624	-	intronic_lncRNA	tandem_repeat	Minisatellite	GTGGTCCTCAATTTTCACAACTTTGAATCCCCTTAGCCTATGGATGCTTTGTGTCAAGTTTGGTTGAAATT
scaffold224	47077	47106	TCONS_00474862	+	intronic_lncRNA	tandem_repeat	Minisatellite	CAGATAACCGGACGC
scaffold226	615719	615804	TCONS_00475527	-	intronic_lncRNA	tandem_repeat	Satellite	TCGTGTCCGGTCCATATCTTTCTTATGGAGAAACATTGGAAGTTCTTACTTCACACAAAGATTGCTTATGACCTAAGGGTGTGTCATGACCTTGACCCAAGGTCATTTGGGAAAGGTCAAGGTCACTGGCAGAAAAAATGCAAAAT
scaffold227	253460	253516	TCONS_00477464	-	intronic_lncRNA	tandem_repeat	Satellite	CTGGCTGATTAGTTTCTGAGAAGAAGATTTTTAAAGATTTACTCTATATATTCCTATGTAAAACTTCGACCCCCCATTGTGGCCCCACCCTACCCGGGGGTCATGATTTTCACAACTTTGAATCTACACTACCTGAGGATGCTTCCACACAAGTTTCAGCTTTC
scaffold227	253460	253516	TCONS_00477464	-	intronic_lncRNA	tandem_repeat	Satellite	CTGGCTGATTAGGTTCTGAGAAGAAGATTTTTAAAGATTTACTCTATATATTCCTATGTAAAACTTCGACCCCCCATTGTGGCCCCACCCTACCCCAGGGGTCATGATTTTCACAACATTGAATCTACACTACCTGAGGATGCTTCCACACAAGTTTCAGCTTTCCTGGCTGATTAGTTTCTGAGAAGAAGATTTTTAAAGATTTACTCTATATATTCCTATGTAAAACTTCGACCCCCATTGTGGCCCACCCTACGGGGTCATGATTTTCACAACTTTGAATCTACACTACCTGAGGATGCTTCCACACAAGTTTCAGCTTTCCTGGCTGATTAGTTTCTGAGAAGAAGATTTTTAAAGATTTACTCTATATATTCCTATGTAAAACTTCGACCCCCC…
scaffold227	254310	254815	TCONS_00477465	-	intronic_lncRNA	tandem_repeat	Satellite	CTGGCTGATTAGTTTCTGAGAAGAAGATTTTTAAAGATTTACTCTATATATTCCTATGTAAAACTTCGACCCCCCATTGTGGCCCCACCCTACCCGGGGGTCATGATTTTCACAACTTTGAATCTACACTACCTGAGGATGCTTCCACACAAGTTTCAGCTTTC
scaffold227	254310	254815	TCONS_00477465	-	intronic_lncRNA	tandem_repeat	Satellite	CTGGCTGATTAGGTTCTGAGAAGAAGATTTTTAAAGATTTACTCTATATATTCCTATGTAAAACTTCGACCCCCCATTGTGGCCCCACCCTACCCCAGGGGTCATGATTTTCACAACATTGAATCTACACTACCTGAGGATGCTTCCACACAAGTTTCAGCTTTCCTGGCTGATTAGTTTCTGAGAAGAAGATTTTTAAAGATTTACTCTATATATTCCTATGTAAAACTTCGACCCCCATTGTGGCCCACCCTACGGGGTCATGATTTTCACAACTTTGAATCTACACTACCTGAGGATGCTTCCACACAAGTTTCAGCTTTCCTGGCTGATTAGTTTCTGAGAAGAAGATTTTTAAAGATTTACTCTATATATTCCTATGTAAAACTTCGACCCCCC…
scaffold227	254977	255018	TCONS_00477465	-	intronic_lncRNA	tandem_repeat	Microsatellite	ACAG
scaffold227	254977	255018	TCONS_00477465	-	intronic_lncRNA	tandem_repeat	Minisatellite	ACAGACAGACAGACGG
scaffold227	254977	255018	TCONS_00477465	-	intronic_lncRNA	tandem_repeat	Minisatellite	ACAGACAGACGGACGACAG
scaffold237	632066	632105	TCONS_00480694	+	intronic_lncRNA	tandem_repeat	Microsatellite	TC
scaffold237	638457	638680	TCONS_00480694	+	intronic_lncRNA	tandem_repeat	Minisatellite	TGTTGGTGTAATTTTTGGACAGTATGTC
scaffold237	638490	638680	TCONS_00480694	+	intronic_lncRNA	tandem_repeat	Minisatellite	TTGGTGTAATTTTTGGACAGTATGTCTGTTGGTGTATTTTTTGGACAGTATGTCTGTTGGTGTAATTTTTGGAAAGTTTGTCCA
scaffold237	638823	638923	TCONS_00480694	+	intronic_lncRNA	tandem_repeat	Microsatellite	TTC
scaffold241	765726	765950	TCONS_00483713	+	intronic_lncRNA	tandem_repeat	Satellite	TCTCAGCAACTATTTATCGCAGATGCTTGAAATTTTAACACAGTATTTGTTAAGGCATGCCATATCGGGGGATATATTTTTGTACCAATCAAACGTCAACTTCCTGTTAAATGACGACTTCGCTTATTTTTTACCAAAATTTTCAAACAAATTTCCGTCAAAGATT
scaffold252	33868	34105	TCONS_00488822	-	intronic_lncRNA	tandem_repeat	Minisatellite	AGATACAGTGGAGTGGACAGTATCTCGCCTCCAGATAATGAACAGTTCAAGCACAGATCCGGATCTACA
scaffold252	33868	34082	TCONS_00488822	-	intronic_lncRNA	tandem_repeat	Satellite	AGATACAGTGGAGTGGACAGTATCTCTCCTCCAGACAATGAACAGTTCAGCACAGATCCAGATCTACAAGATACAGTGGAGTGGACAGTATCTCGCCTCCAGATAATGATCAGTTCAAGCACAGATCCGGATCTACA
scaffold252	33868	34105	TCONS_00488822	-	intronic_lncRNA	tandem_repeat	Satellite	AGATACAGTGGAGTGGACAGTATCTCGCCTCCAGACAATGAACAGTTCAAGCACAGATCCGGATCTACAAGATACAGTGGAGTGGACAGTATATCACCTCCAGACAATGAACAGTTCAAGCACAGATCCAGATCTACAAGATACAGTGGAATGGACAGTATCTCGCCTCCAGATAATGAACAGTTCAGCACAGATCCAGATCTACA
scaffold252	90732	90766	TCONS_00488693	-	intronic_lncRNA	tandem_repeat	Minisatellite	GCATGTTGAATGGATCTA
scaffold257	1265347	1265364	TCONS_00490833	-	intronic_lncRNA	tandem_repeat	Microsatellite	TC
scaffold258	561908	562110	TCONS_00492956	-	intronic_lncRNA	tandem_repeat	Satellite	CAAGAATATATTGGATTAAGGGGTGGGGATCTCAACCGTTTTCGAGATATTAGTGCACTTCCTGTACGAGGGGGGTCAGGACCACCCACAGGGCCCATGACCTACATAACATTTGATGCCCCTTGACACAAGAAA
scaffold264	50522	50555	TCONS_00494351	-	intronic_lncRNA	tandem_repeat	Minisatellite	ATTCACCTTACTGTGTT
scaffold267	284328	284659	TCONS_00495617	-	intronic_lncRNA	tandem_repeat	Satellite	CAAACTTGAATCTACACTACCTGAGGATGCTTCCATTTTAATTTGAGCTTTTCTGGCCTAATAGTTTTTGAGAAGAAGATTTTTAAAGATTTTCTCTATATATTCCTATGTAAAACTTGATCCCCCAATTGTGGCCCCACCCTACCCCCGGGGACCATGATTTGAA
scaffold274	71048	71078	TCONS_00500710	-	intronic_lncRNA	tandem_repeat	Minisatellite	CTGTCCGT
scaffold274	71048	71081	TCONS_00500710	-	intronic_lncRNA	tandem_repeat	Microsatellite	CTGT
scaffold276	9590	9625	TCONS_00501653	-	intronic_lncRNA	tandem_repeat	Minisatellite	AGTAAACCCAA
scaffold278	52081	52208	TCONS_00501925	-	intronic_lncRNA	tandem_repeat	Microsatellite	GA
scaffold280	319342	319390	TCONS_00504697	+	intronic_lncRNA	tandem_repeat	Minisatellite	GATCTATTGAACCGCCGGTCAATAGACTGC
scaffold281	120108	120133	TCONS_00505336	+	intronic_lncRNA	tandem_repeat	Minisatellite	ACACTCAAGAGCA
scaffold286	437746	438070	TCONS_00506426	-	intronic_lncRNA	tandem_repeat	Satellite	TTTATTAAATATGCATGCAATCACAACCCTTAACCTTCTGACCCCATGAAGTGTATATCATTAACATAAGACATCAGAGATAACAGAGTTCACCGAGATGAGACATCATCTTTGTAAGACCACCTTTATAACATTATAGAAAACCATAGCAAATGACCTA
scaffold290	84597	84675	TCONS_00508675	+	intronic_lncRNA	tandem_repeat	Minisatellite	TCACCCTTGGGTGAATAGAGAAACACCGTGGATCG
scaffold3	1237138	1237383	TCONS_00514370	-	intronic_lncRNA	tandem_repeat	Satellite	CAGTTTCCGCTCATTTTCTTCGCAGGGGATGAACATATTGAAATGAAATTTGGTATACAGGTTTATCATGATAATATCTAGGTCAAGTTTGATATTGGGTACGATCGAGCAATTTTCGACAGAGTTATGGCCCTTGGACATAGAAAATTCCAGTTATTTG
scaffold3	875889	875937	TCONS_00514240	-	intronic_lncRNA	tandem_repeat	Minisatellite	TCTTGATCTCTCGAAGT
scaffold301	1052707	1053211	TCONS_00517197	-	intronic_lncRNA	tandem_repeat	Satellite	TTGTTCAACAAGTGTTTAGAAATTCGTTACCGTTTTGGAGATATATGAGAAAGAAGGTTTTAGGGGCCGGTCCCTTATCTCCTTTTAGGGGCCGTTCAACGAAATTTTGACGGTTGCATTTTGTTAAGAACATCATTTTGAACAACTTTTCTTTATACTGCATTACAAAATATTTTTCCTTTCTGAGATATGGGTGATCAAATTTTTTGACTTTTGGCCCCTAAAAACCCTTAATTACGTAACACATGATAAAATCATTACATTGCTTGAATACAGAACTATAAGATAAACACATTTGCTTCTATAATATTTCACAAAATATCTCTCAGTAAAGGGCTACAGATTAAAGATTTTAGAGTCCTTTGGTCCCCTAATTTAAGGGGCCAGCCCCTTTTTCTT…
scaffold301	495414	495631	TCONS_00516984	-	intronic_lncRNA	tandem_repeat	Satellite	TTGTAAGCGCTCTCATGCCTACAAATTTTGACGGATTTTCATTAAATTTATACCAAATGTTTATACCACTAATACCTTGGTCAAGTTCGAAAATCAGCATTGGTCGATACTTTTTGTTGGAGTTATAGGACTTTGACCACAATAATGACTCCGTTTTATCCAAAAATTGACC
scaffold304	248423	248752	TCONS_00520442	+	intronic_lncRNA	tandem_repeat	Satellite	GGCCGCTACCTCATGTTGCTTATGTCTTCATACTGACTATCTAGTTGACTGTCCACCAGTCTGTCAGTAAGACTAAGCAACATCGAGCTAAATTTCAATCTGACTCATTTC
scaffold304	272905	272944	TCONS_00520788	-	intronic_lncRNA	tandem_repeat	Minisatellite	GGTATAATACACGCGATATATTGGT
scaffold305	173919	173960	TCONS_00521793	-	intronic_lncRNA	tandem_repeat	Microsatellite	TC
scaffold305	261792	262106	TCONS_00521315	+	intronic_lncRNA	tandem_repeat	Satellite	AAATCTTTAAAAATCTTCTTCTCATGAACCATAAGACCAGGAAAGCTGAAACTTGTGTGGAAGCATCCTCAGGTAGTGTAGATTCTAATTTGTGAAAATCATGACCCCCGAGGATAGGGTGGGGCCACAATGGGGGGTCGAAATTTAACATAGGAATATACAGAGT
scaffold308	78527	78615	TCONS_00523001	+	intronic_lncRNA	tandem_repeat	Satellite	ACAAGAGCTTTCATTTGAGATCAAGAAAAAGGGGCTGGCCCTTCAAATTAGGGGCCGATAAGGCTCTAAAGTCTTTTGATGATAACTTTTTACTGTAAAATATTTTGTGATACCTTATAAAAACAATTATGTTTATTCTAACGTTATTCACCTATACATGGCAATCATTTACTCCTATATTACGTAATTATGGATTTTAAGGGGCCAGAAGTCCAAAACTTTGATGCTCAATATCTCTAAATGGAGAAACATTTTGATAAGCAATATTGAACAAAAGATGCTCAAAATAATGAGCTTATCAATCTGCAACAATAATTTCTTTGTTATGCGGACCCTGAAAGGAGTTACAGAGTCGGCCCCTAAAACGACCCTCTCCAGATATCTCCAGAACGGTACAGA…
scaffold313	671584	671811	TCONS_00525427	+	intronic_lncRNA	tandem_repeat	Minisatellite	GGTGGGTGGGGGATGTCTGAGGTACTTACCCCTGTGTAGTGGACGCTGTGACACTGACCACCATTATGGTGTGTGTG
scaffold313	671584	671811	TCONS_00525427	+	intronic_lncRNA	tandem_repeat	Satellite	GGTGGGTGGGGGATGTCTGAGGTACTTACCCCTGTGTAGTGGACGCTGTGACACTGACCACCATTATGGTGTGTGTGGTGGGTGGGGGATGTCTGAGGTACTTACCCCTGTGTAGTGGACGCTGTGACACTGACCACCATTATGGTGTGTGTGGGTGGGTGGGGGATGTCTGAGGTACTTACCCCTGTGTAGTGGACGCTGTGACACTGACCACCATTATGGTGTGTGTG
scaffold313	671584	671811	TCONS_00525427	+	intronic_lncRNA	tandem_repeat	Satellite	GTGGGTGGGGGATGTCTGAGGTACTTACCCCTGTGTAGTGGACGCTGTGACACTGACCACCATTATGGTGTGTGTGGGTGGGTGGGGGATGTCTGAGGTACTTACCCCTGTGTAGTGGACGCTGTGACACTGACCACCATTATGGTGTGTGTGGGTGGGTGGGGGATGTCTGAGGTACTTACCCCTGTGTAGTGGACGCTGTGACACTGACCACCATTATGGTGTGTGTGGGTGGGTGGGGGATGTCTGAGGTACTTACCCCTGTGTAGTGAACGCTGTGACATTGACCACCATTATGGTGTGT
scaffold314	101326	101361	TCONS_00527979	-	intronic_lncRNA	tandem_repeat	Satellite	ATTGGTACAAAAATATATCCAACAATACGGCATGCCTAAACAAACACTGTGTAAAAATTTCAAGCATCTGCGATAAATAGCTGCTGAGAAATCTTTGACGAAAATTTGTTTGAAAATTTTGATGTCCA
scaffold314	101326	101634	TCONS_00527979	-	intronic_lncRNA	tandem_repeat	Satellite	TTGACGTCCGATTGGTACAAAAATATACCCACAATATGGCATGCCTAAACAAATACTGTGTAAAAATTTCAAGCATCTGCGATAAATAGTTGCTGAGAAATCTTTGACGAAAATTTGTTTGAAAATTTTGGCTAAAAATAAACAAAGTCATTATTTAACAGGAAG
scaffold314	101495	101634	TCONS_00527979	-	intronic_lncRNA	tandem_repeat	Satellite	AAATCTTTGACGAAAATTTGTTTGAAAATTTTGGCTAAAAATAAACAAAGTACTCATTAAACAGGAAGTTGACGTCCAATTGATACAAAAATACATCCCACAATATAGCATGCCAAAACAAATACTGTGTAAAAATTTCAAGCATCTGCGATAAACAGTTGCTGAGAAATCTTTGACGAAAATTTGTTTGAAAATTTTGGCTAAAATAAACAAAGCACTCATTTAACAGGAAGTTGACGTCCGATTGGTACAAAAATAAATCCAACAATATGGCAAGCCTATACAAACACTGTGTAAAAATTTCAAGCATCTGCAATT
scaffold315	178582	178637	TCONS_00529027	-	intronic_lncRNA	tandem_repeat	Microsatellite	GA
scaffold317	242960	243195	TCONS_00530766	-	intronic_lncRNA	tandem_repeat	Satellite	TCCAGCATCCGAAACCTATGGCTCAGATTCAGCATTCAAGCCTGTCAGGTGCATCAGTATCATAAGACACATCATCCATACAAGTTTGGTGAAGTAAGGACAAGTAGTAACTAAGATATAATCATCAGAGGGCACCTGCAACAAAAACTTTAACCAGCTCTAAAAACCTTAACCTCT
scaffold322	12836	13123	TCONS_00533895	+	intronic_lncRNA	tandem_repeat	Satellite	TGACATTGACCTTTGACCTTTATGTCATTTTGTTCGGCCAAGGTAGACGCTTTCATCCCAAGTGATCCGAAGTCTCTATGATAAATAATAAAAAAGTTGGAAGTGATTTTATGGAAATTCAAATACTTTCAGGGGCAATAACTGATAGAAGGGGGCCTCAGATCCTTTCGGTATGAATAAATTAAAGAACCCTCTAAGTGTACTGAAGACATTAGTAAAAGTTCCAAGTCTCTATCTCTAACGGTTAATGAGGAGTAGCGATAACAAACATTTCGTACAATAGGGGCAATAACTCTATAATTATTACAAGGTAAGAGCCAAGGAGCTACATTTTAAAATGTCTCAAGATGTCCTACTACATCCATGAAAAAGTTTTTCTCTACCACCCTAAACAAAAGA…
scaffold334	57868	57913	TCONS_00540618	+	intronic_lncRNA	tandem_repeat	Microsatellite	TC
scaffold335	27979	28019	TCONS_00543543	-	intronic_lncRNA	tandem_repeat	Minisatellite	TATAACGAATCACGGC
scaffold335	27979	28019	TCONS_00543400	+	intronic_lncRNA	tandem_repeat	Minisatellite	TATAACGAATCACGGC
scaffold335	318254	318279	TCONS_00544160	+	intronic_lncRNA	tandem_repeat	Microsatellite	A
scaffold341	20762	20963	TCONS_00552550	-	intronic_lncRNA	tandem_repeat	Satellite	AAAAATCTTCTTCTCAAAAACTATTAGGCCAGAAAAGCTCAAATTTAAATGGAAGCATCCTCAGGTAGTGTAGATTCAAGTTTGTTCAAATCATGGTCCCCGGGGGTAGGGTGGGGCCACAATTGGGGGATCAAGTTTTACATAGGAATATATAGAGAAAATCTTT
scaffold34182	6751	7008	TCONS_00552767	-	intronic_lncRNA	tandem_repeat	Satellite	TGTGACGGTCAGACCGGTTCGAATACCGGCGCCAGATAGCTCAGTTGGTAGAGCACCTGACTAGAGATTCAGGGGGCCCGGGTTCGAATCCCGGTCTGGTCCGTCATTATTTCTCCCATCCCGTTACATTTGGTGCCGTGACCAACCCCTGGAACTGACAGGTGAACTCCTGCCAGGGGAAGAGCCTGGGGTGATCTTCAGGGACGAAAATCATTTAAAGGGGGGAGGAA
scaffold34292	4114	4147	TCONS_00553190	+	intronic_lncRNA	tandem_repeat	Minisatellite	ACAGACGG
scaffold343	217225	217405	TCONS_00553275	+	intronic_lncRNA	tandem_repeat	Satellite	GTACCCTATATGCAACATTTTGCCAAAAAATGACTAAGTTCAAAAGCTAGTATTTTTTTCATAAATTATCAGAAATCAAAATCCTAGCAATATGCACACCTCTGATATATGTACAATTGATCTGCAAAAGAACAACTTCCTATCTTGAAAACTGTAGGAGGAGTTATCCGTACAATGAGG
scaffold343	217225	217453	TCONS_00553794	-	intronic_lncRNA	tandem_repeat	Satellite	GTACCCTATATGCAACATTTTGCCAAAAAATGACTAAGTTCAAAAGCTAGTATTTTTTTCATAAATTATCAGAAATCAAAATCCTAGCAATATGCACACCTCTGATATATGTACAATTGATCTGCAAAAGAACAACTTCCTATCTTGAAAACTGTAGGAGGAGTTATCCGTACAATGAGG
scaffold347	119074	119086	TCONS_00556121	+	intronic_lncRNA	tandem_repeat	Satellite	AATGTATTTGCAGGATAGGTTACAAAAAAACAACCTATTTGTTGGTTTTTGCACTGATTATTTGAGATAATTTGCCGCCATGTTCTATGCATTCCCCACACCACTCACAGTTTCTTTATTTGGTGTTCTGTGTGTATGGCGACAAATTGGTAAAGCACCACTCGCCCCTTGTAGCTTCACCTTGATTACATTTTATCTGGCTAAGTGTAATTTAGTAGTATTAGCAGTATATTAAGTACAA
scaffold34932	19448	19648	TCONS_00560075	-	intronic_lncRNA	tandem_repeat	Satellite	GCTGATTAGTTTCTGAGAAGAAGATTTTTAAAGATTTACTCTATATATTCCTATGTAAAACTTCGACCTCCCCCCCATTGTGGCCCCACCCTACCCCCAGGGATCATGATTTTCACAACTTTGAATCTACACTACCTGAGGATGCTTCCACACAAGTTTCACCTTTCCTG
scaffold35030	16341	16388	TCONS_00560782	+	intronic_lncRNA	tandem_repeat	Satellite	ATATCTTAGTTATTACTGGTCTGAACTTCACCTAACTTGCATGGAGATGCGTCTTATGATACTGATGCACCTGACAGGCATGAATGCTGAATCTGAGCCATAGGTTTCGGATGCTGGAGCAGGTTAAGGTTTGAATTGCTAGTGCCCTCTGATGATG
scaffold35036	2782	2900	TCONS_00560903	+	intronic_lncRNA	tandem_repeat	Minisatellite	ATCCTATCCTATCGTGCGTTA
scaffold35036	2787	2890	TCONS_00560903	+	intronic_lncRNA	tandem_repeat	Minisatellite	AATCCTATCCTATCGTGCGTGTATACTGTTCTATCGTGCGTT
scaffold35268	2782	2867	TCONS_00564268	-	intronic_lncRNA	tandem_repeat	Satellite	GTACGAAAAGCTTGTTATCGCTACTCCTCTGAAACCATAAGAGATAGAAACTTGGAACTTTTACCAATGTCTTCAGTACACTTAGAGGATTCTCCAATCTATTCATACCGAAAGGATCTGAGGCCCCTTTCTAGTAGTTATTGCCCCTGAAAGTATTTACATTTCTATAAAATCACTTACAACTTTTTTATTATTATCATAGAGACTTCGGACCACTTGGGATGGAAGCGTCTATCTTGGCCGAACAAAATGACATAAAGGTCAAAGGTCAAGGTCATCTGGAAATGCCTTAATTAATAAGTTTTTGTATCTCTTTTGTTTAGGGTGGTAAAGAAAAACTTTTTCATGGATGTAGTAGGACATATGAAGACATTTCAAAATATAACCCCTTGACCCTTT…
scaffold35874	8894	9522	TCONS_00571902	+	intronic_lncRNA	tandem_repeat	Satellite	CAAGAGCTTTCATTTGAAATCATGAAAAAGGTGCTGGCCCTTCAAATTAGGGGCTGAGGGGGCTCTAAAGTCTTTTAATGATAACCTTTTACCGTGAAATATTTTGTGATGCGTTATAGAAGCAATTATGTTCATTCTAAGGTTATTTACCTATACATGGCAATCATTTACTCCTATGTTACGTAATTAGGGATTTTAAGGGGCCAGAAGTCCAAAACTTTGATGCTTAATATCTCAAAATGAAGAAACATTTGGATAAGCAATATTTAACAAAAGATGCTCAAAATATTGAGCTTAACAATATGAAACCATAATTTCCTTGTAATGCGGTCACTAAAAGGAGTTACAGGGTCGGCCCCTAAAACGACCCTCTCAAAATATCTCAAGAACGGTACAAAA…
scaffold35960	13716	13966	TCONS_00573038	+	intronic_lncRNA	tandem_repeat	Satellite	AAAATTTGTTTGAAAATTTTGGCTAAAAATAAACAAAGTACTCATTTAACAGGAAGTTGACGTCTGATTGGTACAAAAATATATCCCACGATATGGCATGCCAATACAAATACTGTGTAAAAATTTCAAGCATCTGCGATAAATAGTTGCTGAGAAATCTTTGACG
scaffold361	180127	180366	TCONS_00575237	-	intronic_lncRNA	tandem_repeat	Minisatellite	CAGCTCCTCCACCCAACAGTCTGTATCCACTTTGTACCTGTGTTACTCTATATCTATTATATATA
scaffold361	180127	180366	TCONS_00575237	-	intronic_lncRNA	tandem_repeat	Satellite	CAGCTCCTCCACCCAACAGTCTGTATCCACTTTGTACCTGTGTTACTCTATATCTATTATATATACAGCTCCTCCACCCAACAGTCTGTATCCACTTTGTACCTGTGTTACTCTATATCTATCTTATATACAGCTCCTCCACCCAACAGTCTGTATCCACTTTGTACCTGTGTTACTCTATATCTATTATATATACAGCCCCTCCACCCAACAGTCTGTATCCACTTTGTACCTGTGTTACTCTATATCTATTATATATACAGCTCCTCCACCCAACAGTCTGTATCCACTTTGTACCATTGTTACTCTTTATCTATTATATATACAGCCCCTCCACCCAACAGTCTGTATCCACTTTGTACCATTGTTACTCTATATCTATTATATATACAGCTCCTC…
scaffold361	392836	392937	TCONS_00574510	+	intronic_lncRNA	tandem_repeat	Satellite	CGCGAAGCGAGCTCCATAGACAACGTGTACGAACGGAGAAAATTCGAGTTAAAATCTGCACATTGTTCAAAGAAATTTTTATGAGGCCACGTGAAAAAGTTCTACCGCT
scaffold361	465605	465606	TCONS_00574531	+	intronic_lncRNA	tandem_repeat	Minisatellite	CCAGTATTTCCCGGGAAATA
scaffold363	524999	525033	TCONS_00577970	-	intronic_lncRNA	tandem_repeat	Minisatellite	AATCGGTTAATCTAAT
scaffold36378	20178	20207	TCONS_00579159	-	intronic_lncRNA	tandem_repeat	Microsatellite	GA
scaffold365	584811	585531	TCONS_00582922	-	intronic_lncRNA	tandem_repeat	Satellite	TTGATGTATTGCATTTAAATGTGTCGTTGTTTCTGAAATTTTGGGGTTTTCCCCCCAAACTCAATTGTATTTCTACACAGAAATCATTATTTTTAAACACAAGGTTGGTCCTACTCTTAGCCTGGTAAAAGAAAGCTGAAACCACCCTTGTGTTTTTCCAAAAATGCATAGAAAATCAATTTGGAAAATATTTGTATATTAAATAATGGATACATCTTGACTAGACTTTGACAATGAATGTCCAATGAAATTTGTTTTTACAAAATTTAAGATGTTTTATTGTTAATAATTGATAAATTAAATTATTAATAAGTCTTGACCTCAAAGAGGCAGTAATTTATTGATTAAAGGTGCTCTTTAA
scaffold365	585324	585755	TCONS_00582922	-	intronic_lncRNA	tandem_repeat	Satellite	TTTTTCCAAAAATGCATAGAAAATCAATTTGGAAAATATTTGTATATTAAATAATGGATACATCTTGACTAGACTTTGACAATGAATGTCCAATGAAATTTGTTTTTACAAAATTTAAGATGTTTTATTGTTAATAATTGATAAATTAAATTATTAATAAGTCTTGACCTCAAAGAGGCAGTAATTTATTGATTAAAGGTGCTCTTTATTAAGATGCTTTGGATATATATATTATGCCAAAATAATGGATATTTTATTGGTTATGTTAATTTAGCAGTTTAATGAATTCCTTTTCCTGATACAAGGTAGATAACTGTTATTTTGAAAATAGATTGGTATTATTAAGTTAAGGATTTCAGGAGACACTTCTCTATGTCTTTGACTGAATGGCATTATTTT…
scaffold36900	14894	14908	TCONS_00590478	+	intronic_lncRNA	tandem_repeat	Minisatellite	TACACGAACGATCACGCACGT
scaffold37	131966	133089	TCONS_00591488	+	intronic_lncRNA	tandem_repeat	Satellite	TCTCAGCAACTATTTATCGCAGATGCTTGAAATTTTAACACAGTATTTGTTTAGGCATGCCATATTGTGGGATATATTTTTGTACCAATCGGACGTCAACTTCCTGTTAAATGACGACTTTGTTTATTTTTAGCAAAATTTTCAAACAAATTTTCGTCAAAGATT
scaffold37344	34709	34746	TCONS_00597720	-	intronic_lncRNA	tandem_repeat	Minisatellite	GTCCGTCT
scaffold37344	34702	34743	TCONS_00597720	-	intronic_lncRNA	tandem_repeat	Minisatellite	GTCTGTCGTCC
scaffold374	498456	498534	TCONS_00598274	+	intronic_lncRNA	tandem_repeat	Microsatellite	CT
scaffold37460	37349	37391	TCONS_00600267	-	intronic_lncRNA	tandem_repeat	Minisatellite	TGTCTGTCCGTC
scaffold37460	37362	37391	TCONS_00600267	-	intronic_lncRNA	tandem_repeat	Microsatellite	GTCT
scaffold37460	37396	37576	TCONS_00600267	-	intronic_lncRNA	tandem_repeat	Satellite	TCGTGTCCGGTCCATATCTTTCTTATGGAGAAACATTGGAGGGTCTTACTTCACACAAAGATTGCTTATGACCAAAGGGTGTGTCATGACCTTGACCCAAGGTCATTCAGGCAAGGTCAAGGTCACTGGCAGAAAAAATGCAAAAT
scaffold37460	37396	37576	TCONS_00600267	-	intronic_lncRNA	tandem_repeat	Satellite	TCGTGTCCGGTCCATATCTTTCTTATGGAAAAACATTGGAAGTTCTTACTTCACACAAAGATTGCCTATGACCTAAGGGTGTGTAATGACCTTGACCCAAGGTCATTCGGGCAAAGTCAAGGTCACTGGCAGAAAAAATGCAAAATTCATGTCCGGTCCATATCTTCCTTATGGAGAAACATTGAAGGGTCTTACTTCACACAAAGATTGCTTATGACCAAAGAGTGTGTCATGACCATGACCCAAGGTCAATTCAGGAAGGTCAAGGTCACTGGCAGAAAAAATGCAAAAT
scaffold37460	37349	37391	TCONS_00600303	+	intronic_lncRNA	tandem_repeat	Minisatellite	TGTCTGTCCGTC
scaffold37460	37362	37391	TCONS_00600303	+	intronic_lncRNA	tandem_repeat	Microsatellite	GTCT
scaffold37460	37396	37550	TCONS_00600303	+	intronic_lncRNA	tandem_repeat	Satellite	TCGTGTCCGGTCCATATCTTTCTTATGGAGAAACATTGGAGGGTCTTACTTCACACAAAGATTGCTTATGACCAAAGGGTGTGTCATGACCTTGACCCAAGGTCATTCAGGCAAGGTCAAGGTCACTGGCAGAAAAAATGCAAAAT
scaffold37460	37396	37550	TCONS_00600303	+	intronic_lncRNA	tandem_repeat	Satellite	TCGTGTCCGGTCCATATCTTTCTTATGGAAAAACATTGGAAGTTCTTACTTCACACAAAGATTGCCTATGACCTAAGGGTGTGTAATGACCTTGACCCAAGGTCATTCGGGCAAAGTCAAGGTCACTGGCAGAAAAAATGCAAAATTCATGTCCGGTCCATATCTTCCTTATGGAGAAACATTGAAGGGTCTTACTTCACACAAAGATTGCTTATGACCAAAGAGTGTGTCATGACCATGACCCAAGGTCAATTCAGGAAGGTCAAGGTCACTGGCAGAAAAAATGCAAAAT
scaffold376	220640	220663	TCONS_00602334	+	intronic_lncRNA	tandem_repeat	Microsatellite	CT
scaffold376	50720	50779	TCONS_00601992	+	intronic_lncRNA	tandem_repeat	Microsatellite	CT
scaffold376	53059	53383	TCONS_00601992	+	intronic_lncRNA	tandem_repeat	Satellite	TTGATTTCTCATGGAAATGCCACCAATGTTGAAGGTATTAAACTCTGCTTAAATTTTATTGCTTTTCCATGCAGTCCACTGATTTTCTTTATTTTTGTTTCTTTCAACCAGGTGTTCTTAGGAGAGATGAGCAGAGTTCGTCGTACGCCACAGACACCAAGAGAATGCAGAACAACAACAACGCTAAGTCTTACGGCTCCCAGAGTTACAACACCTCATACTCAACCAACGCCAAGCAGTCCGTCACCCCTCTGGATGAACAGACTCAGTTAGATGATATTTTGAGTAACTTACTTAATGACCAAGTGATCAGTCCTAAATCAGGTGCCAGCACCATGTCCAAGGAAACCCGGACGTTCAGGACCTATA
scaffold38026	12473	12683	TCONS_00611077	-	intronic_lncRNA	tandem_repeat	Satellite	TTCAGGGGCAATAACTGATAGAAGGGGACCTCAGATCCATTCGGTATGAATAGATTGAAGAACCGTCTAAGTGTACTGAAGACATTAGTAAAAGTTTCAAGTCTCTATCTCTTATGGTTTCAGAGGAGTAGCGATAACAAGCATTTCGTACAATAGGGGCAATAACTTTGTAATTATTACAAGGTAAGAGCCAAAGGGCTATATTTTAAAATGTCTTAAGATGTCCTAATACATCCATGAAAAAGTATTTCTCTACCACCCTAAACAAAAGAGATACAAAAACACATTAATTAAGAGATTTTCAAATGACCTTGACCTTTATGTTATTTTGTTCGGCCAAGGTAAACGCTTCCATCCCAAGTGGTCCGAAGTCTCTATGATAAGTAATAAAAAAATTGG…
scaffold38174	25384	25597	TCONS_00614011	+	intronic_lncRNA	tandem_repeat	Satellite	TAAAAATTGATCCCCCATTGTGGCCCCACCCTACCCCCAGGGACCATGATTTGAACAAACTTGAATCTACACTTCCTGAGGATGCTTCCACTCTAATTTGAGCTTCTTGGCCTAATAGTTTTTGAGAAGAAGATTTTTAAAGATTTTCTCTATATAT
scaffold38174	25384	25597	TCONS_00614011	+	intronic_lncRNA	tandem_repeat	Satellite	TTTTTAAAAGATTTTCTCTATATATTCCTATATAAAATTCATCCCCTATTGTGGCCCCACCCTACCCCCGGGACCATGATTTGAACAAACTTGAATCTACACTTCCTGAGGATGCTTCCACTCAAATTTGAGCTTTCCTGGCCTAATAGTTTTGAGAAGAAGACTTTTAAAGATTTTCTCTATATATAAAAATTGATCCCCCATTGTCGCCCCACCCTACCCCCAGGGACCATGATTTGAACAAACTTGAATCTACATTACCTGAGGATGCTCACACGCCAATTTGAGCTTTTAGGCCAAATAGT
scaffold382	38071	38120	TCONS_00614843	-	intronic_lncRNA	tandem_repeat	Satellite	TTTGAGCTTTTCTGGCCAAATAGTTTTTGAGAAGAAGATTTTTAAAGATTTTATCTAAATATTCCTATGTAAAACTTGATCCCCCTATTGTGGCCCCACCCTACCCACGGGGACCATGATTTGAACAAACTTGAATCTACACAACCTGAGGATGCCTCCACACAAG
scaffold382	38290	38317	TCONS_00614843	-	intronic_lncRNA	tandem_repeat	Minisatellite	ACAACGACAAGGCCGACG
scaffold38272	43385	43399	TCONS_00615588	-	intronic_lncRNA	tandem_repeat	Minisatellite	TGTCCGTC
scaffold38272	43385	43399	TCONS_00615588	-	intronic_lncRNA	tandem_repeat	Minisatellite	GTCCGTCTGTCC
scaffold38354	52232	52303	TCONS_00618646	+	intronic_lncRNA	tandem_repeat	Satellite	AACTAATTCTTGTAAGCGGCGATGATTTGTGCTTTGGTCCAAACACTGTTTCACTTTCGGTTTGTCAGAGTAACTGCATAGGAGTGTTGATTAAAATCAACTAA
scaffold38494	36205	36477	TCONS_00621117	+	intronic_lncRNA	tandem_repeat	Satellite	AAAAATCTTCTTCTCAAAAACTATTAGGCCAGAAAAGCTCAAATTAAAATGGAAGCATCCTCAGGTAGTGTAGATTCAAGTTTGTTCAAATCATGGTCCCCGGGGGTAGGGTGGGGCCACAATTGGGGGATCAAGTTTTACATAGGAATATATAGAGAAAATCTTT
scaffold38494	36205	36477	TCONS_00621117	+	intronic_lncRNA	tandem_repeat	Satellite	AAAAATCTTCTTCTAAAAAACTATTAGGCCAGAAAAGCTCAAATTTAAATGGAAGCATCTTCAGGTAGTGTAGATTCAAGTTTGTTCAAATCATGGTCCCCGGGGGTAGGGTGGGGCCACAATGGGGGATCAAGTTTTACATAGGAATATATAGAGAAAATCTTTAAAAATCTTCTTCTCAAAAACTATTAGGCCAGAAAAGATCAAATTAAAATGGAAGCATCCTCAGGTAGTGTAGATTCAAGTTTGTTCAAATCATAGTCCCCGGGGGTAGGGTGGGGCCACAATTGGGGGATCAAGTTTACAATAGGAATATATAGAGAAAATCTTT
scaffold38678	44622	44811	TCONS_00625247	+	intronic_lncRNA	tandem_repeat	Minisatellite	GTTTGATAGTTGAATTCAGACAACCATATGCAAAGCTTGAGGTACAGTTGAGATACATAAACACCGATATTTAATTAAACTCTTATAAATCTTTT
scaffold388	313995	314408	TCONS_00628452	-	intronic_lncRNA	tandem_repeat	Satellite	TTGCTTCTATATTTATAACAAATTATTATTCAGTAAAGAGTTATTGTAAGAAGACTTACAGCCCTCTTGGCCCCTAATTTGAGGGGCCAGCCCCTTTTTCTTGATATCAAATGAAAGGTCTTGCAAATACAAACATATTTTGTTCTACAAGTGTTCAAGAAATGTCAACCGTTCTCGAAATATATAAACAAATATATTTTAGGGGCCGACCCTTAAACCCCTAACCGGGGCCACTAACAACAAAATGTTAGGTAGCATACTGTTAAAAACATTTATTTTGACAACTTTTGTTCTACATTGCTTTTAAAAATATTTCTCCTTTTTCAGATATTAATGATCAAAATATTGAATTATGGCCCCTTGAAACCCCTAATTACATAACATATGACTTAAGTATGG…
scaffold39066	28201	28230	TCONS_00634177	-	intronic_lncRNA	tandem_repeat	Microsatellite	AGTTCA
scaffold39066	38918	38921	TCONS_00634213	-	intronic_lncRNA	tandem_repeat	Microsatellite	TC
scaffold39174	49493	49559	TCONS_00636033	-	intronic_lncRNA	tandem_repeat	Minisatellite	ATTCGAG
scaffold39214	14291	14348	TCONS_00639031	+	intronic_lncRNA	tandem_repeat	Microsatellite	GTCC
scaffold393	720579	720622	TCONS_00640855	+	intronic_lncRNA	tandem_repeat	Minisatellite	AGACAGACGGACGGAC
scaffold393	900706	900718	TCONS_00641256	-	intronic_lncRNA	tandem_repeat	Microsatellite	AG
scaffold394	172709	172946	TCONS_00645303	-	intronic_lncRNA	tandem_repeat	Minisatellite	TAAAATGTTCTGTCTGTAATCCCTTACCATACTGTATTGCTGACTTTGCCATAC
scaffold394	308576	308782	TCONS_00645739	-	intronic_lncRNA	tandem_repeat	Satellite	ACCATGATTTGAACAAACTTGAATCTACACTACCTGTGGATGCTTCCATTTTAATTTGAGCTTTTGTGGCCCAATAGTTTTTGAGAAGAAGATTTTTAAAGATTTTCTCTATATATTCCTATGTAAAAATTCATCCCCCTATTGTGGCCCCACCCTACCCCCAGGG
scaffold394	315276	315401	TCONS_00645330	-	intronic_lncRNA	tandem_repeat	Satellite	ATCAAGAAAAAGGGGCTGGCCCCTCAAATTAGGGGACCAAAGGACTCTAAAATCTTTAATCTGTAGCCCTTACTGAGAGATATTTTGTGAAATATTATAGAAGCAAATGTGTTTATCTTATAGTTCTGTATTCAAGCAATGTAATGATTTTATCATGTGTTACGTAATTAAGGGTTTTTAGGGGCCAAAAGTTAAAAAATTTGATCACCCATATCTCAAAAAGGAAAAATATTTTGTAATGCAGTATAAAAGAAAAGTTGTTCAAAATGATGTTCTCAACAAATGCAACCGTCAAAATTTCGTTAAACGGCCCCTAAAAGGAGATAAGGGACCGGCCCCTAAAACCTTCTTTCTCATATATCTCCAAAACGGTAACGAATTTCTAAACACTTGTTGAAC…
scaffold396	267450	267486	TCONS_00651007	-	intronic_lncRNA	tandem_repeat	Minisatellite	AAAAGTAATTG
scaffold396	373792	373920	TCONS_00651514	+	intronic_lncRNA	tandem_repeat	Minisatellite	ATATCGCGGCCATAATATTTTGAACCCCCTCTCCAATAGCAATAAAAAAAGGAGGGGGGTTCAAT
scaffold396	373792	373920	TCONS_00651514	+	intronic_lncRNA	tandem_repeat	Satellite	ATATCGCGGCCATAATATTTTGAACCCCCTCTCCAATAGAAATAAAAAAAGAAGGGGGTTCAATATATCGCAGCCATAATATTTTGAACCCCCTCTCCAAGAGCAATAAAAAAACGAGAGGGGTTCAAA
scaffold396	373942	374021	TCONS_00651514	+	intronic_lncRNA	tandem_repeat	Minisatellite	GGGTTCAATATATCGCAGCAATATATTGAACCC
scaffold39600	35444	35609	TCONS_00651984	+	intronic_lncRNA	tandem_repeat	Minisatellite	AAATGAATATGGACAAGGAAACTCACTACATGTGTGTGGTAATTT
scaffold39600	35434	35609	TCONS_00651984	+	intronic_lncRNA	tandem_repeat	Minisatellite	ATGTGTGTGGAAAGGTATATGGACAAGGAAACTCACTACATGTGTGTGGTAATTTAAATGAATATGGACAAGGAGACTCACTAC
scaffold39724	17836	17887	TCONS_00653782	+	intronic_lncRNA	tandem_repeat	Microsatellite	AG
scaffold39730	41385	41608	TCONS_00653929	-	intronic_lncRNA	tandem_repeat	Satellite	TTTCAGATGCTGGAGGAGGTTAAGGTTTTTGGAGCAGGTTAAAGTTTTTGTTGCAGGTGCCCTTTGATAGCAATATCTAAGTTACTACAGGTCCTACTTCACCAAACTTGCATGGATGGTGTGTCTTATGATACTGATGCACCAGACAGGCTTGAGTGCTGAATCTGAGCTATAGG
scaffold39730	41556	41595	TCONS_00653929	-	intronic_lncRNA	tandem_repeat	Minisatellite	TGGAGCAGGTTAAAGTTTT
scaffold39744	40998	41039	TCONS_00654356	+	intronic_lncRNA	tandem_repeat	Satellite	CTTGAATGCTGAATCTGAGCCATAGGTTTCAGATGCTGGAGGAGGTTAAGGTTTTTAGAGCAGGTTAAAGTTTTTGTTGCAGGTGCCCTCTGATAGCAATATCTAAGTTACTACTGGTCCGTACTTCACCAAACTTCCATGGATGGTGTGTCTTATGATACTGATGCACCAGACAGG
scaffold39972	67488	67528	TCONS_00658236	+	intronic_lncRNA	tandem_repeat	Microsatellite	GA
scaffold39972	67717	67765	TCONS_00658236	+	intronic_lncRNA	tandem_repeat	Microsatellite	TGTC
scaffold39972	67763	67766	TCONS_00658236	+	intronic_lncRNA	tandem_repeat	Microsatellite	TC
scaffold40120	32595	32636	TCONS_00666206	+	intronic_lncRNA	tandem_repeat	Minisatellite	TGTCCGTC
scaffold40120	32596	32633	TCONS_00666206	+	intronic_lncRNA	tandem_repeat	Microsatellite	GTCC
scaffold40120	50644	50918	TCONS_00666176	+	intronic_lncRNA	tandem_repeat	Satellite	TCCAGCATCCGAAACCTATAGCTCAGATACAGCACTCAAGCCTGTCTGGTGCATCAGTATCATAAGACACACCATCCATGCAAGTTTGGTGAAGTACGGAACAGCAGTAACTTATATATTGCTATCAAAGGGCACCTGCAACAAAAACTTTAACCAGCTCTAAAAACCTAAACCTCC
scaffold40162	43395	43636	TCONS_00667301	+	intronic_lncRNA	tandem_repeat	Satellite	AAAAACTAAATGCATGATTATGATGTCCATGAAGCCCTCTACCTAAATTGTGAAATTCATGACCCCTGGGTCAGGGGTTCAGGCTCTAGGGTGGGGCCAATATGGCCAAATAGTAAAAATGTATTAAATCTTAGAAAATCTTCTTCTCTACTCCCATATATATTTGTT
scaffold40194	8281	8406	TCONS_00668372	-	intronic_lncRNA	tandem_repeat	Microsatellite	CGTTT
scaffold40194	8281	8395	TCONS_00668372	-	intronic_lncRNA	tandem_repeat	Minisatellite	CGTTTCGTTTCGTTTGATTT
scaffold40196	48807	48875	TCONS_00668493	-	intronic_lncRNA	tandem_repeat	Minisatellite	CGTTTCGTGTAAACCGTTTAG
scaffold40264	19507	19719	TCONS_00670911	-	intronic_lncRNA	tandem_repeat	Satellite	TTGTAAGCGCTCTCATGCCTACAAATTTTGACGGATTTTCATTAAATTTATACCAAATGTTTATACCACTAATACCTTGGTCAAGTTCGAAAATCAGCATTGGTCGATACTTTTTGTTGGAGTTATGGGACTTTGACCACAATAATGACTCCGTTTTATCCAAAATTGACC
scaffold40380	20224	20296	TCONS_00672642	-	intronic_lncRNA	tandem_repeat	Minisatellite	TCAACACATTCACACACAGATATCAGTAG
scaffold40380	4206	4237	TCONS_00672710	-	intronic_lncRNA	tandem_repeat	Microsatellite	TGTC
scaffold40380	4207	4241	TCONS_00672710	-	intronic_lncRNA	tandem_repeat	Minisatellite	GTCTGTCTGTCTGTCC
scaffold40380	4268	4398	TCONS_00672710	-	intronic_lncRNA	tandem_repeat	Satellite	TCTCAGCAACTATTTATCGCAGATGCTTGAAATTTTTACACACTATTTGTATAGGCATGCCATATCGTGGGATATATTTTTGTACCAATCAGACGTCAACTTCCTGTTAAATGACGACTTTGTTTATTTTTAGCAAAAATTTTCAAACAAATTTTCCTCAAAGATT
scaffold404	176016	176265	TCONS_00673420	-	intronic_lncRNA	tandem_repeat	Satellite	AATTCAAGAAAAAGGGGCTGGCCCCTTAAATTAGGGGCCAAGAGACTCGTAAACTCTATACAAATTACTTAAAAATGATAAAGATTTTGTAATGCATTATAGAAGCAAAGTTGTTGATCGTAACAATATATATCAGGAAAAATCATTGCCACGCCCATTTATTACGTAAAAAGGGATTTTTAGGGGCCAAAGTACTTAAACTTTGACGCAATATATCTAGAAAAGGAGACATATTTTGTTAAACATCATAGAAGAGAAAATGCTTGCATTGATGACTCTAATCGATTCCATCAATCAAAACACCAATGTTTGTCCCCATTAAGGATCTAGAGGGCTGGCCCCTAAAACATTAAAACATTTGTATCTAAAAAACGATAAACAATTCTAAATAAGTGTAAG…
scaffold404	233172	233581	TCONS_00673599	-	intronic_lncRNA	tandem_repeat	Satellite	CTGGCTGATTAGTTTCTGAGAAGAAGATTTTTAAAGATTTACTCTATATATTCCTATGTAAAACTTTGACCCCCCATTGTGGCCCCACCCTTCCCCCGGGGTCATGATTTTCACAACTTTGAATCTACACTACCTGAGGATGCTTCCACACAAGTTTCAGCTTTCCTGGCTGATTAGTTTCTGAGAAGAAGATTTTTAAAGATTTACTCTATATATTCCTATGTAATACTTTGACCCCCCATTGTGGCCCCACCCTACCCCCGGGGGTCATGAATTTCACAACTTTGAATCTACACTACCTGAGGATGCTTCCACACAAGTTTCAGCTTTC
scaffold404	233172	233581	TCONS_00673599	-	intronic_lncRNA	tandem_repeat	Satellite	CTGGCTGATTAGTTTCTGAGAAGAAGATTTTTAAAGATTTACTCTATATATTCCTATGTAATACTTTGACCCCCCATTGTGGCCCCACCCTACCCCCGGGGGTCATGAATTTCACAACTTTGAATCTACACTACCTGAGGATGCTTCCACACAAGTTTCAGCTTTC
scaffold40438	79745	79766	TCONS_00674903	-	intronic_lncRNA	tandem_repeat	Microsatellite	GA
scaffold40512	36107	36153	TCONS_00676057	+	intronic_lncRNA	tandem_repeat	Satellite	AGGGTGGGGCCACAATGGGGGATCGAAGTTTAACATAGGAATATATAGAGTAAATCTTTAAAAATCTTCTTCTCAGAAACTAATCAGCCAGGAAAGCTGACACTTGTGTGGAAGCATCCTCAGGTAGTGTAGATTCAAAGTTGTGAAAATCATGACCCCCGGGGGT
scaffold40820	62814	62865	TCONS_00685594	+	intronic_lncRNA	tandem_repeat	Minisatellite	TGACTGGCCTGTGTATGA
scaffold40820	62800	62865	TCONS_00685594	+	intronic_lncRNA	tandem_repeat	Minisatellite	TGACTGAGTTATAGTGACTGGCCTGTGTATGA
scaffold40938	73037	73134	TCONS_00688400	-	intronic_lncRNA	tandem_repeat	Minisatellite	ACTGTCCATCACAACAAGAGTTACCCTTCACCGAAATCCC
scaffold40950	66760	66992	TCONS_00688906	+	intronic_lncRNA	tandem_repeat	Satellite	AAGAAGATTTTTAAAGATTTTCTCTATATATTCCTATGAAAAACTTGATCCCCCATTGTGGCCCCACCCTACCCCCGGGGACCATGATTTGAACAAACTTGAATCTACACTACCTGAGGATGCTTCCACTTTTATTTGAGCTTTTCTGGCCTAATAGTTTTTGAG
scaffold40980	26334	26356	TCONS_00689475	+	intronic_lncRNA	tandem_repeat	Minisatellite	TGTTACACCAAGGAC
scaffold41022	58433	58463	TCONS_00691872	+	intronic_lncRNA	tandem_repeat	Microsatellite	CT
scaffold41022	58433	58463	TCONS_00691871	+	intronic_lncRNA	tandem_repeat	Microsatellite	CT
scaffold41206	99726	99953	TCONS_00695473	+	intronic_lncRNA	tandem_repeat	Satellite	TATATGCAACATTTTGCCAAAAAATGACTAAGTTCAAAAGCTGGTATTTTTTCGATAAATTATCGGAAATCAAAATCCTAGCAATATGCACACCTCTGATATATGTACAATTGATCTGCAAAAGAACAACTTCCTATCTTGAGAAATGTAGGAGGAGTTATCCGTACAATGAGGGTACCC
scaffold41296	74569	74802	TCONS_00697237	+	intronic_lncRNA	tandem_repeat	Minisatellite	TACTGGTGATTTACCTTGCTGACTATGTTATA
scaffold41296	74780	74802	TCONS_00697237	+	intronic_lncRNA	tandem_repeat	Minisatellite	TATACTGGTGATTTACCTTGCTA
scaffold413	661065	661092	TCONS_00698149	+	intronic_lncRNA	tandem_repeat	Minisatellite	GAATCCTGACAAACACTGGCTCTCTGGGCA
scaffold413	661050	661092	TCONS_00698149	+	intronic_lncRNA	tandem_repeat	Minisatellite	CTGTCTCCCCGAGCCGAATGCTGACAAATACTGACTCTCTGGCAGAATCCTGACAAAGACTGGCTCCTCGAGCAGAATCCTGACAAACA
scaffold413	661054	661092	TCONS_00698149	+	intronic_lncRNA	tandem_repeat	Minisatellite	CTCCCCGAGCAGAATGCTGACAAATACTGACTCTCTGGCAGAATCCTGACAAAGACTGGCTCTCTGAGCAGAATCCTGACAAACACTGG
scaffold41304	86842	86879	TCONS_00698768	+	intronic_lncRNA	tandem_repeat	Minisatellite	GTGTTTTTTTTT
scaffold41304	97915	97955	TCONS_00698768	+	intronic_lncRNA	tandem_repeat	Minisatellite	GGAATCTCATACCATAGCATT
scaffold41304	99949	99997	TCONS_00698768	+	intronic_lncRNA	tandem_repeat	Minisatellite	ATAGCATTAGAATCCCATACA
scaffold41358	54387	54601	TCONS_00700374	+	intronic_lncRNA	tandem_repeat	Satellite	ATGTACAATTGATCTGCAAAAGAACAACTTCCTATCTTGAAAACTGTAGGAGGAGTTATCCGTACAATGAGGGTACCCTATATGCAATATTTTGCCAAAAAATGACTAAGTTCAAAAGCTGGTATCTTTTTCATAAATTATCGGAAATCTAAATCCTAGCAATATGCACACCTCTGATAT
scaffold41448	68369	68392	TCONS_00702769	-	intronic_lncRNA	tandem_repeat	Microsatellite	GTCT
scaffold41448	68386	68392	TCONS_00702769	-	intronic_lncRNA	tandem_repeat	Microsatellite	TCTC
scaffold41452	28690	28719	TCONS_00702874	-	intronic_lncRNA	tandem_repeat	Minisatellite	GCGTCCGGATATCTG
scaffold41472	77681	77712	TCONS_00703513	+	intronic_lncRNA	tandem_repeat	Minisatellite	CCCGTACATTAAATTCACAATAG
scaffold41480	37183	37211	TCONS_00703719	+	intronic_lncRNA	tandem_repeat	Minisatellite	TCCAGCATTTTGTTACAGGTGTATGTGTAAAAGGTGTGGGGTGGA
scaffold41480	58515	58678	TCONS_00703769	+	intronic_lncRNA	tandem_repeat	Minisatellite	GGTCGGTACTATATGGCCGCCCCGGGACTGTTAGGTACTGTGTATACCC
scaffold41480	59413	59503	TCONS_00703769	+	intronic_lncRNA	tandem_repeat	Minisatellite	GTCTATCATTTTCATCTCTATTTTATCTACCTGTGATCAATATTTG
scaffold41522	104352	104417	TCONS_00704570	+	intronic_lncRNA	tandem_repeat	Minisatellite	AAAAGACTAAACATGAACACAATCATGCATTA
scaffold41530	102653	102729	TCONS_00704662	+	intronic_lncRNA	tandem_repeat	Satellite	TTGTAAGCGCTCTCATGCCTACAAATTTTGACGGATTTCATAAAATTTATACCAAATGTTTATACCACTAATACCTTGGTCAAGTTCGAAAATCAGCATTGGTCGATACGTTTTGTTGGAGTTATGGGACTTTGACCAAAATAATGACTCCATTATTATACCAAAAATTGACC
scaffold41530	52904	52980	TCONS_00704845	-	intronic_lncRNA	tandem_repeat	Minisatellite	GAAGTGCAGTTATTCCATATGGAATAAATGCAATAAATA
scaffold41530	52974	52980	TCONS_00704845	-	intronic_lncRNA	tandem_repeat	Minisatellite	AATAAATAGAAGTGCAGATATTCCATATGG
scaffold41530	52938	52980	TCONS_00704845	-	intronic_lncRNA	tandem_repeat	Minisatellite	AAATAGAAGTGCAAATATTCCATATGGAATAAATGCAATAAATAGAAGTGCAGATATTCCATATGG
scaffold41530	52974	52980	TCONS_00704845	-	intronic_lncRNA	tandem_repeat	Minisatellite	AATAAATAGAAGTGCAGATATTCCATATGGAATAAATGCAAATATTCCATATGGAATAAATGCAATAAATAGAAGTGCAGTTATTCCATATAG
scaffold41530	97769	97814	TCONS_00704764	+	intronic_lncRNA	tandem_repeat	Microsatellite	AG
scaffold41530	97954	98002	TCONS_00704764	+	intronic_lncRNA	tandem_repeat	Microsatellite	GA
scaffold41628	55055	55186	TCONS_00708741	-	intronic_lncRNA	tandem_repeat	Satellite	AAATCTTCTTCTCAAAAACTATTAGACCAGAAAAGCTCAAATTGGAGTGGAAGCATCCTCACATAGTGTAGATTCAAGTTTGTTTAAATCATGGTCCCCGGGGGTAGGGTGGGGCCACAATGGGGGATGAATTTTTACAAAGGAATATATAGAGATAATATTTAA
scaffold41628	63719	63752	TCONS_00708742	-	intronic_lncRNA	tandem_repeat	Minisatellite	AACAGTTCCAATCC
scaffold41656	114718	114756	TCONS_00709932	+	intronic_lncRNA	tandem_repeat	Microsatellite	TC
scaffold41666	45582	45605	TCONS_00710909	-	intronic_lncRNA	tandem_repeat	Microsatellite	GA
scaffold419	1562060	1562106	TCONS_00722323	+	intronic_lncRNA	tandem_repeat	Minisatellite	GGGTTTACTTTT
scaffold41948	95840	95850	TCONS_00724326	+	intronic_lncRNA	tandem_repeat	Microsatellite	GA
scaffold41954	85392	85416	TCONS_00724487	+	intronic_lncRNA	tandem_repeat	Minisatellite	TGTATGTAAAACA
scaffold41968	94559	94827	TCONS_00724880	-	intronic_lncRNA	tandem_repeat	Satellite	AGGGTACCCTCATTGTACGGATAACTCCTCCTACAGTTCTCAAGATAGGAAGTTGTTCTTTTGCAGATCAATTGTACATATATCAGAGGTGTGCATATTGCTAGGATTTTGATTTCCAATAATTTATCAAAAAAATACCAGCTTTTGAACTTAGTCATTTTTTGGCAAAATGTTGCATAT
scaffold42086	115714	115790	TCONS_00730952	+	intronic_lncRNA	tandem_repeat	Satellite	ACTTTGAATCTACACTACCTGAGGATGCTTCCACACAAGTTTCAGCTTTCCTGGCTGATTAGTTTCTGAGAAGAAGATTTTTAAAGATTTACTCTATATATTCCTATGTTAAACTTTGACCCCCCATTGTGGCCCCACCCTACCCCCGGGGGTCATGATTTTCACA
scaffold42086	115714	115790	TCONS_00730952	+	intronic_lncRNA	tandem_repeat	Satellite	ACTTTGAATCTACACTACCTGAGGATGCTTCCACACAAGTTTCAGCTTTCCTGGCTGATTAGTTTCTGAGAAGAAGATTTTTAAAGATTTACTCTATATATTCCTATGTTAAACTTCGACCCCCCATTGTGGCCCCACCCTACCCCCGGGGGCATGATTTTCACAACTTTGAATCTACACTACCTGAGGATGCTTTCACACAAGTTTCAGCTTTCCTGGCTGATTAGTTTCTGAGAAGAAGATTTTTAAAGATTTACTCTATATATTCCTATGTTAAACTTTGACCCCCCATTGTGGCCCCACCTACCCCCGGGGGTCATGATTTTCACA
scaffold42086	126449	126522	TCONS_00730848	+	intronic_lncRNA	tandem_repeat	Minisatellite	TATGAGAAAATGGGATTTGCAGTAATCCCATGAATTT
scaffold42086	126626	126651	TCONS_00730848	+	intronic_lncRNA	tandem_repeat	Minisatellite	TGTTACATAAG
scaffold42086	126449	126522	TCONS_00730849	+	intronic_lncRNA	tandem_repeat	Minisatellite	TATGAGAAAATGGGATTTGCAGTAATCCCATGAATTT
scaffold42086	126626	126651	TCONS_00730849	+	intronic_lncRNA	tandem_repeat	Minisatellite	TGTTACATAAG
scaffold42112	28010	28108	TCONS_00732540	+	intronic_lncRNA	tandem_repeat	Satellite	TAAAAATTTATCCCCCATTGTGGCCCACCCTACCCCCAGGGACCATGATTTGAACAAACTTGAATCTACACTATCTGAGGATGCTTCCACTCAAATTTGAGCTTTCCTGGCCTAATAGTTTTTGAGAAGAAGATTTTCTCATACATTA
scaffold42112	27892	28108	TCONS_00732540	+	intronic_lncRNA	tandem_repeat	Satellite	AGAAATTTTTAAAGATTTTCTCTATATATTCCTATGTAAAAATTAATCCCCCATTGTGGCCCCTCCCTACCCCCGGGGACCATGATTTGAACAAACTTGAATCTACACTACCTGAGGATGCCTCCACACAAGTTTAAGCTTTTCTGGCCAAATAGTTTTTGAGAAGAAGATTTTTAAAGATTTTCTCTATATATTCCTATGTAAAAATTCATCCCCCATTGTGACCCCACCCTACCCAGGGACCATGATTTAAACAAACTAGAATCTACACGATCTAAGGATGCTTCCAATCAAATTTGAGCTTTCCTGGCCTAATAGTTTTGAGAAAAAGATTTTCTATACATATAAAAATTGATCCCCAATTGTGGCCCCACCCTACCCCCAGGGACCATGATTTGA…
scaffold42246	142644	142669	TCONS_00738789	-	intronic_lncRNA	tandem_repeat	Minisatellite	ACAACAACGACG
scaffold42246	142644	142680	TCONS_00738789	-	intronic_lncRNA	tandem_repeat	Minisatellite	ACAACGACGACGACAG
scaffold42380	156410	156633	TCONS_00743100	+	intronic_lncRNA	tandem_repeat	Satellite	ATTGCTAGGATTTTGATTACTGATAATTTATGAAAAAAATACCAGCTTTTGAACTTAGTCATTTTTAGCAAAATATTGCATATAGAGTAACCTCATTGTACAGATAACTACTCCTACAGTTTTCAAGATAAAAAGTTGTTCTTTTGCAGATCAATTATACATATATCAGAGGTGTGAAT
scaffold42380	156410	156590	TCONS_00743100	+	intronic_lncRNA	tandem_repeat	Satellite	GTCATTTTTGGGCAAAATATTGCATATAGCGTACCCTCATTGTACGGATAAGTCCTCCTACAGTTTTCAAAATAAGAAGTTGTTCTTTTGCAGATCAATTATACATATATCAGAAGTATGCATACTGCTAGGATTTTGATTCTCGATAATTTATGAAAAAAATACCAGCTTTTGAACTTAGTCAATTTTTAGCAAAATATTGCATATAGAGTAACCTCATTGTACAGATAACTACTCCTACAGTTCTCAAGATAAAAATTGTTCTTTTGCAGATCAATTATACATATATCAGAGGTGTGAATATTGCTAGGAGTTTGATTACTGATAATTTATGAAAAAAAATTGCTTGGATTTTGGTTACTGATAATTTATGAAAAAAAAATCAAAAAATTTA
scaffold42402	117562	117602	TCONS_00744805	-	intronic_lncRNA	tandem_repeat	Minisatellite	ATGTTATCTATATGATACATATGTACGGTACATGTAGTGATATATCAATAGTAAGTACAGC
scaffold42402	117562	117602	TCONS_00744805	-	intronic_lncRNA	tandem_repeat	Satellite	ATATATCAATAGTAAGTACAGCATGTTATCTGCATGATACATTTGCACGTAACATGTTAAGAGTAAGTATGATATGTTATCTATATGATACATATGTACGGTACATGTATGTG
scaffold42402	117587	117893	TCONS_00744805	-	intronic_lncRNA	tandem_repeat	Satellite	ATGTTATCTGTATGATCAATGTTACGTAAAATGTCAAGAGTAAGTACAGTATGTTATCTGTACGATTCTTTGTACATTAGGTGTCAAGAGTAAGATCAATATGTAATCTGTAGAATACATTTGTACATAAAATATCAATAGTAAGTACAGTACCGGGT
scaffold42402	117859	117985	TCONS_00744805	-	intronic_lncRNA	tandem_repeat	Minisatellite	ATACATTTGTACGTAACATGTCAATAGAAAGTACACTAGTAAGTACAGTATGTTAACTGTATG
scaffold42516	129922	130002	TCONS_00750643	+	intronic_lncRNA	tandem_repeat	Minisatellite	GCGATATATTGAACCCGGGTTCAAAATATGAT
scaffold42516	130024	130090	TCONS_00750643	+	intronic_lncRNA	tandem_repeat	Minisatellite	GGGTTCAAAATATTATGGCCGCGATATATTGAACCCCCTACCTTTTTCAATTCCCATTGGAGAGG
scaffold42516	130024	130090	TCONS_00750643	+	intronic_lncRNA	tandem_repeat	Satellite	GGGTTCAAAATATTATGGCCGCGATATTTTGAACCCCCTACCTTTTTCCAATTCCCATTGGAGAGGGGGTTCAAAATATTATGGCCGCGATATATTGAACCCCCTCTATTTTTTTTTGCTATTGGAGAGG
scaffold42556	84424	84633	TCONS_00752808	+	intronic_lncRNA	tandem_repeat	Satellite	ATTGTTATACTTTCATGTTAAATACTGAAATCTGATTGGTTAAGACGCAGTTAATAATATTTACTATTACCCTCAGCGTTAGCAACGCACTTGGCAACGGGTAACATTAAAA
scaffold42558	13574	13606	TCONS_00753009	-	intronic_lncRNA	tandem_repeat	Minisatellite	GGTACGTTTTCTCCAAGAGAAAACGTACCCG
scaffold42566	149186	149216	TCONS_00753442	+	intronic_lncRNA	tandem_repeat	Microsatellite	TC
scaffold42596	138377	138445	TCONS_00755046	-	intronic_lncRNA	tandem_repeat	Minisatellite	TTGTATAGTCTCATACATCAATGTCTCCGGGG
scaffold42596	145905	145969	TCONS_00755128	-	intronic_lncRNA	tandem_repeat	Minisatellite	ATTAGTATCAACTATCTCCATTAGTAC
scaffold42598	153983	154015	TCONS_00755357	-	intronic_lncRNA	tandem_repeat	Minisatellite	ACCAGTTATCGCCTAAG
scaffold42674	58797	59180	TCONS_00758764	-	intronic_lncRNA	tandem_repeat	Satellite	AAAAATCTTCTTCTCAAGAACCACTGCACCAGAAATGCCAATATTTACACAAAAGCTTGTATATATAGTGAAGATTCTAAATTGTAAAAATCGTGACCCTCGGACCAAAACTGGGGCCCCAGGCGGGGTTCAAAGTTTAACATAGAAATACATAGGAAAATGTTTA
scaffold42674	58821	59193	TCONS_00758828	+	intronic_lncRNA	tandem_repeat	Satellite	AAAAATCTTCTTCTCAAGAACCACTGCACCAGAAATGCCAATATTTACACAAAAGCTTGTATATATAGTGAAGATTCTAAATTGTAAAAATCGTGACCCTCGGACCAAAACTGGGGCCCCAGGCGGGGTTCAAAGTTTAACATAGAAATACATAGGAAAATGTTTA
scaffold42740	70057	70319	TCONS_00760422	-	intronic_lncRNA	tandem_repeat	Satellite	CACGACCAGTAAGAGGCTTAGCTAGCCTGGCGAAAAATGCGACATTTCGTATAATACAATTATAATGCGATTTCTTTCAAGGGGCCGGCTAACACCCTCTATCCCACCTTCATATTTAGTGAGGATGGGGCCCCGGGACAGCCCAGTCGACCCTCAAAAGGAATTGGGTTTA
scaffold42740	70336	70467	TCONS_00760422	-	intronic_lncRNA	tandem_repeat	Satellite	GTCCCGGGGCCCCATCCCCACCAAATATGAAGGCCCAAATATGGGATACAGGGTGTAAGCCAGCCCCTTGAAAGATATCCCTTATAATTGTATTATACAAATGTCCTATTTTCGCCAGGCTAGCTAAGCCTGTTAATGGCCATGTAAACCCAATTCCTTATGAGGCTCAACTGGGCT
scaffold42754	52132	52244	TCONS_00760841	-	intronic_lncRNA	tandem_repeat	Satellite	GCTGTTTAGTTTCTGAGAAGAAGATTTTTAAAGATTTACTCTATATATTCCTATGTAAAACTTCGACCCCCCATTGTGGCCTCACCCTACCCCCGGGGGTCATGAATTACACAAATTTGAATCTACACTACCTGAGGATGCTTCCACACAAGTTTCAGCTTTCCTG
scaffold42754	52413	52428	TCONS_00760841	-	intronic_lncRNA	tandem_repeat	Minisatellite	GACGGACAGACG
scaffold42754	52406	52428	TCONS_00760841	-	intronic_lncRNA	tandem_repeat	Minisatellite	ACGGACAGACGGACAGACGG
scaffold42754	52406	52428	TCONS_00760841	-	intronic_lncRNA	tandem_repeat	Microsatellite	ACGG
scaffold42762	132473	132684	TCONS_00761801	-	intronic_lncRNA	tandem_repeat	Satellite	TGTAAAACTTGATCCCCCAATTGTGGCCCCACCCTACCCCCGGGGACCATGATTTGAACAAACTTGAATCAACACTACCTGAGGATGCTTCCATTTTAATTTGAGCTTTTCTGGCCTAATAGTTTTTGAGAAGAAAATTTTTAAAGATTTTCTCTATATATTCCTA
scaffold42850	125221	125446	TCONS_00766165	-	intronic_lncRNA	tandem_repeat	Minisatellite	TGTCAGACATGAGCCTGGTTTGGACTGATAAGGTTG
scaffold42850	125221	125446	TCONS_00766165	-	intronic_lncRNA	tandem_repeat	Satellite	AGGTTGTGTCAGACAAGAGCCTGGTTTGGACTTATAAGGTTGTGTCAGACATGAGTCTGGCTTAGACCTATAAGGATGTGCCAGAAATGAGCATGGCTTGGACCGATAAAATTGGTTCAGACATGAGCCCGCTTGGACTGATCAGGCTGTGTCGAACATGAGTCTGGTTTTCATTAATAACGT
scaffold42850	23244	23254	TCONS_00765911	+	intronic_lncRNA	tandem_repeat	Minisatellite	TCTTACCTCTGGGGGAAACTGCTGCTCAGTTCTAGTGTA
scaffold42850	66759	66968	TCONS_00766110	+	intronic_lncRNA	tandem_repeat	Minisatellite	TCTGACTCACCAGTACAT
scaffold42850	66759	66968	TCONS_00766110	+	intronic_lncRNA	tandem_repeat	Minisatellite	AACACTCTGACTCACCAGTAACATTCTGAGATCTGACAC
scaffold42866	149101	149139	TCONS_00766345	-	intronic_lncRNA	tandem_repeat	Minisatellite	ATAGGTCTGAGGTAAGCTGTATCTGT
scaffold42866	149101	149139	TCONS_00766345	-	intronic_lncRNA	tandem_repeat	Minisatellite	GTTGTATCAGTATAAATCTGAAGTAAGTCGTATCTGTATAAGTCTGAG
scaffold42892	29041	29093	TCONS_00767439	-	intronic_lncRNA	tandem_repeat	Microsatellite	CT
scaffold42922	137319	137355	TCONS_00769436	-	intronic_lncRNA	tandem_repeat	Satellite	GGCTGATTAGTTTCTGAGAAGAAGATTTTTAAAGATTTACTTTATATATTCCTATGTAAAACTTTACACCCCCCCAATGTGGCCCCACCCTACACCCAGGGGTCATGAATTTCACAACTTTGAATCTACACTACCTGAGAATGCTTCCACACAAGTTTCAGCTTTCCA
scaffold42948	34966	35001	TCONS_00771258	-	intronic_lncRNA	tandem_repeat	Microsatellite	CT
scaffold43024	107266	107494	TCONS_00775079	-	intronic_lncRNA	tandem_repeat	Satellite	TTGTAAGCGCTCTCATGCCTACAAATTTTGACGGATTTACATGAAATTTATACCAAATGTTTATACCACTAATACCTTGGTCAAGTTCGAAAATCAGCATTGGTCGATACTTTTTGTTGGAGTTATGGGACTTTGACCACAATAATGACTCCGTTTTATCCAAAAATTGACC
scaffold43036	189762	189797	TCONS_00776642	-	intronic_lncRNA	tandem_repeat	Microsatellite	AG
scaffold43072	41215	41250	TCONS_00779001	-	intronic_lncRNA	tandem_repeat	Minisatellite	ATAGGTACGCAGTATCATAAAACAACA
scaffold43076	106442	106671	TCONS_00779630	+	intronic_lncRNA	tandem_repeat	Satellite	ATTCCTATGTAAAACTTCGCCCCCCATTGTGGCCCCACCCTACCCCCGGGGATCATGAATTTCACAACTTGGAATCTACACTACCTGAGGATGCTTCCACACAAGTTTCAGCTTTCCTGGCTGATTAGTTTCTGAGAAGAAGATTTTTGAAAATTTACTCTATAT
scaffold43084	96217	96332	TCONS_00780348	+	intronic_lncRNA	tandem_repeat	Minisatellite	AATTTGAAAATATTGCTCTTAAATTTATACAAAAGGATTGCAAAG
scaffold43184	149961	149978	TCONS_00784829	+	intronic_lncRNA	tandem_repeat	Microsatellite	AG
scaffold43194	155272	155313	TCONS_00785186	+	intronic_lncRNA	tandem_repeat	Minisatellite	TTTGTACAAAGTTGAAAGGTGA
scaffold43194	155272	155313	TCONS_00785375	-	intronic_lncRNA	tandem_repeat	Minisatellite	TTTGTACAAAGTTGAAAGGTGA
scaffold432	242692	242846	TCONS_00786558	+	intronic_lncRNA	tandem_repeat	Satellite	GTACCCTCATTGTACGGATAACTCCTCCTACAGTTCTCAAGATAGGAAGTTGTTCTTTTGCAGATCAATTGTACATATATCAGAGGTGTGCATATTGCTAGGATTTTGATTTCTGATAATTTATGGAAAAAATACCAGCTTTTGAACTTAGTCATTTTTTGGCAAAATGTTGCATATAGA
scaffold432	252342	252594	TCONS_00787206	-	intronic_lncRNA	tandem_repeat	Satellite	AGGGTACCCTCATTGTACGGATAACTCCTCCTACAGTTCTCAAGATAGGAAGTTGTTCTTTTGCAGATCAATTGTACATATATCAGAGGTGTGCATATTGCTAGGATTTTGATTTCCGATAATTTATCAAAAAAATACCAGCTTTTGAACTTAGTCATTTTTTGGCAAAATATTGCATAT
scaffold43210	71863	71891	TCONS_00788801	+	intronic_lncRNA	tandem_repeat	Microsatellite	TC
scaffold43280	25159	25208	TCONS_00792438	-	intronic_lncRNA	tandem_repeat	Microsatellite	AG
scaffold43290	113753	113764	TCONS_00793035	+	intronic_lncRNA	tandem_repeat	Minisatellite	CACATACATGTACCAATCAATAAGTAAAGCACCACTGTAATACAC
scaffold433	1080670	1081278	TCONS_00796142	+	intronic_lncRNA	tandem_repeat	Satellite	TTTTTTTATATCCTGTATTATGTTCCATATAACCTTCATTTTAAGAATACATATTAGTGAATATTTTTTAAAACAAAGGTGTCAGTTTCTATCATATTAAATGAAAAGGACACACCAAACATTTTAAAAAATAGTGATGCATTTCTTTGCAAATTCATTCACATTTTTGCAATTCATTCAACATGCATTTGTAAGTTTATTACATGTATTATATTTCACATTGTTTATATGCTTTAAGTTTGAATTACAAAGTTACATGTATTTCTAAGCTATTTTCATACATTAATGAATGATTTTGTTTTGTATTGTATTCAATGTATCATGAACTACCTATGCTGTGATATTAGTTGGCAGAGTTTTTGTATGAAGTAGATTAGAACATAATTAAC
scaffold433	1082638	1082704	TCONS_00796142	+	intronic_lncRNA	tandem_repeat	Minisatellite	TAAATAAGTCATCAGCATTTTACTTTCACTT
scaffold43364	222553	222755	TCONS_00799041	+	intronic_lncRNA	tandem_repeat	Minisatellite	TGAAGATGGTGCTTTATTATA
scaffold43388	33600	33612	TCONS_00800251	-	intronic_lncRNA	tandem_repeat	Minisatellite	AGATGAAGATGTGATGGTGT
scaffold43388	33736	33797	TCONS_00800251	-	intronic_lncRNA	tandem_repeat	Minisatellite	GATGACGACGACGATGTTATGGT
scaffold43388	33600	33829	TCONS_00800251	-	intronic_lncRNA	tandem_repeat	Satellite	GATGATGATGGTGTAGATGATGATGTTATGGTGAAGTCGATGACGATGCGATGTTCATGTTGATGACGACGATGATGTTATGGTGATGACGACGATGATGATGGTCATGTC
scaffold43388	33674	33819	TCONS_00800251	-	intronic_lncRNA	tandem_repeat	Minisatellite	ACGATGATGATGATGGTCATG
scaffold43494	177569	177643	TCONS_00804051	-	intronic_lncRNA	tandem_repeat	Minisatellite	TCAATTTTCAACGTTGAAAAATGACCCCCCGGG
scaffold43574	173254	173453	TCONS_00809752	+	intronic_lncRNA	tandem_repeat	Minisatellite	AAAGCTAGAACAGTAAGTGTAGATAAACTACAGCAACC
scaffold43664	193199	193216	TCONS_00817474	-	intronic_lncRNA	tandem_repeat	Microsatellite	CT
scaffold43680	162101	162391	TCONS_00818121	+	intronic_lncRNA	tandem_repeat	Satellite	TCTCAGCAACTATTTATCGCAGATGCTTGAAATTTTTACACAGTATTTGTTAAGGCATGCCATATCGTGGGATATATTTTTGTACCAATCGGACGTCAACTTCCTGTTAAATGACGACTTTGCTTATTTTTAGCAAAAATTTTCAAACAAATTTTTGTCAAAGAAT
scaffold43680	162150	162351	TCONS_00818212	-	intronic_lncRNA	tandem_repeat	Satellite	TCTCAGCAACTATTTATCGCAGATGCTTGAAATTTTTACACAGTATTTGTTAAGGCATGCCATATCGTGGGATATATTTTTGTACCAATCGGACGTCAACTTCCTGTTAAATGACGACTTTGCTTATTTTTAGCAAAAATTTTCAAACAAATTTTTGTCAAAGAAT
scaffold43696	182662	182808	TCONS_00820282	-	intronic_lncRNA	tandem_repeat	Minisatellite	TCTGTCTGTCTGTCTGTTGGAATCTTTTGTCTGTATG
scaffold43764	76576	76609	TCONS_00823553	+	intronic_lncRNA	tandem_repeat	Minisatellite	TGAGTTGAGGAC
scaffold43772	142009	142039	TCONS_00824181	-	intronic_lncRNA	tandem_repeat	Minisatellite	TACGGATATAACGAAT
scaffold43794	183427	183638	TCONS_00825795	+	intronic_lncRNA	tandem_repeat	Satellite	TCTCAGCAACTATTTATCGCAGATGCTTGAAATTTTAACACACTGTTTGTATAGGCATGCCATATCGTGGGATATATTTTTGTACCAATCAGACGTCAACTTCCTGTTAAATGACGACTTTGTTTATTTTTAGCAAAAATTTTCAAACAAATTTTTGTCAAAGATT
scaffold43804	165919	166043	TCONS_00826942	-	intronic_lncRNA	tandem_repeat	Satellite	AAGTTCAAAAGCTGGTATTTTTTTCATAAATTATCGGAAATCAAAATCCTAGCAATATGCACACCTCTGATATATGTACAATTGATTTGCAAAAGAACAACTTCCTATCTTGAAAACTGTAGGAGGAGTTATCCGTACAACGAGGGTACCCTATATGCAATATCTTGCCAAAAAATGACT
scaffold43804	165899	166043	TCONS_00826942	-	intronic_lncRNA	tandem_repeat	Satellite	TATGCAATATCTTGCCAAAAAAGTTCAAAAGCTGGTATTTTTTTCATAAATTATCGGAAATCAAAATCCTAGCAATATGCACACCTCTGATATATGTACAATTGATTTGCAAAAGAACAACTTCCTATCTTGAAAACTGTAGGAGGAGTTATCCGTACAATGAGGGTACCCTATATGCAATATCTTGCCAAAAAATGACTAAGTTCAAAAGCTGGTATTTTTTTCATAAATTATCGGAAATCAAAATCCTAGCAAGATGCACACCTCTAATATAAGTACAATTGATTTGCAAAAGAACAACTTCCTCTCTGAAAAATGTAGGAGGAATTATCCGTACAACGAGGGTACCCTA
scaffold43818	186920	187125	TCONS_00827339	-	intronic_lncRNA	tandem_repeat	Satellite	CTGGCTGATTAGTTTCTAGAAGAAGATTTTTAAAGATTTACTCTATATATTCCTATGTTAAACTTCGACCCCCCATTGTGGCCCCAACCTACCCCAGGGGTCATGATTTTCACAACTTTGAATCTACACTACCTGAGGATGCATCCACACAAGTTTCAGCTTTC
scaffold43940	221228	221278	TCONS_00834585	-	intronic_lncRNA	tandem_repeat	Minisatellite	ACTAAAATCCTTCACAATGTAATACATATACAATCCTATTACAAGTCTGAATGGAAGG
scaffold43954	227089	227312	TCONS_00834703	+	intronic_lncRNA	tandem_repeat	Minisatellite	CAATGGGGGACTTAATACAATA
scaffold43956	322424	322592	TCONS_00836167	+	intronic_lncRNA	tandem_repeat	Minisatellite	TACAGAGGTCAGGCTAATGTCAGGTCAGTACGGGGGTTACTGAA
scaffold43956	326095	326297	TCONS_00835568	+	intronic_lncRNA	tandem_repeat	Minisatellite	CATGACAGTACAAGACTATAGCCTTCTTATATCTACCAGA
scaffold43956	345983	346375	TCONS_00836066	-	intronic_lncRNA	tandem_repeat	Minisatellite	GTCCTAGATCTATCTCATGAACCAATCACAGGCAGTCCTAATTAGGGAATCTCCCA
scaffold43964	57589	58165	TCONS_00836269	+	intronic_lncRNA	tandem_repeat	Satellite	TTTCTTGATATTAAATGAAAGGTCATTTAATTCTAAACAAATTTTGTTCAACAAGTGTTTAGAAAACCGTTACCGTTCTGGAGATATATGAGAAAGAAGGTTTTAGGGGCCGATCCCTTATCTCCTTATAGGGCCGTTTAACGAAAATTTGAAGGTTGCATATTGTTAAGAACATTAATTTAAACAACTTTTCTTCTGTATTGCATTTCAAAATATTTTTCCTTTCTGAGATATGGGTGATCGAAATTTTGGACTTTCGGCCCCTAAAAACCCTTAATTACGTAACACATGATAAAATCATTACATTGCTTGGATACATAACTGTAAGATAAACATATTTGCTTCTATAACATTTCACAAAATATCTTCAGTAAAGGGCTACAGATTAAAGACTTTCAG…
scaffold43964	57904	58165	TCONS_00836385	-	intronic_lncRNA	tandem_repeat	Satellite	TTTCTTGATATTAAATGAAAGGTCATTTAATTCTAAACAAATTTTGTTCAACAAGTGTTTAGAAAACCGTTACCGTTCTGGAGATATATGAGAAAGAAGGTTTTAGGGGCCGATCCCTTATCTCCTTATAGGGCCGTTTAACGAAAATTTGAAGGTTGCATATTGTTAAGAACATTAATTTAAACAACTTTTCTTCTGTATTGCATTTCAAAATATTTTTCCTTTCTGAGATATGGGTGATCGAAATTTTGGACTTTCGGCCCCTAAAAACCCTTAATTACGTAACACATGATAAAATCATTACATTGCTTGGATACATAACTGTAAGATAAACATATTTGCTTCTATAACATTTCACAAAATATCTTCAGTAAAGGGCTACAGATTAAAGACTTTCAG…
scaffold44006	13290	13486	TCONS_00840684	-	intronic_lncRNA	tandem_repeat	Satellite	ACCCTATATGCAATATTTTGCCAAAAAATGACTAAGTTCAAAAGCTAGTATTTTTTCATGAATTATCAGAAATCAAAATCCTAGCAATATGCACACCTCTGATATATGTACAATTGATCTGCAAAAGAACAACTTCCTATCTTGAGAACTGTAGGAGGAGTTATCCGTACAATGAGGGT
scaffold44006	13290	13468	TCONS_00840533	+	intronic_lncRNA	tandem_repeat	Satellite	ACCCTATATGCAATATTTTGCCAAAAAATGACTAAGTTCAAAAGCTAGTATTTTTTCATGAATTATCAGAAATCAAAATCCTAGCAATATGCACACCTCTGATATATGTACAATTGATCTGCAAAAGAACAACTTCCTATCTTGAGAACTGTAGGAGGAGTTATCCGTACAATGAGGGT
scaffold44064	362818	362848	TCONS_00844206	+	intronic_lncRNA	tandem_repeat	Minisatellite	ATTCGAG
scaffold44064	412912	413130	TCONS_00844142	-	intronic_lncRNA	tandem_repeat	Satellite	AAGAAGATTTTTAAAGATTTCCTCTATATATTCCTATATAAAAATTCATCCCCCAATTGTGGCCCCACCCTACCCCCGGGGACCATGATTTGAACAAACTTGAATATACACTACCTGAGGATGCTTCCACTCAAATTTGAGCTTTCCTGGCCTAATAGTTTTTGAGAAGAAGATTTTAAAGATTTTCTCTATCTATAAAAATTCATCCCACACTGTGACCCCACCCTACCCCCGGGAACTATGATTTGAACAAACTTGAATCTACACTACCTAAGGATGCTTCCATTTTAATTTGAGCTTTCTGGCCTAATAGTTTTTGAG
scaffold44064	412912	413130	TCONS_00844142	-	intronic_lncRNA	tandem_repeat	Satellite	AAGAAGATTTTTAAAGATTTTCTCTATATATTCCTATATAAAACTTGATCCCCCATTGTGGCCCCACCCTACCCCCGGGGACCATGATTTGAACAAACTTGAATCTACACTACCTGAGGATGCTTCCACTCAAATTTGAGCTTTCCTGGCCTAATAGTTTTTGAG
scaffold44064	412912	413056	TCONS_00844142	-	intronic_lncRNA	tandem_repeat	Satellite	CACCCTACCCCGGGACTATGATCTAAACAAACTTGAATCTACATGACCTAAGGATGCTTCCACTCAAATTTGAGCTTTCCTGGCCTAATAGATTTGAGAAGAAGACTTTTAAAGATTTTCTATATCTATAAAAATTCATCCCACATTGTGACCCCACCCTACCCCCAGGGACCATGATTTGAACAAACTTGAATATACACTACCTAAGGATGCTTACATGCCAATTTGAGCTTTCCTGGCCAAATAGTTTTTGAGAAGAAGATTTTTAAAGATTTCCTCTATATATTCCTATATAAAACTTGATCCCCCAACTGTGGCCCCACCCTACCCCCGGGAACCATGATTTGAACAAACTTGAATATACACTACCTGAGGATGCTTCCACTCAAATTTGAGCTG…
scaffold443	330085	330217	TCONS_00846159	-	intronic_lncRNA	tandem_repeat	Satellite	CTGGCTGATAAGTTTCTGAGAAGAAGATTTTTAAAGATTTACCCTATATATTCATATGTTAAACTTCAACCCCCCATTGTGGCCACACCCTATCCCAGGGGATCATGATTTTCACAACTTTGAATCTACACTACCTGAGGATGCTTCTACACAAGTTTCAGCTTTC
scaffold445	9800	9819	TCONS_00849835	-	intronic_lncRNA	tandem_repeat	Minisatellite	TTCGTTATATCCGTAA
scaffold448	96909	96934	TCONS_00852662	-	intronic_lncRNA	tandem_repeat	Minisatellite	TTTTTGTTTGT
scaffold459	161647	161661	TCONS_00858028	+	intronic_lncRNA	tandem_repeat	Microsatellite	AG
scaffold47	25838	25842	TCONS_00862875	-	intronic_lncRNA	tandem_repeat	Minisatellite	ATAGCTTAATAAAGCTAT
scaffold471	1012665	1012742	TCONS_00863573	-	intronic_lncRNA	tandem_repeat	Minisatellite	ATCATACCTCACATACACTTGG
scaffold471	1012860	1012868	TCONS_00863573	-	intronic_lncRNA	tandem_repeat	Minisatellite	ACCTCACATACACATGTTCAT
scaffold471	1012849	1012868	TCONS_00863573	-	intronic_lncRNA	tandem_repeat	Minisatellite	ACTTGAATCATACCTCACAGACACATGTTCATACCTCACTTAC
scaffold471	1012671	1012742	TCONS_00864146	-	intronic_lncRNA	tandem_repeat	Minisatellite	ATCATACCTCACATACACTTGG
scaffold471	1012860	1012954	TCONS_00864146	-	intronic_lncRNA	tandem_repeat	Minisatellite	ACCTCACATACACATGTTCAT
scaffold471	1012849	1012954	TCONS_00864146	-	intronic_lncRNA	tandem_repeat	Minisatellite	ACTTGAATCATACCTCACAGACACATGTTCATACCTCACTTAC
scaffold471	1012877	1012968	TCONS_00864146	-	intronic_lncRNA	tandem_repeat	Minisatellite	TCATACCTCACTACACTTGAA
scaffold48	132174	132336	TCONS_00869987	-	intronic_lncRNA	tandem_repeat	Satellite	AAAGGGTACCCTCATTGTACGGATAACTCCTCCTACAGTTCTCAAGATAGGAAGTTGTTCTTTTGCAGATCAATTGTACATATATCAGAGGTGTGCATATTGCTAGGATTTTGATTTCCGATAATTTATAGAAAAAATACCAGCTTTTGAACTTAGTCATTTTTTGGCAAAATGTTGCAT
scaffold481	421774	422046	TCONS_00871704	+	intronic_lncRNA	tandem_repeat	Satellite	AGTAAAAATTGATCCCCCATTGTGGCCCCACCCTACCCCCGGGACTATGATTTGAACAAACTTGAATCTACATGATCTGGAGATGCCTACACTCAAATTTGAGATTTCCTGGCCAAATACTTATTAAAAGAAATCTTTTAAAAGATTTTCTCATATACT
scaffold481	423029	423099	TCONS_00871705	+	intronic_lncRNA	tandem_repeat	Satellite	ATTTGAACAAACTTAAATCTACACTACCTGAGGATGCTTCCAATTTAATTTGAGCTTTTCTGGCCTAATAGTTTTTGAGAAGAAGATTTTTAAAGATTTTCTCTATATATTCCTATGTAAAACTTGATCCCCCAATTGTGGCCCCACCCTACCCCCGGGGACCATG
scaffold481	670304	670349	TCONS_00873618	-	intronic_lncRNA	tandem_repeat	Minisatellite	TGTTTAGTTAATCTTTACGTCTCAGTGGTGTGAATTGCCTTGAA
scaffold484	53644	53685	TCONS_00875343	-	intronic_lncRNA	tandem_repeat	Microsatellite	TC
scaffold484	55931	55965	TCONS_00875343	-	intronic_lncRNA	tandem_repeat	Minisatellite	AAATAGAACAG
scaffold484	59162	59198	TCONS_00875343	-	intronic_lncRNA	tandem_repeat	Microsatellite	TC
scaffold484	53644	53685	TCONS_00875548	-	intronic_lncRNA	tandem_repeat	Microsatellite	TC
scaffold484	55931	55965	TCONS_00875548	-	intronic_lncRNA	tandem_repeat	Minisatellite	AAATAGAACAG
scaffold484	59162	59198	TCONS_00875548	-	intronic_lncRNA	tandem_repeat	Microsatellite	TC
scaffold489	388624	388695	TCONS_00879893	+	intronic_lncRNA	tandem_repeat	Minisatellite	ATTGCATAGATGAGTTAATGTTGTA
scaffold492	656535	656816	TCONS_00882647	+	intronic_lncRNA	tandem_repeat	Satellite	CTGGCTGATTAGTTTCTGAGAAGAAGATTTTTAAAGATTTACTCTATATATTCCTATGTAAAACTTCGATCCCCCATTGTGGCCCCACCCTACCCCCGGGGGTCATGATTTTCACAACTTTGAATCTACACTACCTGAGGATGCTTCCACACAAGTTTCAGCTTTC
scaffold492	656535	656816	TCONS_00882647	+	intronic_lncRNA	tandem_repeat	Satellite	TCTGGCTGATTAGTTTCTGAGAAGAAGATTTTTAAAGATTTACTCTATATATTCCTATGTAAAACTTCGATCCCCCATTGTGGCCCCACCCTACCCCCGGGGGTCATGATTTTCACAACTTTGAATCTACACTACCTGAGGATGCTTCCACACAAGTGTCAGCTTTCCTGGCTGATTAGTTTCTGAGAAGAAGATTTTTAAAGATTTACTCTATATATTCCTATGTAAAACTTCGACCCCATATTGTGGCCCCACCCTACCCCCGGGGGTCATGATTTTCACAACTTTGAATCTACACTACCTGAGGATGCTTCCACACAAGTTTCAGCTTT
scaffold502	562607	562768	TCONS_00893685	-	intronic_lncRNA	tandem_repeat	Satellite	AGTATCGACCAAAGCTGATTTTCGAACTTGACCAAGGTAATAGTGGTATAAACATTTGGTATAAATTTAATGAAAATCCGTCAAAATTTGTAGGCATGAGAGCGCTTACAAGGTCAATTTTTGGATAAAACGGAGTCATTATTGTGGTAAAAGTCCCATAACTCCAACAAAA
scaffold502	562777	562807	TCONS_00893685	-	intronic_lncRNA	tandem_repeat	Minisatellite	GACGCACGGACACACA
scaffold502	592717	592718	TCONS_00892244	-	intronic_lncRNA	tandem_repeat	Microsatellite	G
scaffold502	592717	592718	TCONS_00892244	-	intronic_lncRNA	tandem_repeat	Minisatellite	GGGGGGGGGGGGGGGA
scaffold503	82636	82831	TCONS_00894100	-	intronic_lncRNA	tandem_repeat	Satellite	AAAAATTGATCCCCCAATTGTGGCCCCACCCTACCCCCAGGGACCATGATTTGAACAAACTTGAATCTACACTACATGAGGATGCCTCCATCACAATTTAAGCTATTCAGGCCAAATAGTTTTTGAGAAGAAGATTTTTAAAGATTTTCCCTTTATATTCCAATGC
scaffold503	83000	83040	TCONS_00894100	-	intronic_lncRNA	tandem_repeat	Minisatellite	ACAACAACGACGACG
scaffold503	83000	83037	TCONS_00894100	-	intronic_lncRNA	tandem_repeat	Minisatellite	ACAACAACGACGACGACA
scaffold509	340955	340970	TCONS_00899651	-	intronic_lncRNA	tandem_repeat	Minisatellite	AGTCCATCGTGAT
scaffold509	485571	485747	TCONS_00899106	-	intronic_lncRNA	tandem_repeat	Minisatellite	TTTCAGTTGAAGAGAAAAGAGGAACGTTCCTCAGATGCTTTGTGAACA
scaffold509	485573	485768	TCONS_00899106	-	intronic_lncRNA	tandem_repeat	Minisatellite	TCAGTTGAAGTGAAAAGAGGAACGTTCCTCAGGTGCTTTTCAATATA
scaffold513	279959	279987	TCONS_00900449	+	intronic_lncRNA	tandem_repeat	Microsatellite	TC
scaffold513	566832	567161	TCONS_00900785	-	intronic_lncRNA	tandem_repeat	Satellite	AATTTAGCTCGATGTTGCTTAGTCTTACTGACAGACTGGTGGACAGTCAACTAGATAGTCAGTATGAAGACATAAGCAACATGAGATAGCGGCCGAAAGTGTCTGACTGA
scaffold514	146903	147147	TCONS_00902427	-	intronic_lncRNA	tandem_repeat	Minisatellite	GAAACAGGTACATCTAAGTACTTTGGTATGATTATAGTACTTACTGACTGTAATCCACA
scaffold514	199799	200011	TCONS_00902181	+	intronic_lncRNA	tandem_repeat	Satellite	GAAGTTTAACATAGGAATATATACAGTAAATCTTTAAAAATCTTCTTCTCAGAAACTAATCAGCCAGGAAAGCTGAAACTTGTGTGGAAGCATCCTCAGGTAGTGTAGATTCAAAGTTGTGAAAATCATGACCCCTGGGGGTAGGGTGGGGCCACAATGGGGGTCGAAGTTTTACATAGGAATATAAAAAGTAATTCTTTAAAAATCTTCTTCTCAGAAACTAATCGCCAGGAAAGCTGGAACTTGTGTGGAAGCATCCTTAGGTAGTGTAGATTCAAAGTTGTGAAAATCATGACCCCTAGGGGTAGGGTGGGGCCACAATGGGGGATC
scaffold514	199799	200011	TCONS_00902181	+	intronic_lncRNA	tandem_repeat	Satellite	GAAGTTTAACATAGGAATATATACAGTAAATCTTTAAAAATCTTCTTCTCAGAAACTAATCGGCCAGGAAAGCTGAAACTTGTGTGGAAGCATCCTCAGGTAGTGTAGATTCAAAGTTGTGAAAATCATGACCCCTGGGGGTAGGGTGGGGCCACAATGGGGGATC
scaffold522	181833	181878	TCONS_00905036	+	intronic_lncRNA	tandem_repeat	Satellite	AAAAATCTTCTTCTAAAAAACTATCAGGCCAGAAAAGCTCAAATTAAAGTGGAAGCATCCTCAGGTAGTGTAGATTCAAGTTTGTTCAAATCATGGTCCCCGGGGGTAGGGTGGGGCCACAATGGGGGGATCAAGTTTTACATAGGAATATATAGACAAAATCTTT
scaffold524	147631	147839	TCONS_00905770	-	intronic_lncRNA	tandem_repeat	Satellite	CTTTCATTTAATATCAAGAAAAAGGGGCTGGCCCCTAAAATAAGGGGACCAAAGGGCTCTAAAGTCTTTAATCTGTAGCCCTTTACTGAGAGATATTTTGTGAAAGGTTATAGAAGCAAATATGTTTATCTCACAGTTATGTATCCAAGCAATGTAACGATTTTATTATGTGTTACGTAATTAAGGGTTTTTAGGGGCCAAAAGTCCAAAATTTCGATCACCAATATCTCAGAAAGGAAAAATATTTTGAAATGCAACACAGAAGAAAAGTTGTTCAAATTAATGTCTTAACAATATTCAACCTTCAAAATTTCGTTAACGGCCCCTATAAGGAGATAAGGGATCGGCCCCTAAAACCTTCTTTCTCATATATCTCCAGAACGGTAACGATTTTCTAAA…
scaffold524	148051	148070	TCONS_00905604	+	intronic_lncRNA	tandem_repeat	Satellite	CTTTCATTTAATATCAAGAAAAAGGGGCTGGCCCCTAAAATAAGGGGACCAAAGGGCTCTAAAGTCTTTAATCTGTAGCCCTTTACTGAGAGATATTTTGTGAAAGGTTATAGAAGCAAATATGTTTATCTCACAGTTATGTATCCAAGCAATGTAACGATTTTATTATGTGTTACGTAATTAAGGGTTTTTAGGGGCCAAAAGTCCAAAATTTCGATCACCAATATCTCAGAAAGGAAAAATATTTTGAAATGCAACACAGAAGAAAAGTTGTTCAAATTAATGTCTTAACAATATTCAACCTTCAAAATTTCGTTAACGGCCCCTATAAGGAGATAAGGGATCGGCCCCTAAAACCTTCTTTCTCATATATCTCCAGAACGGTAACGATTTTCTAAA…
scaffold53	225552	225588	TCONS_00909714	+	intronic_lncRNA	tandem_repeat	Minisatellite	GACAGACG
scaffold53	225549	225588	TCONS_00909714	+	intronic_lncRNA	tandem_repeat	Minisatellite	ACAGACAGACGG
scaffold53	337433	337646	TCONS_00909404	-	intronic_lncRNA	tandem_repeat	Satellite	GCTGATTAGTTTCTGAGAAGAAGATTTTTAAAGATTTACTCTATATATTCCTATGTAAAACTTCGACCCCCCATTGTGGCCCCACCCTACCCCCAGGGGTCATGATTTTCACAACTTTGAATCTACACTACCTGAGGATGCTTCCACACAAGTTTCAGCTTTCCTG
scaffold531	47416	47795	TCONS_00910167	+	intronic_lncRNA	tandem_repeat	Satellite	TAACTTTAATACCCTTTGACATTAAGACTTCAAACTTGGAACATAGGTAGATGGTATTGAGAAGGAGTGCACCTACCAAAAGTTTTGACCTTGACCTATTTTGCTCTTCAAGGTCAAGCTTTTCATAAAAAATATTGTCCGGACCATAACACAAGACTCCTTTAACATACAGACTTTTAACTTGTATCATAGATAGATGGTATATAAACTAGTTGAACCTTACCAAAAATTTTGACCTTGACCTAGAATTTTTATTTCAAGGTCATATTAGAAAAAACTTCATTGTTCAACTCCTGAATATACTTTGACAGAAGGACTTCAAACTTTAAACAAAGAACAATAATAATACACTTAGGTGTACTATTGAATATATATTTGACCTTGACCTTGTTTTACTCA…
scaffold535	524221	524263	TCONS_00912514	-	intronic_lncRNA	tandem_repeat	Satellite	CTGGCTGATTAGTTTCTGAGAAGAAGATTTTTAAAGATTTACTCTATATATTCCTATGTAAAACTTCGACCCCCCATTGTGGCCCCACCCTACCCCAGGGGTCATGATTTTCACAACTTTGAATCTACACTACCTGAGGATGCTTCCACACAAGTTTCAGCTTTC
scaffold535	524221	524263	TCONS_00912514	-	intronic_lncRNA	tandem_repeat	Satellite	CTGGCTATATAGTTTCTGAGAAGAAGATTTTTAAAGATTTACCATATATATTCATATGTAAAACTTCGACCCCCCATTGTGGCCCCACCCTACCACCGGGGATCATGATTTTCATAACTTTGAATCTACACTACCTGAGGATGCTTCCACACAAGTTTCAACTTTCCTGGCTGATTAGTTTCTGAGAAGAAGATTTTTAAAGAATTACTCTATATATTCCTATGTAAAACTTCGACCCCCCATTGTGGCCCCACCCTACCCCCAGGGGTCATGAATTTCACAACTTGGAATCTACACTACCAGAGGATGCTTCCACACAAGTTTCAGCTTTGCTGACTAATTAGTTTCTGAGAAGAAGATTTTTAAAGATTTACTCTGTTTATTCCTGTGTAAAATTAT…
scaffold54	817966	818056	TCONS_00915522	-	intronic_lncRNA	tandem_repeat	Minisatellite	CGTTTCGTGTAAACCGTTTAG
scaffold541	574963	575210	TCONS_00916060	+	intronic_lncRNA	tandem_repeat	Minisatellite	ACAAGGGAGGTAGTCATGAGGTGCCAGGGCCATCAAGTGTCTAAATTACAGACCCCAACAAGGACTGATATAACATTGAGTT
scaffold541	589469	589529	TCONS_00917053	+	intronic_lncRNA	tandem_repeat	Minisatellite	TCATAACAATCACTCCTCCCTACGCAATATATCTGCACAAATGGAA
scaffold542	293165	293287	TCONS_00917497	+	intronic_lncRNA	tandem_repeat	Satellite	AAAGGGAAGCTATGATAGGGATATTTTGAAAAGGCTTCTCCAAAGCTAACTACTTTGTTGTTGTTGACTTTAATTACGCTAAGAAAGTGAAGACTAATTTGCGTTGCACGGTGTCCTTGGCAACGCGCAATGCACGCATGCGT
scaffold544	3510	3549	TCONS_00918019	+	intronic_lncRNA	tandem_repeat	Minisatellite	TAATAAATACAGGTATACC
scaffold546	263723	263927	TCONS_00920624	-	intronic_lncRNA	tandem_repeat	Satellite	TCTCAGCAGCTATTTATCGCAGATGCTTGAAATTTTAACACACTATTTGTTTAGGCATGCCATATCGTGGGATATATTTTTGTACCAATCGGACGTCAACTTCCTGTTAAATGACGACTTTCTTATTTTTTAGCCAAAATTTTCAAACAAATTTTCGTCAAAGATT
scaffold546	263723	263927	TCONS_00920624	-	intronic_lncRNA	tandem_repeat	Satellite	TCTCAGCAACTATTTATCGCAGATGCTTGAAATTTTAACACACTATTTGTTTAGGCATGCCATATTGTGGGATATATTTTTGTACCAATCGGACGTCAACTTCCTGTTAAATGACGACTTTGCTTATTTTTTAACCAAAATTTTCAAACAAATTTTCGTCAAAGATTTCTCAGCAGCTGTTTATCGCAGATGCTTGAAATTTTTACACAGTATTTGTATAGGCATGCCATATCGTGGGATATATTTTTGTACCAATCGGACGTCAACTTCCTGTTAAATGACGACTTTGTTTATTTTTAGCCAAAATTTTCAAACAAATTTCCGTCAAAGATT
scaffold546	44928	45130	TCONS_00919931	-	intronic_lncRNA	tandem_repeat	Minisatellite	GTCTGGCTTTTGTTGCCTGTTACTGTATTTGAGGTATTCATTAG
scaffold547	88153	88269	TCONS_00920906	-	intronic_lncRNA	tandem_repeat	Minisatellite	AATGTATAGGTCTTTTACAGCATCTTCAAAAGCTGTAACAATAACTT
scaffold547	88153	88269	TCONS_00920906	-	intronic_lncRNA	tandem_repeat	Minisatellite	AATGTATAGGTCTTTTACAGCATCTTCAAAAGCTGTAACAATAATTAATGTATAGGTCTTTTACAGCATCTTCAAAAGCTGTAACAATAACGT
scaffold547	88169	88238	TCONS_00920906	-	intronic_lncRNA	tandem_repeat	Minisatellite	CAGCATCTTCAAAAGCTGTAACAATAAGTCAATGT
scaffold550	259423	259545	TCONS_00922134	+	intronic_lncRNA	tandem_repeat	Minisatellite	GATAGGATTACACGCACGATAG
scaffold550	259423	259545	TCONS_00922134	+	intronic_lncRNA	tandem_repeat	Minisatellite	GATAGAATTAACGCACGATAGGACAGGATACACGCACGATACGATAGCAGTGATACACGACACGATAG
scaffold550	259433	259536	TCONS_00922134	+	intronic_lncRNA	tandem_repeat	Minisatellite	ACGCACGATAGGATAGGATTAACGCACGATAGAACAGTATAC
scaffold550	259513	259545	TCONS_00922134	+	intronic_lncRNA	tandem_repeat	Minisatellite	ATACACGCACGATACGATAGGATTG
scaffold550	259423	259545	TCONS_00922234	-	intronic_lncRNA	tandem_repeat	Minisatellite	GATAGGATTACACGCACGATAG
scaffold550	259423	259545	TCONS_00922234	-	intronic_lncRNA	tandem_repeat	Minisatellite	GATAGAATTAACGCACGATAGGACAGGATACACGCACGATACGATAGCAGTGATACACGACACGATAG
scaffold550	259433	259536	TCONS_00922234	-	intronic_lncRNA	tandem_repeat	Minisatellite	ACGCACGATAGGATAGGATTAACGCACGATAGAACAGTATAC
scaffold550	259513	259545	TCONS_00922234	-	intronic_lncRNA	tandem_repeat	Minisatellite	ATACACGCACGATACGATAGGATTG
scaffold552	175872	176072	TCONS_00922914	+	intronic_lncRNA	tandem_repeat	Satellite	AGATGCTGGATGAGGTTAAGGTTTTTAGAGCTGGTTAAAGTTTGATAGAGCAGCTGCCCTCTGATGAGCATATCTAAGTTATTACCGGCTACTTCACCAAACATACATGGATGATGCGTCTAATGATACCAATGCACCTAACAGGCTTGAATGCTGAATCTGAGCCAAAGGTTTC
scaffold552	175974	176072	TCONS_00922914	+	intronic_lncRNA	tandem_repeat	Satellite	ATGGATGATGCGTCTTATGATACTGATGCACCTGACAGGCTTGAATGCTGAATCTGAGCCATAGGTTTCAGATGCTGGATGAGGTTAAGGTTTTAAGAGCTGGTTAAAGTTTATAGAGCAGCTCCCCTCTGATGAGTATATCTTAAATATTACCGGATCTAACTTCAACAAAATAC
scaffold562	136381	136643	TCONS_00926390	-	intronic_lncRNA	tandem_repeat	Satellite	TATATAAATAGTGCCTGTTTGGGAGGGTAACAGTTGAAATTGACACCCCGAGAAAACCATTGTCAACCGACGCGAAGCGGAGGTTAACAATGGTTTTCGAGGGGTGTCAATTTCAACTGTTATCCTCCCAAACAGGCACTATTTATTTTGTTATACTGAATGTCTTAATTTTTAAGAAAATTTTACTGCTTTTATATAGGAATAACGTGAATTCTACAGCGAACCGTACGCGCATAATTTTCGCGCATGTAACATCTTTTAATGTTACCCGTTGCTAAGTGCGTTGCTAACGCTGAGGGAAATAGAAAGAATTATGAACTGCGTCTTAACCAATCAGATTTCAGTATTTAAAATGAAAGTATAACAA
scaffold563	578194	578225	TCONS_00926797	+	intronic_lncRNA	tandem_repeat	Satellite	AAATCTTTAAAAATCTTCTTCTCAGAAACTAATAAGCCAGGAAAGCTGAAACTTGTGTGGAAGCATCCTCAGGTAGTGTAGATTCAAAGTTGTGAAAATCATGATCCCTGGGGGTAGGGTGAGGCCACAATGGGGGGTGTTAAAGTTTTACATAGGAATATATAGAGT
scaffold563	97563	97685	TCONS_00926637	+	intronic_lncRNA	tandem_repeat	Minisatellite	CGTACCGTTCACAAAGCGAAC
scaffold564	447147	447364	TCONS_00928024	+	intronic_lncRNA	tandem_repeat	Satellite	CCACTCAAGGCTGTGGAGGGACACAAGTGGACTCAACACCCTCTAACAATGTCAGGGCTCCTAAGTCCACACCTAGCACTAGGAGGGCCACAAGTGGACTCAGGACCTTTTTATCTTGA
scaffold564	447348	447364	TCONS_00928024	+	intronic_lncRNA	tandem_repeat	Minisatellite	GAGGGCCACAAGTGGACTCAGGACCTTCTCACAACATCAAGTCCTGAGTTCCACTCATGGCTTGA
scaffold564	447290	447364	TCONS_00928024	+	intronic_lncRNA	tandem_repeat	Satellite	AAGTGGACTCAACACTTTCTCACAATGTCAGGGCTCCTCAGTCCACACCTAGCACTGAGAGGGCCACAAGTGGACTCAGGAACTTCTCACAACTCCAAGTCCTGAGTTCCCTCATGGCTGTGAGAGAGCCCC
scaffold57	436521	436554	TCONS_00930201	-	intronic_lncRNA	tandem_repeat	Minisatellite	ATTCGGAACTGGTCAAA
scaffold575	45407	45447	TCONS_00931847	-	intronic_lncRNA	tandem_repeat	Minisatellite	TCGTATACAGACCAAC
scaffold575	46052	46163	TCONS_00931847	-	intronic_lncRNA	tandem_repeat	Minisatellite	TTTTTTATGCGGAAATTTTTGTATACGAGTTGACTTTTAG
scaffold575	46149	46199	TCONS_00931847	-	intronic_lncRNA	tandem_repeat	Minisatellite	TGTATACGAGTTGAC
scaffold579	32853	32872	TCONS_00935159	-	intronic_lncRNA	tandem_repeat	Minisatellite	TGTACAATCCACTCACAGACCAAATCTAGCCCAGAAAACA
scaffold58	655790	655839	TCONS_00935802	-	intronic_lncRNA	tandem_repeat	Microsatellite	GA
scaffold58	757182	757392	TCONS_00935587	+	intronic_lncRNA	tandem_repeat	Satellite	AAATTCATCCAATCAATTCGAAAAAGATGTCATTAGACGCAGAATTCAAAGCGCAACTTAGATATTATGTTTTAAAATTAGTCTGAGGTCATTTAAACACGATTTAATTAAATTTAAAATTTTCAAAAAATTTAAAAATCATCCAATCAATTCGACAAAGATGTCATTAGACGCAGAATTGTAAGCGCAACTTAGATATTATGTTTAAAAATTATCTGAGGTCATTTAAACACGATTTAATTAAATTTAAATTTTTTAAAAATTTT
scaffold58	757182	757392	TCONS_00935587	+	intronic_lncRNA	tandem_repeat	Satellite	AATTTTCAAAAAATTTAAAATTCATCCAATCAATTCGAAAAAGATGTCATTAGACGCAGAATTGTAAGCGCAACTTAGATATTATGTTTAAAATTAGTCTGAGGTCATTTAAACACGATTTAATTAAATTTAA
scaffold591	1125858	1125901	TCONS_00944991	+	intronic_lncRNA	tandem_repeat	Minisatellite	AGACGTTTCGCGCCG
scaffold591	351894	351962	TCONS_00943953	+	intronic_lncRNA	tandem_repeat	Satellite	CCAGGAAAGCTGAAACTTGTGTGTAAGCATCCTCAGGTAGTGTAGATTCAAAGTTGTGAAAATCATAACCCCCGGGGGTAGGGTGGGGCCACAATGGGGGGTCGAAGTTTAACATATGAATATATAGAGTAAATCTTTAAAAATCTTCTTCTCAGAAACTAATCAGCCAGCAAAGCTGAAACTTGTGTGAAAGCATCCTCAGGTAGTGTAGATTCAAAGTTGTGAAAATCATGACCCCCGGGGGTAGGGTGGGGCCACAATGGGGGGTTGAAGTTTAACATAAGAATATATAGAGTAAATCTTTAAAAACTCTTCTCAGAAACTAATCAG
scaffold591	351894	351962	TCONS_00943953	+	intronic_lncRNA	tandem_repeat	Satellite	CCAGGAAAGCTGAAACTTGTGTGAAAGCATCCTCAGGTAGTGTAGATTCAAAGTTGTGAAAATCATAACCCCCGGGGGTAGGGTGGGGCCACAATGGGGGGTCGAAGTTTAACATATGAATATATAGAGTAAATCTTTAAAAATCTTCTTCTCAGAAACTAATCAG
scaffold591	700978	700984	TCONS_00944093	+	intronic_lncRNA	tandem_repeat	Minisatellite	ACAGACACAATCTACTGAACAACAAACACAGACAAC
scaffold591	700978	701035	TCONS_00944093	+	intronic_lncRNA	tandem_repeat	Minisatellite	ACAGACACAATCACAGAACAACAAACACAGACAACACAGACACAATCTACTGAACAACAAAC
scaffold591	700978	701005	TCONS_00944093	+	intronic_lncRNA	tandem_repeat	Minisatellite	GAACAACAAACACAGACAACA
scaffold591	700978	701035	TCONS_00944093	+	intronic_lncRNA	tandem_repeat	Minisatellite	ACAACAAACACAATCAACAGAACAACAAACACAG
scaffold591	700978	701032	TCONS_00944093	+	intronic_lncRNA	tandem_repeat	Minisatellite	AACAACAAACACAGACAACAC
scaffold591	100011	100153	TCONS_00945084	-	intronic_lncRNA	tandem_repeat	Satellite	GGTCAAAGGATAATTTAATTTTTTTTAAACTTACATAGTACAACTATCCAAAATATGTCTAAGCTCCCCCAGAAAACAAGTATCCCTGCCCTTTCCCTGGAAAGAATTCTGACCGCCCATGTAATTATTATATGAACTTAAAGAAATAGAAGCCCATTTTATCTCTTGTAAGCAATAGGAAAGAATCAAAACAAATCCAGAC
scaffold592	86884	86986	TCONS_00946956	+	intronic_lncRNA	tandem_repeat	Satellite	AAAGATTTTCTCTATATATTCCTATGTAAAACTTGATCCCCCAATTGTGGCCCACCCTACCCCTGGGGACCATGATTTGAACAAACTTGAATCTACACTATCTGAGGATTCTCCCATTTTAATTTGAGCTTTTCTGGCCTAATAGTTTTTAGAAGAAGATTTAA
scaffold592	86893	86986	TCONS_00947011	-	intronic_lncRNA	tandem_repeat	Satellite	AAAGATTTTCTCTATATATTCCTATGTAAAACTTGATCCCCCAATTGTGGCCCACCCTACCCCTGGGGACCATGATTTGAACAAACTTGAATCTACACTATCTGAGGATTCTCCCATTTTAATTTGAGCTTTTCTGGCCTAATAGTTTTTAGAAGAAGATTTAA
scaffold597	62122	62149	TCONS_00950058	+	intronic_lncRNA	tandem_repeat	Minisatellite	TTGTTTACAGATCCTGTACATGTTCTTTATGACTCTGTTTACAGTATTATTCA
scaffold599	472486	473240	TCONS_00950769	+	intronic_lncRNA	tandem_repeat	Satellite	GATGCTGGAGGAGGTTAAGGTTTTTGGAGCAGGTTAAAGTTTTTGTTGCAGGTGCCCTCTGATGATATATCTTAGTTACTACTGGTCCTAACTTCACCAAACTTGCATGGATGGTGCGTCTTATGATACTGATGCACCTGACAAGCTTGAATGCTGAATCTGAGCAATAGGTTTCG
scaffold599	472668	472707	TCONS_00950769	+	intronic_lncRNA	tandem_repeat	Minisatellite	TGGAGCAGGTTAAAGTTTT
scaffold601	713954	714201	TCONS_00955480	-	intronic_lncRNA	tandem_repeat	Satellite	GAAATCAAAATCCTAGCAATATGCACACCTCTGATATATGTACAATTGATCTGCAAAAGAACAACTTCCTATCTTGAAAACTGTAGGAGGAGTTATCCGTACAATGAGGGTACCCTATATGCAACAATAAATCA
scaffold625	36587	37506	TCONS_00971913	+	intronic_lncRNA	tandem_repeat	Satellite	CTTTCATTTGATATAAAGAAAAAGGGGCTGGCCCCTCAAATTAGGGGCCAAGAGGGCTCTAAATACTTCTCACAATAACTCTTTACTGAACAATAATTTGTTAATAATTAAAGAAGCAAAAATGTTCATTGTACAGCTGTTTATCTATACAGTACCATACTTAAGCCATATATTACGTAATTAGGGGCTTCAAGGGGCCAGAAGTTCAAAACTTTGATCATAAATATATGAAAAAGGATAAATATTTTGAAAAGCAATGTAGAACAAAAATTGCTCAAAATAATATTCTCAACAATATGCAACCAAAAATGTTGTTGTTTATGACCCCAGTAAGGAGTTAAAGGGTCGGCCCCTAAAACACAACTGCTCAAATATCTCAACAACGTTTAACAATTCATG…
scaffold625	37809	37877	TCONS_00971913	+	intronic_lncRNA	tandem_repeat	Minisatellite	TTTTTGTAAAGTCGTACTCAGAATCATTCGGA
scaffold625	547481	547636	TCONS_00971561	-	intronic_lncRNA	tandem_repeat	Satellite	AATCTTCTTCTCAAAAACTATTGGGCCACAAAAGCTCAAATTAAAGTGGAAGCATCCACAGGACGTGGAGATTCAAGTTCGTTCAAATCATGGTCCCCGGGGGTAGGGTGGGGCCACAATTGGGGGGATCAAGTTTTACATAGGAATATATAGAGAAAATCTTTAAAAATCTTCTTCTCAAAAACTATTAGGCCACAAAAGCTCAAATTAAAATGGAAGCATCCACAGATAGTGTAGATTCAAGTTCGTTCAAATCATGGTCCC
scaffold625	547481	547684	TCONS_00971561	-	intronic_lncRNA	tandem_repeat	Satellite	AATCTTCTTATCAAAAACTATTAGGCCAGAAAGCTCAAATTTGAATGGAAGCATCCTCAGGTAGTGTAGATTCAAGTTTGTTCAAATCATGGTCCCTGGGGGTAGGGTGGGGCCACAATTGGGGGATGAATTTTTACATAGGAATATATAGAGAAAATCTTTAAA
scaffold625	547481	547684	TCONS_00971561	-	intronic_lncRNA	tandem_repeat	Satellite	AATCTCCTTTTCAAAAACTATTAGGCCACGAAAGCTCAAATTTGAATGGAAGCATCCTCAGGTAGTGTAGATTCAAGTTTGTTCAAATCATGGTCCCTGGGGGTAGGGTGGGGCCACAATTGGGGGATGAATTTTTACATAGGAATATATAGAGAA
scaffold630	407552	407585	TCONS_00975945	-	intronic_lncRNA	tandem_repeat	Microsatellite	TC
scaffold633	8138	8189	TCONS_00978207	-	intronic_lncRNA	tandem_repeat	Minisatellite	CCAGTATTTCCCGGGAAATA
scaffold658	366780	366802	TCONS_00982905	-	intronic_lncRNA	tandem_repeat	Microsatellite	AG
scaffold659	160993	161238	TCONS_00983743	-	intronic_lncRNA	tandem_repeat	Minisatellite	GACCTTGTATCTTACCTGTGCTGGCCTTCCCCCCTGTATAACCACTGACTAT
scaffold659	160993	161238	TCONS_00983743	-	intronic_lncRNA	tandem_repeat	Satellite	GACCTTGTATCTTACCTGTGCTGGCCTTTCCCCCTGTATAACCACTGACTATGACCTTGTATCTTACCTGTGCTGGCCTTCCCTCCCTGTATAACCACTGACTAT
scaffold659	160993	161238	TCONS_00983743	-	intronic_lncRNA	tandem_repeat	Satellite	GACCTTGTATCTTACCTGTGCTGGCCTTTCCTCCCTGTACAACCACTGACTATGACCTTGTATCTTACCTGTGCTGGCCTTTCCCCCTGTACAACCACTGACAATGACCTTGTATCTTACCTGTGCTGGCCTTCCCCCCTGTATAACCACTGACTATGACCTTGTATCTTACCTGTGCTGGCCTTTCCCCATGTATAACCACTGACTATGACCTTATATCTTACCTGTGCTGGCCTTCCCTCCCTGTATTACCATTGACTAT
scaffold660	215751	215756	TCONS_00984985	+	intronic_lncRNA	tandem_repeat	Microsatellite	G
scaffold664	353546	353576	TCONS_00986115	+	intronic_lncRNA	tandem_repeat	Minisatellite	TACGGATATAACGAAT
scaffold665	66102	66158	TCONS_00987400	-	intronic_lncRNA	tandem_repeat	Minisatellite	CGGATAAAAACGAAATTTTACGAAAAAA
scaffold676	665489	665567	TCONS_00993260	-	intronic_lncRNA	tandem_repeat	Satellite	TGTGGCACCTCACTGGTGTTCAAAACAAACAAAAAACACAGACCTCACTCGCACATGCCATGGCCATGCTGAGTTGCAGAGTCCCTGACGTAATAAACAAAACCGTCCAGGTTGGAATACGGATTTCCGAAAAAGCGTG
scaffold676	665489	665706	TCONS_00993262	-	intronic_lncRNA	tandem_repeat	Satellite	TGTGGCACCTCACTGGTGTTCAAAACAAACAAAAAACACAGACCTCACTCGCACATGCCATGGCCATGCTGAGTTGCAGAGTCCCTGACGTAATAAACAAAACCGTCCAGGTTGGAATACGGATTTCCGAAAAAGCGTG
scaffold678	749272	749313	TCONS_00994909	+	intronic_lncRNA	tandem_repeat	Minisatellite	CTCAATATTTGAGAAAAAA
scaffold678	842699	842887	TCONS_00995584	+	intronic_lncRNA	tandem_repeat	Minisatellite	TAGATCAAGTCACAATACACAGAAACATTAGGT
scaffold698	373120	373192	TCONS_01003041	+	intronic_lncRNA	tandem_repeat	Minisatellite	GTTTCCGGGAGGGCAATATAACT
scaffold698	373694	373766	TCONS_01003041	+	intronic_lncRNA	tandem_repeat	Minisatellite	GTTTCCGGGAGGGCAATATAACT
scaffold698	601357	601391	TCONS_01002908	-	intronic_lncRNA	tandem_repeat	Microsatellite	TAGA
scaffold70	239733	239798	TCONS_01004969	+	intronic_lncRNA	tandem_repeat	Minisatellite	ACAACTGTGTTAAACCTTGACTCTGATTGGTTAC
scaffold70	649083	649229	TCONS_01004676	+	intronic_lncRNA	tandem_repeat	Satellite	GACTACACACTGAAGGTACACCACACACACACCTACATGTACCACATAAAGCTGACTACACACTGAAGGTACACCACAGACACACCTACATGTACCACATAAAGCT
scaffold70	649083	649229	TCONS_01004676	+	intronic_lncRNA	tandem_repeat	Minisatellite	GACTACACACTGAAGGTACACCACAGACACACCTACATGTACCACATAAAGCT
scaffold705	172671	172695	TCONS_01005954	+	intronic_lncRNA	tandem_repeat	Minisatellite	ATTACACATTGTA
scaffold707	113150	113230	TCONS_01007125	-	intronic_lncRNA	tandem_repeat	Minisatellite	TTCCCCACCAGATAACTCAGAACCGAG
scaffold707	113150	113230	TCONS_01007125	-	intronic_lncRNA	tandem_repeat	Minisatellite	TTCCCCACCAGATAACTCAGAACCGAGTTCCCCACCAGATAACTCAGAACCGAG
scaffold707	113196	113230	TCONS_01007125	-	intronic_lncRNA	tandem_repeat	Satellite	AACCGAGTTCCCCACCAGATAACTCAGAACCAAGTTCCCCACCAGATAACTCAGAACCGAGTTCCCCACCAGACAACTCAGAACTGAGTTCCCCACCAGATAACTCAGAACTGAGTTCCCCACCAGATAACTCAGAACCAAGTTCCCCACCAGACAACTCAGAACCAAGTTCAG
scaffold71	116537	116594	TCONS_01008632	+	intronic_lncRNA	tandem_repeat	Minisatellite	ATAAATAGGTATGATTAATTACAATGCAT
scaffold71	119461	119510	TCONS_01008632	+	intronic_lncRNA	tandem_repeat	Minisatellite	ATAAAGAATATACAAAATTATCATG
scaffold713	375807	375811	TCONS_01011035	+	intronic_lncRNA	tandem_repeat	Minisatellite	ACACCCCGAGAAAACCATTGTCAACCGACGCGAA
scaffold716	159093	159122	TCONS_01013474	-	intronic_lncRNA	tandem_repeat	Microsatellite	T
scaffold718	108389	108418	TCONS_01014033	-	intronic_lncRNA	tandem_repeat	Minisatellite	TTGTAAGGCACATA
scaffold721	571646	571892	TCONS_01015966	+	intronic_lncRNA	tandem_repeat	Minisatellite	TGGAGGTGTCCTACAATATACAGGAATAACAACGTACAAATATAGACACATTATACG
scaffold721	571868	572108	TCONS_01015966	+	intronic_lncRNA	tandem_repeat	Minisatellite	AGGTATCCTACAATATACAGGAATAGCA
scaffold721	571868	572152	TCONS_01015966	+	intronic_lncRNA	tandem_repeat	Minisatellite	AGGTGTCCTACAATATACAGAAATAGCA
scaffold721	572176	572392	TCONS_01015966	+	intronic_lncRNA	tandem_repeat	Minisatellite	ATATAGACACAATATACATGGAGGTGTCCTACAATATACAGGAATAACAACGTACAA
scaffold721	572368	572431	TCONS_01015966	+	intronic_lncRNA	tandem_repeat	Minisatellite	AGGTATCCTACAATATACAGGAATAGCA
scaffold721	572368	572431	TCONS_01015966	+	intronic_lncRNA	tandem_repeat	Minisatellite	AGGTGTCCTACAATATACAGAAATAGCA
scaffold721	571676	572431	TCONS_01015966	+	intronic_lncRNA	tandem_repeat	Satellite	ATATAGAAACAATATACATGGAGGTGTCCTACAATATACAGGAATAACAACGTACAAATATAGACACAATATACGTGGAGGTGTCCTACAATATACAGGAATAACAACGTACAAATATAGACACATTATACATGGAGGTGTCCTACAATATACAGGAATAACAACGTACAAATATAGACACAATATACGTGGAGGTGTCCTACAATATACAGGAATAGCAGGGTATCGTACAATATACAGGATTAGCAAGGCGTCCTTCAATTTACAGGAATAGCAAGGTATCCTACATGTACAATATTCAGAAAAAACAAATTATCCTGCAATATTCAGGAATAGCAAGATATCCTACAATATACAGGAATAGTAAGATATTCTTTATACACAGAAATAGCTAGGTGT…
scaffold723	54163	54220	TCONS_01018376	+	intronic_lncRNA	tandem_repeat	Microsatellite	GTCC
scaffold723	54169	54220	TCONS_01018376	+	intronic_lncRNA	tandem_repeat	Minisatellite	CGTCCGTCTGTC
scaffold726	23502	23504	TCONS_01019480	-	intronic_lncRNA	tandem_repeat	Microsatellite	TC
scaffold728	274050	274097	TCONS_01019976	-	intronic_lncRNA	tandem_repeat	Microsatellite	AG
scaffold728	274050	274097	TCONS_01020238	-	intronic_lncRNA	tandem_repeat	Microsatellite	AG
scaffold728	57671	57931	TCONS_01020188	-	intronic_lncRNA	tandem_repeat	Satellite	TCCAGCATCCGAAACCTATGGCTCAGATTCAGCATCCAAGCCTGTCTGGTGCATCAGTATCATAAGACGCACCATCCATGGAAGTCTGGTGAAGTTAGGACAAGTAGTAACTAAGATATGATCATCAGAAGGCACCTGCAACAAAAACTTTAACCAGCTCTAAAAACCTTAACCTCC
scaffold728	57894	57931	TCONS_01020188	-	intronic_lncRNA	tandem_repeat	Minisatellite	ACCTGCAACAAAAACCTTA
scaffold728	57902	57931	TCONS_01020188	-	intronic_lncRNA	tandem_repeat	Minisatellite	CAAAAACCTTAACCTCCTC
scaffold730	496986	497361	TCONS_01020815	+	intronic_lncRNA	tandem_repeat	Satellite	ATCTTCAATCTATATATTCAGCTACTTGAGATATATTGATAAAACCGCAAAAAATGAAGATATTTGTAACGAAATGCACAAGTAGCTGACTACATAAAGAGAGATATCTGAGTAATTGTGTCGTAATATTATGTGGATGACTTGACAGAATGTTGATATTAGCATGTCTGACATAT
scaffold730	497000	497356	TCONS_01020982	-	intronic_lncRNA	tandem_repeat	Satellite	ATCTTCAATCTATATATTCAGCTACTTGAGATATATTGATAAAACCGCAAAAAATGAAGATATTTGTAACGAAATGCACAAGTAGCTGACTACATAAAGAGAGATATCTGAGTAATTGTGTCGTAATATTATGTGGATGACTTGACAGAATGTTGATATTAGCATGTCTGACATAT
scaffold733	387327	387743	TCONS_01022685	+	intronic_lncRNA	tandem_repeat	Satellite	AAAGCTGGAACTTGTGTGGAAGCATCCTCAGGTAGTGTAGATTCAAAGTTGTGAAAATCATGACCCCTGGGGGTAGGTGGGGCCACAATGGGGGATCGAAGTTTAACATAGGAATAAACAAAGTAAATCTTTAAAAATCTTCTTCTCAGAAACTAATCAGCCAGG
scaffold747	93252	93316	TCONS_01026538	-	intronic_lncRNA	tandem_repeat	Minisatellite	AAAATCGAATGATTCTAAGTACGACTTAAC
scaffold751	187971	188575	TCONS_01030446	-	intronic_lncRNA	tandem_repeat	Satellite	CTGGCTGATTAGTTTCTGAGAAGAAGATTTTTAAAGATTTACTCTATATATTCCTATGTAAAACTTCGACCCCCCATTGTGGCCCCACCCTACCCCCGGGGGTCATGAATTTCACAACTTTGAATCTACACTACCTGAGGATGCTTCCACACAAGTTTCAGCTTTC
scaffold751	307668	307884	TCONS_01029746	+	intronic_lncRNA	tandem_repeat	Satellite	AAAAACTAAATGCATGATTATGATGTCCATGAGGCCCTCTACCAAAATTGTGAAATTCATGACCCCTGGGTCATGGGTTCAGGCTCTAGGGTGGGGCCAATATGGCCATATAGTAAAAATGTATTAAATCTTAGAAAATCTTCTTCTCTACTCCCATATATATTTGTT
scaffold751	307668	307892	TCONS_01029746	+	intronic_lncRNA	tandem_repeat	Satellite	AAAAACTAAATGCATGATTATGATGTCCATGAAGCCCTCTACCAAAATTGTGAAATTCATGACCCCTGGGTCATGGGTTCAGGCTCTAGGGTGGGGCCAATATGGCCATATAGTAAAAATGTATTAAATCTTAGAAAATTCTTCTCTACTCCCTTATATATTCGTTTAAAACTAAATGCATGATTATGATGTCCATGAGGCCTTCTACCAAAATTGTGAAATTCATGACCCCTGGGTCATGGGTTCAGGCTCTAGGGTGGGGCCAATATGGCCATATAGTAAAAATGTATTAAATCTTCGAAAATCTTCTTCTCTACTCCCATATATATTTGTT
scaffold751	307668	307939	TCONS_01029746	+	intronic_lncRNA	tandem_repeat	Satellite	AAAAACTAAATGCATGATTATGATGTCCATGAAGCCCTCTACCAAAATTGTGAAATTCATGACCCCTGGGTCATGGGTTCAGGCTCTAGGGTGGGGCCAATATGGCCATATAGTAAAAATGTATTAAATCTTAAAAAATCTTCTCTACTCCCATATATATTCGTTAAAAACTAAATGCATGATTATGATGTCCATGAGGCCTTCTACCAAAATTGTGAAATTCATGACCCCTGGGTCATGGGTTCAGGCTCTAGGGTGGGGCCAATATGGCCATATAGTAAAAATGTATTAAATCTTCGAAAATCTTCTTCTCTACTCCCATATATATTTGTT
scaffold760	164734	164747	TCONS_01034748	+	intronic_lncRNA	tandem_repeat	Microsatellite	TTA
scaffold760	31942	32135	TCONS_01035049	-	intronic_lncRNA	tandem_repeat	Satellite	TGGAGGAGGTTTAGGTTTTTGGAGCAGGTTAAAGTGTTTTGATGCAGGCGCCCTCTAATAGCAATATCTAAGTTACTACTGGTCCGTACTTCATCAAACTTGCATGGATGGTGTGTCTTATAATACTAATGCACCAGACAGGCTTGAATGCTGAATCAGAGCCATAGGTTTAGGATCA
scaffold760	31970	32135	TCONS_01035359	+	intronic_lncRNA	tandem_repeat	Satellite	TGGAGGAGGTTTAGGTTTTTGGAGCAGGTTAAAGTGTTTTGATGCAGGCGCCCTCTAATAGCAATATCTAAGTTACTACTGGTCCGTACTTCATCAAACTTGCATGGATGGTGTGTCTTATAATACTAATGCACCAGACAGGCTTGAATGCTGAATCAGAGCCATAGGTTTAGGATCA
scaffold767	352313	352437	TCONS_01038398	-	intronic_lncRNA	tandem_repeat	Satellite	TCCAGCATCTGAAACATATGGCTCAGATTCAGCATTCAAGCCTGTCTGGTGCATCAGTATCATAAGACACACCATCCATGCAAGTCTGGTGAAGTACGGACAAGAAGTAACTAAGATATAATGCTATCAAAGGGCACCTGCAACAAAAACTTTAACCAGCTCCAAAAACCTTAACCTCC
scaffold767	352313	352520	TCONS_01038398	-	intronic_lncRNA	tandem_repeat	Satellite	TCCAGCATCCGAAATATAGCTCAGATTCAGCACTCAAGCCTGTCAAGTGCATCAGTATCAAAGACACACCATCCATGCAAGTTTGGTGAAGTAGGACAAGCAATAACTTAGATATATCATCAAAGGGCACCTGCAACAAAAACTTTAACCAGCTCCAAAAACCTTAACCTCC
scaffold77	1276799	1276819	TCONS_01041186	-	intronic_lncRNA	tandem_repeat	Minisatellite	AAAACGTACCCAAGAA
scaffold771	83167	83211	TCONS_01042559	-	intronic_lncRNA	tandem_repeat	Minisatellite	TGAAATAAAACATTTG
scaffold772	272432	272704	TCONS_01043323	+	intronic_lncRNA	tandem_repeat	Satellite	TCTCAGCAACTATTTATCGCAGATGCTTGAAATTTTTACACACTATTTGTATAGGCATGCCATATTGTGGGATATATTTTTGTACCAATCGGACGTCAACTTCCTGTTAAATGACGACTTTGTTTATTTTTAGCAAAAATTTTCAAACAAATTTTCGTCAAAGATT
scaffold772	64863	65176	TCONS_01043120	-	intronic_lncRNA	tandem_repeat	Satellite	TTTAGAATCTTCACTATGTATACAAGCTTTTGTGTAAATATTGGCATTTCTGGTGCAGTGGTTCTTGAGAAGAAGATTTTTTAAACATTTTCCTATGTATTTCTATGTTAAACTTTGAACCCCGCCTGGGGCCCCAGTTTTGGTCCGAGGGTCACGATTTTTACAA
scaffold772	64863	65176	TCONS_01043120	-	intronic_lncRNA	tandem_repeat	Satellite	TTTAGAATCTTCACTATGTATACAAGCTTTTGTGTAAATATTGGCATTTCTGGTGCAGTGGTTCTTGAGAAGAAGATTTTTTAAACATTTTCCTATGTATTTCTATGTTAAACTTTGAACCCCGCCTGGGGCCCCAGTTTTGGTCCGAGGGTCACGATTTTTACAATTTAGAATCTTCACTATGTATACAAGCTTTTGTGTAAATATTGGCATTTCTGGTGCAGTGGTTCTTGAGAAGAAGATTTTTTAAACATTTTCCTTTGTATTTCTTATGTTAAACTTTGAACCCGCCTGGGGCCCCAGTTTTGGTCCGAGGGTCACGATTTTTACAA
scaffold775	98904	98957	TCONS_01044548	-	intronic_lncRNA	tandem_repeat	Minisatellite	AGTCTATTTTCCATAGCTTTTGACGACATCCACTTTTTATC
scaffold782	158318	158647	TCONS_01047774	-	intronic_lncRNA	tandem_repeat	Satellite	CCTGAACCCCTGACCCAGGGGTCATGAATTTCACAATTTAGGTAGAGGGCTTCATGGACATCATAATCATGCATTTAGTTTTTAACAAATATATATGGGAGTAGAGAAGAAGATTTTCTAAGATTTAATACATTTTTACTATATGGCCATATTGGCCCCACCCTAGAG
scaffold782	158457	158680	TCONS_01047689	+	intronic_lncRNA	tandem_repeat	Satellite	CCTGAACCCCTGACCCAGGGGTCATGAATTTCACAATTTAGGTAGAGGGCTTCATGGACATCATAATCATGCATTTAGTTTTTAACAAATATATATGGGAGTAGAGAAGAAGATTTTCTAAGATTTAATACATTTTTACTATATGGCCATATTGGCCCCACCCTAGAG
scaffold786	148386	148468	TCONS_01050812	+	intronic_lncRNA	tandem_repeat	Minisatellite	AGTATATCTGGGTCATGAGGGTCAGCACCAGGTAGATCAAGGTCACGAGGGTCAGAATCT
scaffold786	148432	148468	TCONS_01050812	+	intronic_lncRNA	tandem_repeat	Minisatellite	GAGGGTCAGATCTAGTATATCTGGGTCAT
scaffold786	226564	226829	TCONS_01050565	-	intronic_lncRNA	tandem_repeat	Satellite	ATTTTTAAAGATTTTCTCTATATATTCCTATGTAAAACTTGATCCCCCTATTGTGGCCCCACCCTACCCCCGGGGACCATGATTTGAACAAACTTGAATCTACACTACCTGAGGATGCTTACACTCTAATTTGAGCTTTTCTGGCCAAATAGTTTTTGAGAAGAAG
scaffold786	252584	252813	TCONS_01050920	-	intronic_lncRNA	tandem_repeat	Satellite	AGAGGATGAACATATTGAAATGAAATTTGGTATACAGGTTTATCATGATAATATCTAGGTCAAGTTTGATATTGAGTACGATCGAGCAATTTCCGACAGAGTTATGGCTCTTGGAGGTAGAAAAATTACAGTAATTGGCAGTTTCCACTCATTTTCTTCAA
scaffold794	316955	317166	TCONS_01056896	-	intronic_lncRNA	tandem_repeat	Minisatellite	GTACAGTGGT
scaffold794	317059	317170	TCONS_01056896	-	intronic_lncRNA	tandem_repeat	Minisatellite	GTACAGTGGGTACAGTGGCTT
scaffold794	317047	317109	TCONS_01056896	-	intronic_lncRNA	tandem_repeat	Minisatellite	CTGTACAGTGGAGTACAGTGGGATACAGTGGCT
scaffold794	316955	317165	TCONS_01056896	-	intronic_lncRNA	tandem_repeat	Minisatellite	GTACAGTGGGGTACAGTGGAGTACAGTGGGTACAGTGGCTCT
scaffold82	911614	911759	TCONS_01067437	+	intronic_lncRNA	tandem_repeat	Minisatellite	CACGCTTTGCCCGAAACGCTA
scaffold82	911635	911759	TCONS_01067437	+	intronic_lncRNA	tandem_repeat	Minisatellite	TACACGCTTTACACGAAACGC
scaffold828	52582	52754	TCONS_01069433	-	intronic_lncRNA	tandem_repeat	Satellite	GCAGTAACTTAGATATTGCTATCAAAGGGCACCTGCAACAAAAACTTTAACCTGCTCCAAAAACCTAAACCTCCTCCAGCATCCGAAACTATAGCTCAGATTCAGCACTCAAGCCCGTCAAGTCCATAAGTATCAAAGACTCACCATCCATGCAAGTTTGGCGAAGTATGGACCT
scaffold828	52812	52813	TCONS_01069433	-	intronic_lncRNA	tandem_repeat	Microsatellite	GACGCC
scaffold833	227075	227267	TCONS_01072120	-	intronic_lncRNA	tandem_repeat	Minisatellite	TTATAGTGTAACAACCAACAACAGTGTATAACAG
scaffold833	370348	370381	TCONS_01072143	-	intronic_lncRNA	tandem_repeat	Minisatellite	AATTTCCTCTGA
scaffold847	249173	249188	TCONS_01074774	+	intronic_lncRNA	tandem_repeat	Minisatellite	CGTTGTCGT
scaffold847	249173	249191	TCONS_01074774	+	intronic_lncRNA	tandem_repeat	Microsatellite	GTC
scaffold85	215807	215831	TCONS_01077049	-	intronic_lncRNA	tandem_repeat	Minisatellite	TTTGTCAATAAAT
scaffold850	116488	116806	TCONS_01077581	+	intronic_lncRNA	tandem_repeat	Satellite	AGGGTGGGGCCACAATGGGGGGTCGAAGTTTAACATAGGAATATATAGAGTAAATCTTTAAAAATCTTCTTCTCAGAAACTAATCAGCCAGGAAAGCTGAAACTTGTGTGGAAGCATCCTCAGGTAGTGTAGATTCAAAGTTGTGAAAATCATGACCCCCGGGGGT
scaffold854	400046	400053	TCONS_01080552	-	intronic_lncRNA	tandem_repeat	Microsatellite	AAT
scaffold854	537339	537767	TCONS_01079585	-	intronic_lncRNA	tandem_repeat	Satellite	GCTGATTAGTTTCTGAGAAGAAGATTTTTAAAGATTTACTGTATATATTCCTATGTAAAACTTCGACCCCCCATTGTGGCCCCAACCTACCCCCGGGGGTCATGATTTTCACAACCTTGAATCTACACTACCTGAGGATGCTTCCACACAAGTGTCAGCTTTCCTG
scaffold86	1670066	1670142	TCONS_01081571	+	intronic_lncRNA	tandem_repeat	Minisatellite	CAGTAAACCTCAGACAAAGGTCAGATTTGTCAACATT
scaffold86	245395	245422	TCONS_01081662	-	intronic_lncRNA	tandem_repeat	Minisatellite	GAGAATCAGAAAAA
scaffold86	245487	245519	TCONS_01081662	-	intronic_lncRNA	tandem_repeat	Microsatellite	AC
scaffold870	124361	124640	TCONS_01088144	-	intronic_lncRNA	tandem_repeat	Satellite	TTTGACTCCCTGGATGAAATTTAAATTTTTAAAACCTTACTGCACATCTATAGGACAGTCCCTATCATATCCCAAGATATGATGTGTCTATCCATTAAATCATAAGAGGAGTTCTAGGATCTATGGTTTTTTTTAGTGATAAACGTCAATTTTCTGCTACTA
scaffold885	709098	709460	TCONS_01092265	+	intronic_lncRNA	tandem_repeat	Satellite	TGAAAAAAATACCAGCTTTTGAACTTAGTCATTTTTTGGCAAAATATTGCATATAGGGTACCCTCATTGTACGGATAACTCCTCCTACAGTTCTCAAGATAGGAAGTTGTTCTTTTGCAGATCAATTGTACATATATCAGAGGTGTGCATATTGCTAGGATTTTGATTTCCGATAATTTA
scaffold892	17810	17856	TCONS_01096488	+	intronic_lncRNA	tandem_repeat	Microsatellite	GA
scaffold895	140267	140465	TCONS_01097631	+	intronic_lncRNA	tandem_repeat	Satellite	TATATGCAACATTTTGCCAAAAAATGACTAAGTTCAAAAGCTGGTATTTTTTCGATAAATTATCGGAAATCAAAATCCTAGCAATATGCACACCTCTGATATATGTACAATTGATCTGCAAAAGAACAACTTCCTATCTTGAGAACTGTAGGAGGAGTTATCCGTACAATGAGGGTACCC
scaffold896	423872	424197	TCONS_01097881	+	intronic_lncRNA	tandem_repeat	Satellite	AAAAATCTTCTTCTCAAGAACCACTGCACCAGAAATGCCAATATTTACACAAAAGCTTGTATATATAGTGAAGATTCTAAATTGTAAAAATCGTGACCCTCGGACCAAAACTGGGGCCCCAGGCGGGGTTCAAAGTTTAACATAGAAATACATAGGAAAATGTTTA
scaffold896	445714	445738	TCONS_01098161	-	intronic_lncRNA	tandem_repeat	Minisatellite	ATGAAGTTGA
scaffold896	449655	449864	TCONS_01098161	-	intronic_lncRNA	tandem_repeat	Satellite	GCAACGTGACATTTCAGTTTAAAACCCCCAACTAAGTCATATTATATTTGATATCCTCAGAATGATACGTGTTAAGAAAAAAAAATCGTCCAGTTCATGAAGAA
scaffold908	132513	132520	TCONS_01101961	-	intronic_lncRNA	tandem_repeat	Minisatellite	ATAATTGCAAGTT
scaffold908	143274	143307	TCONS_01101735	+	intronic_lncRNA	tandem_repeat	Satellite	CCAGGAAAGCTGAAACTTGTGTGGAAGCATCCTCAGGTAGTGTAGATTCAAAGTTGTGAAAATCATGATCCCTGGGGGTAGGGTGGGGCCACAATGGGGGGTCGAAGTTTTACAAAGGAATATATAGAGTAAATCTTTAAAAATCTTCTCCTCAGAAACTAATCAG
scaffold914	270826	270957	TCONS_01103018	+	intronic_lncRNA	tandem_repeat	Minisatellite	ACATCTGATACAACACTAAGTTACACTTTTATACACAATT
scaffold914	270793	270955	TCONS_01103018	+	intronic_lncRNA	tandem_repeat	Minisatellite	ACATCTGATACAACACTCAGTGACATGTATTACACATCTGATAAACACTAAGTTACACTTATTACACACAATT
scaffold914	270866	270933	TCONS_01103018	+	intronic_lncRNA	tandem_repeat	Minisatellite	ACATCTGATACAACACTCAGTTACACTTATTAC
scaffold914	270954	271194	TCONS_01103018	+	intronic_lncRNA	tandem_repeat	Minisatellite	CTAATACAACACCCAGTTACATGTATTACACAT
scaffold914	270954	271194	TCONS_01103018	+	intronic_lncRNA	tandem_repeat	Minisatellite	CTAATACAACACTCAATTACAAGTAGTACACATTTAATACAGCACCCATTACATGTATTACACATC
scaffold914	271095	271194	TCONS_01103018	+	intronic_lncRNA	tandem_repeat	Satellite	ACTTATTACACACAACTACATTTGTACATCTAATACATCACCCAGTTACATGTATTACACATCCTATACAACACTCAATTACAAGAAGTACACATTTGATACAGCACCCTATTACATGTATTACACATCTGATACAACACCCAGGTAC
scaffold914	271095	271194	TCONS_01103018	+	intronic_lncRNA	tandem_repeat	Satellite	ACTTATTACACACAACTACATTTGTACATCTAATACATCACCCAGTTACATGTATTACACATCCTATACAACACTCAATTACAAGTAGTACACATTTGATACAGCACCCAGTTACATGTATTACACATCTGATACAACACCAATTGAC
scaffold914	271104	271254	TCONS_01103933	-	intronic_lncRNA	tandem_repeat	Minisatellite	CTAATACAACACCCAGTTACATGTATTACACAT
scaffold914	271104	271234	TCONS_01103933	-	intronic_lncRNA	tandem_repeat	Minisatellite	CTAATACAACACTCAATTACAAGTAGTACACATTTAATACAGCACCCATTACATGTATTACACATC
scaffold914	271104	271473	TCONS_01103933	-	intronic_lncRNA	tandem_repeat	Satellite	ACTTATTACACACAACTACATTTGTACATCTAATACATCACCCAGTTACATGTATTACACATCCTATACAACACTCAATTACAAGAAGTACACATTTGATACAGCACCCTATTACATGTATTACACATCTGATACAACACCCAGGTAC
scaffold914	271275	271402	TCONS_01103933	-	intronic_lncRNA	tandem_repeat	Minisatellite	ATACAACACCCAGTTACATGTATTACACATCTG
scaffold914	271308	271518	TCONS_01103933	-	intronic_lncRNA	tandem_repeat	Satellite	ATACAACACCCAATTACAAGTAGTACACACCTCATACAACACCCAGTTACATGTATAACACATATGTTACAAAACACAGTTACACTTATTACACACTACTACATTTGTACATCTA
scaffold914	271433	271559	TCONS_01103933	-	intronic_lncRNA	tandem_repeat	Minisatellite	CAGTTACATGTATTACACACATCATACAAAACA
scaffold914	271104	271550	TCONS_01103933	-	intronic_lncRNA	tandem_repeat	Satellite	ACTTATTACACACAACTACATTTGTACATCTAATACATCACCCAGTTACATGTATTACACATCCTATACAACACTCAATTACAAGTAGTACACATTTGATACAGCACCCAGTTACATGTATTACACATCTGATACAACACCAATTGAC
scaffold914	376948	377188	TCONS_01103581	+	intronic_lncRNA	tandem_repeat	Satellite	AAAATAAACAAAGTCGTCATTTAACAGGAAGTTGACGTCCGATTGGTACAAAAATATATCCCACGATATGGCATGCCTTAACAAATACTGTGTAAAAATTTCAAGCATCTGCAATAAATAGCTGCTGAGAAATCTTTGAGGAAAATTTGTTTGAAAATTTTGGCTA
scaffold914	385934	386146	TCONS_01103043	+	intronic_lncRNA	tandem_repeat	Satellite	TGCAATATTTTGCCAAAAAATGACTAAGTTCAAAAGCTGGTATTTTTTCGATAAATTATCGGAAATCAAAATCCTAGCAATATGCACACCTCTGATATATGTACAATTGATCTGCAAAAGAACAACTTCCTATCTTGAGAACTGTAGGAGGAGTTATCCGTACAATGAGGGTTCCCTATA
scaffold914	541540	542159	TCONS_01103971	-	intronic_lncRNA	tandem_repeat	Satellite	TCCAAAAACCTTAACCTCCTCCAGCATCCGAAACCTATGGCTCAGATTCAGCATTCAAGCCTGTCAGGTGCATCAGTATCATAAGACACACCATCCATGCAAGTCTGGTGAAGTACGGACCAGCAGTAACTAAGATATAATGCTATCAAAGGGCACCTGCAACAAAAACTTTAACCAGC
scaffold914	541907	541946	TCONS_01103971	-	intronic_lncRNA	tandem_repeat	Minisatellite	CAAAAACCTTAACCACCTC
scaffold934	76967	77190	TCONS_01110160	-	intronic_lncRNA	tandem_repeat	Satellite	TGAGCTTTTCTGGCCTAATAGTTTTTGAGAAGAAGATTTTTTAAGATTTTCTCTATATATTCCTATGTAAAAATTCATCCCCCCATTGTGGCCCCACCCTACCCCCGGGGACCATGATTTGAACAAACTTGAATCTACACTACCTGAGGATGCCTCCACACAAATT
scaffold942	104203	104235	TCONS_01112424	+	intronic_lncRNA	tandem_repeat	Minisatellite	TTAGCCGATAACTGGTC
scaffold942	104203	104235	TCONS_01112862	-	intronic_lncRNA	tandem_repeat	Minisatellite	TTAGCCGATAACTGGTC
scaffold942	490255	490408	TCONS_01113195	-	intronic_lncRNA	tandem_repeat	Satellite	ACATGCAGATACTGAGGAACCAATAAACATCAAAGAGGATTCTGGAAAAGACATAAAGATCAACAAATCACATATAAGTTCACAAACACCTAAAGTACATGA
scaffold950	673818	673839	TCONS_01117106	-	intronic_lncRNA	tandem_repeat	Minisatellite	TCGTGTATAATACGCAC
scaffold950	678229	678483	TCONS_01115589	+	intronic_lncRNA	tandem_repeat	Satellite	CAGAAACCAACTTTAACAACTTATTGTATTGTAACCTTAACCTTTTTAGCTCACCTGAGGGTGGGGCCACAATGGGGGGTCGAAGTTTAACAAATGAATATATAGAATAAATCTTTAAAAATCTTCTA
scaffold950	678414	678812	TCONS_01115589	+	intronic_lncRNA	tandem_repeat	Satellite	AGGGTGGGGCCACAATGGGGGATCGAAGTTTAACATAGGAATATATAGAGTAAATCTTTAAAAATCTTCTTCTCAGAAACTAATCAGCCAGGAAAGCTGAAACTTGTGTGGAAGCATCCTCAGGTAGTGTAGATTCAAAGTTGTGAAAATCATGACCCCCAGGGGT
scaffold950	678416	678812	TCONS_01115589	+	intronic_lncRNA	tandem_repeat	Satellite	GGTGGGGCCACAATGGGGGATCGAAGTTTAACATAGGAATATATAGAGTAAATCTTTAAAAATCTTCTTCTCAGAAACTAATCAGCCAGGAAAGCTGAAACTTGTGTGAAAGCATCCTCAGGTAGTGTAGATTCATAGTTGTGAAAATCATGATCCCCAGGGGTAGGGTGGGGCCACAATGGGGGATCGAAGTTTAACATAGGAATATATAGAGTAAATCTTTAAAAATCTTCTTCTCAGAAACTAATCAGCCAGGAAAGCTGACACTTGTGTGGAAGCATCCTCAGGTAGTGTAAATTCAAAGTTGTGAAAATCATAACCCCGGGGGTA
scaffold971	24666	24784	TCONS_01126671	-	intronic_lncRNA	tandem_repeat	Satellite	ATACGGTTCAATTTTTTTTTACAATGTACTTGTCTAAACATAAATCAGATTAAATAGTTCCAACGCACACTCATACTTTATAGAACTAAATGCAACAATGTATGTCACATCTTTAAATTTTTCGCACTTGATAATTATAAATGTTTGTATAAAGTGCAATTTAGCTTTTTAAAATATTTCATTTTATG
scaffold973	160488	160587	TCONS_01127617	+	intronic_lncRNA	tandem_repeat	Minisatellite	TTGTTAAGTCGTACTTGAAAACATTCGGATTTTTT
scaffold973	408660	408947	TCONS_01127106	-	intronic_lncRNA	tandem_repeat	Minisatellite	TTCAATATATCGCAGCCATAATATTTTGAACCCCCTCTCCAATAGGAATTGGAAATAGGTAGGGGG
scaffold973	408660	408947	TCONS_01127106	-	intronic_lncRNA	tandem_repeat	Satellite	TTCAATATATCGCAGCCATAATATTTTGAACCCCCTCTCCAATGGGAATTGGAAATAGGTAGGGGGTTCAATATATCGCAGCCATAATATTTTGAACCCCCTCTCCAAAGGGAATTGGAAATAGTAGGGGG
scaffold973	408853	408947	TCONS_01127106	-	intronic_lncRNA	tandem_repeat	Satellite	AGGGGGTTCAAAATATCGCGGCCATAATATTTTGAACCCCCTCTCCAATAGGAATTGGAAATAGGTAGGGGGTTCAATATATCGCAGCCATAATATTTTGAACCCCCTCTCCAAAGGAAATTAGAACAATAATATCCAATAGCAAAAAAAAATAG
scaffold976	327358	327393	TCONS_01129216	-	intronic_lncRNA	tandem_repeat	Minisatellite	ATGGCTTAAAG
scaffold976	327358	327392	TCONS_01129216	-	intronic_lncRNA	tandem_repeat	Minisatellite	ATGGCTTAAAGTGGCTTAAAG
scaffold976	327358	327392	TCONS_01129216	-	intronic_lncRNA	tandem_repeat	Minisatellite	TGGCTTAAAGGTAGCTTAAAGATAGCTTAAAGG
scaffold976	327424	327452	TCONS_01129216	-	intronic_lncRNA	tandem_repeat	Minisatellite	CTTAAAGGTGG
scaffold976	327543	327582	TCONS_01129216	-	intronic_lncRNA	tandem_repeat	Minisatellite	TCTTTAAGCTACCTTTAAGCA
scaffold976	327543	327582	TCONS_01129216	-	intronic_lncRNA	tandem_repeat	Minisatellite	TCTTTAAGCTA
scaffold977	406574	406642	TCONS_01130516	-	intronic_lncRNA	tandem_repeat	Satellite	AGCCAGGAAAGCTGAAACTTGTGTGGAAGCATCCTCAGGTAGTGTAGATTCAAAGTTGTGAAAATCATGACCCCCGGGGGTAGGGTGGGGCCACAATGGGGGGTCGAAGTTTTACATAGGAATATATAGAGTAAATCTTTAAAAATCTTCTTCTCAGAAACTAATC
scaffold977	406574	406642	TCONS_01130516	-	intronic_lncRNA	tandem_repeat	Satellite	AAGTTTTACAAAGGAATATATAGAGTAAATCTTTAAAAATCTTCTTCTCAGAAACTAATCAGCCAGGAAAGCTGAAACTTGTGTTGAAGTATCCTCAGGTAGTGTAGATTCAAAGTTGTGAAAACATGATCCCTGGGGGTAGGGTGAGGCCACATTTGGGGGGGGGGGTGTA
scaffold977	406574	406642	TCONS_01130516	-	intronic_lncRNA	tandem_repeat	Satellite	AAGTTTTACAAAGGAATATATAGAGTAAATCTTTAAAAATCTTCTTCTCAGAAACTAATCAGCCAGGAAAGCTGAAACTTATGTGGAAGCATCCTCAGGTAGTGCAGATTCAAAGTTGTGAAAATCATGACCCCTGGGGGTAGGGTGGGGCACAATGGAGGGTCGAAGTTTTACATAGGAATATATAGAGTAAATCTTTAAAAATCTTCTTCTCAGAAACTAATCAACCAGGAAAGCTAAAAATTGTGTTGAAGTATCCTCAGGTAGTGTAGATTCAAAGTTGTGAAAACATGATCCCTGGGGGTAGGGTGAGGCCACATTGGGGGGGGGGGGGGGTA
scaffold98	270069	270099	TCONS_01130978	-	intronic_lncRNA	tandem_repeat	Microsatellite	AG
scaffold980	177300	177556	TCONS_01132008	-	intronic_lncRNA	tandem_repeat	Minisatellite	TGTCCTAGGGAGATGTCTATTTTTGTCTAAATGTGTATG
scaffold980	177380	177556	TCONS_01132008	-	intronic_lncRNA	tandem_repeat	Minisatellite	TCTATTGTTGTCTACATGTATCTGTGTCTTAGGGAGGTGTCTATTGTTGTATGCATGTATTTTGTCTTAGGGAGGTG
scaffold980	177300	177556	TCONS_01132008	-	intronic_lncRNA	tandem_repeat	Satellite	TGTCTACATGTATCTGTGTCTTAGGGAGATGTCTTTGTTGTCTACATGTATCTGTGTCTTAGGGAGTGTCTATTGTTGTCTACATGTATTTGTGTCTTAGGGAGGTGACTATTGT
scaffold985	37461	37729	TCONS_01133916	-	intronic_lncRNA	tandem_repeat	Satellite	TATATGCAACATTTTGCCAAAAAATGACTAAGTTCAAAAGCTAGTATTTTTTTCCATAAATTATCGGAAATCAAAATCCTAGCAATATAACACCTCTGATATATGTACAATTGATCTGCAAAAGAACAACTTCCTATCTTGAAAACTGTAGGAGGAGTTATCCGTACAATGAGGGTACCC
scaffold987	104945	105006	TCONS_01135154	-	intronic_lncRNA	tandem_repeat	Satellite	AAAATAAACAAAGTCATCATTTAACAGGAAGATGACGTCCGATTGGTACAAAAATATATCCCACGATATGGCATGCCTAAACAAATAGTGTGTTAAAATTTCAAGCATCTGCGATAAATAGCTGCTGAGAAATCTTTGACGAAAATTTGTTTGAAAAATTTGGCA
scaffold987	137544	137747	TCONS_01135065	+	intronic_lncRNA	tandem_repeat	Satellite	CAAAGTCCCATAACTCCAACAAAAAGTATCGACCAATGCTGATTTTCGAACTTGACCAAGGTAATAGTAGTATAAACATTTGGTATAAATTTAATGAAAATCGGTCAAAATTTGTAGGTATGAGAGCGCTTACAAGGTCAATTTTTGGATAAAACAGAGTCATTATTGTGAT
scaffold99	603700	603921	TCONS_01135773	-	intronic_lncRNA	tandem_repeat	Satellite	AAAATAAACAAAGTCGTCATTTAACAGGAAGTTGACGTCCGATTGGTACAAAAATATATCCCACGATATGGCATGCCTAAACAAATAGTGTGTAAAAATTTCAAGCATCTGCGATAAATAGCTGCTGAGAAATCTTTGACGAAAATTTGTTTGAAAATTTTGGCAA
scaffold99	603700	603921	TCONS_01135773	-	intronic_lncRNA	tandem_repeat	Satellite	AAAATAAACAAAGTCGTCATTTAACAGGAAGTTGACATCTGATTGGTACAGAAATATATCCCACTATATGGCATGCCTATACAAATTTTGTGTAAAAATTTCAAGCATCTCCGATAAATAGCTGCTGAGAAATCTTTGACGAAAATTTGTTTGAAAATTTTGGTTAAAAAATAAGCAAAGTCGTCATTTAACAGGAAGTTGACGTCCGATTGATACAAAAATATATCCCACAATATGGCATGCCTAAACAAATAGTGTGTTAAAATTTCAAGCATCTGCGATAAATAGTTGCTGAGAATTCTTTGACGGAAATTTGTTTGAAAATTTTGGCAA
scaffold998	79195	79217	TCONS_01138069	-	intronic_lncRNA	tandem_repeat	Microsatellite	TC
C13180	54	95	TCONS_00000042	-	lincRNA	tandem_repeat	Minisatellite	ACCTGCAACAAAAACCTTA
C13180	54	95	TCONS_00000041	+	lincRNA	tandem_repeat	Minisatellite	ACCTGCAACAAAAACCTTA
C14276	160	230	TCONS_00000143	+	lincRNA	tandem_repeat	Minisatellite	TGTACAGTGG
C14276	171	231	TCONS_00000143	+	lincRNA	tandem_repeat	Minisatellite	GTACAGTGGGGTACAGTGCAGGTCAGTGCCCC
C14276	161	233	TCONS_00000143	+	lincRNA	tandem_repeat	Minisatellite	GTACAGTGCTGTACAGTGG
C14276	119	233	TCONS_00000143	+	lincRNA	tandem_repeat	Minisatellite	GTACAGTGGTGTACAGTGGGTACAGTGCTGGTCAGTGCCCC
C14276	160	230	TCONS_00000144	-	lincRNA	tandem_repeat	Minisatellite	TGTACAGTGG
C14276	171	231	TCONS_00000144	-	lincRNA	tandem_repeat	Minisatellite	GTACAGTGGGGTACAGTGCAGGTCAGTGCCCC
C14276	161	244	TCONS_00000144	-	lincRNA	tandem_repeat	Minisatellite	GTACAGTGCTGTACAGTGG
C14276	119	240	TCONS_00000144	-	lincRNA	tandem_repeat	Minisatellite	GTACAGTGGTGTACAGTGGGTACAGTGCTGGTCAGTGCCCC
C14386	213	250	TCONS_00000164	-	lincRNA	tandem_repeat	Microsatellite	GACA
C14386	209	243	TCONS_00000164	-	lincRNA	tandem_repeat	Minisatellite	GACGGACAGACA
C14446	156	222	TCONS_00000180	-	lincRNA	tandem_repeat	Microsatellite	GACA
C15052	18	135	TCONS_00000309	-	lincRNA	tandem_repeat	Minisatellite	ATTAACTGACTACAGACGGACAAGTATAAAC
C15142	142	180	TCONS_00000325	+	lincRNA	tandem_repeat	Minisatellite	CTTTAAGCCAC
C15142	173	233	TCONS_00000325	+	lincRNA	tandem_repeat	Minisatellite	TCTTTAAGTGGCCTTTACACTC
C15522	276	293	TCONS_00000420	-	lincRNA	tandem_repeat	Minisatellite	ACGGACAGACGG
C15678	1	212	TCONS_00000449	+	lincRNA	tandem_repeat	Satellite	GTCCGGTCCATATCTTTCTTATGGAGAAACATTAGAAGTTCTTACTTCACACAAAGAATGCTTATGACCTAAGGGTGTGTCATGACCTTGAACCAAGGTCATTCGGGCAAGGTCAAGGTCACCAACAGAAAAAGTGCAAAATTCGT
C15720	83	284	TCONS_00000455	+	lincRNA	tandem_repeat	Minisatellite	TCTGTAGTCGTAACGATAAATGCAGGTGGATACTTCAAGG
C15720	83	284	TCONS_00000454	-	lincRNA	tandem_repeat	Minisatellite	TCTGTAGTCGTAACGATAAATGCAGGTGGATACTTCAAGG
C16194	198	261	TCONS_00000566	+	lincRNA	tandem_repeat	Minisatellite	TTTGTTAAGTCGTACTCAAAATAATTCGAT
C16204	32	81	TCONS_00000567	+	lincRNA	tandem_repeat	Minisatellite	TGTCCGTC
C16540	0	56	TCONS_00000641	+	lincRNA	tandem_repeat	Minisatellite	CTGTCCGTCCGT
C16540	0	49	TCONS_00000641	+	lincRNA	tandem_repeat	Microsatellite	CTGT
C16540	79	383	TCONS_00000641	+	lincRNA	tandem_repeat	Satellite	ATCTCAGCAACTATTTATCGCAGATGCTTGAAATTTTAACACAGTATTTGTTAAGGCATGCCATATCGTGGGATATATTTTTGTACCAATCAGACGCCAACTTCCTGTTAAATGACGACTTTGCTTATTTTTTAACCAAAATTTTCAAACAAATTTTCGTCAAAGAA
C18128	42	208	TCONS_00001156	+	lincRNA	tandem_repeat	Minisatellite	CAGGGGCAAAAGTACCGACC
C18128	42	208	TCONS_00001156	+	lincRNA	tandem_repeat	Minisatellite	CAGGGGCAAAAAGTACTGACCCAGGGACAAAAAGTACCGACC
C18128	42	208	TCONS_00001156	+	lincRNA	tandem_repeat	Minisatellite	CAGGGACAAAAGTACTGACCCAGGGGCAAAAAGTACCGACCCAGGGGGCAAAAAGTACCGACC
C18430	1	515	TCONS_00001242	+	lincRNA	tandem_repeat	Satellite	ACAGGGCAGTGTAGGGGACATATGGGGCTACTATTTCCCGGTCTCAAATTTGGGCTGTAGGGGTACCACCAAGTGGCTCCCAGGGGTTCTGGCTCATTTCAGGGATTTATATCTCACTTGAGATTGACCACAAGAACTTGCAAACACTAGGATTAAGTAGAGGACCTCAAGAGGTATTCATAATAAGCGTTAAAGGGCACCTATGACCCCTACAAGGGTTCAGTTAGCTCACCCGAACTTTGTCATATTTTAGCATTTCAGAATGATATAGGGGTGAACGGCGGACCATTATCTCTTTTATCTTTGAAGTGTGCATCAAACGGATA
C18430	3	561	TCONS_00001241	-	lincRNA	tandem_repeat	Satellite	ACAGGGCAGTGTAGGGGACATATGGGGCTACTATTTCCCGGTCTCAAATTTGGGCTGTAGGGGTACCACCAAGTGGCTCCCAGGGGTTCTGGCTCATTTCAGGGATTTATATCTCACTTGAGATTGACCACAAGAACTTGCAAACACTAGGATTAAGTAGAGGACCTCAAGAGGTATTCATAATAAGCGTTAAAGGGCACCTATGACCCCTACAAGGGTTCAGTTAGCTCACCCGAACTTTGTCATATTTTAGCATTTCAGAATGATATAGGGGTGAACGGCGGACCATTATCTCTTTTATCTTTGAAGTGTGCATCAAACGGATA
C18600	312	360	TCONS_00001293	-	lincRNA	tandem_repeat	Minisatellite	GTTGTTGGAATTTCT
C18600	312	371	TCONS_00001293	-	lincRNA	tandem_repeat	Minisatellite	GTTGTTGGAATTTCTGTTGTTGATGTT
C19072	258	333	TCONS_00001430	+	lincRNA	tandem_repeat	Minisatellite	TAGACTGCGATCTAT
C19072	249	339	TCONS_00001430	+	lincRNA	tandem_repeat	Minisatellite	GCCGGTCAATAGACTGCGATCTATTGGACC
C19148	264	340	TCONS_00001448	+	lincRNA	tandem_repeat	Minisatellite	ATCCTGGGCTATAGTAACTGA
C19148	547	616	TCONS_00001448	+	lincRNA	tandem_repeat	Minisatellite	GAGTCCACTGTTGATACCTCC
C19148	556	624	TCONS_00001448	+	lincRNA	tandem_repeat	Minisatellite	GTTGATACCTCCGAGTCCAAA
C19148	665	700	TCONS_00001448	+	lincRNA	tandem_repeat	Minisatellite	CCATAGCTA
C19480	444	450	TCONS_00001598	+	lincRNA	tandem_repeat	Minisatellite	GTCTAATAGATGTCATT
C19480	444	613	TCONS_00001598	+	lincRNA	tandem_repeat	Minisatellite	TAGTCTTATAAATGTCATTGTCTAATCAATG
C19480	444	460	TCONS_00001598	+	lincRNA	tandem_repeat	Minisatellite	ATGTCATTGTCTAAACA
C19480	444	556	TCONS_00001598	+	lincRNA	tandem_repeat	Minisatellite	GATGTCATGGTCTAATGAATGTAGTATTCTAGATGTCATTGTCTAATCAATGCAATCTTATAAATGTCATTGTCTAAACAATGTCATCCTATTTTTATT
C19480	505	613	TCONS_00001598	+	lincRNA	tandem_repeat	Minisatellite	ATGTCATTGTCTAATCA
C19636	563	632	TCONS_00001671	+	lincRNA	tandem_repeat	Minisatellite	TCAAGTAAAAAATAAAGTACCTGT
C19686	259	445	TCONS_00001691	+	lincRNA	tandem_repeat	Minisatellite	TAGTCTTATAAATGTCATTGTCTAATCAATG
C20366	428	598	TCONS_00001996	+	lincRNA	tandem_repeat	Minisatellite	AACAATGACATCTAGTGAATGTGATGTCACAGAGATATTGAAACCAATCAAAAAATGT
C20366	486	598	TCONS_00001996	+	lincRNA	tandem_repeat	Minisatellite	CAATGACATCTAGCGCAATGTGATGTCACAGAGATATTGAAACCAATCCAAAAAATAGTCAACTT
C20366	486	598	TCONS_00001996	+	lincRNA	tandem_repeat	Minisatellite	CAATGACATCTACCGCAACGTGATGTCACAGAGATAGTGAAACCAATCACAAAAAAAGTCAACTT
C20366	428	598	TCONS_00001995	-	lincRNA	tandem_repeat	Minisatellite	AACAATGACATCTAGTGAATGTGATGTCACAGAGATATTGAAACCAATCAAAAAATGT
C20366	486	636	TCONS_00001995	-	lincRNA	tandem_repeat	Minisatellite	CAATGACATCTAGCGCAATGTGATGTCACAGAGATATTGAAACCAATCCAAAAAATAGTCAACTT
C20366	486	673	TCONS_00001995	-	lincRNA	tandem_repeat	Minisatellite	CAATGACATCTACCGCAACGTGATGTCACAGAGATAGTGAAACCAATCACAAAAAAAGTCAACTT
C20368	631	719	TCONS_00002001	+	lincRNA	tandem_repeat	Minisatellite	GCTGTGTTTACAAGCTCTGCACACCGCGGTTAGTAGAGAG
C20664	469	510	TCONS_00002137	-	lincRNA	tandem_repeat	Minisatellite	ATAAAGGTGAGTCTC
C21156	268	508	TCONS_00002389	+	lincRNA	tandem_repeat	Minisatellite	TACATGTATTATTGATATAGCGTGTAA
C21156	248	497	TCONS_00002389	+	lincRNA	tandem_repeat	Minisatellite	TACATGTATTACTAATATAGCGTGTAATACATG
C21156	248	508	TCONS_00002389	+	lincRNA	tandem_repeat	Minisatellite	TGTAATACATGTATTATTGATATAGCGTGTAATACATGTACATGTATTATTGATATAGCGTGTAATACATGTATTATTGATATAGCG
C21156	268	508	TCONS_00002390	+	lincRNA	tandem_repeat	Minisatellite	TACATGTATTATTGATATAGCGTGTAA
C21156	251	497	TCONS_00002390	+	lincRNA	tandem_repeat	Minisatellite	TACATGTATTACTAATATAGCGTGTAATACATG
C21156	251	508	TCONS_00002390	+	lincRNA	tandem_repeat	Minisatellite	TGTAATACATGTATTATTGATATAGCGTGTAATACATGTACATGTATTATTGATATAGCGTGTAATACATGTATTATTGATATAGCG
C21594	45	84	TCONS_00002632	+	lincRNA	tandem_repeat	Minisatellite	TAAGATTATATCAT
C21614	426	490	TCONS_00002640	-	lincRNA	tandem_repeat	Minisatellite	TTTAAGGTACACTCTC
C21700	407	467	TCONS_00002681	+	lincRNA	tandem_repeat	Minisatellite	TAAGTTACAAAGCACACTCT
C21700	399	471	TCONS_00002681	+	lincRNA	tandem_repeat	Minisatellite	ACACTTTTTAAGTTACAAAGC
C21700	399	472	TCONS_00002681	+	lincRNA	tandem_repeat	Minisatellite	ACACTTTTTTAAGTTACAAAGC
C21700	476	521	TCONS_00002681	+	lincRNA	tandem_repeat	Minisatellite	TTAAGTTACAAAAAGTGTGCTT
C21700	532	579	TCONS_00002681	+	lincRNA	tandem_repeat	Microsatellite	CCCTAA
C21782	318	385	TCONS_00002737	+	lincRNA	tandem_repeat	Microsatellite	CT
C22036	191	243	TCONS_00002933	-	lincRNA	tandem_repeat	Microsatellite	TAGGGC
C22036	191	229	TCONS_00002932	+	lincRNA	tandem_repeat	Microsatellite	TAGGGC
C22036	460	493	TCONS_00002935	-	lincRNA	tandem_repeat	Minisatellite	AAAATAGACTAAGTCCAAATTCCTTCA
C22236	1576	1758	TCONS_00003140	+	lincRNA	tandem_repeat	Minisatellite	GGTTTAACCCAGAGTATACCCG
C22236	1682	1758	TCONS_00003140	+	lincRNA	tandem_repeat	Minisatellite	ACCCAGGTTTA
C22290	360	393	TCONS_00003184	+	lincRNA	tandem_repeat	Minisatellite	ACGGACAGACGG
C22302	980	1004	TCONS_00003194	+	lincRNA	tandem_repeat	Minisatellite	CAAAATTAATCA
C22422	1542	1587	TCONS_00003344	-	lincRNA	tandem_repeat	Microsatellite	TTGACC
C22422	1541	1587	TCONS_00003344	-	lincRNA	tandem_repeat	Minisatellite	TTTGACCTTGACC
C22422	1541	1587	TCONS_00003344	-	lincRNA	tandem_repeat	Minisatellite	TTTGACC
C22470	1325	1351	TCONS_00003375	-	lincRNA	tandem_repeat	Microsatellite	TC
C22542	1448	1491	TCONS_00003458	+	lincRNA	tandem_repeat	Minisatellite	CCAATGCAATTAAATTTCCCCCTTCATCTCTTTTTATTTCATGAACTTTTTTTTTTTAAAA
C22610	1323	1577	TCONS_00003550	+	lincRNA	tandem_repeat	Satellite	AAAGCTGAAACTTGTGTGGAAGCATCCTCAGGCAGTGTAGATTCAAAGTTGTGAAAATCATGACCCCCAGGGGTAGGGTGGGGCCACAATGGGGGGTCGAAGTTTTACATAGGAATATATAGAGTAAATCTTTAAAAATCTTCTTCTCAGAAACTAATCAGCCAGGAAAGCTGAAACTTGTGTGGAAGCATCCTCAGGTAGTGTAGATTCAAAGTTGTGAAAATCATGACCCCTGGGGGTAGGGTGGGGCCACAATGGGGGGGTCGAAGTTTTACATAGGAATATATAGAGTAAATCTTTAAAAATCTTCTTCTCAGAAACTTATCAGCCAGG
C22844	1	153	TCONS_00003817	+	lincRNA	tandem_repeat	Minisatellite	AGAACGGCCAGCTCTGCCTACCTTAAGAGAGTCGAGGCTACTCCCGCCGCCTACCCGCGCTCACTCTAACACTTAACAGCT
C23196	1472	1515	TCONS_00004108	+	lincRNA	tandem_repeat	Microsatellite	TGTC
C23196	1481	1519	TCONS_00004108	+	lincRNA	tandem_repeat	Minisatellite	GTCTGTCCGTCC
C23196	1473	1522	TCONS_00004108	+	lincRNA	tandem_repeat	Minisatellite	GTCTGTCTGTCCGTCC
C23196	1546	1661	TCONS_00004108	+	lincRNA	tandem_repeat	Satellite	TCTCAGCAACTATTTATCGCAGATGCTTGAAATTTTAACACAGTATTTGTATAGGCATGCCATATCGTGGGATATATTTTTGTACCAATCGGACGTCAACTTCCTGTTAAATGACGACTTTGCTTATTTTTTAACCAAAATTTTCAAACAAATTTTCGTCAAAGATT
C23444	63	921	TCONS_00004368	+	lincRNA	tandem_repeat	Satellite	AAACATTCTTTCTCAGATATCTCAAGAATGGTAACGAATTTCTGAACACTTGTTGAACAAAATGTCTTTATAATCAAATGACCTTTCATTTGATACCAAGAAAAAGGGGCTGGCCCCTAAAATTAGGGACCTAGAGGGCTCTAAAGTCTTTCTACTATAGTTCTTTACCGAAGGATATTTCGTAATAAATTATAGAAGCAAAAATGTTTATCTAACAGTTATGAAGCCAAGCAGTATAACGATTTTCTCATGTGTTACGTAATTAAGGATTTTTAGGGGTCAAAAGTCCAAAAATTTGATAACCTATATCTCAAAAAGAAAAAATATTTCGAAATCAGTATAAAAGAAAAGATGCTCAAAATAATGTCCTTAACAACATGCAACCTAAAAAATTTGGTT…
C23444	1327	1785	TCONS_00004368	+	lincRNA	tandem_repeat	Satellite	TCTTGTCCACGCATCTCCTCAAAAACGAGCAAAGATAGAAAGCTGAAATTTTCAGGAATGATAGAGGACATGATCGTATAGCCTCACGAGGAAAATCATTGTCCGGAAATTCCGAGTACGGAAGCTAGCCGGGGTCAAAATATAGAACACACTTTCGACGAAACG
C23444	1815	2005	TCONS_00004368	+	lincRNA	tandem_repeat	Satellite	AATGACCTCAGACTAATTTTAAAACATAATATCTAAGTTGCCTTACAATTCTACGTCTAATGAAATCTTTTTCGAATTGATTGGATGAAATTTAAATTTTTTAAAAATTTTAAATTTAATTAAATCGTTATAA
C23530	402	434	TCONS_00004496	-	lincRNA	tandem_repeat	Microsatellite	CT
C23530	1511	1724	TCONS_00004496	-	lincRNA	tandem_repeat	Satellite	TTTAGAAAATAAAATTTCATATATACAGGTCAACGATGTAATAATATATAACAGTTCACAAAAGGAAAATTTTGATACGGATATCCGTCTAAAAATAAATAAAAATG
C23682	759	781	TCONS_00004582	+	lincRNA	tandem_repeat	Minisatellite	CTGGGCCGAGGTGTC
C23682	880	916	TCONS_00004582	+	lincRNA	tandem_repeat	Minisatellite	TATATATATATATG
C23682	878	916	TCONS_00004582	+	lincRNA	tandem_repeat	Minisatellite	TATATATATG
C23682	1904	1943	TCONS_00004582	+	lincRNA	tandem_repeat	Minisatellite	AAATATTTCACAGGACCAAAC
C23716	594	758	TCONS_00004613	-	lincRNA	tandem_repeat	Minisatellite	GCGTTATATATGTAGAGTTCACGCACACGGATACAGAGTCCATCGATGGC
C23716	759	873	TCONS_00004613	-	lincRNA	tandem_repeat	Minisatellite	TTATTTTTGTGCAGAGTTCACATACACAGAACCAGAGACCATTGATGACGCG
C23734	1851	1932	TCONS_00004630	-	lincRNA	tandem_repeat	Minisatellite	ACAGTCAAGTGTATAAGACCCCTTAACATACAAA
C23812	192	292	TCONS_00004729	+	lincRNA	tandem_repeat	Minisatellite	TGATCTGTTGAAACTAACAAATCGCAACAAAACCATGGTCCTGGTA
C23812	220	292	TCONS_00004729	+	lincRNA	tandem_repeat	Minisatellite	AAAACCATGGTCCTGGTATGATCTGTTGTAACTAACAACTCATATC
C23868	1375	1404	TCONS_00004777	-	lincRNA	tandem_repeat	Minisatellite	TTCTTTCTCTCCAT
C23878	1353	1690	TCONS_00004787	+	lincRNA	tandem_repeat	Minisatellite	CCTCGGGACGGCCTGCGGTAACGGCTGCGCTGCCTCGGCCGAGAGCGGGGGACTCTGTACCTA
C23878	1393	1692	TCONS_00004787	+	lincRNA	tandem_repeat	Minisatellite	CGAGAGCGGGGGACTCTGTACCTACCTCGGGACGGCCTGCGGAACACGGCTGCTCTGCCGCGGC
C23878	1480	1582	TCONS_00004787	+	lincRNA	tandem_repeat	Minisatellite	CCTCGGGACGGCCTGCGGAACACGGCTGCTCTG
C23878	1353	1690	TCONS_00004786	+	lincRNA	tandem_repeat	Minisatellite	CCTCGGGACGGCCTGCGGTAACGGCTGCGCTGCCTCGGCCGAGAGCGGGGGACTCTGTACCTA
C23878	1393	1692	TCONS_00004786	+	lincRNA	tandem_repeat	Minisatellite	CGAGAGCGGGGGACTCTGTACCTACCTCGGGACGGCCTGCGGAACACGGCTGCTCTGCCGCGGC
C23878	1480	1582	TCONS_00004786	+	lincRNA	tandem_repeat	Minisatellite	CCTCGGGACGGCCTGCGGAACACGGCTGCTCTG
C24418	250	426	TCONS_00005332	-	lincRNA	tandem_repeat	Minisatellite	TATGGTATACTTTATACCGGTTCCATAAACAATAGCCCACATTTGACGCAATAAAGGACAATTAATAGTTTAATCCTACACTAAAGTATAGATTT
C24418	459	1312	TCONS_00005332	-	lincRNA	tandem_repeat	Satellite	TGTACAATCGAGGTTCAGCGATTTTGTAACAATTCTCGTTATCTAGATTAAACCAGATCAGAGATGTTTTTGATACAGGTTGAGTCTATTTGTGGATATTATACCATTGAACCACGACTTATTAACATAGTTTAACAAACAAGTCAGCTGACAGGAGGATAAATTTAATGCAACATGCTTTTCACAATATTTCATATTATGTTCAAAAGTGTGTTTATTTACCGTCTTGCAGGCGTCTGTAGTATGTACAATCCCGGACTTGCAGGCTGTTTTTCTCGTTGAGGCCAAATCGCTATAAAATGCCACATGCAAACAAATTTCAAACACAGTAGCGCTCCTATGGTATACTTTATATTGGTTCCATAAAAAATAGCCCACATTTGATGCAATACAGGACAA…
C24418	1243	1419	TCONS_00005332	-	lincRNA	tandem_repeat	Minisatellite	TATGGTATACTTTATACTGGTTTCATAAACAATAGCCCACATTTGATGCAATAAAGGACAATTAATAGTTTAATCCTACACTTAAGTATAGGATTT
C24418	1985	2562	TCONS_00005332	-	lincRNA	tandem_repeat	Satellite	TTAAAGGGCAAACATGCTCAAAAGCAAAAACACTTATTAGAAGCATTTCAATAACTGTCTTACCTTCAACTAATACTGTTATCCAATGGCCAAGCGCATCCTTACAATATTTCTCAACCTTAGTAAAGTCAAATTAATATGCCCTTTTTAAGTCACTTACAAATCATGTTAATTATGTGAACACAATAATATTCAAAGGACGCATATTGTATGTTGAATACAACCTCAAATTTTAAATATTTGATGATGTGACAGTTGACTTGTTCTCATAAGACTTTATCTTCCCAACTGT
C24418	2282	2564	TCONS_00005339	-	lincRNA	tandem_repeat	Satellite	TTAAAGGGCAAACATGCTCAAAAGCAAAAACACTTATTAGAAGCATTTCAATAACTGTCTTACCTTCAACTAATACTGTTATCCAATGGCCAAGCGCATCCTTACAATATTTCTCAACCTTAGTAAAGTCAAATTAATATGCCCTTTTTAAGTCACTTACAAATCATGTTAATTATGTGAACACAATAATATTCAAAGGACGCATATTGTATGTTGAATACAACCTCAAATTTTAAATATTTGATGATGTGACAGTTGACTTGTTCTCATAAGACTTTATCTTCCCAACTGT
C24442	2257	2654	TCONS_00005397	-	lincRNA	tandem_repeat	Satellite	TGTATACAAGCTTTTGTGTAAATATTGGCATTTCTGGTGCAGTGGTTCTTGAGAAGAAGATTTTTTAAACATTTTCCTATGTATTTTATGTTAAACTTTGAACCCCGCCTGGGGTCCCAGTTTTGGTTCGAGGGTCACGATTTTTACAATTTAGAATCTTCACTA
C24442	2257	2654	TCONS_00005397	-	lincRNA	tandem_repeat	Satellite	TGTATACAAGCTTTTGTGTAAATATTGGCATTTCTGGTGCAGTGGTTCTTGAGAAGAAGATTTTTTAAACATTTTCCTATGTATTTCTATGTTAAACTTTGAACCCCGCCTGGGGCCCCAGTTTTGGTCCGAGGGTCACGATTTTTACAATTTAGAATCTTCACTATATATACAAGCTTTTGTGTAAATATTGGCATTTCTGGTGCAGTGGTTCTTGAGAAGAAGATTTTTTAAACATTTTCCTATGTATTTTAATGTTAAACTTTGAACCCCGCCTGGGGTCCCAGTTTTGGTTCGAGGGTCACGATTTTTAAAATTTAGAATCTTCACTA
C24556	1213	1253	TCONS_00005507	-	lincRNA	tandem_repeat	Minisatellite	ATAAAAATAGAAGAAC
C24814	1422	1893	TCONS_00005909	-	lincRNA	tandem_repeat	Minisatellite	TAGGTTATACCAGTCTGTAGTATGTAATAGTTGATAGTCTCTTTACAGTGACTGTTGACTGA
C24814	2167	2374	TCONS_00005909	-	lincRNA	tandem_repeat	Minisatellite	TGACTGTTGACTGATAGGTTATACCAGTCTGTAGTATGTAACAGTCCATGGTCTCTTTACAGGTTCTCTGTGTC
C24888	627	664	TCONS_00006011	-	lincRNA	tandem_repeat	Microsatellite	CT
C25074	748	777	TCONS_00006346	-	lincRNA	tandem_repeat	Minisatellite	GAAAAGTAATT
C25550	1563	1614	TCONS_00006970	+	lincRNA	tandem_repeat	Minisatellite	GGGAAATACTGGTAATTCCC
C25550	2836	2873	TCONS_00006970	+	lincRNA	tandem_repeat	Minisatellite	AAAAAAATAAAAAAAGAAA
C25698	2185	2186	TCONS_00007271	+	lincRNA	tandem_repeat	Minisatellite	TCTCTCTCTCTCTCTCTC
C25698	2185	2186	TCONS_00007271	+	lincRNA	tandem_repeat	Minisatellite	TCTCTCTCTCTCTC
C25698	2185	2186	TCONS_00007271	+	lincRNA	tandem_repeat	Microsatellite	TCTC
C25698	644	826	TCONS_00007268	+	lincRNA	tandem_repeat	Satellite	AAAATTATATGCATATTGTAGAGTTTGCAAAGCTAAATACAAAACTAAAACTCGTTTTCAAATCGGATGATGCATTGCAGAGATATCGGGGTTTAAAAATTGATCTTTCCGGAAATTTTGATTCCGTGTTCTTGGTTTAAAAAATAGTGCAAAATTCACACTGAAAGTAACTCCTACTGAAAACAATTCGTACTGATAATTAAAATATATATAAAACAC
C25698	2185	2269	TCONS_00007268	+	lincRNA	tandem_repeat	Minisatellite	TCTCTCTCTCTCTCTCTC
C25698	2185	2269	TCONS_00007268	+	lincRNA	tandem_repeat	Minisatellite	TCTCTCTCTCTCTC
C25698	2185	2269	TCONS_00007268	+	lincRNA	tandem_repeat	Microsatellite	TCTC
C25752	33	135	TCONS_00007368	+	lincRNA	tandem_repeat	Minisatellite	TCATGGATTGTGGGTCATTGTCATATATATATATTTGTGTCTGT
C25752	39	135	TCONS_00007368	+	lincRNA	tandem_repeat	Minisatellite	ATATATGATTTGTGTCTGTTCATAGATTAGTGGGTCATTGTCATATAT
C25752	167	321	TCONS_00007368	+	lincRNA	tandem_repeat	Minisatellite	ATGTTTGTGTCTGTTCATGGATTAAATGCGGGTCATTGTCAATATAC
C25752	167	341	TCONS_00007368	+	lincRNA	tandem_repeat	Minisatellite	ATGTTTGTGTCTGTTCATGGATTGTGGGTCATTGTCATATATAC
C25752	172	340	TCONS_00007368	+	lincRNA	tandem_repeat	Minisatellite	TGTGTCTGTTCATGGATTAAATGCAGGTCATTGTCACACATACATGTTTGTGTCTGTTAATGGATTGTAGGTCATTGTCATATA
C25752	2696	2752	TCONS_00007368	+	lincRNA	tandem_repeat	Minisatellite	ACATGCTGATACTTCAACATC
C25752	2744	2815	TCONS_00007368	+	lincRNA	tandem_repeat	Minisatellite	TGATACTTCTCTTTATATGA
C25752	86	135	TCONS_00007367	+	lincRNA	tandem_repeat	Minisatellite	TCATGGATTGTGGGTCATTGTCATATATATATATTTGTGTCTGT
C25752	86	135	TCONS_00007367	+	lincRNA	tandem_repeat	Minisatellite	ATATATGATTTGTGTCTGTTCATAGATTAGTGGGTCATTGTCATATAT
C25752	167	321	TCONS_00007367	+	lincRNA	tandem_repeat	Minisatellite	ATGTTTGTGTCTGTTCATGGATTAAATGCGGGTCATTGTCAATATAC
C25752	167	341	TCONS_00007367	+	lincRNA	tandem_repeat	Minisatellite	ATGTTTGTGTCTGTTCATGGATTGTGGGTCATTGTCATATATAC
C25752	172	340	TCONS_00007367	+	lincRNA	tandem_repeat	Minisatellite	TGTGTCTGTTCATGGATTAAATGCAGGTCATTGTCACACATACATGTTTGTGTCTGTTAATGGATTGTAGGTCATTGTCATATA
C25752	2696	2752	TCONS_00007367	+	lincRNA	tandem_repeat	Minisatellite	ACATGCTGATACTTCAACATC
C25752	2744	2815	TCONS_00007367	+	lincRNA	tandem_repeat	Minisatellite	TGATACTTCTCTTTATATGA
C25826	2955	3000	TCONS_00007479	+	lincRNA	tandem_repeat	Minisatellite	TTATCTTCATCTTA
C25826	2955	2997	TCONS_00007479	+	lincRNA	tandem_repeat	Minisatellite	TTATCTTCATCTTATTCATC
C25826	2960	3018	TCONS_00007479	+	lincRNA	tandem_repeat	Minisatellite	TTCATCTTATTATATCTTATCTTCATCTTA
C25826	2988	3026	TCONS_00007479	+	lincRNA	tandem_repeat	Minisatellite	TTCATCTTATATTTTTATC
C25850	277	336	TCONS_00007537	-	lincRNA	tandem_repeat	Minisatellite	CTTCAACGTTGAAAAGTAGTTGAGGT
C25962	1307	1479	TCONS_00007717	-	lincRNA	tandem_repeat	Satellite	TTAAATGAAGGGTCATTTAATTCTAAACAATTTTGTTCAACAAGTGTTTAGAAAATCGTTACCGTTCTGGAGATATATAAGAAAGAAGGTTTTAGGGGCCGATCCCTTATCTCCTTATAAGGGCTGTTTAACGAAAATTTGAAGGTTGCATATTGTTAAAAACATTAATTTGAACAACTTTCCTCTGTATTGCATTTCAAAATATTTTTCCTTTCTGAGATATGGGTGATCGAAATTTTGGACTTTCGGCCCCTAAAAACCCTTAATTACGTAACACATGAGAAAATCATTACATTGCTTGGATACATAACTGTAAGATAAACATATTTGCTTCTATAACATTTCACAAAATATCTTCAGTAAAGGGCTACAGATTAAAGACTTTAGAGCCCTTTGGTC…
C25962	1342	1479	TCONS_00007715	+	lincRNA	tandem_repeat	Satellite	TTAAATGAAGGGTCATTTAATTCTAAACAATTTTGTTCAACAAGTGTTTAGAAAATCGTTACCGTTCTGGAGATATATAAGAAAGAAGGTTTTAGGGGCCGATCCCTTATCTCCTTATAAGGGCTGTTTAACGAAAATTTGAAGGTTGCATATTGTTAAAAACATTAATTTGAACAACTTTCCTCTGTATTGCATTTCAAAATATTTTTCCTTTCTGAGATATGGGTGATCGAAATTTTGGACTTTCGGCCCCTAAAAACCCTTAATTACGTAACACATGAGAAAATCATTACATTGCTTGGATACATAACTGTAAGATAAACATATTTGCTTCTATAACATTTCACAAAATATCTTCAGTAAAGGGCTACAGATTAAAGACTTTAGAGCCCTTTGGTC…
C25990	1457	1505	TCONS_00007810	+	lincRNA	tandem_repeat	Minisatellite	ATCCGTCTGTGCGCGTTGTGTCA
C25990	1457	1505	TCONS_00007818	-	lincRNA	tandem_repeat	Minisatellite	ATCCGTCTGTGCGCGTTGTGTCA
C25998	54	160	TCONS_00007822	-	lincRNA	tandem_repeat	Minisatellite	CGTTTCGTGTAAACCGTTCAG
C25998	156	189	TCONS_00007822	-	lincRNA	tandem_repeat	Minisatellite	TAGCGAGCGTG
C25998	59	189	TCONS_00007822	-	lincRNA	tandem_repeat	Minisatellite	CGTGTAAACCGTTCAGCGTTTCGTGTAAACCGTTTAGCGTAGCGGGCAAAGCGTGCAGCGTAG
C26032	2347	3329	TCONS_00007902	+	lincRNA	tandem_repeat	Satellite	CAAAAGTATGTTTAATTTGCAAGACCTTTAATTTGATATCAAGAAAAAGGGGCTGGCCCCTCATATTAGGGGCCAAGAGGGCTCTAAAGTCTTTTTATAATAACTCTTTACTGAAAAATATTTCGTTATTAATTATAGAAGCAAAAATGCTCACTGAACAGCTGTTTATCTATACAGTTCAATACCAAAGTCATATGTTACGTAATTAGGGGTTTCAAGGGGCCAGAAGTTGAAAAATTTGATCATTAATATCAGAAAAAGGAGAAATATTTTGAAAAGCAATGTAGAACAAAAGTTCTTCAAAATAATGTTCTCAACAATACGAAAACCAAAATTTTGTTGTTAGTGGCCCCGATAAGGAGTTAAAGGGTCAGCCCCTAAAACACAGTTATACAGATA…
C26032	3570	3648	TCONS_00007902	+	lincRNA	tandem_repeat	Minisatellite	TTTTGTTAAGTCGTACTTAAAATCAGAAAGGA
C26118	1856	1889	TCONS_00008104	-	lincRNA	tandem_repeat	Minisatellite	ATAAAAAGATGACATGG
C26150	90	294	TCONS_00008177	+	lincRNA	tandem_repeat	Satellite	AACTGAAATAAAACAAATACTGGAATGTAGGCTGGTCCCAAAAAGTGATCTTCAAAGTGCTGGTATGTACTGGGGTCTCAAAACAGTGAAACTGTCTGGTTTT
C26150	1396	1802	TCONS_00008177	+	lincRNA	tandem_repeat	Satellite	TGCATGATAATGATGTCCATGAAGCCCTTTACCAAAATTGGGAAATTCATGGCCCCTGGGTCAGGGGTTCTGGCTCTAGGGTGGGGCCAATATGGCCATATAGTAAAAATGTATTAAATCTTCAAAAATCTTCTTCTCTACTCCCATATATATTTGTTAAAAACTAAA
C26150	90	294	TCONS_00008175	-	lincRNA	tandem_repeat	Satellite	AACTGAAATAAAACAAATACTGGAATGTAGGCTGGTCCCAAAAAGTGATCTTCAAAGTGCTGGTATGTACTGGGGTCTCAAAACAGTGAAACTGTCTGGTTTT
C26568	3728	3932	TCONS_00009296	+	lincRNA	tandem_repeat	Satellite	CCTGAACCCCTGACCCAGGGGTCATGAATTTCACAATTTAGGTAGAGGGCTTCATGGACATCAGAACCAGATATATATATATATATACATACATGGGAGTAGAAAAGAAGATTTTCTAAGATTTAAAACATTTTTACTATATAGCCATATTGGCCCCACCCTAGAG
C26568	3728	3938	TCONS_00009296	+	lincRNA	tandem_repeat	Satellite	TGGGAGTAGAGAAGAAGATTTTCTAAGATTTAATACATTTTTACTATATGGCCATATTGGCCCCACCCTAGAGCCTGAACCCCTGACCCAGGGGTCATGAATTTCACAATTTTGGTAGAGGGCTTCATGGACATTATAACAGTTTTAACAAATATATA
C26582	3702	3866	TCONS_00009358	+	lincRNA	tandem_repeat	Satellite	TGTATATATGGTAAAACATCTCTAGACTTTAAGTACATAAAAAATAAAGGCCAATACCTTTTTGTTCATTTCACAAGCAATATTAACAACAAGTTTCTTACTTATATAAACACTACACCTTTCGATCTCATATCCATACTTGCCGGTGAGATCTCCTAATTATTATTTCAAGCTGTTCTATATCCAGAAACATTTGTTAAGCGATTGGGCTTATCGAAGGGAAGTAAACTTAGCCCGCTTCTTCTCTGGTTCATCTCCGCCATATTTATCGGTGAGATAATTAACTATTATCTCACTTTGTTCCATGTCCTGCATTATTCTCTTCTGTAGAGCCTTTAAAACTTTAAACTCCCGCGTGGCAGTGACCCGTG
C26690	1577	1821	TCONS_00009588	-	lincRNA	tandem_repeat	Satellite	GATAGATATTGTTTAAATAGACGTAATTAAGATATATTCAAAGTTTCATTGAATAGTATTGAGTACTTCCGGTTTTATGAGCCGATGAAAATTGTCTATGGGAGTTTCTATGTTAAATTGAATTCACGCATGTAACGTTTTCTCAAACAGTTTTCAAGCAAATATTTTTATATTTTGTATTTGCAATAAGGGACCTAATGCGCAGACCGGAAAAGGTCCTGGGAAAAAAATTCCGAAAAATAAGGGACCTGAAGGGGTCAATATTAAAAACAGCCCTTTAGCTATAACTTTTTCATTACTCATCCAATTTTCAAAATCTTTTCAGTTTATAGTTTAGAATAAAAAGCACAATTTAAAATACATGGTCCAAAGGGCCACTTTTTGACTCCTTATAGGGGT…
C27168	1215	1473	TCONS_00010542	-	lincRNA	tandem_repeat	Satellite	CCCCCCCCCCTCCCAATTCACAAAATCATTTAGTTTTCCTGGCCCGATTTTACTGGATCTGTCATCCTGAACCTTTAATTTTAACCTAATTCAAGTCTACATTACTGTACTAATGACCAGACCAATTCGTTCATTAATAACAGAGATATGAATTTTGGGGCATTCGAGTTTCGATATTGGCGTGCTTGACATGTACTATAGAAAAAAATTCTAACTCCCAAGCCCCTTACTCAATCCTAATGAAATTTTGTGAAAATGAACCTCGGACCCCATTCTGATTGTCTGTGAAATATGCAGCGGATTAAACAATTAAGAAGAAATTCCTGAAATCAAACGGCGCTTATTGCCTATACCTGGAAAATAAATGTACACAGTACACGCACCACCACCCCCCCCCC
C27168	1215	1473	TCONS_00010542	-	lincRNA	tandem_repeat	Satellite	CCCCCCCCCCTCCCAATTCACAAAATCATTTAGTTTTCCTGGCCCGATTTTACTGGATCTGTCATCCTGAACCTTTAATTTTAACTAATTACAAGTCTACATTACTGTACTAATGACCAGACCAATTCGTTCATTAATAACAGAGATATGAAGTTTTGGGCATTCGAGTTTCAATTGGCGTGCTTGACATGTACTATAAAAAAAATTCTAACTCCCAAGCCCTTCACTCAATCCTAATGAACATTTGTGAAAATGAACCTCGGACCCCATTCTGATTGTCTGTGAAATATGCAGCGGATTAAACAATTAAGACAAAATTCCTGAAATCAAACGGCGAGTATAGCCTATACCGGGAAAATAAATGTACACAGTACACGCACCACCACCCCCCCCCC
C27176	1618	1618	TCONS_00010556	-	lincRNA	tandem_repeat	Minisatellite	TTTATATCGTAAG
C27218	3174	3222	TCONS_00010634	-	lincRNA	tandem_repeat	Minisatellite	GATTGACACAACGCGCACAGACG
C27342	679	921	TCONS_00010878	-	lincRNA	tandem_repeat	Minisatellite	TGGCTTTCCCCCTTACCCTGGCTGAGTATTTGACTGTGGCCTATGACTGGCTTTCCCCCTTACCCTGGCTGAGTATTTGACTGTGGCCTATGAC
C27342	679	921	TCONS_00010878	-	lincRNA	tandem_repeat	Satellite	TGGCTTTCCCCCTTACCCTGCTGAGTATTTGACTGTGGCCTATGACTGGCTTTCCCCCTTACCCTCGCTGAGTATTTGACTGTGGCCTATGACTGGCTTTCCCCCTTACCCTGGCTGAGTATTTGACTGTGGCCTATGAC
C27342	679	921	TCONS_00010878	-	lincRNA	tandem_repeat	Minisatellite	TTGACTGTGGTCTATGACTGGCTTTCCCCCTTACCCTGGCTGAGTAT
C27342	1480	1514	TCONS_00010878	-	lincRNA	tandem_repeat	Microsatellite	AG
C27342	4568	4612	TCONS_00010878	-	lincRNA	tandem_repeat	Minisatellite	AGCGGCCACCTCAAATC
C27566	1056	1071	TCONS_00011369	-	lincRNA	tandem_repeat	Minisatellite	AACAAACAAATAATAAAGAAACA
C27566	1347	1382	TCONS_00011369	-	lincRNA	tandem_repeat	Minisatellite	ATTCCGAGTTCAAATAATT
C27566	3028	3052	TCONS_00011369	-	lincRNA	tandem_repeat	Microsatellite	GT
C27566	3028	3052	TCONS_00011380	+	lincRNA	tandem_repeat	Microsatellite	GT
C27742	403	518	TCONS_00011744	-	lincRNA	tandem_repeat	Minisatellite	TATAGCTACACAAACATAGTGATATTACATGAATACTA
C27742	409	507	TCONS_00011744	-	lincRNA	tandem_repeat	Minisatellite	TACACAAACATAGTGATAT
C27742	707	749	TCONS_00011744	-	lincRNA	tandem_repeat	Minisatellite	TGAAGACAAGCTAATACAG
C27742	3822	3857	TCONS_00011744	-	lincRNA	tandem_repeat	Microsatellite	AG
C27770	2558	2695	TCONS_00011811	-	lincRNA	tandem_repeat	Minisatellite	GGCAGAAACTTGTGTGTTATGCACAGTCTGAGTTTG
C27928	1601	1667	TCONS_00012019	-	lincRNA	tandem_repeat	Minisatellite	GACGGACAGACG
C27928	1601	1666	TCONS_00012019	-	lincRNA	tandem_repeat	Microsatellite	GACG
C27964	3744	3752	TCONS_00012083	+	lincRNA	tandem_repeat	Microsatellite	AG
C28004	2650	2658	TCONS_00012143	-	lincRNA	tandem_repeat	Minisatellite	ATTGAATAGTGAACTACGTTCTATCTAGAACGCAGTTCGCAATTCAAAATTTAGAATTCATATTTGGGGCTCGCTTGCCTTATATGCA
C28004	3059	3095	TCONS_00012143	-	lincRNA	tandem_repeat	Minisatellite	GGTTAAAGTTTTTAGAGCT
C28004	2761	3767	TCONS_00012143	-	lincRNA	tandem_repeat	Satellite	TATCTTAGTTATTACTGGTCCTAACTTCACCAAACTTGCATGGATGGTGCGTCTTATGATACTGATGCACCTGACAGGCTTGAATGCTGAATCTGAGCCATAGGTTTCAGATGCTGGATGAGGTTAAGGTTTTTAGAGCTGGTTAAAGTTTTTGGAGCAGGTGCCCTTTGATGATTA
C28004	3236	3272	TCONS_00012143	-	lincRNA	tandem_repeat	Minisatellite	GGTTAAAGTTTTTAGAGCT
C28004	3413	3449	TCONS_00012143	-	lincRNA	tandem_repeat	Minisatellite	GGTTAAAGTTTTTAGAGCT
C28004	3959	4012	TCONS_00012143	-	lincRNA	tandem_repeat	Minisatellite	TATGATACACTATTGTATGA
C28004	3941	4021	TCONS_00012143	-	lincRNA	tandem_repeat	Minisatellite	ATGATACAATATTATATCAT
C28004	4040	4119	TCONS_00012143	-	lincRNA	tandem_repeat	Satellite	ATATGATACGATATGATATTGTATCAATTTTTTTTGTACATTATGACATGATATTGTATTGTGATATTGTTATGTATAGTATTGTTTATTATGATACAATATTGTATAATATGATATTGTATAATATCAAATATATTATATTTTATCACATGCTATTTCATATGATATTGCAACATAATATAGTATCATATGATATGATATTGTATAATATATATCATATCATATCATATC
C28016	2160	2205	TCONS_00012158	+	lincRNA	tandem_repeat	Minisatellite	ATAAAGGTGAGTCTC
C28120	4457	4661	TCONS_00012305	-	lincRNA	tandem_repeat	Satellite	TCCAGCATCCGAAACCTATAGCTCAGATTCAGCACTCAAGCCTGTCTGGTGCATCAGTATCATAAGACACACCATCCATGCAAGTCTGGTGAAGTACGGACCAGCAGTAACTAAGATATTGCTATCAGAGGGCACCTGCAACAAAAACTTTAACCAGCTCCAAAAACCTTAACCTCC
C28486	5355	5466	TCONS_00013284	-	lincRNA	tandem_repeat	Minisatellite	CTAAATTTTGAATTGCGAACTGCGTTCTAGATAGAACGCAGTTCACTATTCAATCGCA
C28486	5306	5516	TCONS_00013284	-	lincRNA	tandem_repeat	Satellite	AAATTTTGAATTGCGAACTGCGTTCTAGATAGAACGCAGTTCACTATTCAATCGCACTAAATTTTGAATTGCGAACTGCGTTCTATAGAACGCAGTTCACTATTCAATTGCATATAAGGCAAGCAGGCCCCAAATATGAATTCT
C28546	275	279	TCONS_00013556	+	lincRNA	tandem_repeat	Microsatellite	TC
C28546	523	556	TCONS_00013557	+	lincRNA	tandem_repeat	Microsatellite	TC
C28644	3937	4394	TCONS_00013769	-	lincRNA	tandem_repeat	Satellite	GCTGATTAGTTTCTGAGAAGAAGATTTTTAAAGATTTACTCTATATATTCCTATGTAAAACTTCGACCCCCCCATTGTGGCCCCACCCTACCCCCAGGGATCATGATTTTCACAACTTTGAATCTACACTACCTGAGGATGCTTCCACACAAGTTTCACCTTTCCTG
C28678	20	500	TCONS_00013873	-	lincRNA	tandem_repeat	Satellite	ATTTTCACAACTTTGAATCTACACTACCTGAGGATGCTTCCACACAAGTTTCAGCTTTCCTGGCTGATTAGTTTCTGAGAAGAAGATTTTTAAAGATTTACTGTATTTATTCATATGTTAAACTTCGATCCCCCATTGTGGCCCCACCCTACCCCCAGGGGTCATG
C28678	16	500	TCONS_00013873	-	lincRNA	tandem_repeat	Satellite	CCTACCCCCGGGGGTCATGATTTTCACAACTTTGAATCTACACTACCTGAGGATGCTTCCACACAAGTTCAGCTTTCCTGGCGATTAGTTTCTGAGAAGAAGATTTTTAAAGAATTACTCTATATATTCATATGTTAAACTTCGACCCCCATTGTGGCCCCACCCTACCCCCAGGGGTCATGATTTTCACACTTTAAATCTACACTACCTGAGGATGCTTCCACACAAGTTTCAGCTTTCCTGTCTAATTAGTTTCTGAGAAGAAAATTTTTAAAGATTTACTGTATATAATCATATGTAAAACGTCGATCCCCCATTGTGGCCCCAA
C28752	4971	5001	TCONS_00014185	+	lincRNA	tandem_repeat	Minisatellite	AAATATTATTTATTT
C28898	5081	5112	TCONS_00014589	+	lincRNA	tandem_repeat	Minisatellite	ATTTTATGCGAAAAAGA
C28952	2610	2833	TCONS_00014670	+	lincRNA	tandem_repeat	Satellite	CATTACATTGCTTGGATACATAACTGTAAGATAAACATATTTGCTTCATAACCGTTCACAAAATATCCCTCAGTAAAGGGCTACATATGAAAGACTTTAGAGCCCTTTGGTCCCTTAATTTGAGGGGCCAGCCCCTTTTTCTTGATATCAAATAAAAGGTCATTTAAATCTCAACACATTTTGTGTAACAAGTGTTCAGAAATTCGTTACCGTTCTTGAGATATATGGGAAAGAACGTTTTAGAGGCCAATCACATAACTCCTAATAGGGGCCATTTAACGAAATTTTAAAAATTGCATATTATTAAGTACATCATTTTGACTATCTTTACTTCTATACTGCATTTCAAAATATATTTCCTTACTGAGATATGGGTGATCAAAATTCTGGACTTTTGGC…
C29298	63	97	TCONS_00015841	-	lincRNA	tandem_repeat	Microsatellite	TC
C29364	1584	1613	TCONS_00016058	+	lincRNA	tandem_repeat	Minisatellite	CAGATATCCGGACGC
C29624	52	258	TCONS_00017136	-	lincRNA	tandem_repeat	Satellite	TCATATGTTACGTAATTAGGGATTTTTAGGGGTCAGAAGTCCAAAACTTTGACCACCTATATCTCAAAACGGAAAAATATTTTGAAATGCAGTATAAAAGAAAAGATGCTCAAAATGATGTACCTAACAACATGCAACCTAAAAAATTTGGTTCAGCGGCCCCAATAAGGAGATAAGGACCGGCCCCTAAAACATTCTTTCTGAGATATCTCAAGAATGGTAACGAATTTCTGAACACTTGTTGAACAAAATGTCTTTATAATCAAATGACTTTCATTTGATACCAAGAAAAAGGGGCTGGCCCCTAATATTAGGGACCTAGAGGGCTCTAAAGTCTTTTTACTATAGTTCTTTACCGAGGGATAGTTCGTAATAAATTATAGAAGCAAATATGTTTAT…
C29662	705	732	TCONS_00017286	-	lincRNA	tandem_repeat	Microsatellite	AG
C29662	705	708	TCONS_00017286	-	lincRNA	tandem_repeat	Minisatellite	AATAGAAAGATGCACATGTTTAACAGAGAGTAACTCAGAGAGAAAAAGAGAGAGAAATTAC
C29664	3373	3420	TCONS_00017314	-	lincRNA	tandem_repeat	Minisatellite	GAAAAGAGGAACGTTCCTCAGATTCCTTGTGAAGATTTCAGTTGAAGT
C29664	3373	3460	TCONS_00017314	-	lincRNA	tandem_repeat	Minisatellite	GAAAAGAGGAACGTTCCTCAGATGAATTGTAGAGATTTCTGTTGAAGT
C29664	3373	3435	TCONS_00017314	-	lincRNA	tandem_repeat	Minisatellite	GAAAAGAGGAACGTTCCTCAAGATTCCTCGTGAAGATTCAGTTGAAGTGAAAAGAGGAACGTTCCTCAGATGAAATGTCAAGATTTCTGCTGAAGT
C29724	1011	1112	TCONS_00017483	-	lincRNA	tandem_repeat	Microsatellite	TAGA
C29784	2480	2519	TCONS_00017641	+	lincRNA	tandem_repeat	Microsatellite	TGAT
C29974	6481	6572	TCONS_00018259	+	lincRNA	tandem_repeat	Microsatellite	CGAAA
C30046	6975	7363	TCONS_00018546	-	lincRNA	tandem_repeat	Minisatellite	CTTTTACCGACTTGCACTGTACACTCAATTAGCAAATGTCTACAAATTATTGTTGACACACTAC
C30188	3797	3843	TCONS_00018956	-	lincRNA	tandem_repeat	Microsatellite	GA
C30188	3829	3885	TCONS_00018956	-	lincRNA	tandem_repeat	Minisatellite	GAGAGAGAGAGAGAGTGTGTGTGTATTT
C30240	2323	2367	TCONS_00019120	-	lincRNA	tandem_repeat	Microsatellite	GA
C30292	6617	6653	TCONS_00019237	+	lincRNA	tandem_repeat	Microsatellite	TC
C30292	7063	7088	TCONS_00019237	+	lincRNA	tandem_repeat	Minisatellite	TTTTGTTTTGT
C30472	6052	6387	TCONS_00019703	-	lincRNA	tandem_repeat	Satellite	GACTTGAATTTTCAATCTGCCCTTTATGCTTAACAAACAGATTATGACAAATTGACCAATAAACCACAATACTACTTATCATTGGATCGTCTCAGATTATTTTTCTTTTTGTTTGATAAACTTTAACAGACTTAGAATATCGACAAATCACTTCCCCAATATCAATTTTTA
C30680	909	1274	TCONS_00020379	-	lincRNA	tandem_repeat	Satellite	CTCCAAAAATATTCACATAAACAGGAGTTTTCTATCTACCTGATCAATATAGCCCAGTTTTTATGAGGGAGAAATGTGCTAAATCCACCATTAGTGTACATATAGGTAAAATTTTACAAAATGCATCATAAACCCAATACAAAGAGTAGCATCAGAAGACTAACAACATGGCCCACATAACA
C30680	2669	2839	TCONS_00020379	-	lincRNA	tandem_repeat	Minisatellite	GAGTCCATTGATGACGCGTTCTTTATGTAAAGTTCCCGTACACAGAAACGGACTCATTATTTATGCACACAGAAACG
C30756	8127	8154	TCONS_00020612	+	lincRNA	tandem_repeat	Minisatellite	CTGTCCGTCTGT
C30864	6276	6489	TCONS_00020954	+	lincRNA	tandem_repeat	Satellite	ATTTTTGAAAATACACTTCCGGTCGGAAGTTATCGTCCGTTTACGATTTTAAAAAGTCTATTTTGTCGGTCAGGTTTCTCAAAAACGAGTAAGATAAAAGGCTGAAATTTTCAGAGATGATAGATCTACCGTTTTCTGGTGCACCTCGGTCAAGAGAATGTCCGCCGTCACTTCCGGTCGTCACCAGAAGGAAATTTGAAAAATTGAATTTTTCGACTTTTTTATTTTTAAT
C30864	6481	6489	TCONS_00020954	+	lincRNA	tandem_repeat	Minisatellite	TTTTTATTTTTTAA
C30874	7733	8409	TCONS_00021022	+	lincRNA	tandem_repeat	Satellite	ATAACATTTCACAAAATATCGTTCAGTAAAGGGCTATAGATAAAGACTTTAGAGCCCTTTGATTCCCTAATTTAAGGGGCCAGCCCCTTTTTCTTGAAATCAAATAAAAGGTCACTTAATTCTAAACACATTTTGTCAACAAATGTTTAAAAATTCGGTACCGTTCTGGAGATATATGAGAAAGAAGGTTTTAGGGGCCGATCCCTTATCTCCTTTTAGGGGCCGTTTAACGAAATTTTGAAGGTTGCATATTGTTAAGAACATCATTTTGAACAACTTTTCTTCTGTACTGCATTTCAAAATATTTTTCCTTTCTGAGATATGAGTGATCAAAATTTTGGACTTTCGGCCCCTAAAAACCCTTAATTACGTAACAAATAATAAAATCATTACATTGCG…
C30908	4870	5111	TCONS_00021156	+	lincRNA	tandem_repeat	Satellite	TTTTCACAACTTTGAATCTACACTACCTGAGGATACTTCCACACAAGTTTCAGCTTTCCTGGCTGATTAGTTTCTGAGAAGAAGATTTTAAAGATTTACTCTATATATTCCTATGTAAAACTTCGACCCCCATTGTGGCCCCACCCTACCCCCAGGGATCATGATTTTCACAACTTTGAATCTACACTGCCTGAGGATGCTTCCACACAAGTTTCAGCTTTCCTGGCTGATTAGTTTCTGAGAAGAAGATTTTAAAGATTTACTCTATATATTCCTATGTAAAACTTCCACCCCCCATTGTGGCCCCACCCTACCCCCGGGGGTCATGAATTTCACAACTTTGAATCTACACTACCTGAGGATGCTTCCACACAAGTTTCAGCTTTCCTGGCTGATTAG…
C30908	6102	6345	TCONS_00021157	+	lincRNA	tandem_repeat	Satellite	CCTGAGGATGCTTCCACACAAGTTTCAGCTTTCCTGGCTGATTAGTTTCTGAGAAGAAGATTTTTAAAGATTTACTCTATATATTCCTATGTAAAACTTCGACCCCCCATTGTGGCCCCACCCTACCCCCAGGGATCATGATTTTCACAACTTTGAATCTACACTA
C30908	6102	6345	TCONS_00021157	+	lincRNA	tandem_repeat	Satellite	TTTTCACAACTTTGAATCTACACTACCTGAGGATACTTCCACACAAGTTTCAGCTTTCCTGGCTGATTAGTTTCTGAGAAGAAGATTTTAAAGATTTACTCTATATATTCCTATGTAAAACTTCGACCCCCATTGTGGCCCCACCCTACCCCCAGGGATCATGATTTTCACAACTTTGAATCTACACTGCCTGAGGATGCTTCCACACAAGTTTCAGCTTTCCTGGCTGATTAGTTTCTGAGAAGAAGATTTTAAAGATTTACTCTATATATTCCTATGTAAAACTTCCACCCCCCATTGTGGCCCCACCCTACCCCCGGGGGTCATGAATTTCACAACTTTGAATCTACACTACCTGAGGATGCTTCCACACAAGTTTCAGCTTTCCTGGCTGATTAG…
C30982	4846	4906	TCONS_00021432	+	lincRNA	tandem_repeat	Minisatellite	CACTTCTGATATAATGAACTTTAACTAT
C30994	7688	7824	TCONS_00021461	+	lincRNA	tandem_repeat	Satellite	TCATATCTTGGGATATGATTGGGACTGTCCTATAGATGTGCAATAAGGTTTTAAAAATTTAAATTTCATCCAGGGAGTCAAAAAGTAGCAGAAAATTGACGTTTATCACTTAAAAAAAACATAGATCCAAGAAATCCTATTATGATTTAATGAATAGACACA
C31336	1607	1966	TCONS_00022362	-	lincRNA	tandem_repeat	Satellite	TTTGGCCCCCATAATTCCCCATTTTTAAAGTGTTTCAGGTACATTAAATTGTTATGTTATTTTTTAGAAGAGTTAATATAAATTATATTTTTCACCTATTTATTTGCAGTCATTGACAGTATATGACATCAGAAGGGACTTTTTTTTTTTATAATTCAATTAAAATCAGTCATTATTAGTCAAA
C31730	6090	6156	TCONS_00023755	-	lincRNA	tandem_repeat	Minisatellite	ATTCGAG
C31730	8548	8582	TCONS_00023755	-	lincRNA	tandem_repeat	Microsatellite	GA
C31730	9076	9142	TCONS_00023755	-	lincRNA	tandem_repeat	Minisatellite	GAATCTC
C31730	9076	9142	TCONS_00023755	-	lincRNA	tandem_repeat	Minisatellite	GAATCTCGAATTTCGAATCTC
C31730	9076	9142	TCONS_00023755	-	lincRNA	tandem_repeat	Minisatellite	GAATCTCGAATTTCGAATCTCGAATCTC
C31730	9635	9667	TCONS_00023755	-	lincRNA	tandem_repeat	Minisatellite	CACATAATACATAAA
C31738	1670	1976	TCONS_00023775	+	lincRNA	tandem_repeat	Satellite	TTAGCCTACGTTAATATCTGGTTATTTTTGTGACTAGAACATGTTGCCTAAGATTAATTAATTAAAACATGTGATAGTGTATCTCAGTGTCATATAATTGGTATTGAAAAACCTCTAACATGTG
C31746	8	50	TCONS_00023788	-	lincRNA	tandem_repeat	Minisatellite	TTAGCCTCACAAAGTATGGACAA
C31746	134	176	TCONS_00023788	-	lincRNA	tandem_repeat	Minisatellite	CAGTAAAAATACACAAATTA
C31746	1649	1682	TCONS_00023788	-	lincRNA	tandem_repeat	Minisatellite	ACGGACAG
C31828	3399	3462	TCONS_00024012	+	lincRNA	tandem_repeat	Minisatellite	TTTGTTAAGTCGTACTCAAAATAATTCGAT
C31996	3858	3902	TCONS_00024629	+	lincRNA	tandem_repeat	Microsatellite	TC
C32002	8781	8860	TCONS_00024676	-	lincRNA	tandem_repeat	Minisatellite	TATGCTATGCTATGAGATTTG
C32002	9065	9098	TCONS_00024676	-	lincRNA	tandem_repeat	Minisatellite	TATGGTATGC
C32002	9064	9098	TCONS_00024676	-	lincRNA	tandem_repeat	Minisatellite	GTATGCTATGCTATG
C32002	9102	9198	TCONS_00024676	-	lincRNA	tandem_repeat	Minisatellite	AATGCTATGCTATGAGATTTC
C32002	9065	9198	TCONS_00024676	-	lincRNA	tandem_repeat	Minisatellite	TATGCTATGAGATTGTATGCTATGGTATGAGATTCCAATGC
C32222	10816	10987	TCONS_00025372	-	lincRNA	tandem_repeat	Minisatellite	TGATTGGACGAATTACAGACGGCGTGA
C32406	5645	5725	TCONS_00026005	-	lincRNA	tandem_repeat	Minisatellite	ATAAATAAGAATACTTTTTATATATTAAGAAA
C32424	366	399	TCONS_00026047	+	lincRNA	tandem_repeat	Minisatellite	TTAAGTGCCATTAACT
C32426	4396	4511	TCONS_00026071	+	lincRNA	tandem_repeat	Minisatellite	TTACCTGTGTTCAAGAAACGTGTTCGTGTCCGCTA
C32426	4422	4590	TCONS_00026071	+	lincRNA	tandem_repeat	Minisatellite	TGTCCGCTATTACCTGTGTTCAATAAACTTGTTCG
C32426	4491	4625	TCONS_00026071	+	lincRNA	tandem_repeat	Minisatellite	GTGTCCTCCATTACCTGTGTTAAATAAACTTTAAT
C32426	4396	4511	TCONS_00026062	-	lincRNA	tandem_repeat	Minisatellite	TTACCTGTGTTCAAGAAACGTGTTCGTGTCCGCTA
C32426	4422	4590	TCONS_00026062	-	lincRNA	tandem_repeat	Minisatellite	TGTCCGCTATTACCTGTGTTCAATAAACTTGTTCG
C32426	4491	4625	TCONS_00026062	-	lincRNA	tandem_repeat	Minisatellite	GTGTCCTCCATTACCTGTGTTAAATAAACTTTAAT
C32426	8588	8780	TCONS_00026077	-	lincRNA	tandem_repeat	Minisatellite	AGTGTACCTGTAATACATTACATGT
C32426	10329	10368	TCONS_00026077	-	lincRNA	tandem_repeat	Minisatellite	GTAGATAGCGTGCATTA
C32426	10243	10360	TCONS_00026077	-	lincRNA	tandem_repeat	Minisatellite	AGGTACATGTAAATAACGTGCATTGGTAGATAGCGTGCAT
C32426	10372	10754	TCONS_00026077	-	lincRNA	tandem_repeat	Minisatellite	TGCATAGGTACATGTAGATAACGTGCATTGAAAGATAGCG
C32426	10404	10462	TCONS_00026077	-	lincRNA	tandem_repeat	Minisatellite	AGATAGCGTGCATACGTACATGT
C32426	10450	10496	TCONS_00026077	-	lincRNA	tandem_repeat	Minisatellite	AGATAGCGTGCATTAGA
C32426	10535	10642	TCONS_00026077	-	lincRNA	tandem_repeat	Minisatellite	ATACATGTAGATAACATGCATAGGTAGATAGCGTGCATAG
C32426	10613	10672	TCONS_00026077	-	lincRNA	tandem_repeat	Minisatellite	GGTACATGTAGATAACATACATT
C32426	10575	10685	TCONS_00026077	-	lincRNA	tandem_repeat	Minisatellite	TACATGTAGATAACATGCATTGG
C32426	10649	10769	TCONS_00026077	-	lincRNA	tandem_repeat	Minisatellite	ATAACGTGCATAGGTACATGTAGATAGCGTGCATTGGCAG
C32542	7109	7424	TCONS_00026418	+	lincRNA	tandem_repeat	Satellite	TTATAACAAATTATTGTTCAGTAAAGAGTTATTGTAAAAAGACTTAGAGCCCTCTTGGCCCCTAATTTGAGGGGCAGCCCCTTTTTCTTGATATCAAATGAAAGGTCTCGCAAATACAAACATATTTTGTTCTAAAAGTGTTCAAGAAATGTCAACCGTTTTAGAGATATCTAACAAATATATTTTAGGGGCCGACCCTTTAACCCCTAAACGGGGCCATAAACAACAAAATGTTAGGTAGCATACTGTACAAAACATTATTTTGAACAACTTTTGTTCTACATTGCTTTTAAAAATATTTATCCTTTTTCAGATATTAACGATCAAAATATTGAATTATGGCCCCTTGAAACCCCTAATTACATAACATATGACTTACGTATGGTACTGTATAAATAA…
C32542	7133	7436	TCONS_00026424	-	lincRNA	tandem_repeat	Satellite	TTATAACAAATTATTGTTCAGTAAAGAGTTATTGTAAAAAGACTTAGAGCCCTCTTGGCCCCTAATTTGAGGGGCAGCCCCTTTTTCTTGATATCAAATGAAAGGTCTCGCAAATACAAACATATTTTGTTCTAAAAGTGTTCAAGAAATGTCAACCGTTTTAGAGATATCTAACAAATATATTTTAGGGGCCGACCCTTTAACCCCTAAACGGGGCCATAAACAACAAAATGTTAGGTAGCATACTGTACAAAACATTATTTTGAACAACTTTTGTTCTACATTGCTTTTAAAAATATTTATCCTTTTTCAGATATTAACGATCAAAATATTGAATTATGGCCCCTTGAAACCCCTAATTACATAACATATGACTTACGTATGGTACTGTATAAATAA…
C32656	8156	8439	TCONS_00026861	+	lincRNA	tandem_repeat	Satellite	ATGGTTTAAGAACTGTAAAAACAGGTGAGGGTTTTTCATTTTCATGAATCATTCTTAAACCTGACCTTGACCACTCATACAACTTTATATGTAAATCAATCTGAGCGATGTGTTTATTCTTAACACCAAAGAATAATAA
C32748	12250	12447	TCONS_00027108	-	lincRNA	tandem_repeat	Minisatellite	AGGACCATGGTTTTGATACGAGTTGTTAGTTACAACAGATCATACC
C32814	1613	1676	TCONS_00027278	+	lincRNA	tandem_repeat	Minisatellite	TAAGATATGTCT
C32842	5321	5628	TCONS_00027423	-	lincRNA	tandem_repeat	Satellite	CTTTCCTGGCCAAATAGTTTTTGAGAAGAAGATTTTTAAAGATTTTCTCTATATATTCCTATGTAAAAATTGATCCCCCATTGTGGCCCCACCCTACCCCCGGGGACCATGATTTAAACAAACTTGAATCTACACTACCTAAGGATGCTTCCACTCAAATTTGAG
C32842	5321	5632	TCONS_00027423	-	lincRNA	tandem_repeat	Satellite	CAAACTTGAATCTACACTACCTAAGGATGCCTCCACACAATTTAAGCTTTCTGGCCAAATAGTTTTTGAGAAGAAGATTTTTAAAAAATGTCCTCTATATATTCCTAAGTAAAAACTCATCCCCCATTGTGGCCCCACCATACCACGGGACCATGATTTAAACAAACTTGAATCTACATGACCTGAGGATGCTTCCACTCAAATTTGAGCTTTCCTGGCCTAATAGTTTTGAGAAGAAGACTTTTAAAGATTTTCTCTATCTATAAAAATTGATCCCCCATTGTGACCCCACCCTACCCCCAGGGACAATGATTTAAA
C32994	11762	11794	TCONS_00027882	-	lincRNA	tandem_repeat	Minisatellite	TTTTTCTGACCATTT
C32994	11875	11913	TCONS_00027882	-	lincRNA	tandem_repeat	Minisatellite	ACCATTGAAAC
C32994	11867	11914	TCONS_00027882	-	lincRNA	tandem_repeat	Minisatellite	CATTTAAAACCCATTGAAACAC
C33308	2337	2415	TCONS_00028748	-	lincRNA	tandem_repeat	Minisatellite	TTTTGTTAAGTCGTACTTAAAATCAAAAAGGA
C33308	2612	2637	TCONS_00028748	-	lincRNA	tandem_repeat	Microsatellite	TTA
C33614	7703	7753	TCONS_00029527	+	lincRNA	tandem_repeat	Minisatellite	TCTTTAAGCCACCTTTAAGCCA
C33614	7703	7753	TCONS_00029527	+	lincRNA	tandem_repeat	Minisatellite	TCTTTAAGCCA
C33614	8147	8219	TCONS_00029527	+	lincRNA	tandem_repeat	Microsatellite	TC
C33614	10108	10158	TCONS_00029527	+	lincRNA	tandem_repeat	Minisatellite	GCTTAAAGGTG
C33614	7703	7753	TCONS_00029528	+	lincRNA	tandem_repeat	Minisatellite	TCTTTAAGCCACCTTTAAGCCA
C33614	7703	7753	TCONS_00029528	+	lincRNA	tandem_repeat	Minisatellite	TCTTTAAGCCA
C33614	8147	8219	TCONS_00029528	+	lincRNA	tandem_repeat	Microsatellite	TC
C33614	10108	10158	TCONS_00029528	+	lincRNA	tandem_repeat	Minisatellite	GCTTAAAGGTG
C33614	7703	7753	TCONS_00029529	+	lincRNA	tandem_repeat	Minisatellite	TCTTTAAGCCACCTTTAAGCCA
C33614	7703	7753	TCONS_00029529	+	lincRNA	tandem_repeat	Minisatellite	TCTTTAAGCCA
C33614	8147	8219	TCONS_00029529	+	lincRNA	tandem_repeat	Microsatellite	TC
C33614	10108	10158	TCONS_00029529	+	lincRNA	tandem_repeat	Minisatellite	GCTTAAAGGTG
C33614	7703	7753	TCONS_00029530	+	lincRNA	tandem_repeat	Minisatellite	TCTTTAAGCCACCTTTAAGCCA
C33614	7703	7753	TCONS_00029530	+	lincRNA	tandem_repeat	Minisatellite	TCTTTAAGCCA
C33614	8147	8219	TCONS_00029530	+	lincRNA	tandem_repeat	Microsatellite	TC
C33614	10108	10158	TCONS_00029530	+	lincRNA	tandem_repeat	Minisatellite	GCTTAAAGGTG
C33762	6913	7311	TCONS_00029958	+	lincRNA	tandem_repeat	Minisatellite	CTTACTGAGTGATGTAATGGACCGTGTGTTTATAGCTCTACACAGA
C33952	4280	4321	TCONS_00030280	-	lincRNA	tandem_repeat	Minisatellite	TTTTGTTCTTGTTTCAGTTCTTGT
C33952	4280	4321	TCONS_00030280	-	lincRNA	tandem_repeat	Minisatellite	GTTTCATTGTTCAGTTTTGTTCTTGTTTCAGTTCTTGTTTTTGTTCTT
C33952	4280	4321	TCONS_00030280	-	lincRNA	tandem_repeat	Minisatellite	TTTTTGTTTCTGTTTCATTGTTCAGTTTTGTTCTTGTTTCATTGTTCAGTTTTGTTCTTGTTTCAGTTCTTG
C33952	4280	4313	TCONS_00030280	-	lincRNA	tandem_repeat	Minisatellite	TTCTTGTTTCAGTTCTTGTTTTTGTTTCAT
C33952	4280	4320	TCONS_00030280	-	lincRNA	tandem_repeat	Minisatellite	TTCTTGTTTTAG
C33952	4280	4289	TCONS_00030280	-	lincRNA	tandem_repeat	Minisatellite	GTTCTTGTTTTTGTTTCA
C33952	6147	6185	TCONS_00030280	-	lincRNA	tandem_repeat	Minisatellite	AAAAAAAATAAAAAGAAT
C33952	7681	7986	TCONS_00030280	-	lincRNA	tandem_repeat	Satellite	CTTGACCTAGATATTATAGATAAATCTGTATATCAAATTTCTTTCAACATGTGCAACCTCTGCGAAGAAAATGAACGGAAACTGCAAGCATTTGGAATTTTTCCAAGGCCAAGGGGAATAACTCTATCAAAAATGGCTCAATCGTACAAAAAAAAAAAC
C33952	12816	12854	TCONS_00030280	-	lincRNA	tandem_repeat	Microsatellite	CT
C33952	15636	15698	TCONS_00030280	-	lincRNA	tandem_repeat	Minisatellite	TAATGGAAAATTCACAAGCACTGAATCAATAC
C34066	1586	1628	TCONS_00030429	+	lincRNA	tandem_repeat	Minisatellite	TATCTTGCATGTTAACATAAA
C34066	1673	1720	TCONS_00030429	+	lincRNA	tandem_repeat	Minisatellite	ATTATCTCGCATGTTAACATAAATATCTTGCATGTTAACATA
C34066	1702	1720	TCONS_00030429	+	lincRNA	tandem_repeat	Minisatellite	GCATGTTAACATAATTATCTC
C34066	1673	1720	TCONS_00030429	+	lincRNA	tandem_repeat	Minisatellite	ATTATCTCGCAAGTTAACACAAATATCTCGCATGTTAACATGAATATCTCGCATGTTAACATA
C34122	8274	8329	TCONS_00030664	+	lincRNA	tandem_repeat	Microsatellite	CTGT
C34122	8274	8326	TCONS_00030664	+	lincRNA	tandem_repeat	Minisatellite	CTGTCCGT
C34122	8274	8329	TCONS_00030664	+	lincRNA	tandem_repeat	Minisatellite	CTGTCTGTCCGT
C34176	3626	3661	TCONS_00030901	-	lincRNA	tandem_repeat	Minisatellite	TCATATATTATTATACCT
C34176	3626	3661	TCONS_00030902	-	lincRNA	tandem_repeat	Minisatellite	TCATATATTATTATACCT
C34218	3141	3179	TCONS_00031043	-	lincRNA	tandem_repeat	Minisatellite	AGTTCATTGTGCAAATTCATTTCC
C34218	3141	3154	TCONS_00031043	-	lincRNA	tandem_repeat	Minisatellite	CAAATTCATTGTG
C34218	3245	3394	TCONS_00031043	-	lincRNA	tandem_repeat	Minisatellite	GTTTTACTGTTTTTCACGAGGCCAGTCTCCTCAGTCATGTCAAGGTCAGAAATT
C34218	3165	3179	TCONS_00031054	+	lincRNA	tandem_repeat	Minisatellite	AGTTCATTGTGCAAATTCATTTCC
C34218	3245	3394	TCONS_00031054	+	lincRNA	tandem_repeat	Minisatellite	GTTTTACTGTTTTTCACGAGGCCAGTCTCCTCAGTCATGTCAAGGTCAGAAATT
C34286	11604	11706	TCONS_00031387	-	lincRNA	tandem_repeat	Minisatellite	ATGTATATACATGACAATGACCCACAATCCATGAACAGACACAAAC
C34286	12256	12386	TCONS_00031387	-	lincRNA	tandem_repeat	Minisatellite	AGTGAACCACAATCCATGAACAGACACAAACATGTATATATATGAC
C34286	12516	12584	TCONS_00031387	-	lincRNA	tandem_repeat	Minisatellite	CAACATTACATGCTGATACATCAAGT
C34286	14053	14111	TCONS_00031387	-	lincRNA	tandem_repeat	Minisatellite	GAAGTATCATCATATAACAAA
C34286	14118	14174	TCONS_00031387	-	lincRNA	tandem_repeat	Minisatellite	AGTATCAGCATGTAATGTTAA
C34286	17172	17207	TCONS_00031387	-	lincRNA	tandem_repeat	Microsatellite	TC
C34286	17723	17848	TCONS_00031387	-	lincRNA	tandem_repeat	Minisatellite	ATATGAAAATGACCCACAAACAATGAACAGACACAAACATGTATATATGACAATGACCCCCATTTAATCCACGAACAGACACAC
C34286	17743	17848	TCONS_00031387	-	lincRNA	tandem_repeat	Minisatellite	CCATGAACAGACACAAACATATATGACAATGACCCCCATTTAAT
C34286	7097	7140	TCONS_00031341	+	lincRNA	tandem_repeat	Minisatellite	ACTCATAAACACAAAAACCTAA
C34408	1058	1217	TCONS_00031709	+	lincRNA	tandem_repeat	Satellite	TCTCAGCAACTATTTATCGCAGATGCTTGAAATTTTTACACAGTATTTGTTAAGGCATGCCATATTGCGGGATATATTTTTGTACCAATCGGACGTCAACTTCCTGTTAAATGAATGACTTTGTTTATTTTTAGCCAAAATTTTCAAACAAATTTTCGTCAAAGATT
C34408	1058	1217	TCONS_00031709	+	lincRNA	tandem_repeat	Satellite	TCTCAGCAACTATTTATCGCAGATGCTTGAAATTTTTACACAGTATTTGTTAAGGCATGCCATATTGTGGGATATATTTTTGTACCAATCGGACGTCAACTTCCTGTTAAATGAGACTTTGTTTATTTTAGCCAAAATTTTCAAACAAATTTTCGTCAAAGATT
C34408	1058	1217	TCONS_00031709	+	lincRNA	tandem_repeat	Satellite	AGCAACTATTTATCGCAGATGCTTGAAATTTTTACACAGTGTTTGTTAAGGCATGCCATATCGTGGAACATATTTTTGTACCAATAGCACGTCAACTTCCTGTTAAATGACGACTTTGCTATTATTTTAACCAAAATTTTCAAACAAATTATCCTCAAAGATTTCTCAGCAACTATTTATCGCAGATGCTTGAAATTTTAACACAATATTTGTATAGGCATGCCATATTGCGCGGTATATTTCTGTACCAATCGGACACCAACTACCTGTTAAAGATGACTTTGCTTATTTTTAGCCAAAATTTTTAAACAAATTTTCGTCAAAGATTTCTG
C34436	1969	2056	TCONS_00031777	-	lincRNA	tandem_repeat	Minisatellite	CAGAATAAAAATATCAACTCCAGTAAT
C34436	1969	2056	TCONS_00031777	-	lincRNA	tandem_repeat	Minisatellite	CAGAATAAAAATATCAACTCCAGTAATCAGAATAAATATATAAACTCCAGCAAT
C34488	9503	9522	TCONS_00031993	-	lincRNA	tandem_repeat	Satellite	TGCACCTGGACACACGACACAACTGTTGTGTATATCTTGTATATTCTGTGTTAGTTCCAGGGGTTTTCTTAAGTTGGACAAACAAAAGACTCTAAATAGATATACACAAACA
C34488	9520	9522	TCONS_00032021	+	lincRNA	tandem_repeat	Satellite	TGCACCTGGACACACGACACAACTGTTGTGTATATCTTGTATATTCTGTGTTAGTTCCAGGGGTTTTCTTAAGTTGGACAAACAAAAGACTCTAAATAGATATACACAAACA
C34488	9738	9771	TCONS_00032021	+	lincRNA	tandem_repeat	Microsatellite	GA
C34546	9965	10029	TCONS_00032153	+	lincRNA	tandem_repeat	Satellite	TATATTTAAAAATGTCTTAAGATGTCCTACTACATCCATGAAAAAGTTTTTCTCTACCATCCTAAACAAAAGAGACACAAAAACTCATTAATCAAGACATTTCCAAATGACCTTGACCTTTGACCTTTATGTCATTTTGTTCGGCCAAGATAGACGCTTCCATCCCAAGTGGTCCGAAGTCTCTATGACAAATAAGAAAAAAGTTGGAAGTGATTTTATAGATATGTAAATACTTTCAGGGGCAATAACTACTAAAAGCAGGGCTCAGATCCTTTCGGTATGATAGATTGAAGAACCCACGAAGTGTACTGAAGACATTGGTAAAAGTTCCAAGTTTATATCTCTTATGGTTGCAGAAGAGTAGCGATAACAAGCTTTTCGTACAAAAGGGCAATAACT…
C34546	10271	10304	TCONS_00032153	+	lincRNA	tandem_repeat	Minisatellite	AAGAAAAAAAA
C34546	10275	10303	TCONS_00032153	+	lincRNA	tandem_repeat	Minisatellite	AAAAAAAAAG
C34566	11287	11354	TCONS_00032522	-	lincRNA	tandem_repeat	Minisatellite	AGAATGAATGGGCAAAGAGAGATAACTGCTG
C34636	19566	19604	TCONS_00032732	+	lincRNA	tandem_repeat	Minisatellite	CGTCTGTCCGTC
C34636	19575	19604	TCONS_00032732	+	lincRNA	tandem_repeat	Microsatellite	GTCC
C34804	1760	1785	TCONS_00033034	+	lincRNA	tandem_repeat	Microsatellite	C
C34902	9029	9255	TCONS_00033472	-	lincRNA	tandem_repeat	Satellite	TTTGTTCAACAAGTGTTTAGAAATTTGTTACCGTTCTTGAGAAATATAGGAAAGAACCTTTTAGGGGCCGATCACATAACTCCTTATAGGGGCCATTTAACAAAATTTTGAAAAATGCATATTATTTAGTACATCATTTTGAGCATCTTTACTTCTATACTTTATTTCAAAATATTTTTCCTTTCTAAGATATGGGTGATCAAAATTCTGGACTTTTGGCCCCTAAAAACCCCTAATTACGTAACACATGATAAAATCATTACATTGCTTGGATACATAACTGTAAGATAAACATATTTGCTTCTATAACCGTTCACAAAATATCCCTCAGTAAAGGGCTACAGATGAAAGACTTTAGAGCCCTTTGGTCTCCTAATTTGAGGGGCCAGCCCCTTTTTC…
C34902	9075	9301	TCONS_00033460	+	lincRNA	tandem_repeat	Satellite	TTTGTTCAACAAGTGTTTAGAAATTTGTTACCGTTCTTGAGAAATATAGGAAAGAACCTTTTAGGGGCCGATCACATAACTCCTTATAGGGGCCATTTAACAAAATTTTGAAAAATGCATATTATTTAGTACATCATTTTGAGCATCTTTACTTCTATACTTTATTTCAAAATATTTTTCCTTTCTAAGATATGGGTGATCAAAATTCTGGACTTTTGGCCCCTAAAAACCCCTAATTACGTAACACATGATAAAATCATTACATTGCTTGGATACATAACTGTAAGATAAACATATTTGCTTCTATAACCGTTCACAAAATATCCCTCAGTAAAGGGCTACAGATGAAAGACTTTAGAGCCCTTTGGTCTCCTAATTTGAGGGGCCAGCCCCTTTTTC…
C35042	19996	20350	TCONS_00033604	+	lincRNA	tandem_repeat	Satellite	TCTAAATTGTAAAAACCATGACCCCCAGGCCAATACTGGGACCCCAAGAGGAGTTCAAAGTTTAACATAGAAATATACAGGGAAAATGCTTAAAAATTCTTCTGTAGAACTACAGTGCTACAATTTGTGAGATTACTATGCAAGCATCCTCAGATCATGTAGAT
C35844	12778	12831	TCONS_00035008	+	lincRNA	tandem_repeat	Minisatellite	TAGTTTTACATTATATAACATGAGAA
C35952	28811	29431	TCONS_00035121	-	lincRNA	tandem_repeat	Satellite	AAAATAAACAAAGTCATCATTTAACAGGAAGTTGACGTCCGATTGGTACAGAAATATATCCCACAATATGGCATGCCTAAACAAATAGTGTGTAAAAATTTCAAGCATCTGCGATAAATAGCTGCTGAGAAATCTTTGACGAAAATTTGTTTGAAAATTTTGGCA
C36038	29601	29604	TCONS_00035410	-	lincRNA	tandem_repeat	Minisatellite	GCTTAAAGATG
C36038	29601	29616	TCONS_00035410	-	lincRNA	tandem_repeat	Minisatellite	GCTTAAAGATGGCTTAAAGAAA
C36038	29670	29723	TCONS_00035410	-	lincRNA	tandem_repeat	Minisatellite	CTTTAAGCCAC
C36322	381	408	TCONS_00035506	+	lincRNA	tandem_repeat	Microsatellite	TC
scaffold1	152009	152288	TCONS_00035964	-	lincRNA	tandem_repeat	Satellite	AAGGTCAAAAATTTTGATGGCGTGCACTCCTTCTCAATACCATCTACCTATGTTCCAAGTTTGAAGTCTTAATGTCAAAAGGTATTTAAGTTACCACCCAGACAAAACTTAATTATTTTTTCTCAAGTTGACCTTGAGTAAAACAAGGTCAAGGTCAAATATTAATCAAAAGTACACCTCAGTGTATTATAATTGTTCTTTGTGTAAAGTTTGAAGTCCTTCTGTCAAAGAATATTTAGGAGGTGAACAATGAAGTTTTTTCTAATTTGACCTTGAAATAAAATTTTAAGGTCAAGGTCAAAAATTTTGGTAAGGTTCAACTGGACTATATACCATCTATCTATGATACAAGTTAAAAGATTGTATGATTAAGGAATCTCGTGTTATAGTCCAAACTAT…
scaffold1	33107	33137	TCONS_00035942	-	lincRNA	tandem_repeat	Minisatellite	TAAAAAAAATAATAAT
scaffold1	33107	33137	TCONS_00036178	-	lincRNA	tandem_repeat	Minisatellite	TAAAAAAAATAATAAT
scaffold100	186422	186478	TCONS_00037288	+	lincRNA	tandem_repeat	Minisatellite	TCAACGTTGAA
scaffold100	187598	187654	TCONS_00037288	+	lincRNA	tandem_repeat	Minisatellite	TTCAACATTGAAAAGTAGTTGGGTC
scaffold100	189316	189357	TCONS_00037288	+	lincRNA	tandem_repeat	Microsatellite	GA
scaffold100	189355	189385	TCONS_00037288	+	lincRNA	tandem_repeat	Microsatellite	AGAC
scaffold100	189355	189389	TCONS_00037288	+	lincRNA	tandem_repeat	Minisatellite	AGACAGACAGACAGAT
scaffold100	197024	197129	TCONS_00037288	+	lincRNA	tandem_repeat	Minisatellite	TTGCCGCTAGCTGCAACAACTTCTGGCAACATTCTGGCAATACTACTAGAGTT
scaffold100	197263	197353	TCONS_00037288	+	lincRNA	tandem_repeat	Minisatellite	GCCTAAACATCTTGGG
scaffold100	197944	197982	TCONS_00037288	+	lincRNA	tandem_repeat	Microsatellite	GA
scaffold100	198513	198583	TCONS_00037288	+	lincRNA	tandem_repeat	Minisatellite	CATAGCATTGAAATCTCATAC
scaffold100	198779	198812	TCONS_00037288	+	lincRNA	tandem_repeat	Minisatellite	CATAGCATAC
scaffold100	198779	198812	TCONS_00037288	+	lincRNA	tandem_repeat	Minisatellite	CATAGCATACCATAC
scaffold100	198836	198915	TCONS_00037288	+	lincRNA	tandem_repeat	Minisatellite	TCTCATAGCATAGCATACAAA
scaffold100	189316	189357	TCONS_00038444	+	lincRNA	tandem_repeat	Microsatellite	GA
scaffold100	189355	189385	TCONS_00038444	+	lincRNA	tandem_repeat	Microsatellite	AGAC
scaffold100	189355	189389	TCONS_00038444	+	lincRNA	tandem_repeat	Minisatellite	AGACAGACAGACAGAT
scaffold100	197024	197129	TCONS_00038444	+	lincRNA	tandem_repeat	Minisatellite	TTGCCGCTAGCTGCAACAACTTCTGGCAACATTCTGGCAATACTACTAGAGTT
scaffold100	197263	197353	TCONS_00038444	+	lincRNA	tandem_repeat	Minisatellite	GCCTAAACATCTTGGG
scaffold100	197944	197982	TCONS_00038444	+	lincRNA	tandem_repeat	Microsatellite	GA
scaffold100	198513	198583	TCONS_00038444	+	lincRNA	tandem_repeat	Minisatellite	CATAGCATTGAAATCTCATAC
scaffold100	198779	198812	TCONS_00038444	+	lincRNA	tandem_repeat	Minisatellite	CATAGCATAC
scaffold100	198779	198812	TCONS_00038444	+	lincRNA	tandem_repeat	Minisatellite	CATAGCATACCATAC
scaffold100	198836	198915	TCONS_00038444	+	lincRNA	tandem_repeat	Minisatellite	TCTCATAGCATAGCATACAAA
scaffold100	189316	189357	TCONS_00037804	+	lincRNA	tandem_repeat	Microsatellite	GA
scaffold100	189355	189385	TCONS_00037804	+	lincRNA	tandem_repeat	Microsatellite	AGAC
scaffold100	189355	189389	TCONS_00037804	+	lincRNA	tandem_repeat	Minisatellite	AGACAGACAGACAGAT
scaffold100	197944	197982	TCONS_00037807	+	lincRNA	tandem_repeat	Microsatellite	GA
scaffold100	198513	198583	TCONS_00037807	+	lincRNA	tandem_repeat	Minisatellite	CATAGCATTGAAATCTCATAC
scaffold100	198779	198812	TCONS_00037807	+	lincRNA	tandem_repeat	Minisatellite	CATAGCATAC
scaffold100	198779	198812	TCONS_00037807	+	lincRNA	tandem_repeat	Minisatellite	CATAGCATACCATAC
scaffold100	198836	198915	TCONS_00037807	+	lincRNA	tandem_repeat	Minisatellite	TCTCATAGCATAGCATACAAA
scaffold100	423262	423476	TCONS_00036998	-	lincRNA	tandem_repeat	Satellite	CCCCCGCCCCTTAGATCCGCGCATGCAGATGATTTTAATGTTAAGTTATTCAAATGCATGCCTTCAGTTCACACATATGTAAAACATATATATTATTAACGCACGTGTAACATGGTTTTTTGAACTCATGTTAACCATGTGTTTATTATAACATATGTGTAACATGTGGTTGAGATCTACATATGTAAA
scaffold100	924428	924485	TCONS_00037678	-	lincRNA	tandem_repeat	Satellite	GTCCATCAAATATCCTGAAATTTTAATGAGATTGGCAGATTAATAACTGCCAATCTTTGTTTTGCCCATACCAAGTCTTGCCTACCCATTTTACCGGATGCCGGATTACA
scaffold1004	103468	103681	TCONS_00040778	+	lincRNA	tandem_repeat	Satellite	TGTAAAACTTGATCCCCCAATTGTGGCCCCACCCTACCCCCGGGGACCATGATTTGAACAAACTTGAATCTACACTTCCTAAGGATGCTTCCACTCAAATTTGAGCTTTTCTGGCCTAATAGTTTTTGAGAAGAAAATTTTTAAAGATTTTTTCTATATATTCCTA
scaffold1004	105265	105360	TCONS_00041215	-	lincRNA	tandem_repeat	Satellite	TTGAGCTTTCTGGCCTAATAGTTTTTGAGAAGAAGATTTTTAAAGATTTTCTCTATATATTCCTATGTAAAACTTGATCCCCCAATTGTGGCCCCACCCTACCCCCGGGGACCATGATTTGAACAAACTTGAATCTACACTACCTGAGGATGCTCCCATTATAAT
scaffold1004	105530	105562	TCONS_00041215	-	lincRNA	tandem_repeat	Minisatellite	ACAACGACAACGACG
scaffold1004	228809	229256	TCONS_00040353	-	lincRNA	tandem_repeat	Minisatellite	GTAATGTAAACATATCATTAAACTACCTGTTAACATTTCAACAAAGGTCCCAGTATTCCTTCTAGTTTCTGT
scaffold1004	228809	229256	TCONS_00040353	-	lincRNA	tandem_repeat	Satellite	GTAATGTAAACATATCATTAAACTACCTGTTAACATTTCAACAAAGGTCCCAGTATTCCTTCTAGTTTCTGTGTAAACATATCATTAAACTACCTGTTAACATTTCAACAAAGGTCCCAGTATCCCTTCTAGTTTCTGTGTAATGTAAACATATCATTAAACTACCTGTTAACATTTCAACAAAGGTCCCAGTATCCCTTCTAGTTCTGT
scaffold1004	447357	448295	TCONS_00040449	-	lincRNA	tandem_repeat	Satellite	ATCCCCCAATTGTGGCCCCACCCTACCCCAGGGACCATGATTTGAACAAACTTGAATCTACACTACCTGAGGATGCTTCCACTCAAATTTGAGCTTTCCTGGCCTAATAGTTTTTGAGAAGAAGATTTTTAAAGATTTTCTCTATATATTCCTATGTAAAACTTG
scaffold1004	447488	448294	TCONS_00040449	-	lincRNA	tandem_repeat	Satellite	AAGATTTTCTCTATATATTCCTATGTAAAACTTGATCCCCCAATTGTGGCCCCACCCTACCCCAGGGACCATGATTTGAACAAACTTGAATCTACACTACCTGAGGATGCTTCCACTCAAATTTGAGCTTTCCTGGCCTAATAGTTTTTGAGAAG
scaffold1004	447153	448292	TCONS_00040449	-	lincRNA	tandem_repeat	Satellite	AAGAAGATTTTTAAAGATTTTCTCTATATATTCCTATGTAAAACTTGATCCCCCAATTGTGGCCCCACCCTACCCCTGGGACCATGATTTGAACAAACTTGAATCTACACTACCTGAGGATGCTTCCACTAAAATTTGAGCTTTCCTGGCCTAATAGTTTTTGAGAAGAAGATTATCTCTATATATTCCTATGTAAAACTTGATCCCCCATTGTGGCCCCACCCTACCCCCAGGGACCATGATTTGAACAAACTTGAATCTACACTACCTGAGGATGTTCCCTCAAATTTGAGCTTTCTTGGCCCAATAGTTTTTGAG
scaffold1004	447166	448295	TCONS_00040449	-	lincRNA	tandem_repeat	Satellite	AAGATTTTCTCTATATATTCCTATGTAAAACTTGATCCCCCAATTGTGGCCCCACCCTACCCCAGGACCATGATTTGAACAAACTTGAATCTACACTACCCAAGGATGCTTCCACTCAAATTTGAGCTTTCCTGGCCAAATAGTTTTGAGAAAAAGATTTTTAAGAGATATTCTCTATGTATAAAAATGTATCCCCCATTGTGGCCCCACCCTACCCCCAGGGACCATGATTTGAACAAACTTGAATCTACACTACCTGAGGATGCTTACCCGCCAATTTGAGCTTTCCTGGCCGAACAGTTTTTGAGAAGAAGATTTTTAAAGATTTTCTCTATATATTCCTATGTAAAACTTGATCCCCCAATTGTGGCCCCACCCTACCCCCGGAGACCATGATTT…
scaffold1004	447357	448295	TCONS_00041291	-	lincRNA	tandem_repeat	Satellite	ATCCCCCAATTGTGGCCCCACCCTACCCCAGGGACCATGATTTGAACAAACTTGAATCTACACTACCTGAGGATGCTTCCACTCAAATTTGAGCTTTCCTGGCCTAATAGTTTTTGAGAAGAAGATTTTTAAAGATTTTCTCTATATATTCCTATGTAAAACTTG
scaffold1004	447488	448294	TCONS_00041291	-	lincRNA	tandem_repeat	Satellite	AAGATTTTCTCTATATATTCCTATGTAAAACTTGATCCCCCAATTGTGGCCCCACCCTACCCCAGGGACCATGATTTGAACAAACTTGAATCTACACTACCTGAGGATGCTTCCACTCAAATTTGAGCTTTCCTGGCCTAATAGTTTTTGAGAAG
scaffold1004	447153	448292	TCONS_00041291	-	lincRNA	tandem_repeat	Satellite	AAGAAGATTTTTAAAGATTTTCTCTATATATTCCTATGTAAAACTTGATCCCCCAATTGTGGCCCCACCCTACCCCTGGGACCATGATTTGAACAAACTTGAATCTACACTACCTGAGGATGCTTCCACTAAAATTTGAGCTTTCCTGGCCTAATAGTTTTTGAGAAGAAGATTATCTCTATATATTCCTATGTAAAACTTGATCCCCCATTGTGGCCCCACCCTACCCCCAGGGACCATGATTTGAACAAACTTGAATCTACACTACCTGAGGATGTTCCCTCAAATTTGAGCTTTCTTGGCCCAATAGTTTTTGAG
scaffold1004	447166	448295	TCONS_00041291	-	lincRNA	tandem_repeat	Satellite	AAGATTTTCTCTATATATTCCTATGTAAAACTTGATCCCCCAATTGTGGCCCCACCCTACCCCAGGACCATGATTTGAACAAACTTGAATCTACACTACCCAAGGATGCTTCCACTCAAATTTGAGCTTTCCTGGCCAAATAGTTTTGAGAAAAAGATTTTTAAGAGATATTCTCTATGTATAAAAATGTATCCCCCATTGTGGCCCCACCCTACCCCCAGGGACCATGATTTGAACAAACTTGAATCTACACTACCTGAGGATGCTTACCCGCCAATTTGAGCTTTCCTGGCCGAACAGTTTTTGAGAAGAAGATTTTTAAAGATTTTCTCTATATATTCCTATGTAAAACTTGATCCCCCAATTGTGGCCCCACCCTACCCCCGGAGACCATGATTT…
scaffold1004	579600	579628	TCONS_00041068	-	lincRNA	tandem_repeat	Minisatellite	AACCAATGAGTCTAT
scaffold1009	1207261	1207405	TCONS_00043209	-	lincRNA	tandem_repeat	Satellite	TCCTGTAAAATGACATAAGGGGACACCTGGTCACCCTACAATAAATGACCAATGACTCTCCATAGTGTAAAATGACATAAGGTCATGACTGGTGATTCTCTG
scaffold1009	1207345	1207405	TCONS_00043209	-	lincRNA	tandem_repeat	Minisatellite	ATGACCGGTGACTCTCTATACTGTAAAATGACATAAGGTGACCCTGGTCACCCTACAGTGG
scaffold1009	178249	178874	TCONS_00042017	-	lincRNA	tandem_repeat	Satellite	ACCATGATTTGAACAAACTAAAATCTACACTACCTGAGGATGCTTCCATTTTAATTTGAGCTTTCCTGGCGTCATAGTTTTTGAGAAGAAAGTTTAAAGATTTTCTCTATATATTCCTATGTAAAACTTGATCCCCCTACTGTGGCCCTACCCTACCCCCGGG
scaffold1009	178249	178874	TCONS_00043413	+	lincRNA	tandem_repeat	Satellite	ACCATGATTTGAACAAACTAAAATCTACACTACCTGAGGATGCTTCCATTTTAATTTGAGCTTTCCTGGCGTCATAGTTTTTGAGAAGAAAGTTTAAAGATTTTCTCTATATATTCCTATGTAAAACTTGATCCCCCTACTGTGGCCCTACCCTACCCCCGGG
scaffold1009	531808	531820	TCONS_00043993	-	lincRNA	tandem_repeat	Microsatellite	GA
scaffold1009	531812	531820	TCONS_00041608	+	lincRNA	tandem_repeat	Microsatellite	GA
scaffold1009	861350	861414	TCONS_00041715	+	lincRNA	tandem_repeat	Minisatellite	AAACCACCAATAAGTAATGTATTCGACTATCTCTCGAATA
scaffold1009	897257	897299	TCONS_00042753	+	lincRNA	tandem_repeat	Minisatellite	TTTATACCTTACAATTTCAAT
scaffold1009	911148	911266	TCONS_00041741	+	lincRNA	tandem_repeat	Minisatellite	GTCTCTGATATAATAATGTTATATCT
scaffold1009	911641	912220	TCONS_00041741	+	lincRNA	tandem_repeat	Satellite	AACTTAGTCATTTTTGGCAAAATATTGCATATAGGGTACCCTCATTGTACGGATAACTCCTCCTACAGTTTTCAAGATAGGAAGTTGTTGTTTTGCAGATCAATTGTACATATATCAGAGGTGTGCATATTGCTAGGATTTTGATTTCAGATAATTTATGAAAAAAATACCAGCTTTTG
scaffold1009	912994	913111	TCONS_00041741	+	lincRNA	tandem_repeat	Minisatellite	GTCTCTGATATAATAATGTTATATCT
scaffold1009	911148	911266	TCONS_00041740	+	lincRNA	tandem_repeat	Minisatellite	GTCTCTGATATAATAATGTTATATCT
scaffold1009	911641	912220	TCONS_00041740	+	lincRNA	tandem_repeat	Satellite	AACTTAGTCATTTTTGGCAAAATATTGCATATAGGGTACCCTCATTGTACGGATAACTCCTCCTACAGTTTTCAAGATAGGAAGTTGTTGTTTTGCAGATCAATTGTACATATATCAGAGGTGTGCATATTGCTAGGATTTTGATTTCAGATAATTTATGAAAAAAATACCAGCTTTTG
scaffold1009	912994	913111	TCONS_00041740	+	lincRNA	tandem_repeat	Minisatellite	GTCTCTGATATAATAATGTTATATCT
scaffold1009	916695	916804	TCONS_00041743	+	lincRNA	tandem_repeat	Minisatellite	TTGTACTGTCACATTTAGACAATAAGTCTGTCCACAGTCATTGTACTGTCACAGTCA
scaffold1009	916740	917089	TCONS_00041743	+	lincRNA	tandem_repeat	Minisatellite	CTGTCCACAGTTATTGTACTGTCACATTTAGACGATTAGT
scaffold1009	916695	917038	TCONS_00041743	+	lincRNA	tandem_repeat	Minisatellite	TTGTACTGTCACATTTAGACGATTAGTCTGTCCACAGTTATTGTACTGTCACAGTCATTGTACTGTCACATTTAGACGATAGTCTGTCCACAGTTA
scaffold1009	916819	916998	TCONS_00041743	+	lincRNA	tandem_repeat	Minisatellite	CTGTCACAGTTATTGTACTGTCACATTTAGACGATTAGTCTGTCCACAGTTATTGTA
scaffold1009	916695	917078	TCONS_00041743	+	lincRNA	tandem_repeat	Satellite	TTGTACTGTCACATTTAGACAATAAGTCTGTCCACAGTTATTGTACTGTCACAGTCATTGTACTGTCACATTTAGACGATAAGTCTGTCCACAGTCATTGTACTGTCACATTTAGACGATTAGTCTGTCCACAGTTATTGTACCGTCACATTTAGACAATTAGTCTGTCCACAGTTATTGTACTGTCACAGTTA
scaffold1009	917758	917814	TCONS_00041743	+	lincRNA	tandem_repeat	Microsatellite	GA
scaffold1009	9486	9599	TCONS_00042546	+	lincRNA	tandem_repeat	Minisatellite	ACACATAGAGCACACACGTATAAACACACACATTTCTTACATACACACTTTACTGCTTTGTGAAGTCAGCACATACAATTATTTGTGTGAAGCTTG
scaffold1009	9712	9912	TCONS_00042546	+	lincRNA	tandem_repeat	Minisatellite	GTATATACACACACATTTCTTACATACACACTTTACCGCTTTGTGAAGTCAGCACATACATTTATATGTGTGAAGCTTGACACATAGAGCACACAT
scaffold101	201210	201212	TCONS_00045191	+	lincRNA	tandem_repeat	Satellite	TTTATTTGATATCAAGAAAAAGGGGCCAGACCCCTCAAATTAGGGGCCAAAAGGGCTCTAAAGTCTTTTTACAATAACTCTTTACTGAACAATATTTTATTATCAATTATAGAAGCAAAAATGTTCATTGTACAGCTGGTTAACTATACAGTACCATACCTAAGTCATATATTACGTAATTAGGGGTTTCAAGGGGCCAGAAGCTCAAAACTATGATCATTAATATCTGAAAAAGGAGAAATATTTTAAAAACCAATGCAGAACAAAAGTTGTTCAAAAAAAATTTTAAACAATATGAAACCAAAAATGTTTTTGTTAGTGACCCAAGTAAGGAGTTAAAGGGTCAGCCCATAAAACACATTCGTACAGATATCCCAAGAACGGTTAACAATTCATGAA…
scaffold101	201491	201500	TCONS_00045191	+	lincRNA	tandem_repeat	Minisatellite	TTTGTTAAGTCGTACTTAAAATCAAAAAGGG
scaffold101	363757	363816	TCONS_00045416	-	lincRNA	tandem_repeat	Minisatellite	TTGGGGTTCC
scaffold101	363757	363816	TCONS_00045416	-	lincRNA	tandem_repeat	Minisatellite	TTGGGGTTCCTTGGGGTTCC
scaffold101	363757	363816	TCONS_00045416	-	lincRNA	tandem_repeat	Minisatellite	TTGGGGTATCCTTGGGGTTCCTTGGGGTTTCC
scaffold101	474888	474920	TCONS_00046330	+	lincRNA	tandem_repeat	Minisatellite	AGCCAGTTACGAGT
scaffold101	474900	474975	TCONS_00046330	+	lincRNA	tandem_repeat	Minisatellite	GTAGCCAGTTACTAGTAGCCAACTTTTCTTACTCTC
scaffold101	474974	474975	TCONS_00046330	+	lincRNA	tandem_repeat	Minisatellite	GTAGCCAGTTACTA
scaffold101	474844	474975	TCONS_00046330	+	lincRNA	tandem_repeat	Minisatellite	ATCTCGTAGCCAGTTACTAGTAGCTAGCTTTTCTTACTTCTCGAAGCCAGTTACTAGTAGCCAGTTACGAGTAGCCAACTTTGATTTT
scaffold1014	167538	167568	TCONS_00046965	-	lincRNA	tandem_repeat	Minisatellite	GAGGCATCAACTTTAT
scaffold1014	446663	446714	TCONS_00047889	-	lincRNA	tandem_repeat	Microsatellite	TC
scaffold1016	132031	132271	TCONS_00049330	+	lincRNA	tandem_repeat	Satellite	AAAGTTTAAAGATTTTCTCTATATATTCCTATGTAAAACTTGATCCCCTACTGTGGCCCAACCCTACCCCCGGGGACCATGATTTGAACAAACAAAATATTCACTTCCTGAGGATGCTTCCATTTTAATTGGAGCTTTCCTGGCGTCATAGTTTTGAGAAG
scaffold1016	343108	343310	TCONS_00048462	+	lincRNA	tandem_repeat	Satellite	AAATCTTTAAAAATCTTCTTCTCAGAAACTAATCAGCCAGGAAAGCTGAAACTTGTGTGGAAGCATCCTCAGGTAGTGTAGATTCAAAGTTGTGAAAATCATGACCCCCAGGGGTAGGGTGGGGCCACAATGGGGGGTCGAAGTTTTACATAGGAATATATAGAGT
scaffold1016	476273	476321	TCONS_00049114	+	lincRNA	tandem_repeat	Microsatellite	TC
scaffold1016	50205	51270	TCONS_00048333	+	lincRNA	tandem_repeat	Satellite	AAATCCCTAATTACGTAATAAATGGGCGTGGCAATAATTTTTTCTAATAGATATTGGTACGATCAACAACTTTGCTTCTATAATGCATTACAAAATTTTTATCGTTTTTAAGTTATTTGTAATAGAGTTTAAGACTGCCTTGGCCCCTAATTTAAGGGGCCAGCCCCTTTTTCTTGATTTCTTTGAAAAGGTCATAAGAATACTAACAATTTTTGTTCTTACACCCATCCAAAATTGTTGATCATTTTTGAGATACAAATGTTTGAATATTTTAGGGGCCAGCCCTCTAGATCCTTAATGGGGACAGAAATTCGTGTTTTGATAATAGGAATCGATTTAAATCATAAATTCAAACACTTTCTCTTCTATGATGTCTAACAAAATATGTCTACTTCTCTA…
scaffold1017	203153	203708	TCONS_00050371	-	lincRNA	tandem_repeat	Satellite	CTGGCTGATTAGTTTCTGAGAAGAAGATTTTTAAAGATTTACTCTATATATTCCTATTTAAAACTTTAACACCCCCCCCCCCCAATGTGGCCCACCCTATCCCCGGGGTCATGTTTTTCACAACTTTGAATCTACACTACCTGAGGATGCTTCCACACAAGTTTCAGCTTTC
scaffold1017	205582	205709	TCONS_00050371	-	lincRNA	tandem_repeat	Minisatellite	TGACCTTGGTCTGTAATGGCGATACAGCTG
scaffold1017	207054	207102	TCONS_00050371	-	lincRNA	tandem_repeat	Minisatellite	TTCGTTATATCCGTAAA
scaffold1017	207054	207094	TCONS_00050371	-	lincRNA	tandem_repeat	Minisatellite	TTCGTTATATCCGAAA
scaffold1017	207244	207311	TCONS_00050371	-	lincRNA	tandem_repeat	Minisatellite	TGACCTTGGTCTGTGATGGCAGAACAGGTG
scaffold1017	624021	624060	TCONS_00050205	+	lincRNA	tandem_repeat	Minisatellite	CATGAGCCT
scaffold1017	788265	788593	TCONS_00051394	-	lincRNA	tandem_repeat	Minisatellite	AACTACATGTACCTGATGCACATCTTTGTTTATAAATAATTCAAGTCAGGATTTTTTTTACATAGCTATAACATCCAATTCATGGTATTC
scaffold1017	788518	788668	TCONS_00051394	-	lincRNA	tandem_repeat	Minisatellite	TAACACCCAATTCATGGTATTCAACTACATGTACCTGATGCACATCTTTGTTTATAAATAATTCAAGTCAGGATT
scaffold1017	788441	788758	TCONS_00051394	-	lincRNA	tandem_repeat	Satellite	CATGGTATTCAACTACATGTACCTGATGCACATCTTTGTTTATAAATAATTAAAGTCAGGATTTTTTTACATAGCTATAACACCCAATTCATGGTATTCAACTACATGTACCTGATGCATATCTTTGTTTATAAATAATTCAAGTCAGGATTTAACATCCAATT
scaffold1017	788593	788796	TCONS_00051394	-	lincRNA	tandem_repeat	Minisatellite	TAACATCCAATTCATGGTATTCAACTACATGTACCTGATGCACATCTTTGTTTATAAATAATTCAAGTCAGGATTTTTTTACATAGCTA
scaffold1017	788333	788796	TCONS_00051394	-	lincRNA	tandem_repeat	Satellite	TAACATCCAATTCATGGTATTCAACTACATGTACCTGATGCACATCTTTGTTTATAAATAATTCAAGTCAGGATTTTTTTTACATAGCATATAACATCCAATTCTACATGGTATTCAACTACATGTACCTGATGCACATCTTTGTTTATAAATAATTAAAGTCAGGATTTTTTTACATAGCTATAACACCCAATTCATGGTATTCAACTACATGTACCTGATGCATATCTTTGTTTATAAATAATTCAAGTCAGGATT
scaffold1018	20233	20322	TCONS_00051449	+	lincRNA	tandem_repeat	Minisatellite	TTAGGTCTTTCCACCTTTCAGGTGAAAGACCTTTTGTTTTTCTTATGTTT
scaffold1018	20228	20322	TCONS_00051449	+	lincRNA	tandem_repeat	Minisatellite	TTTTATTAGGTCTTTCCACCTTTCAGGTGAAAGACCTTTTGTTTTTCTTATGTT
scaffold1018	22379	22436	TCONS_00052033	-	lincRNA	tandem_repeat	Microsatellite	TTGACC
scaffold1018	22379	22436	TCONS_00052033	-	lincRNA	tandem_repeat	Minisatellite	TTGACCTTGACC
scaffold1018	22538	22583	TCONS_00052033	-	lincRNA	tandem_repeat	Minisatellite	TTTGACCTGACCCTTGACC
scaffold1018	22538	22583	TCONS_00052033	-	lincRNA	tandem_repeat	Minisatellite	TTTGACC
scaffold1018	36099	36200	TCONS_00051635	-	lincRNA	tandem_repeat	Minisatellite	TTAGGTCTTTCCACCTTTCAGGTGAAAGACCTCTTGTTTTTCTTATGTTT
scaffold1018	37008	37050	TCONS_00051635	-	lincRNA	tandem_repeat	Minisatellite	TGACCT
scaffold1018	37008	37040	TCONS_00051635	-	lincRNA	tandem_repeat	Minisatellite	TGACCTT
scaffold1018	37008	37050	TCONS_00051635	-	lincRNA	tandem_repeat	Minisatellite	TGACCTTGACCTT
scaffold1018	37167	37218	TCONS_00051635	-	lincRNA	tandem_repeat	Microsatellite	TTGACC
scaffold1018	37167	37218	TCONS_00051635	-	lincRNA	tandem_repeat	Minisatellite	TTGACCTTGACC
scaffold1018	37168	37217	TCONS_00051635	-	lincRNA	tandem_repeat	Minisatellite	TGACCTTTGACCTCGACCA
scaffold1018	37095	37298	TCONS_00051635	-	lincRNA	tandem_repeat	Satellite	TCAGATTCATTTATATGTACAAAAAGCTCTTTTAAACACGAATCACACTCCCACCCCCTATATTTTTAGGTTTGACCTTGACCTTCGACCTTGACCTTTGACCTGACCATGACCTTTGACCTTAAAGAACAAATGAGTAACAAGTATATGCAACATATACATT
scaffold1018	36117	36200	TCONS_00052409	-	lincRNA	tandem_repeat	Minisatellite	TTAGGTCTTTCCACCTTTCAGGTGAAAGACCTCTTGTTTTTCTTATGTTT
scaffold1018	37008	37050	TCONS_00052409	-	lincRNA	tandem_repeat	Minisatellite	TGACCT
scaffold1018	37008	37040	TCONS_00052409	-	lincRNA	tandem_repeat	Minisatellite	TGACCTT
scaffold1018	37008	37050	TCONS_00052409	-	lincRNA	tandem_repeat	Minisatellite	TGACCTTGACCTT
scaffold1018	37167	37218	TCONS_00052409	-	lincRNA	tandem_repeat	Microsatellite	TTGACC
scaffold1018	37167	37218	TCONS_00052409	-	lincRNA	tandem_repeat	Minisatellite	TTGACCTTGACC
scaffold1018	37168	37217	TCONS_00052409	-	lincRNA	tandem_repeat	Minisatellite	TGACCTTTGACCTCGACCA
scaffold1018	37322	37372	TCONS_00052409	-	lincRNA	tandem_repeat	Minisatellite	TTGACCTTTGACCTGACC
scaffold1018	37322	37372	TCONS_00052409	-	lincRNA	tandem_repeat	Microsatellite	TTGACC
scaffold1018	37321	37372	TCONS_00052409	-	lincRNA	tandem_repeat	Minisatellite	TTTGACCTTGACC
scaffold1018	37095	37409	TCONS_00052409	-	lincRNA	tandem_repeat	Satellite	TCAGATTCATTTATATGTACAAAAAGCTCTTTTAAACACGAATCACACTCCCACCCCCTATATTTTTAGGTTTGACCTTGACCTTCGACCTTGACCTTTGACCTGACCATGACCTTTGACCTTAAAGAACAAATGAGTAACAAGTATATGCAACATATACATT
scaffold1018	36162	36200	TCONS_00052236	+	lincRNA	tandem_repeat	Minisatellite	TTAGGTCTTTCCACCTTTCAGGTGAAAGACCTCTTGTTTTTCTTATGTTT
scaffold1018	37008	37050	TCONS_00052236	+	lincRNA	tandem_repeat	Minisatellite	TGACCT
scaffold1018	37008	37040	TCONS_00052236	+	lincRNA	tandem_repeat	Minisatellite	TGACCTT
scaffold1018	37008	37050	TCONS_00052236	+	lincRNA	tandem_repeat	Minisatellite	TGACCTTGACCTT
scaffold1018	37167	37218	TCONS_00052236	+	lincRNA	tandem_repeat	Microsatellite	TTGACC
scaffold1018	37167	37218	TCONS_00052236	+	lincRNA	tandem_repeat	Minisatellite	TTGACCTTGACC
scaffold1018	37168	37217	TCONS_00052236	+	lincRNA	tandem_repeat	Minisatellite	TGACCTTTGACCTCGACCA
scaffold1018	37322	37372	TCONS_00052236	+	lincRNA	tandem_repeat	Minisatellite	TTGACCTTTGACCTGACC
scaffold1018	37322	37372	TCONS_00052236	+	lincRNA	tandem_repeat	Microsatellite	TTGACC
scaffold1018	37321	37372	TCONS_00052236	+	lincRNA	tandem_repeat	Minisatellite	TTTGACCTTGACC
scaffold1018	37095	37409	TCONS_00052236	+	lincRNA	tandem_repeat	Satellite	TCAGATTCATTTATATGTACAAAAAGCTCTTTTAAACACGAATCACACTCCCACCCCCTATATTTTTAGGTTTGACCTTGACCTTCGACCTTGACCTTTGACCTGACCATGACCTTTGACCTTAAAGAACAAATGAGTAACAAGTATATGCAACATATACATT
scaffold1018	381812	382005	TCONS_00052126	-	lincRNA	tandem_repeat	Minisatellite	TTTCAGTTAAAGTGAAAAGAGGAACGTTCCTCAGATTCTTTGTCAAGATTTCTGTTGAAGTGAAAAGAGGAACGTTCCTCAGATGACTTGTCAAGA
scaffold1018	381812	382005	TCONS_00052126	-	lincRNA	tandem_repeat	Satellite	TTTCAGTTAAAGAGAAAAGAGGAACGTTCCTCAAGATGACTCGTCAAGATTTCAGTTAAAGTGAAAAGAGGAACGTTCCTCAGATGACTTGTCAAGATTTCAGTTGAAGTGAAAAGAGGAACGTTCCGCAGATTCTTTGTCAAGA
scaffold1018	381825	382005	TCONS_00052126	-	lincRNA	tandem_repeat	Minisatellite	GAAAAGAGGAACGTTCCTCAGATGACTTGTCAAGATTTCTGTTGAAGT
scaffold1018	489905	490278	TCONS_00052720	+	lincRNA	tandem_repeat	Satellite	TCTCAGCAGCTATTTATCGCAGATGCTTGAAATTTTAACACACTATTTGTTTAGGCATGCCATATCGTGGGATATATTTTTGTACCAATCGGACGTCAACTTCCTGTTAAATGACGACTTTGTTTATTTTTTGCCAAAATTTTCAAACAAATTTTCGTCAAAGATT
scaffold1018	559471	559487	TCONS_00051612	+	lincRNA	tandem_repeat	Microsatellite	TG
scaffold102	276188	276250	TCONS_00054733	+	lincRNA	tandem_repeat	Minisatellite	CACTGTACTCCACTGTACCCCACTGGACAGAGC
scaffold102	276240	276283	TCONS_00054733	+	lincRNA	tandem_repeat	Minisatellite	CCACTGACCAGCACAGTACCTAC
scaffold102	276264	276316	TCONS_00054733	+	lincRNA	tandem_repeat	Minisatellite	CACTGACCAGCACTGTACCTCACTGTACACCACTGTACGGGG
scaffold102	276144	276316	TCONS_00054733	+	lincRNA	tandem_repeat	Minisatellite	ACTGTACACCACTGTAACCCACTGTACGGGGCACTGACCAGCACTGTACCCCACTGTACACCACTGTACAGGGCACTGACAAAC
scaffold102	276131	276316	TCONS_00054733	+	lincRNA	tandem_repeat	Minisatellite	ACCACTGTAC
scaffold102	276188	276250	TCONS_00055228	-	lincRNA	tandem_repeat	Minisatellite	CACTGTACTCCACTGTACCCCACTGGACAGAGC
scaffold102	276240	276283	TCONS_00055228	-	lincRNA	tandem_repeat	Minisatellite	CCACTGACCAGCACAGTACCTAC
scaffold102	276264	276318	TCONS_00055228	-	lincRNA	tandem_repeat	Minisatellite	CACTGACCAGCACTGTACCTCACTGTACACCACTGTACGGGG
scaffold102	276144	276318	TCONS_00055228	-	lincRNA	tandem_repeat	Minisatellite	ACTGTACACCACTGTAACCCACTGTACGGGGCACTGACCAGCACTGTACCCCACTGTACACCACTGTACAGGGCACTGACAAAC
scaffold102	276131	276318	TCONS_00055228	-	lincRNA	tandem_repeat	Minisatellite	ACCACTGTAC
scaffold1020	228353	228397	TCONS_00056481	+	lincRNA	tandem_repeat	Microsatellite	AT
scaffold1020	228413	228480	TCONS_00056481	+	lincRNA	tandem_repeat	Minisatellite	TTAAAATTTAAGGTATGGTTTTAAAACTT
scaffold1020	229102	229139	TCONS_00056481	+	lincRNA	tandem_repeat	Minisatellite	TAAGTTCCTGGATAAT
scaffold1020	228353	228397	TCONS_00056321	+	lincRNA	tandem_repeat	Microsatellite	AT
scaffold1020	228413	228480	TCONS_00056321	+	lincRNA	tandem_repeat	Minisatellite	TTAAAATTTAAGGTATGGTTTTAAAACTT
scaffold1020	229102	229139	TCONS_00056321	+	lincRNA	tandem_repeat	Minisatellite	TAAGTTCCTGGATAAT
scaffold1020	228353	228397	TCONS_00056609	+	lincRNA	tandem_repeat	Microsatellite	AT
scaffold1020	228413	228480	TCONS_00056609	+	lincRNA	tandem_repeat	Minisatellite	TTAAAATTTAAGGTATGGTTTTAAAACTT
scaffold1020	229102	229139	TCONS_00056609	+	lincRNA	tandem_repeat	Minisatellite	TAAGTTCCTGGATAAT
scaffold1021	464633	464667	TCONS_00057126	-	lincRNA	tandem_repeat	Minisatellite	GTAATTTGTGAAACTA
scaffold1024	1728533	1728586	TCONS_00062000	-	lincRNA	tandem_repeat	Minisatellite	GCCAACGTTGAACTAACATTAG
scaffold1024	1730071	1730100	TCONS_00062000	-	lincRNA	tandem_repeat	Minisatellite	ATTAATT
scaffold1024	1728533	1728586	TCONS_00061280	-	lincRNA	tandem_repeat	Minisatellite	GCCAACGTTGAACTAACATTAG
scaffold1024	523205	523244	TCONS_00058374	+	lincRNA	tandem_repeat	Minisatellite	TTTTAAACAAC
scaffold1024	523586	523648	TCONS_00058374	+	lincRNA	tandem_repeat	Minisatellite	AAAATGAGAAGATGGAATTCAGATGCTTTT
scaffold1024	523205	523244	TCONS_00060436	+	lincRNA	tandem_repeat	Minisatellite	TTTTAAACAAC
scaffold1024	523586	523648	TCONS_00060436	+	lincRNA	tandem_repeat	Minisatellite	AAAATGAGAAGATGGAATTCAGATGCTTTT
scaffold1024	629626	629651	TCONS_00058967	-	lincRNA	tandem_repeat	Microsatellite	AAT
scaffold1024	951677	951743	TCONS_00059107	-	lincRNA	tandem_repeat	Minisatellite	GAATCTC
scaffold1024	951677	951743	TCONS_00059107	-	lincRNA	tandem_repeat	Minisatellite	GAATCTCGAATTTCGAATCTC
scaffold1024	957327	957358	TCONS_00058521	+	lincRNA	tandem_repeat	Minisatellite	CATGTAGTGTAAATT
scaffold1024	959694	959749	TCONS_00058521	+	lincRNA	tandem_repeat	Microsatellite	AG
scaffold1024	960345	960392	TCONS_00058521	+	lincRNA	tandem_repeat	Microsatellite	AG
scaffold1024	960964	960997	TCONS_00058521	+	lincRNA	tandem_repeat	Minisatellite	ACACGCTCGCT
scaffold1024	960993	961099	TCONS_00058521	+	lincRNA	tandem_repeat	Minisatellite	CGCTGAACGGTTTACACGAAA
scaffold1024	961488	961728	TCONS_00058521	+	lincRNA	tandem_repeat	Satellite	GGTTTTTCAGTATTCGGCAGGATTTGTTTTTTCTTCTCACATTAATATTCTTATTGGTGTCAGAGAATACGATGTAAAAATACTAACTGTAAATAAACCTGTAATTATTCACATTGATATTT
scaffold1024	962689	962834	TCONS_00058521	+	lincRNA	tandem_repeat	Minisatellite	CACGCTTTGCCCGAAACGCTA
scaffold1024	962744	962834	TCONS_00058521	+	lincRNA	tandem_repeat	Minisatellite	CGAAACGCTAAACGGTTTACA
scaffold1031	285543	285592	TCONS_00064122	-	lincRNA	tandem_repeat	Microsatellite	AT
scaffold1031	287048	287094	TCONS_00064122	-	lincRNA	tandem_repeat	Minisatellite	CTCTGGGTTTA
scaffold1031	287049	287091	TCONS_00064122	-	lincRNA	tandem_repeat	Minisatellite	TCTGGGTTTACTGTGGGTTTAA
scaffold1031	290018	290072	TCONS_00064122	-	lincRNA	tandem_repeat	Microsatellite	GA
scaffold1031	285543	285592	TCONS_00063461	-	lincRNA	tandem_repeat	Microsatellite	AT
scaffold1031	287048	287094	TCONS_00063461	-	lincRNA	tandem_repeat	Minisatellite	CTCTGGGTTTA
scaffold1031	287049	287091	TCONS_00063461	-	lincRNA	tandem_repeat	Minisatellite	TCTGGGTTTACTGTGGGTTTAA
scaffold1031	290018	290072	TCONS_00063461	-	lincRNA	tandem_repeat	Microsatellite	GA
scaffold1031	311824	312203	TCONS_00063296	+	lincRNA	tandem_repeat	Minisatellite	GATCATCACCCTT
scaffold1031	311820	313266	TCONS_00063296	+	lincRNA	tandem_repeat	Minisatellite	CGTGGATCGTCACCCTTGATCATCAC
scaffold1031	312449	312516	TCONS_00063296	+	lincRNA	tandem_repeat	Minisatellite	ATCGTCACTCTTG
scaffold1031	320073	320115	TCONS_00063296	+	lincRNA	tandem_repeat	Microsatellite	TC
scaffold1031	325212	325251	TCONS_00063296	+	lincRNA	tandem_repeat	Minisatellite	TGTAACAAAGACTGAAATATT
scaffold1032	50294	50516	TCONS_00064791	-	lincRNA	tandem_repeat	Satellite	AAAAACTAAATGCATGATTATGATGTCCATGAAGCCCTCTACCTAAATTGTGAAATTCATGACCCCTGGGTCAGGGGTTCAGGCTCTAGGGTGGGGCCAATATGGCCAAATAGTAAAAATGTATTAAATCTTAGAAAATCTTCTTCTCTACTCCCATATATATTTGTT
scaffold1035	176609	176719	TCONS_00065977	+	lincRNA	tandem_repeat	Minisatellite	CATCCATGGTTATCGTAATATCCTCGGGCGAGTACATAGCGTGACACAGGTGACC
scaffold1036	241964	242613	TCONS_00066498	+	lincRNA	tandem_repeat	Satellite	TGTCCGGTCCATATCTTTCTTATGGAGAAGCATTGGAAGTTCTTACTTCACACAAAGATTGCTTATGACCTAAGGGTGTGTCATGACCTTGACCCAAGGTCATTCGGGCAAGGTCAAGGTCACTGGCAGAAAAAATACAAAATTCA
scaffold1036	243717	243748	TCONS_00066498	+	lincRNA	tandem_repeat	Minisatellite	GTCCCGGACATAT
scaffold1036	241964	242613	TCONS_00066499	+	lincRNA	tandem_repeat	Satellite	TGTCCGGTCCATATCTTTCTTATGGAGAAGCATTGGAAGTTCTTACTTCACACAAAGATTGCTTATGACCTAAGGGTGTGTCATGACCTTGACCCAAGGTCATTCGGGCAAGGTCAAGGTCACTGGCAGAAAAAATACAAAATTCA
scaffold1036	243717	243748	TCONS_00066499	+	lincRNA	tandem_repeat	Minisatellite	GTCCCGGACATAT
scaffold1036	248812	248853	TCONS_00066499	+	lincRNA	tandem_repeat	Microsatellite	TGTC
scaffold1036	249015	249151	TCONS_00066499	+	lincRNA	tandem_repeat	Satellite	AAATCTTTAAAAATCTTCTTCTCAGAAACTAATCAGCCAGGAAAGCTGAAACTTGTGTGGAAGCATCCTCAGGTAGTGTAGATACAAAGTTGTGAAAATCATGACCCCCGGGGGTAGGGTGGGGCCACAATGGGGGGTCGAACTTTAACATAGGAATATATAGAGT
scaffold1036	255726	255791	TCONS_00066698	-	lincRNA	tandem_repeat	Minisatellite	TTAAGGTCTTCCGTTTCCAACGGAAGACCTTATAGAGATTGTAATGTTTTTTATTATTA
scaffold1036	492833	492862	TCONS_00066600	+	lincRNA	tandem_repeat	Minisatellite	GGACTCCGAGACTCA
scaffold1036	493849	494427	TCONS_00066600	+	lincRNA	tandem_repeat	Minisatellite	ATAAGGTATATCATACTGTGTGTTGTATGGTGACACAGCTCCTGTCTGTTGTTGTAAATGT
scaffold1036	493849	494427	TCONS_00066600	+	lincRNA	tandem_repeat	Satellite	ATAAGGTATATCCTACTGTGTGTTGTATGGTGACACAACTCCTGTCTGTGTTATCAATGTATAAGGGACATCAAACTGTGTTGTTTGGTGACACAGCTCCTGTCTGTTGTTGTTAATGTATAAGGTATATCCTACTGTGTGTTGTGTGGTGACACAGCTCCTGTCTGTTTGTTGTAAATAT
scaffold1036	494108	494203	TCONS_00066600	+	lincRNA	tandem_repeat	Minisatellite	TGTTGTTGGTGACACAGCTCCTGTCTGT
scaffold1036	494291	494387	TCONS_00066600	+	lincRNA	tandem_repeat	Minisatellite	TGTTGTATGGTGACAAAGTTCCTGTCTGT
scaffold1036	498163	499558	TCONS_00066600	+	lincRNA	tandem_repeat	Minisatellite	GAGTATTATATTACGACAACCATAGATCTAACGGTTAACAGATTAAACACCTAGATCCCATAAAGAGTACGTGTATTAATAGGATA
scaffold1036	500836	500865	TCONS_00066600	+	lincRNA	tandem_repeat	Minisatellite	GGACTCCGAGACTCA
scaffold1036	490971	491544	TCONS_00066600	+	lincRNA	tandem_repeat	Minisatellite	CACCTAGATCCCATAAAGAGTACGTGTATTAATAGGATAGAGTATAATATTACGACAACCATAGTTCTGACGGTTCACAGATTAAA
scaffold1036	525030	525095	TCONS_00067595	-	lincRNA	tandem_repeat	Microsatellite	TC
scaffold1036	525174	525211	TCONS_00067595	-	lincRNA	tandem_repeat	Microsatellite	TC
scaffold1036	525174	525211	TCONS_00067595	-	lincRNA	tandem_repeat	Minisatellite	TCTCTCTCCTCTCTCTCTC
scaffold1036	533804	534027	TCONS_00066948	+	lincRNA	tandem_repeat	Minisatellite	GTTTGATTGACTTACTGAATCATCCCTGGTGTC
scaffold1036	534213	534245	TCONS_00067076	-	lincRNA	tandem_repeat	Minisatellite	TGTCGTTGGATTGAATTACTGAATCACTCCTGGTGTCGTTGGATTGAATTAC
scaffold1036	534213	534264	TCONS_00067076	-	lincRNA	tandem_repeat	Minisatellite	TGTCGTTGGATTGAATTACTGAATCATTCCTGG
scaffold1036	534213	534265	TCONS_00067076	-	lincRNA	tandem_repeat	Minisatellite	TGTCGTTGGATTGACTTACTGAATATTACCTGGTGTCGTTGGATTGAATTACTGAATTACTCCTGGCGTCGTTTGATTGACTTAC
scaffold1036	534213	534273	TCONS_00067076	-	lincRNA	tandem_repeat	Minisatellite	GTCGTTAGATTGAATTACTGAATCATTCCTGGC
scaffold1036	534814	534857	TCONS_00067076	-	lincRNA	tandem_repeat	Microsatellite	TC
scaffold1036	535018	535089	TCONS_00067076	-	lincRNA	tandem_repeat	Minisatellite	AAGACAATCATACTGTTGT
scaffold1036	535591	535665	TCONS_00067076	-	lincRNA	tandem_repeat	Microsatellite	TC
scaffold1036	540317	540355	TCONS_00067076	-	lincRNA	tandem_repeat	Microsatellite	GA
scaffold1036	540619	540658	TCONS_00067076	-	lincRNA	tandem_repeat	Microsatellite	TC
scaffold1036	541148	541191	TCONS_00067076	-	lincRNA	tandem_repeat	Microsatellite	TC
scaffold1036	543038	543239	TCONS_00067076	-	lincRNA	tandem_repeat	Microsatellite	CT
scaffold1036	543059	543183	TCONS_00067076	-	lincRNA	tandem_repeat	Minisatellite	TCTCTCTCGCTCTCTCTTTCTCTCTCTCTCTCTGTGTACTTTAAGATATAT
scaffold1037	307771	307798	TCONS_00068088	+	lincRNA	tandem_repeat	Minisatellite	CGTCCGTCTGTC
scaffold1041	267184	267323	TCONS_00069509	-	lincRNA	tandem_repeat	Minisatellite	TTAGAATATTCACATATAAGTCGTGATGTACAGACGTAGCGAGTTACCTACAGAA
scaffold1041	267392	267446	TCONS_00069509	-	lincRNA	tandem_repeat	Minisatellite	CCGCCTCCACCA
scaffold1041	267403	267456	TCONS_00069509	-	lincRNA	tandem_repeat	Minisatellite	ACCGCCTCCACCACCGCCTCT
scaffold1041	299444	299482	TCONS_00069151	-	lincRNA	tandem_repeat	Microsatellite	AG
scaffold1041	299455	299482	TCONS_00069035	+	lincRNA	tandem_repeat	Microsatellite	AG
scaffold1041	91722	91758	TCONS_00069220	+	lincRNA	tandem_repeat	Minisatellite	ATCTATAT
scaffold1045	106333	106640	TCONS_00069822	-	lincRNA	tandem_repeat	Satellite	TCTAAACTGAGCGCCTAGCGCCCAAACTAGGACTTGTGACACCCAAGTGACACCGGATTCTTGGGGACACGGGTGTCCCCCCGGGATCCCCGGTCCCAAAACGGGCAATATTAACACCGATTTCTGGCGCCAGGGCGCTGAGTAGACCCTATCACACTGTAAAATAGGGAG
scaffold105	272000	272007	TCONS_00070652	-	lincRNA	tandem_repeat	Minisatellite	CATTCTGTCCGTCCGT
scaffold105	272000	272047	TCONS_00070653	-	lincRNA	tandem_repeat	Minisatellite	CATTCTGTCCGTCCGT
scaffold1053	296229	296354	TCONS_00072019	-	lincRNA	tandem_repeat	Satellite	TTAAAGCTGCTTGGTCCGATTTTTTGGTTATTACAGTATATAATTTTTTTCCAAACAAACCATTTATCTTAAAAAGTTATGGACTTTCTCCTATTTACACCAGCAGAATCAGTCTCCTTTCAAAGTTAGAAATATTCAAAGTAAATAAAAATAACTTCTTTTTGGGCAAACGAAAAAACAAACCAAAATGCATCACGGGAATGTTTAGAAAATAAAAATATCAATGTATTTATGAATTGTTTACAAACATT
scaffold1053	6205	6382	TCONS_00071586	-	lincRNA	tandem_repeat	Minisatellite	TCTTGTTTTGAGTTCCTGCTATGGTTATTTGCTCGGCCAATTGATCAACACTGAGGAGG
scaffold1053	77431	77477	TCONS_00072067	+	lincRNA	tandem_repeat	Microsatellite	TC
scaffold1053	77546	77663	TCONS_00072067	+	lincRNA	tandem_repeat	Microsatellite	TC
scaffold1053	79834	79886	TCONS_00072067	+	lincRNA	tandem_repeat	Microsatellite	AG
scaffold1053	77431	77477	TCONS_00071884	+	lincRNA	tandem_repeat	Microsatellite	TC
scaffold1053	77546	77663	TCONS_00071884	+	lincRNA	tandem_repeat	Microsatellite	TC
scaffold1053	79834	79886	TCONS_00071884	+	lincRNA	tandem_repeat	Microsatellite	AG
scaffold1056	133024	133082	TCONS_00073283	-	lincRNA	tandem_repeat	Microsatellite	AG
scaffold1056	133024	133082	TCONS_00073284	-	lincRNA	tandem_repeat	Microsatellite	AG
scaffold1056	253756	253780	TCONS_00073406	+	lincRNA	tandem_repeat	Minisatellite	AGAGTAATGTT
scaffold1056	253986	254012	TCONS_00073406	+	lincRNA	tandem_repeat	Minisatellite	ACATTTATTTTA
scaffold1056	255650	255683	TCONS_00073406	+	lincRNA	tandem_repeat	Minisatellite	TGGTTGGAAATTGATT
scaffold1056	255650	255692	TCONS_00073406	+	lincRNA	tandem_repeat	Minisatellite	TGGTTGAAAATTGATT
scaffold106	615868	615904	TCONS_00074172	-	lincRNA	tandem_repeat	Minisatellite	TCCGTCTGTCTG
scaffold106	616030	616490	TCONS_00074172	-	lincRNA	tandem_repeat	Satellite	TTTAAAAATCTTCTTCTCAAGAACCACTGCACCAGAAATGCCAACATTTACACAAAAGCTTGTATATATAGTGAAGATTCTAAATTGTAAAAATTGTGACCCCCGGACCAAAACTGGGCCCCAGGCGGGGTTAAAAGTTTAACATAGAAATACATAGAATAAATG
scaffold1064	10939	10992	TCONS_00076365	-	lincRNA	tandem_repeat	Minisatellite	TATGCTATGCTATGAGATTTG
scaffold1064	11016	11049	TCONS_00076365	-	lincRNA	tandem_repeat	Microsatellite	TATGC
scaffold1064	11016	11049	TCONS_00076365	-	lincRNA	tandem_repeat	Minisatellite	TATGGTATGC
scaffold1064	134810	134851	TCONS_00076433	+	lincRNA	tandem_repeat	Satellite	GTCTTATAAGTTACACATACCGGGGAAGTATATATTTTTTTGTTTGTTTATAGTTTATAAAATTGATAAATTGTGTTATAAAATTGATAAACAAATGTTTGCAATTGACAATGACACCATAAAATGGA
scaffold1066	103539	103577	TCONS_00076738	-	lincRNA	tandem_repeat	Minisatellite	GCCAGTGTTGGTCATATGTTACGTACATTGGCCCACTGTTGG
scaffold107	203201	203254	TCONS_00078628	+	lincRNA	tandem_repeat	Minisatellite	GGTTTTTGTTAAGTCGTACGCAAAATAATTC
scaffold107	204627	204660	TCONS_00078922	-	lincRNA	tandem_repeat	Satellite	CTTTTATTTGATATCAAGAAAAAGGGGCTGGCCCCTCAAATTAGGGGCCAAAAGGGCTCAAAGTCTTTTTAAAATAACTCTTTACTGAAAAATAATTTATAATCAATCATAGAACCAAAAGTGTTCATTGTACAGCTGTTTATCTACAAAGAACCATACCTAAGTCATATGTTACGTAATTAGGGGTTTCAAGGGACCAGAAGTAAAAAACTTTGATCATTAATATCTAGAAAAAGAGAAATATTTTGAAAAGCATTGTAGAACTAAAAATGCTCAAAATAATGTTTTTAACAATATGAAACCTAAAAAAATTTTGTTGGTGGCCCCAGTAAAGAGTTAAAGGGTCGGCCCCTAAAACACAGTTGTTCAGATATCTCTAGAACGGTAACAATTCGAAAC…
scaffold107	488511	488533	TCONS_00077716	+	lincRNA	tandem_repeat	Microsatellite	AG
scaffold107	678564	678791	TCONS_00078061	-	lincRNA	tandem_repeat	Satellite	GGGCCACAATGGGGGATCGAAGTTTAACATAGGAATATATAGAGTAAATCTTTAAAAATCTTCTTCTCAGAAACTAATCAGCCAGGAAAGCTGAAACTTGTGTGGAAGCATCCTCAGGTAGTGTAGATTCAAAGTTGTGAAAATCATGACCCCCGGGGGTAGGATG
scaffold107	678564	678791	TCONS_00078061	-	lincRNA	tandem_repeat	Satellite	GGGCCACAATGGTGGGTCGAAGTTTAACATAGGAATATATAGAGTAAATCTTTAAAAATCTTCTTCTCAGAAACTAATCAGCCAGGAAAGCTGAAACTTGTGTGGAACCATCCCCAGGTAGTGTAAATTCAAAGTTGTGAAAATCATGACCCCCGGGGGTAGGATGGGGCCACAATGGGGGTCGAAGTTTAACATAGGAATATATAGAGTAAATCTTTAAAAATCTTCTTCTCAGAAACTAATCAGCCAGGAAAGCTGAAACTTGTGTGGAAGCATCCTCAGGTAGTGTAGATTCAAAGTTGTGAAAATCATAACCCCGGGGTAGGATGGGGGCCACAATGGGGGATCGAAGTTTAACATAGGAATATATAGAGTAAATCTTTAAAAATCTTCTTCTCA…
scaffold1070	80691	80774	TCONS_00079529	+	lincRNA	tandem_repeat	Minisatellite	ACCTTATATTAAGGCGGATTCC
scaffold1070	80841	80897	TCONS_00079529	+	lincRNA	tandem_repeat	Minisatellite	TTAAGGCGGATTCCTTTTTTGTT
scaffold1075	264	281	TCONS_00079691	+	lincRNA	tandem_repeat	Minisatellite	TTTTTGTGACACAGTTAAATA
scaffold1075	264	272	TCONS_00079691	+	lincRNA	tandem_repeat	Minisatellite	TTTTTTGTAAAACAGTTAAATGTTTTGTAACAGTTAAATT
scaffold1075	1404	1501	TCONS_00079691	+	lincRNA	tandem_repeat	Minisatellite	TAGAATATCAATACAAGTTATTAACATTGAGTGTATGACTGTGTTTATG
scaffold1077	111959	112081	TCONS_00080179	-	lincRNA	tandem_repeat	Minisatellite	ACGGTACGGTTCGTTCGCTTTGTGA
scaffold1077	111975	112097	TCONS_00080179	-	lincRNA	tandem_repeat	Minisatellite	CGCTTTGTGAACGGTACGGTT
scaffold1077	292344	292377	TCONS_00080079	+	lincRNA	tandem_repeat	Minisatellite	ACCCTAACTACGTCACT
scaffold1077	504071	504103	TCONS_00080635	-	lincRNA	tandem_repeat	Microsatellite	CT
scaffold1077	511730	511904	TCONS_00081003	-	lincRNA	tandem_repeat	Minisatellite	TATATATGACAATGACCCATCAATCCATGAACAGACACAAACATG
scaffold1077	511731	511899	TCONS_00081003	-	lincRNA	tandem_repeat	Minisatellite	ATATATGAAAATGACCCACAATCCATGAACAGACACAAACATGTATATATGACAATGACCCCCATTTAATCCACGAACAGACAC
scaffold1077	511926	512052	TCONS_00081003	-	lincRNA	tandem_repeat	Minisatellite	TATATATATATGACAATGACCCACAATCCATGAACAGACACAAA
scaffold1077	516086	516122	TCONS_00081003	-	lincRNA	tandem_repeat	Minisatellite	TTTTCAATTAC
scaffold1077	516673	516734	TCONS_00081003	-	lincRNA	tandem_repeat	Minisatellite	AAAGTAATTGAAATGTAATTAATTACATTTATC
scaffold1077	516684	516752	TCONS_00081003	-	lincRNA	tandem_repeat	Minisatellite	AATGTAATTAATTACATTTATCAAAGAAATC
scaffold1077	511990	512052	TCONS_00080639	-	lincRNA	tandem_repeat	Minisatellite	TATATATATATGACAATGACCCACAATCCATGAACAGACACAAA
scaffold1077	62771	62823	TCONS_00080153	-	lincRNA	tandem_repeat	Minisatellite	ATCAACTTTTATACATAATTTAC
scaffold1080	29706	30249	TCONS_00081402	+	lincRNA	tandem_repeat	Minisatellite	CTCTGCTATTTTACTCGACATCTTGTATTTACAGCTACAAGTATCATGTGGTATA
scaffold1086	536669	536744	TCONS_00084347	+	lincRNA	tandem_repeat	Microsatellite	TATC
scaffold1086	536724	536744	TCONS_00084023	+	lincRNA	tandem_repeat	Microsatellite	TATC
scaffold1093	318117	318186	TCONS_00087503	-	lincRNA	tandem_repeat	Minisatellite	GCCTCGGTATATATATACTCCTGTTATTAGCTTC
scaffold1093	318132	318332	TCONS_00087503	-	lincRNA	tandem_repeat	Minisatellite	TACTCCTGTTATTCGCTTCGCCTCTGTATATATATACTCCTGTTATTAGCTTCGCGAAGCAAATAAATTCCAAGGTTTTGCGTCGGTATT
scaffold1093	318480	318549	TCONS_00087503	-	lincRNA	tandem_repeat	Minisatellite	GCCTCGGTATATATATACTCCTGTTATAAGCTTC
scaffold1093	318084	318605	TCONS_00087503	-	lincRNA	tandem_repeat	Satellite	TTTTGCGTCGGTATTTACTCCTGTTATTCGCTTCGCTTTTAAAATGAAAACTTATATTTATCAAACTTTTAAAATCTTCATTCCCCCCCAAAAAATACCAAGCCCCATTTTTTATATATCTCTCCCCCAAAGAAACCCTTTTCCCGGAGAATTCTTCCTCTTGCAGTGCTATTTAGAATGAAATGCCTCGGTATATATATACTCCTGTTATTCGCTTCGCCTCTGTATATATATACTCCTGTTATAAGCTTCGCGAAGCAAATAAATTCCAAGGTTTTGCGTCGGTATTTACTCCTGTTATTCGCTTCGCCTCTGTATATATATACTCCTGTTATTAGCTTCGCGAAGCAAATAAATTCCAAGG
scaffold1093	318584	318605	TCONS_00087320	+	lincRNA	tandem_repeat	Satellite	TTTTGCGTCGGTATTTACTCCTGTTATTCGCTTCGCTTTTAAAATGAAAACTTATATTTATCAAACTTTTAAAATCTTCATTCCCCCCCAAAAAATACCAAGCCCCATTTTTTATATATCTCTCCCCCAAAGAAACCCTTTTCCCGGAGAATTCTTCCTCTTGCAGTGCTATTTAGAATGAAATGCCTCGGTATATATATACTCCTGTTATTCGCTTCGCCTCTGTATATATATACTCCTGTTATAAGCTTCGCGAAGCAAATAAATTCCAAGGTTTTGCGTCGGTATTTACTCCTGTTATTCGCTTCGCCTCTGTATATATATACTCCTGTTATTAGCTTCGCGAAGCAAATAAATTCCAAGG
scaffold1093	320490	320726	TCONS_00087320	+	lincRNA	tandem_repeat	Minisatellite	ATGATGATACTTTAACATTAC
scaffold1093	320494	320726	TCONS_00087320	+	lincRNA	tandem_repeat	Minisatellite	TGATACTTCAACATTACATGATGGTACTTTAACATTACATGC
scaffold1093	320490	320726	TCONS_00088072	+	lincRNA	tandem_repeat	Minisatellite	ATGATGATACTTTAACATTAC
scaffold1093	320494	320726	TCONS_00088072	+	lincRNA	tandem_repeat	Minisatellite	TGATACTTCAACATTACATGATGGTACTTTAACATTACATGC
scaffold1093	372635	372667	TCONS_00088081	+	lincRNA	tandem_repeat	Minisatellite	TTAGCCGATAACTGGTC
scaffold1093	497746	497775	TCONS_00087756	+	lincRNA	tandem_repeat	Microsatellite	GA
scaffold1094	364729	365075	TCONS_00088641	-	lincRNA	tandem_repeat	Satellite	GGGTGGGGGGAAATGATGAACTCTAAGATAGTACATATAATGCTCTTTCACATTATAACAATAGTTAAGTGCGTTATAGAATGTCTACAGTATTTGAAACTGCTACAAATTATTACGTTAATTATAAAATCGCTGTATTTAATACATGTATCAGTATTTTAAAGCAATATCAAG
scaffold1094	366775	366820	TCONS_00088641	-	lincRNA	tandem_repeat	Microsatellite	AG
scaffold1094	380243	380287	TCONS_00088641	-	lincRNA	tandem_repeat	Minisatellite	GACTAGAACAGATAATGTCGG
scaffold1094	364729	365075	TCONS_00088640	-	lincRNA	tandem_repeat	Satellite	GGGTGGGGGGAAATGATGAACTCTAAGATAGTACATATAATGCTCTTTCACATTATAACAATAGTTAAGTGCGTTATAGAATGTCTACAGTATTTGAAACTGCTACAAATTATTACGTTAATTATAAAATCGCTGTATTTAATACATGTATCAGTATTTTAAAGCAATATCAAG
scaffold1094	366775	366820	TCONS_00088640	-	lincRNA	tandem_repeat	Microsatellite	AG
scaffold1094	380243	380287	TCONS_00088640	-	lincRNA	tandem_repeat	Minisatellite	GACTAGAACAGATAATGTCGG
scaffold1094	364746	365075	TCONS_00089022	-	lincRNA	tandem_repeat	Satellite	GGGTGGGGGGAAATGATGAACTCTAAGATAGTACATATAATGCTCTTTCACATTATAACAATAGTTAAGTGCGTTATAGAATGTCTACAGTATTTGAAACTGCTACAAATTATTACGTTAATTATAAAATCGCTGTATTTAATACATGTATCAGTATTTTAAAGCAATATCAAG
scaffold1094	366775	366820	TCONS_00089022	-	lincRNA	tandem_repeat	Microsatellite	AG
scaffold1094	380243	380287	TCONS_00089022	-	lincRNA	tandem_repeat	Minisatellite	GACTAGAACAGATAATGTCGG
scaffold1094	411276	411306	TCONS_00089022	-	lincRNA	tandem_repeat	Minisatellite	GTTATTTTCGCCCTTT
scaffold1094	422461	422533	TCONS_00089022	-	lincRNA	tandem_repeat	Minisatellite	GTTTCCGGGAGGGCAATATAACT
scaffold1094	380243	380287	TCONS_00089710	-	lincRNA	tandem_repeat	Minisatellite	GACTAGAACAGATAATGTCGG
scaffold1094	549801	550189	TCONS_00089058	-	lincRNA	tandem_repeat	Satellite	TGACCTTGACCTTGCCCAAATGACCTTGGGTCAAGGTCATGACACACCCTTAGGTCATAAGCAATCTTTGTGTGAAGTAAGAACTTCCAATGTTTCCCCATAAGAAAGATATGGACCGGACACGAATTTTGCACTTTTTCTGCCAG
scaffold1094	550197	550232	TCONS_00089058	-	lincRNA	tandem_repeat	Minisatellite	GACAGACG
scaffold1094	71292	71444	TCONS_00088746	+	lincRNA	tandem_repeat	Minisatellite	AACTCTTACCACTTATGCTAATGAGTCTC
scaffold1094	71292	71470	TCONS_00088746	+	lincRNA	tandem_repeat	Minisatellite	AACTCTTACCACTTATGCCTAATGAGTTCC
scaffold1094	73566	73600	TCONS_00088746	+	lincRNA	tandem_repeat	Microsatellite	TC
scaffold1094	76094	76145	TCONS_00088746	+	lincRNA	tandem_repeat	Microsatellite	GA
scaffold1094	80696	80728	TCONS_00088746	+	lincRNA	tandem_repeat	Minisatellite	AAACAAAAAATTTGG
scaffold1094	86663	86691	TCONS_00088746	+	lincRNA	tandem_repeat	Minisatellite	CTAAATCTAAGTCAA
scaffold1094	89473	89514	TCONS_00088746	+	lincRNA	tandem_repeat	Minisatellite	GCTATATGACTCCATATTGACT
scaffold1094	93723	93752	TCONS_00088746	+	lincRNA	tandem_repeat	Minisatellite	TTATTTTTTTTTTT
scaffold1094	93727	93751	TCONS_00088746	+	lincRNA	tandem_repeat	Minisatellite	TTTTTTTTTTTTA
scaffold1094	96154	96183	TCONS_00088746	+	lincRNA	tandem_repeat	Minisatellite	AAATTTTATATATAC
scaffold1094	102213	102703	TCONS_00088746	+	lincRNA	tandem_repeat	Satellite	GCACTGCCTTAAAGTATATCTCTTTTACCTTGCTTAAATTTAAAGATTATATATTTATGATGTAATCTTACGTCATCTTCCACCTTTGCTCTTTAAAATGAAAATTTTCTATAAACCTCAAAAAACCTTGGACGATCCATTACACAAAATTTAAACTCATTGAATTCTTACAGTTCGTTTTATTAACGTGGATTTTCTATGTCCTACAATTTTTTAAGTTTTATTATTGCCTGTTCTCTTCATTAA
scaffold1094	109125	109263	TCONS_00088746	+	lincRNA	tandem_repeat	Minisatellite	TGCTTCATCATATCAAATTTTTGTTTGCAATTTCCACGGTTGCCTTTTCTTTCCATGGGTCCAAACATAAA
scaffold1094	71292	71444	TCONS_00089496	+	lincRNA	tandem_repeat	Minisatellite	AACTCTTACCACTTATGCTAATGAGTCTC
scaffold1094	71292	71470	TCONS_00089496	+	lincRNA	tandem_repeat	Minisatellite	AACTCTTACCACTTATGCCTAATGAGTTCC
scaffold1094	73566	73600	TCONS_00089496	+	lincRNA	tandem_repeat	Microsatellite	TC
scaffold1094	76094	76145	TCONS_00089496	+	lincRNA	tandem_repeat	Microsatellite	GA
scaffold1094	80696	80728	TCONS_00089496	+	lincRNA	tandem_repeat	Minisatellite	AAACAAAAAATTTGG
scaffold1094	86663	86691	TCONS_00089496	+	lincRNA	tandem_repeat	Minisatellite	CTAAATCTAAGTCAA
scaffold1094	89473	89514	TCONS_00089496	+	lincRNA	tandem_repeat	Minisatellite	GCTATATGACTCCATATTGACT
scaffold1094	93723	93752	TCONS_00089496	+	lincRNA	tandem_repeat	Minisatellite	TTATTTTTTTTTTT
scaffold1094	93727	93751	TCONS_00089496	+	lincRNA	tandem_repeat	Minisatellite	TTTTTTTTTTTTA
scaffold1094	96154	96183	TCONS_00089496	+	lincRNA	tandem_repeat	Minisatellite	AAATTTTATATATAC
scaffold1094	102213	102703	TCONS_00089496	+	lincRNA	tandem_repeat	Satellite	GCACTGCCTTAAAGTATATCTCTTTTACCTTGCTTAAATTTAAAGATTATATATTTATGATGTAATCTTACGTCATCTTCCACCTTTGCTCTTTAAAATGAAAATTTTCTATAAACCTCAAAAAACCTTGGACGATCCATTACACAAAATTTAAACTCATTGAATTCTTACAGTTCGTTTTATTAACGTGGATTTTCTATGTCCTACAATTTTTTAAGTTTTATTATTGCCTGTTCTCTTCATTAA
scaffold1094	109125	109263	TCONS_00089496	+	lincRNA	tandem_repeat	Minisatellite	TGCTTCATCATATCAAATTTTTGTTTGCAATTTCCACGGTTGCCTTTTCTTTCCATGGGTCCAAACATAAA
scaffold1094	71292	71444	TCONS_00088327	+	lincRNA	tandem_repeat	Minisatellite	AACTCTTACCACTTATGCTAATGAGTCTC
scaffold1094	71292	71470	TCONS_00088327	+	lincRNA	tandem_repeat	Minisatellite	AACTCTTACCACTTATGCCTAATGAGTTCC
scaffold1094	73566	73600	TCONS_00088327	+	lincRNA	tandem_repeat	Microsatellite	TC
scaffold1094	76094	76145	TCONS_00088327	+	lincRNA	tandem_repeat	Microsatellite	GA
scaffold1094	80696	80728	TCONS_00088327	+	lincRNA	tandem_repeat	Minisatellite	AAACAAAAAATTTGG
scaffold1094	86663	86691	TCONS_00088327	+	lincRNA	tandem_repeat	Minisatellite	CTAAATCTAAGTCAA
scaffold1094	89473	89514	TCONS_00088327	+	lincRNA	tandem_repeat	Minisatellite	GCTATATGACTCCATATTGACT
scaffold1094	93723	93752	TCONS_00088327	+	lincRNA	tandem_repeat	Minisatellite	TTATTTTTTTTTTT
scaffold1094	93727	93751	TCONS_00088327	+	lincRNA	tandem_repeat	Minisatellite	TTTTTTTTTTTTA
scaffold1094	96154	96183	TCONS_00088327	+	lincRNA	tandem_repeat	Minisatellite	AAATTTTATATATAC
scaffold1094	102213	102703	TCONS_00088327	+	lincRNA	tandem_repeat	Satellite	GCACTGCCTTAAAGTATATCTCTTTTACCTTGCTTAAATTTAAAGATTATATATTTATGATGTAATCTTACGTCATCTTCCACCTTTGCTCTTTAAAATGAAAATTTTCTATAAACCTCAAAAAACCTTGGACGATCCATTACACAAAATTTAAACTCATTGAATTCTTACAGTTCGTTTTATTAACGTGGATTTTCTATGTCCTACAATTTTTTAAGTTTTATTATTGCCTGTTCTCTTCATTAA
scaffold1094	109125	109263	TCONS_00088327	+	lincRNA	tandem_repeat	Minisatellite	TGCTTCATCATATCAAATTTTTGTTTGCAATTTCCACGGTTGCCTTTTCTTTCCATGGGTCCAAACATAAA
scaffold1094	71292	71444	TCONS_00088325	+	lincRNA	tandem_repeat	Minisatellite	AACTCTTACCACTTATGCTAATGAGTCTC
scaffold1094	71292	71470	TCONS_00088325	+	lincRNA	tandem_repeat	Minisatellite	AACTCTTACCACTTATGCCTAATGAGTTCC
scaffold1094	73566	73600	TCONS_00088325	+	lincRNA	tandem_repeat	Microsatellite	TC
scaffold1094	76094	76145	TCONS_00088325	+	lincRNA	tandem_repeat	Microsatellite	GA
scaffold1094	80696	80728	TCONS_00088325	+	lincRNA	tandem_repeat	Minisatellite	AAACAAAAAATTTGG
scaffold1094	86663	86691	TCONS_00088325	+	lincRNA	tandem_repeat	Minisatellite	CTAAATCTAAGTCAA
scaffold1094	89473	89514	TCONS_00088325	+	lincRNA	tandem_repeat	Minisatellite	GCTATATGACTCCATATTGACT
scaffold1094	93723	93752	TCONS_00088325	+	lincRNA	tandem_repeat	Minisatellite	TTATTTTTTTTTTT
scaffold1094	93727	93751	TCONS_00088325	+	lincRNA	tandem_repeat	Minisatellite	TTTTTTTTTTTTA
scaffold1094	71292	71444	TCONS_00088326	+	lincRNA	tandem_repeat	Minisatellite	AACTCTTACCACTTATGCTAATGAGTCTC
scaffold1094	71292	71470	TCONS_00088326	+	lincRNA	tandem_repeat	Minisatellite	AACTCTTACCACTTATGCCTAATGAGTTCC
scaffold1094	73566	73600	TCONS_00088326	+	lincRNA	tandem_repeat	Microsatellite	TC
scaffold1094	76094	76145	TCONS_00088326	+	lincRNA	tandem_repeat	Microsatellite	GA
scaffold1094	80696	80728	TCONS_00088326	+	lincRNA	tandem_repeat	Minisatellite	AAACAAAAAATTTGG
scaffold1094	86663	86691	TCONS_00088326	+	lincRNA	tandem_repeat	Minisatellite	CTAAATCTAAGTCAA
scaffold1094	89473	89514	TCONS_00088326	+	lincRNA	tandem_repeat	Minisatellite	GCTATATGACTCCATATTGACT
scaffold1094	93723	93752	TCONS_00088326	+	lincRNA	tandem_repeat	Minisatellite	TTATTTTTTTTTTT
scaffold1094	93727	93751	TCONS_00088326	+	lincRNA	tandem_repeat	Minisatellite	TTTTTTTTTTTTA
scaffold1094	96154	96183	TCONS_00088326	+	lincRNA	tandem_repeat	Minisatellite	AAATTTTATATATAC
scaffold1094	102213	102703	TCONS_00088326	+	lincRNA	tandem_repeat	Satellite	GCACTGCCTTAAAGTATATCTCTTTTACCTTGCTTAAATTTAAAGATTATATATTTATGATGTAATCTTACGTCATCTTCCACCTTTGCTCTTTAAAATGAAAATTTTCTATAAACCTCAAAAAACCTTGGACGATCCATTACACAAAATTTAAACTCATTGAATTCTTACAGTTCGTTTTATTAACGTGGATTTTCTATGTCCTACAATTTTTTAAGTTTTATTATTGCCTGTTCTCTTCATTAA
scaffold1094	109125	109263	TCONS_00088326	+	lincRNA	tandem_repeat	Minisatellite	TGCTTCATCATATCAAATTTTTGTTTGCAATTTCCACGGTTGCCTTTTCTTTCCATGGGTCCAAACATAAA
scaffold1097	1716	2000	TCONS_00090119	+	lincRNA	tandem_repeat	Minisatellite	ATGCGATGTTGATTATCATGTATAAGTATGCTTTGTTTACAGGTACATTGGTTGG
scaffold1097	2102	2636	TCONS_00090119	+	lincRNA	tandem_repeat	Minisatellite	ATCAGAAATCAGGTGCGTGATTAACAAATCAATAAAGCGGAACATTCTATAGAATAGTCAGCTGTATAGTTATAC
scaffold1097	1727	2000	TCONS_00091202	+	lincRNA	tandem_repeat	Minisatellite	ATGCGATGTTGATTATCATGTATAAGTATGCTTTGTTTACAGGTACATTGGTTGG
scaffold1097	2102	2636	TCONS_00091202	+	lincRNA	tandem_repeat	Minisatellite	ATCAGAAATCAGGTGCGTGATTAACAAATCAATAAAGCGGAACATTCTATAGAATAGTCAGCTGTATAGTTATAC
scaffold1097	1761	2000	TCONS_00091203	+	lincRNA	tandem_repeat	Minisatellite	ATGCGATGTTGATTATCATGTATAAGTATGCTTTGTTTACAGGTACATTGGTTGG
scaffold1097	2102	2488	TCONS_00091203	+	lincRNA	tandem_repeat	Minisatellite	ATCAGAAATCAGGTGCGTGATTAACAAATCAATAAAGCGGAACATTCTATAGAATAGTCAGCTGTATAGTTATAC
scaffold1097	216388	216448	TCONS_00090184	+	lincRNA	tandem_repeat	Minisatellite	GACAGACG
scaffold1097	216388	216448	TCONS_00090184	+	lincRNA	tandem_repeat	Minisatellite	GACAGACGGACAGACAGACAGACG
scaffold1097	217370	217605	TCONS_00091251	+	lincRNA	tandem_repeat	Satellite	ACACTACCTGAGGATGCTTCCACTCAAATTTGAGCTTTCCTGGCCTAATAGTTTTTGAGAAGAAGATTTTTAAAGATTTTCTCTATATATTCCTATGTAAAACTTGATCCCCCAATTGTGGCCCCACCCTACCCCCGGGGACCATGATTTGAACAAACTTGAATCT
scaffold1097	300634	300673	TCONS_00090213	+	lincRNA	tandem_repeat	Microsatellite	CT
scaffold1097	440144	440189	TCONS_00090571	-	lincRNA	tandem_repeat	Minisatellite	GAGACTCACCTTTAT
scaffold1097	440144	440189	TCONS_00091936	+	lincRNA	tandem_repeat	Minisatellite	GAGACTCACCTTTAT
scaffold1097	48472	48631	TCONS_00090788	+	lincRNA	tandem_repeat	Microsatellite	A
scaffold1097	49390	49429	TCONS_00090788	+	lincRNA	tandem_repeat	Microsatellite	TGTC
scaffold1097	49464	49926	TCONS_00090788	+	lincRNA	tandem_repeat	Satellite	TCTCAGCAACTATTTATCGCAGATGCTTGAAATTTTTACACAATGTTTGTTTAGGCATGCCATATTATGGGATATATTTTTGTACCAATCGAACGTCAACTTACTGTTAAATGACGACTTTACTTATTTTTTAACCAAAATTTTCAAACAAATTTTCCTCAAAGATT
scaffold1097	49113	49183	TCONS_00090788	+	lincRNA	tandem_repeat	Microsatellite	GA
scaffold1098	268704	268757	TCONS_00092571	+	lincRNA	tandem_repeat	Minisatellite	TTGGATTAATTCTAATATTCAATTAGGATTTTCCTCAGGTATGAGTAAATTTTATTTTATTTTAGTTTAATA
scaffold11	293941	293994	TCONS_00092796	+	lincRNA	tandem_repeat	Minisatellite	TTTTTTCATATTTGACAAAGTTAT
scaffold1100	110219	110295	TCONS_00094034	+	lincRNA	tandem_repeat	Minisatellite	GCCTTGGTCAGTATGGACTTGACGGGGGACACCAAACC
scaffold1100	41841	41935	TCONS_00094086	-	lincRNA	tandem_repeat	Minisatellite	GTGAATCAACCAATCCAGTGTCAGCACTG
scaffold1100	41841	41935	TCONS_00094086	-	lincRNA	tandem_repeat	Minisatellite	TGAGTGAATCAACCAATCCAGTGTCAGCACTGAGTGAATCAACCAATCCAGTGTCAGCACTGGGTGAATCAACCAATCCAGTGTCAGCAC
scaffold1101	194381	194412	TCONS_00095272	+	lincRNA	tandem_repeat	Microsatellite	GA
scaffold1104	144350	144576	TCONS_00096319	+	lincRNA	tandem_repeat	Minisatellite	CTCCATGCTGCACCTTCATGGTGTATGTTT
scaffold1104	144361	144490	TCONS_00096319	+	lincRNA	tandem_repeat	Minisatellite	ACCTTCCTGATGTATGCTTCTCCATGATGCACCTGCATACTGTATGTTTCTCCATGCTGCACAGTCGA
scaffold1104	150283	150322	TCONS_00096319	+	lincRNA	tandem_repeat	Minisatellite	GAATTTTTGATATCAGAAAAG
scaffold1104	150357	150460	TCONS_00096319	+	lincRNA	tandem_repeat	Minisatellite	TCTGATATCAAAAAATCAATTT
scaffold1104	155126	155203	TCONS_00096319	+	lincRNA	tandem_repeat	Minisatellite	TGTATGCTTCTCCATGCTCCACATTCATCG
scaffold1104	16515	16545	TCONS_00097092	-	lincRNA	tandem_repeat	Minisatellite	CTCTCTCTCTTTCT
scaffold1104	16515	16545	TCONS_00097092	-	lincRNA	tandem_repeat	Minisatellite	CTCTCTCTCTTTCTTTCTCT
scaffold1104	16515	16545	TCONS_00097092	-	lincRNA	tandem_repeat	Microsatellite	CTCT
scaffold1104	603430	603802	TCONS_00097360	+	lincRNA	tandem_repeat	Satellite	CAGTCCATATCTTTTTAATGAGAAAACATTGGAAGATTCTTACTTCACATAAACATTGCTTATGACCTGAGGGTGTGTCATGACCTTGACCCAAGGTCAGTTGGGCAAGCTCAAGATCACTGGCGGGAAGAATGCAAAATTAATGTC
scaffold1104	603430	603802	TCONS_00097361	+	lincRNA	tandem_repeat	Satellite	CAGTCCATATCTTTTTAATGAGAAAACATTGGAAGATTCTTACTTCACATAAACATTGCTTATGACCTGAGGGTGTGTCATGACCTTGACCCAAGGTCAGTTGGGCAAGCTCAAGATCACTGGCGGGAAGAATGCAAAATTAATGTC
scaffold1108	495013	495091	TCONS_00098407	-	lincRNA	tandem_repeat	Minisatellite	GTACGACTTAACAAAAACCGAATCGATTTCAA
scaffold1108	57758	57845	TCONS_00097833	+	lincRNA	tandem_repeat	Minisatellite	TATCCTATCGTGCGTTAATCC
scaffold1108	57842	57877	TCONS_00097833	+	lincRNA	tandem_repeat	Minisatellite	TATCAGAATTATCGTT
scaffold1108	589275	589886	TCONS_00098422	-	lincRNA	tandem_repeat	Satellite	TGTACATATAGATTGAAGATATATGCCAGACATGCTACTATCAACATTCTGTCAAGTCATCCACATAATATTACGACACAATTACTCAGATATCTCTCTTTATGTAGTCAGCTACTTGTGCATTTCGTTACAAATATCTTTATTTTTTGTCTGTTTTGTCTATATATCTCAAGTAGC
scaffold1112	71963	72026	TCONS_00099083	-	lincRNA	tandem_repeat	Minisatellite	TACAACGTATTGACTGTAAAAGCAAGCCATTAT
scaffold1112	72192	72252	TCONS_00099083	-	lincRNA	tandem_repeat	Microsatellite	CT
scaffold1112	75206	75299	TCONS_00099083	-	lincRNA	tandem_repeat	Microsatellite	AGAT
scaffold1113	15076	15108	TCONS_00099436	+	lincRNA	tandem_repeat	Minisatellite	TTTGAGATATAC
scaffold1115	72534	72581	TCONS_00099815	-	lincRNA	tandem_repeat	Minisatellite	GTGACCCTCTCAACAATCGACTCTA
scaffold1115	75465	75496	TCONS_00099815	-	lincRNA	tandem_repeat	Microsatellite	GTCT
scaffold1115	75494	75522	TCONS_00099815	-	lincRNA	tandem_repeat	Microsatellite	TC
scaffold1115	77034	77135	TCONS_00099815	-	lincRNA	tandem_repeat	Minisatellite	ACGCCGTCGCGCTAACACACAAC
scaffold1115	77123	77228	TCONS_00099815	-	lincRNA	tandem_repeat	Minisatellite	AACACGCCGTCGCATTTACACGACTTTGCAC
scaffold1115	77213	77345	TCONS_00099815	-	lincRNA	tandem_repeat	Minisatellite	CACAACACGCCGTCGCGCTAACA
scaffold1115	77213	77345	TCONS_00099815	-	lincRNA	tandem_repeat	Minisatellite	CACAACACGCCGTCGCGCTAACACACAACACGCCGTCGCGCTAAACA
scaffold1115	77340	77417	TCONS_00099815	-	lincRNA	tandem_repeat	Minisatellite	CGTCGCTCTACATGTAACGCAATTTTGCAAAACACAC
scaffold1115	77367	77572	TCONS_00099815	-	lincRNA	tandem_repeat	Minisatellite	CACAACACACCGTCGCTCTACATGTAACGCAATTTTGCAAAACACGCCGTCAAACTAACA
scaffold1115	77423	77495	TCONS_00099815	-	lincRNA	tandem_repeat	Minisatellite	AACACACAACACGCCGTCGCGCTAA
scaffold1115	77535	77596	TCONS_00099815	-	lincRNA	tandem_repeat	Minisatellite	CACAACACGCCGTCGAACTAATCA
scaffold1115	77735	77796	TCONS_00099815	-	lincRNA	tandem_repeat	Minisatellite	CGTCGCACTAAGACACAACTCGT
scaffold1115	77734	77835	TCONS_00099815	-	lincRNA	tandem_repeat	Minisatellite	CCGTCGCACTAACACACAACACG
scaffold1115	77856	77917	TCONS_00099815	-	lincRNA	tandem_repeat	Minisatellite	CACAACATGCCGTCGCACGAACA
scaffold1115	77771	77995	TCONS_00099815	-	lincRNA	tandem_repeat	Minisatellite	CACAACACGCCGTCGCGCTAACACACAACACGCCGTCGAACTAACACACAACACGCCGTCGCTCTACATGTAACGCAATTTTG
scaffold1115	77939	78017	TCONS_00099815	-	lincRNA	tandem_repeat	Minisatellite	CACAACACGCCTTCGAACTAACA
scaffold1115	72534	72581	TCONS_00099659	-	lincRNA	tandem_repeat	Minisatellite	GTGACCCTCTCAACAATCGACTCTA
scaffold1115	75465	75496	TCONS_00099659	-	lincRNA	tandem_repeat	Microsatellite	GTCT
scaffold1115	75494	75522	TCONS_00099659	-	lincRNA	tandem_repeat	Microsatellite	TC
scaffold1115	77034	77135	TCONS_00099659	-	lincRNA	tandem_repeat	Minisatellite	ACGCCGTCGCGCTAACACACAAC
scaffold1115	77123	77228	TCONS_00099659	-	lincRNA	tandem_repeat	Minisatellite	AACACGCCGTCGCATTTACACGACTTTGCAC
scaffold1115	77213	77345	TCONS_00099659	-	lincRNA	tandem_repeat	Minisatellite	CACAACACGCCGTCGCGCTAACA
scaffold1115	77213	77345	TCONS_00099659	-	lincRNA	tandem_repeat	Minisatellite	CACAACACGCCGTCGCGCTAACACACAACACGCCGTCGCGCTAAACA
scaffold1115	77340	77417	TCONS_00099659	-	lincRNA	tandem_repeat	Minisatellite	CGTCGCTCTACATGTAACGCAATTTTGCAAAACACAC
scaffold1115	77367	77572	TCONS_00099659	-	lincRNA	tandem_repeat	Minisatellite	CACAACACACCGTCGCTCTACATGTAACGCAATTTTGCAAAACACGCCGTCAAACTAACA
scaffold1115	77423	77495	TCONS_00099659	-	lincRNA	tandem_repeat	Minisatellite	AACACACAACACGCCGTCGCGCTAA
scaffold1115	77535	77596	TCONS_00099659	-	lincRNA	tandem_repeat	Minisatellite	CACAACACGCCGTCGAACTAATCA
scaffold1115	77735	77796	TCONS_00099659	-	lincRNA	tandem_repeat	Minisatellite	CGTCGCACTAAGACACAACTCGT
scaffold1115	77734	77835	TCONS_00099659	-	lincRNA	tandem_repeat	Minisatellite	CCGTCGCACTAACACACAACACG
scaffold1115	77856	77917	TCONS_00099659	-	lincRNA	tandem_repeat	Minisatellite	CACAACATGCCGTCGCACGAACA
scaffold1115	77771	77995	TCONS_00099659	-	lincRNA	tandem_repeat	Minisatellite	CACAACACGCCGTCGCGCTAACACACAACACGCCGTCGAACTAACACACAACACGCCGTCGCTCTACATGTAACGCAATTTTG
scaffold1115	77939	78017	TCONS_00099659	-	lincRNA	tandem_repeat	Minisatellite	CACAACACGCCTTCGAACTAACA
scaffold1119	167923	167949	TCONS_00100679	+	lincRNA	tandem_repeat	Minisatellite	TCGTATACAGACCAAC
scaffold1119	168231	168274	TCONS_00100679	+	lincRNA	tandem_repeat	Minisatellite	AAATAGCTTAATAAAGCTATTCA
scaffold1119	169516	169547	TCONS_00100679	+	lincRNA	tandem_repeat	Minisatellite	GAGAAAACGTACCCAA
scaffold1119	183012	183057	TCONS_00100679	+	lincRNA	tandem_repeat	Minisatellite	TGAAATCACACAGACCATTGC
scaffold1123	161209	161351	TCONS_00101174	+	lincRNA	tandem_repeat	Minisatellite	CCACTGTACCCACTGTATCCCACTGTACACCCACTGTACAGAG
scaffold1123	161230	161351	TCONS_00101174	+	lincRNA	tandem_repeat	Minisatellite	CCACTGTACACCACTGTACAGGGCACTGACCAGAACTGTAC
scaffold1125	223467	223850	TCONS_00102614	-	lincRNA	tandem_repeat	Minisatellite	ACCACTTCTAGTCAGTGAATTCTACCTTACTGTGTTACTATAGATCA
scaffold1125	223467	223836	TCONS_00102612	-	lincRNA	tandem_repeat	Minisatellite	ACCACTTCTAGTCAGTGAATTCTACCTTACTGTGTTACTATAGATCA
scaffold1127	131598	131624	TCONS_00103471	+	lincRNA	tandem_repeat	Minisatellite	TTTTAAGAAAA
scaffold1128	37831	37868	TCONS_00103588	-	lincRNA	tandem_repeat	Minisatellite	TAATAATAAAAAACATTACAATCACTATAAGGTCTTCCGTTGGAAACGGAAGACCT
scaffold113	108021	108048	TCONS_00104931	+	lincRNA	tandem_repeat	Minisatellite	ATCGTCGTTTGCC
scaffold113	108236	108513	TCONS_00104931	+	lincRNA	tandem_repeat	Minisatellite	AAGAAACATGTACGTGTCCGCCATTACCTGTGTTC
scaffold113	108608	108951	TCONS_00104931	+	lincRNA	tandem_repeat	Minisatellite	ACCTGTGTACAATAACTTGTCCGTGTATGACAAT
scaffold113	380097	380335	TCONS_00104498	-	lincRNA	tandem_repeat	Satellite	ATAAACAAAGTCGTCATTTAACAGGAAGTTGACGTCTGATTGGTACAAAAATACATCCCACGATATGGCATGCCTAAACAAATAGTGTGTTAAAATTTCAAGCATCTGCGATAAATAGTTGCTGAGAAATCTTTGACGAAAATTTGTTTGAAAATTTTGGCTAAAA
scaffold113	418226	418432	TCONS_00103914	+	lincRNA	tandem_repeat	Satellite	TGGGGCCACAATGGGGGATCGAAGTTTAACATAGGAATATATAGAGTAAATCTTTAAAAATCTTCTTCTCAGAAACTAATCAGCCAGGAAAGCTGAAACTTGTGTGGAAGCATCCTCAGGTAGTGTAGATTCAAAGTTGTGAAAATCATGACCCCCGGGGGTAGGG
scaffold113	553822	553986	TCONS_00104221	-	lincRNA	tandem_repeat	Satellite	TGGGAGTAGAGAAGAAGATTTTCTAAGATTTAATACATTTTTACTATTTGGCCATATTGGCCCCACCCTAGAGCCTGAACCCCTGACCAAGGGGTCATAAATTTCACAATTTTGGTAGAGGGCTTCATGGACATCATAATCATGCATTTAGTTTTTAACAAATATATA
[truncated: 542,789+ more rows]
