# Supplementary material for: Transcriptional profiling of long non-coding RNAs in mantle of Crassostrea gigas and their association with shell pigmentation
Source: Sci Rep. 2018 Jan 23;8:1436. doi: 10.1038/s41598-018-19950-6 (PMC5780484; doi:10.1038/s41598-018-19950-6)
Supplement: Supplementary file 4 — Supplementary Table S3 [file 41598_2018_19950_MOESM4_ESM.xlsx]

## Sheet: Table S3 DE
Table S3 Summary of differentially expressed lncRNA and mRNA transcripts
Groups	Dysregulated mRNAs			Dysregulated lncRNAs
	DEM1	DEM2	Shared	Total	UP	DOWN
BSM vs GSM	958	393	94	152	94	58
BSM vs NSM	882	413	79	134	56	78
BSM vs WSM	1390	494	140	183	107	76
GSM vs NSM	323	392	53	124	41	83
GSM vs WSM	1264	444	118	120	53	67
NSM vs WSM	1149	406	79	137	92	45
DEM1 was the differentially expressed mRNAs assembly detected by Feng et al. 2015.
DEM2 was the the differentially expressed mRNAs assembly detected in this RNA-seq.
