# Supplementary material for: Transcriptional profiling of long non-coding RNAs in mantle of Crassostrea gigas and their association with shell pigmentation
Source: Sci Rep. 2018 Jan 23;8:1436. doi: 10.1038/s41598-018-19950-6 (PMC5780484; doi:10.1038/s41598-018-19950-6)
Supplement: Supplementary file 5 — Supplementary Table S4 [file 41598_2018_19950_MOESM5_ESM.xlsx]

## Sheet: Table S4
transcript_id	gene_id	WSM_FPKM	GSM_FPKM	log2(foldchange)	qvalue	WSM_FPKM	BSM_FPKM	log2(foldchange)	qvalue	WSM_FPKM	NSM_FPKM	log2(foldchange)	qvalue	BSM_FPKM	GSM_FPKM	log2(foldchange)	qvalue	GSM_FPKM	NSM_FPKM	log2(foldchange)	qvalue	BSM_FPKM	NSM_FPKM	log2(foldchange)	qvalue
TCONS_00987788	XLOC_539988	3.25926	132.188	-5.3419	5.73e-06	3.25926	28.1967	-3.11291	0.136511	3.25926	10.3528	-1.66741	0.355143	28.1967	132.188	-2.22899	0.138514	132.188	10.3528	3.67449	0.0046136	28.1967	10.3528	1.4455	0.355143
TCONS_00265438	XLOC_145582	78.1317	665.007	-3.08939	0.00137784	78.1317	248.615	-1.66993	0.355143	78.1317	401.762	-2.36236	0.0613286	248.615	665.007	-1.41946	0.355143	665.007	401.762	0.727028	0.432427	248.615	401.762	-0.692429	0.520788
TCONS_00315583	XLOC_171988	36.2968	19.9148	0.865998	0.472648	36.2968	5.49267	2.72426	0.0838408	36.2968	166.433	-2.19703	0.0227908	5.49267	19.9148	-1.85826	0.355143	19.9148	166.433	-3.06303	0.001324	5.49267	166.433	-4.92129	4.63e-07
TCONS_00099058	XLOC_054007	0.541608	2.43606	-2.16923	0.355143	0.541608	3.05994	-2.49818	0.355143	0.541608	13.2316	-4.61059	0.0105637	3.05994	2.43606	0.328949	0.926083	2.43606	13.2316	-2.44136	0.355143	3.05994	13.2316	-2.11241	0.355143
TCONS_00569217	XLOC_311012	0.126722	0.732122	-2.53042	0.355143	0.126722	7.13409	-5.81499	0.00265311	0.126722	0.405323	-1.67741	0.502198	7.13409	0.732122	3.28457	0.0807903	0.732122	0.405323	0.853013	0.750778	7.13409	0.405323	4.13759	0.0177069
TCONS_00389059	XLOC_212499	0.558157	1.95586	-1.80906	0.355143	0.558157	4.50693	-3.0134	0.0110712	0.558157	5.61175	-3.32971	0.00208887	4.50693	1.95586	1.20434	0.355143	1.95586	5.61175	-1.52065	0.355143	4.50693	5.61175	-0.316306	0.837155
TCONS_00998469	XLOC_545727	3.64695	0.272471	3.74251	0.164668	3.64695	0.0707189	5.68845	0.0361954	3.64695	1.06274	1.7789	0.355143	0.0707189	0.272471	-1.94594	1	0.272471	1.06274	-1.96362	0.355143	0.0707189	1.06274	-3.90955	0.355143
TCONS_00708461	XLOC_386950	1.9066	0.170068	3.48682	0.336408	1.9066	2.05309	-0.106789	0.979199	1.9066	6.83218	-1.84134	0.355143	2.05309	0.170068	3.59361	0.305979	0.170068	6.83218	-5.32816	0.00909965	2.05309	6.83218	-1.73455	0.355143
TCONS_00070401	XLOC_038025	0.111304	5.78669	-5.70015	9.55e-05	0.111304	0.629739	-2.50024	0.355143	0.111304	0.0460774	1.27238	1	0.629739	5.78669	-3.19991	0.0378396	5.78669	0.0460774	6.97253	0.00161753	0.629739	0.0460774	3.77262	0.355143
TCONS_00323118	XLOC_176027	25.6569	0.261338	6.61729	0.00475429	25.6569	0	inf	0.26204	25.6569	0.262036	6.61344	0.00479782	0	0.261338	#NAME?	1	0.261338	0.262036	-0.00385142	1	0	0.262036	#NAME?	1
TCONS_00563753	XLOC_307970	3.80111	0.980452	1.9549	0.355143	3.80111	13.7032	-1.85002	0.355143	3.80111	24.135	-2.66663	0.133357	13.7032	0.980452	3.80492	0.0408714	0.980452	24.135	-4.62153	0.00194953	13.7032	24.135	-0.816612	0.569042
TCONS_00980707	XLOC_536329	8.05125	14.7133	-0.869836	0.628972	8.05125	1.13459	2.82704	0.355143	8.05125	36.2891	-2.17225	0.355143	1.13459	14.7133	-3.69688	0.118148	14.7133	36.2891	-1.30242	0.355143	1.13459	36.2891	-4.99929	0.00240722
TCONS_00048333	XLOC_026164	0.159044	0.268192	-0.753837	1	0.159044	3.4743	-4.44923	0.0040543	0.159044	0.39496	-1.31228	0.496383	3.4743	0.268192	3.69539	0.029369	0.268192	0.39496	-0.558443	0.853596	3.4743	0.39496	3.13695	0.0791595
TCONS_00891260	XLOC_485873	86.8806	40.0523	1.11715	0.355143	86.8806	0.189634	8.83968	3.81e-06	86.8806	0	inf	0.0316065	0.189634	40.0523	-7.72253	0.000249785	40.0523	0	inf	0.18797	0.189634	0	inf	1
TCONS_00160552	XLOC_087948	0.581052	0	inf	0.355143	0.581052	0.105204	2.46548	0.634705	0.581052	38.1932	-6.0385	7.7e-05	0.105204	0	inf	1	0	38.1932	#NAME?	0.180084	0.105204	38.1932	-8.50398	0.0752051
TCONS_00951105	XLOC_519837	0.785409	1.27659	-0.700778	0.759479	0.785409	5.91358	-2.91252	0.109245	0.785409	12.2796	-3.96668	0.00143568	5.91358	1.27659	2.21174	0.355143	1.27659	12.2796	-3.2659	0.0189323	5.91358	12.2796	-1.05416	0.355143
TCONS_00798504	XLOC_435939	3.85664	158.011	-5.35654	5.51e-06	3.85664	3.91413	-0.0213489	0.998769	3.85664	12.7033	-1.71979	0.355143	3.91413	158.011	-5.33519	2.63e-05	158.011	12.7033	3.63675	0.00355647	3.91413	12.7033	-1.69844	0.355143
TCONS_00046134	XLOC_025030	8.91303	2.36166	1.91611	0.355143	8.91303	0.770866	3.53137	0.0934966	8.91303	14.7124	-0.723042	0.651465	0.770866	2.36166	-1.61525	0.375325	2.36166	14.7124	-2.63916	0.204462	0.770866	14.7124	-4.25441	0.012596
TCONS_00240737	XLOC_131934	0	0.249551	#NAME?	1	0	0.0443631	#NAME?	1	0	2.6251	#NAME?	0.355143	0.0443631	0.249551	-2.49191	1	0.249551	2.6251	-3.39496	0.206938	0.0443631	2.6251	-5.88687	0.0295301
TCONS_00119565	XLOC_065804	0.450548	0.752407	-0.739833	0.745077	0.450548	8.39636	-4.22001	0.000700554	0.450548	0.483207	-0.100961	0.982209	8.39636	0.752407	3.48018	0.0110574	0.752407	0.483207	0.638872	0.800105	8.39636	0.483207	4.11905	0.00145151
TCONS_01076296	XLOC_588874	1.21808	10.7289	-3.13883	0.0815592	1.21808	0.638193	0.932542	0.706637	1.21808	0.966871	0.333211	0.928965	0.638193	10.7289	-4.07137	0.0237012	10.7289	0.966871	3.47204	0.0518122	0.638193	0.966871	-0.599331	0.856664
TCONS_01128342	XLOC_617889	489.169	456.628	0.0993118	0.951057	489.169	482.355	0.0202351	0.994258	489.169	1536.29	-1.65105	0.0258125	482.355	456.628	0.0790767	0.962928	456.628	1536.29	-1.75036	0.0158388	482.355	1536.29	-1.67129	0.0265687
TCONS_00006825	XLOC_003873	0	0.0808211	#NAME?	1	0	0.33687	#NAME?	1	0	24.991	#NAME?	0.0868162	0.33687	0.0808211	2.05939	1	0.0808211	24.991	-8.27246	3.33e-05	0.33687	24.991	-6.21307	8.09e-05
TCONS_01136726	XLOC_622337	119.804	124.231	-0.0523443	0.990557	119.804	19.0184	2.65521	0.3055	119.804	318.291	-1.40967	0.355143	19.0184	124.231	-2.70756	0.286589	124.231	318.291	-1.35732	0.355143	19.0184	318.291	-4.06488	0.00584924
TCONS_00115821	XLOC_063419	0.396175	3.9238	-3.30804	0.0550478	0.396175	0.702565	-0.826493	0.711601	0.396175	0.281104	0.495038	0.878828	0.702565	3.9238	-2.48155	0.299287	3.9238	0.281104	3.80308	0.0258125	0.702565	0.281104	1.32153	0.476172
TCONS_01045385	XLOC_571877	0.335946	0.879006	-1.38764	0.715469	0.335946	13.1206	-5.28746	0.0749603	0.335946	0.216235	0.635631	0.925813	13.1206	0.879006	3.89982	0.136783	0.879006	0.216235	2.02327	0.507792	13.1206	0.216235	5.92309	0.0255
TCONS_00695332	XLOC_379867	0.642616	0.370365	0.795008	0.696695	0.642616	3.96829	-2.62649	0.111914	0.642616	0.305359	1.07345	0.532573	3.96829	0.370365	3.4215	0.015821	0.370365	0.305359	0.278441	1	3.96829	0.305359	3.69994	0.00636017
TCONS_00326728	XLOC_178123	0.372991	2.09123	-2.48714	0.355143	0.372991	4.66173	-3.64365	0.0370843	0.372991	0.479092	-0.361163	0.924962	4.66173	2.09123	1.15651	0.435632	2.09123	0.479092	2.12597	0.355143	4.66173	0.479092	3.28249	0.0884479
TCONS_00831872	XLOC_454857	5.34632	42.3465	-2.98562	0.0415075	5.34632	43.748	-3.0326	0.0363201	5.34632	24.8983	-2.21943	0.34488	43.748	42.3465	0.0469738	0.989032	42.3465	24.8983	0.766197	0.552012	43.748	24.8983	0.813171	0.515104
TCONS_00203193	XLOC_111402	0.13981	0.0946327	0.563058	1	0.13981	0.176014	-0.332219	1	0.13981	4.48277	-5.00285	0.11478	0.176014	0.0946327	0.895277	1	0.0946327	4.48277	-5.56591	0.0484802	0.176014	4.48277	-4.67063	0.156112
TCONS_00331318	XLOC_180707	1.61629	0.213368	2.92128	0.355143	1.61629	4.48581	-1.47268	0.355143	1.61629	0.774369	1.0616	0.551781	4.48581	0.213368	4.39395	0.0231036	0.213368	0.774369	-1.85968	0.355143	4.48581	0.774369	2.53428	0.304914
TCONS_00020509	XLOC_010898	0.0450227	2.33694	-5.69783	0.040496	0.0450227	2.29408	-5.67112	0.0427745	0.0450227	3.71391	-6.36614	0.0104871	2.29408	2.33694	-0.0267049	0.997285	2.33694	3.71391	-0.668317	0.757043	2.29408	3.71391	-0.695022	0.742747
TCONS_00742302	XLOC_405129	5.8469	0.112527	5.69934	0.0359656	5.8469	1.53851	1.92614	0.355143	5.8469	2.42359	1.27053	0.420624	1.53851	0.112527	3.7732	0.355143	0.112527	2.42359	-4.42881	0.25164	1.53851	2.42359	-0.65561	0.803693
TCONS_00676662	XLOC_369583	0.102384	0.528174	-2.36703	0.355143	0.102384	5.86611	-5.84035	0.000600669	0.102384	4.77631	-5.54384	0.00165822	5.86611	0.528174	3.47332	0.0329637	0.528174	4.77631	-3.17681	0.0786717	5.86611	4.77631	0.296509	0.902441
TCONS_00004619	XLOC_002746	2.26016	3.88163	-0.780239	0.72528	2.26016	30.9767	-3.77669	0.00712611	2.26016	3.27776	-0.536286	0.84593	30.9767	3.88163	2.99645	0.0681532	3.88163	3.27776	0.243953	0.945072	30.9767	3.27776	3.2404	0.0360374
TCONS_00111468	XLOC_061172	2260.96	1318.17	0.7784	0.458572	2260.96	527.2	2.10051	0.238781	2260.96	6487.47	-1.52072	0.276957	527.2	1318.17	-1.32211	0.355143	1318.17	6487.47	-2.29912	0.0202467	527.2	6487.47	-3.62123	0.00036888
TCONS_00810150	XLOC_442466	0.417222	0.161971	1.36508	0.700346	0.417222	8.52366	-4.35259	0.0133881	0.417222	0.822329	-0.978902	0.704818	8.52366	0.161971	5.71767	0.0311986	0.161971	0.822329	-2.34398	0.355732	8.52366	0.822329	3.37369	0.084097
TCONS_00002489	XLOC_001581	0.922003	0.706576	0.383928	0.903158	0.922003	23.7147	-4.68486	6.93e-06	0.922003	4.10997	-2.15629	0.355143	23.7147	0.706576	5.06879	2.87e-06	0.706576	4.10997	-2.54021	0.275668	23.7147	4.10997	2.52858	0.0399337
TCONS_00503232	XLOC_274903	0	1.59688	#NAME?	0.355143	0	1177.05	#NAME?	0.00439195	0	2.94658	#NAME?	0.355143	1177.05	1.59688	9.52571	4.71e-11	1.59688	2.94658	-0.883781	0.81898	1177.05	2.94658	8.64193	3.1e-12
TCONS_00530908	XLOC_289189	0.466988	0	inf	0.355143	0.466988	0.0412942	3.49937	0.355143	0.466988	3.63403	-2.96012	0.155196	0.0412942	0	inf	1	0	3.63403	#NAME?	0.315968	0.0412942	3.63403	-6.45949	0.00751971
TCONS_01128180	XLOC_617632	0.161648	0.347714	-1.10505	1	0.161648	3.02013	-4.22368	0.0192586	0.161648	1.02763	-2.6684	0.355143	3.02013	0.347714	3.11864	0.150752	0.347714	1.02763	-1.56335	0.355143	3.02013	1.02763	1.55529	0.355143
TCONS_00715480	XLOC_390946	0.755386	0.245348	1.62239	0.642145	0.755386	13.9568	-4.20761	0.0800548	0.755386	0.859965	-0.187063	0.975624	13.9568	0.245348	5.83	0.030507	0.245348	0.859965	-1.80945	0.578592	13.9568	0.859965	4.02055	0.113176
TCONS_00536403	XLOC_292595	6.39752	7.32732	-0.195773	0.96634	6.39752	126.626	-4.30692	0.0101311	6.39752	12.1879	-0.929866	0.716666	126.626	7.32732	4.11114	0.0176459	7.32732	12.1879	-0.734093	0.802746	126.626	12.1879	3.37705	0.0803003
TCONS_00385665	XLOC_210399	0.384755	4.76045	-3.62909	0.0277089	0.384755	1.43736	-1.90141	0.355143	0.384755	1.64181	-2.09328	0.355143	1.43736	4.76045	-1.72767	0.355143	4.76045	1.64181	1.53581	0.355143	1.43736	1.64181	-0.191866	0.955902
TCONS_00004972	XLOC_002923	0.251894	0.78756	-1.64457	0.355143	0.251894	3.96764	-3.97739	0.0156815	0.251894	1.10398	-2.13182	0.355143	3.96764	0.78756	2.33282	0.355143	0.78756	1.10398	-0.487252	0.860214	3.96764	1.10398	1.84557	0.355143
TCONS_00985354	XLOC_538771	704.053	180.685	1.96221	0.111984	704.053	1.93901	8.50422	2.74e-07	704.053	0	inf	0.00970423	1.93901	180.685	-6.54201	0.000744674	180.685	0	inf	0.125393	1.93901	0	inf	0.355143
TCONS_00451485	XLOC_246887	0.793245	0.535467	0.566968	0.865759	0.793245	15.2428	-4.26422	0.00224672	0.793245	3.30346	-2.05814	0.355143	15.2428	0.535467	4.83118	0.00157869	0.535467	3.30346	-2.62511	0.355143	15.2428	3.30346	2.20608	0.344569
TCONS_00971913	XLOC_531248	0.0539743	0.186385	-1.78794	1	0.0539743	0.127314	-1.23805	1	0.0539743	3.82052	-6.14535	0.000794775	0.127314	0.186385	-0.549897	1	0.186385	3.82052	-4.35741	0.00709266	0.127314	3.82052	-4.90731	0.00384568
TCONS_00183052	XLOC_100466	17.0062	8.38708	1.01982	0.355143	17.0062	1.93019	3.13924	0.00352809	17.0062	0.342852	5.63233	4.3e-08	1.93019	8.38708	-2.11942	0.238134	8.38708	0.342852	4.61251	8.31e-05	1.93019	0.342852	2.49309	0.337888
TCONS_00316429	XLOC_172452	2.33892	28.8718	-3.62575	0.011143	2.33892	0.378846	2.62616	0.355143	2.33892	4.07636	-0.801442	0.71014	0.378846	28.8718	-6.25191	0.00194318	28.8718	4.07636	2.82431	0.102241	0.378846	4.07636	-3.4276	0.355143
TCONS_00466887	XLOC_254646	0.315781	40.2461	-6.99378	2.83e-05	0.315781	29.0999	-6.52594	0.000212982	0.315781	93.1788	-8.20493	8.1e-08	29.0999	40.2461	-0.467839	0.781754	40.2461	93.1788	-1.21115	0.355143	29.0999	93.1788	-1.67899	0.355143
TCONS_00202621	XLOC_110933	1.89372	0.480764	1.97782	0.355143	1.89372	0.0992477	4.25405	0.281276	1.89372	5.02849	-1.4089	0.355143	0.0992477	0.480764	-2.27623	0.380292	0.480764	5.02849	-3.38672	0.081568	0.0992477	5.02849	-5.66295	0.0330338
TCONS_00003134	XLOC_001938	3.26069	0	inf	0.248603	3.26069	0.0341684	6.57637	0.00506441	3.26069	2.16266	0.592372	0.76443	0.0341684	0	inf	1	0	2.16266	#NAME?	0.355143	0.0341684	2.16266	-5.984	0.021224
TCONS_00811461	XLOC_443416	8.65908	0.166578	5.69994	0.0360374	8.65908	0.951907	3.18532	0.260514	8.65908	0.359838	4.58879	0.102222	0.951907	0.166578	2.51462	0.355143	0.166578	0.359838	-1.11115	0.817198	0.951907	0.359838	1.40347	0.657945
TCONS_01107730	XLOC_606572	0.202368	0.851231	-2.07257	0.355143	0.202368	4.24356	-4.39022	0.0108216	0.202368	0.138051	0.551784	1	4.24356	0.851231	2.31765	0.339016	0.851231	0.138051	2.62435	0.355143	4.24356	0.138051	4.942	0.0248412
TCONS_00987400	XLOC_539878	1.3244	2.94413	-1.1525	0.580508	1.3244	19.4906	-3.87937	0.0271983	1.3244	1.82489	-0.462471	0.898046	19.4906	2.94413	2.72686	0.250348	2.94413	1.82489	0.690031	0.804437	19.4906	1.82489	3.4169	0.0828065
TCONS_00001269	XLOC_000885	78.7726	3.45	4.51303	0.000608073	78.7726	9.5527	3.04371	0.0387565	78.7726	93.5988	-0.248796	0.90369	9.5527	3.45	1.46931	0.384069	3.45	93.5988	-4.76182	0.000220241	9.5527	93.5988	-3.29251	0.0178528
TCONS_00549451	XLOC_299977	6.03806	0.353715	4.09343	0.0301104	6.03806	0.671455	3.16872	0.111964	6.03806	1.99356	1.59874	0.355143	0.671455	0.353715	0.924704	0.738591	0.353715	1.99356	-2.49469	0.355143	0.671455	1.99356	-1.56999	0.355143
TCONS_00690991	XLOC_377086	1.02621	0.439396	1.22374	0.470166	1.02621	0.488725	1.07024	0.544638	1.02621	4.70608	-2.19719	0.322586	0.488725	0.439396	0.153501	0.970124	0.439396	4.70608	-3.42093	0.0258252	0.488725	4.70608	-3.26743	0.0389484
TCONS_00031154	XLOC_016615	7.31947	0.0939618	6.28352	4.98e-05	7.31947	0.409665	4.15922	0.000978049	7.31947	0.126794	5.85118	2.42e-05	0.409665	0.0939618	2.1243	0.355143	0.0939618	0.126794	-0.432344	1	0.409665	0.126794	1.69196	0.373903
TCONS_00103718	XLOC_056677	0.223786	375.187	-10.7113	1.93e-09	0.223786	782.048	-11.7709	1.18e-11	0.223786	49.861	-7.79965	0.000208051	782.048	375.187	1.05965	0.355143	375.187	49.861	2.91163	0.00256126	782.048	49.861	3.97127	8.04e-07
TCONS_00001540	XLOC_001046	7.43807	0.139819	5.7333	0.0268784	7.43807	0	inf	0.233141	7.43807	0.321052	4.53405	0.012851	0	0.139819	#NAME?	1	0.139819	0.321052	-1.19925	1	0	0.321052	#NAME?	1
TCONS_00064122	XLOC_034519	84.5694	4.16816	4.34265	0.00394176	84.5694	0	inf	0.183254	84.5694	1.98136	5.41557	0.00209001	0	4.16816	#NAME?	0.355143	4.16816	1.98136	1.07292	0.710766	0	1.98136	#NAME?	0.355143
TCONS_00036408	XLOC_019675	0.885274	0.0720387	3.61928	0.136235	0.885274	2.13563	-1.27047	0.355143	0.885274	0.438925	1.01215	0.54042	2.13563	0.0720387	4.88975	0.00470387	0.0720387	0.438925	-2.60713	0.355143	2.13563	0.438925	2.28262	0.353001
TCONS_00002864	XLOC_001804	0.103893	33.1241	-8.31663	2.43e-05	0.103893	0.29415	-1.50145	1	0.103893	0	inf	1	0.29415	33.1241	-6.81519	4.89e-06	33.1241	0	inf	0.0496923	0.29415	0	inf	1
TCONS_00000751	XLOC_000569	59.3403	169.669	-1.51564	0.355143	59.3403	1.31573	5.49508	0.0428891	59.3403	81.2451	-0.453269	0.828024	1.31573	169.669	-7.01072	0.00130066	169.669	81.2451	1.06237	0.355143	1.31573	81.2451	-5.94835	0.0184505
TCONS_00010819	XLOC_005889	6.24561	0.469479	3.73371	0.00321129	6.24561	0.446733	3.80536	0.00267427	6.24561	3.57455	0.805081	0.481967	0.446733	0.469479	-0.0716463	0.988761	0.469479	3.57455	-2.92863	0.0889326	0.446733	3.57455	-3.00028	0.0778522
TCONS_00058967	XLOC_032939	0.867742	0.799345	0.118449	0.97528	0.867742	2.32647	-1.42281	0.355143	0.867742	25.2123	-4.86072	1.9e-07	2.32647	0.799345	1.54126	0.355143	0.799345	25.2123	-4.97917	2.59e-07	2.32647	25.2123	-3.43791	0.000290685
TCONS_00525154	XLOC_286202	3.61855	0.555811	2.70274	0.135558	3.61855	5.52335	-0.610134	0.667921	3.61855	9.95801	-1.46045	0.355143	5.52335	0.555811	3.31288	0.0216282	0.555811	9.95801	-4.16319	0.000312406	5.52335	9.95801	-0.850314	0.420363
TCONS_00776204	XLOC_423871	2.05166	0.449045	2.19186	0.355143	2.05166	6.50408	-1.66455	0.355143	2.05166	0.614832	1.73853	0.355143	6.50408	0.449045	3.85641	0.0345723	0.449045	0.614832	-0.453332	0.902069	6.50408	0.614832	3.40308	0.0671619
TCONS_00555467	XLOC_303344	0	0.0167972	#NAME?	1	0	0.99422	#NAME?	0.28214	0	0.0225162	#NAME?	1	0.99422	0.0167972	5.88727	0.021603	0.0167972	0.0225162	-0.422742	1	0.99422	0.0225162	5.46453	0.00701279
TCONS_00853504	XLOC_465999	0.194157	7.37582	-5.24751	0.0793977	0.194157	0.412798	-1.08821	0.813056	0.194157	0.122873	0.660058	1	0.412798	7.37582	-4.15929	0.134282	7.37582	0.122873	5.90756	0.0260388	0.412798	0.122873	1.74827	0.618483
TCONS_00354015	XLOC_193243	0.684135	9.38283	-3.77767	0.0514599	0.684135	0.121173	2.49722	0.355143	0.684135	0.440737	0.634364	0.868982	0.121173	9.38283	-6.27489	0.0116669	9.38283	0.440737	4.41203	0.0392133	0.121173	0.440737	-1.86285	0.556882
TCONS_00997919	XLOC_545545	0.0308157	0	inf	1	0.0308157	1.26442	-5.35867	0.0733411	0.0308157	3.33937	-6.75977	0.00409209	1.26442	0	inf	0.355143	0	3.33937	#NAME?	0.343886	1.26442	3.33937	-1.4011	0.355143
TCONS_00484119	XLOC_262837	0.324424	0.112072	1.53346	0.643528	0.324424	10.3413	-4.99439	0.0101133	0.324424	0.571792	-0.817611	0.830951	10.3413	0.112072	6.52785	0.00158063	0.112072	0.571792	-2.35107	0.355143	10.3413	0.571792	4.17678	0.0377275
TCONS_00517480	XLOC_281934	0.397395	0.580735	-0.547306	0.886579	0.397395	8.38084	-4.39845	0.0163806	0.397395	2.28109	-2.52107	0.355143	8.38084	0.580735	3.85114	0.0574769	0.580735	2.28109	-1.97377	0.355143	8.38084	2.28109	1.87737	0.355143
TCONS_00174185	XLOC_095755	0.335237	4.50806	-3.74925	0.16058	0.335237	0.798929	-1.25288	0.636096	0.335237	0.0929599	1.8505	0.55979	0.798929	4.50806	-2.49637	0.355143	4.50806	0.0929599	5.59975	0.0466202	0.798929	0.0929599	3.10339	0.355143
TCONS_00080635	XLOC_044062	0.432492	1.16188	-1.42571	0.364687	0.432492	5.49589	-3.66761	0.0119813	0.432492	2.28446	-2.40111	0.355143	5.49589	1.16188	2.2419	0.344128	1.16188	2.28446	-0.975398	0.560185	5.49589	2.28446	1.2665	0.355143
TCONS_00668431	XLOC_365063	9.94346	1.18509	3.06875	0.0218733	9.94346	0.82897	3.58435	0.00399586	9.94346	14.4066	-0.534914	0.646852	0.82897	1.18509	-0.515607	0.84343	1.18509	14.4066	-3.60366	0.00223121	0.82897	14.4066	-4.11927	0.000284499
TCONS_00442375	XLOC_241303	2.19253	0.0764803	4.84137	0.146558	2.19253	0.481542	2.18686	0.355143	2.19253	9.72289	-2.14879	0.355143	0.481542	0.0764803	2.6545	0.355143	0.0764803	9.72289	-6.99015	0.00193874	0.481542	9.72289	-4.33565	0.0149078
TCONS_01100173	XLOC_601944	0.111254	3.24689	-4.86712	0.0396165	0.111254	0	inf	1	0.111254	0.0845267	0.396385	1	0	3.24689	#NAME?	0.245049	3.24689	0.0845267	5.26351	0.0524253	0	0.0845267	#NAME?	1
TCONS_00625666	XLOC_342013	9.91815	0.850002	3.54453	0.0138321	9.91815	0.487302	4.34718	0.00219153	9.91815	8.93002	0.151407	0.952391	0.487302	0.850002	-0.802649	0.749915	0.850002	8.93002	-3.39313	0.0287861	0.487302	8.93002	-4.19577	0.00506062
TCONS_00782419	XLOC_427299	0.0706558	0.0484268	0.545002	1	0.0706558	3.94925	-5.80463	0.0287197	0.0706558	0.0440516	0.681614	1	3.94925	0.0484268	6.34963	0.0102194	0.0484268	0.0440516	0.136612	1	3.94925	0.0440516	6.48624	0.00783371
TCONS_00026806	XLOC_014224	0.0246899	0.0340709	-0.464618	1	0.0246899	1.40779	-5.83337	0.0461988	0.0246899	0.0304001	-0.300155	1	1.40779	0.0340709	5.36875	0.0930205	0.0340709	0.0304001	0.164463	1	1.40779	0.0304001	5.53321	0.0781623
TCONS_00026071	XLOC_013837	0.910175	0.832259	0.129112	0.975366	0.910175	1.06208	-0.22268	0.951246	0.910175	8.24971	-3.18013	0.0404961	1.06208	0.832259	0.351792	0.918977	0.832259	8.24971	-3.30924	0.0387606	1.06208	8.24971	-2.95745	0.087984
TCONS_00599480	XLOC_327557	83.9849	2.21774	5.24297	0.000201443	83.9849	2.49218	5.07465	0.000366698	83.9849	4.55442	4.20479	0.00154097	2.49218	2.21774	0.168317	0.973838	2.21774	4.55442	-1.03818	0.668141	2.49218	4.55442	-0.869863	0.744046
TCONS_00610875	XLOC_333810	2.20396	19.2574	-3.12724	0.0516489	2.20396	1.6191	0.444906	0.886749	2.20396	1.0293	1.09843	0.585409	1.6191	19.2574	-3.57215	0.0253055	19.2574	1.0293	4.22568	0.00534469	1.6191	1.0293	0.653527	0.822105
TCONS_00964472	XLOC_527395	17.2678	0.892818	4.27357	5.46e-05	17.2678	1.07295	4.00842	0.000201969	17.2678	0.941769	4.19656	6.62e-05	1.07295	0.892818	0.265147	0.936627	0.892818	0.941769	-0.0770083	0.986498	1.07295	0.941769	0.188139	0.956773
TCONS_00513826	XLOC_280377	1.87668	6.24584	-1.73471	0.355143	1.87668	19.9612	-3.41094	0.0470798	1.87668	18.4994	-3.30122	0.0617844	19.9612	6.24584	1.67623	0.355143	6.24584	18.4994	-1.56651	0.355143	19.9612	18.4994	0.109721	0.973265
TCONS_00913551	XLOC_499342	0.428762	0.659105	-0.620333	0.850592	0.428762	10.4708	-4.61005	0.00300772	0.428762	1.23072	-1.52125	0.412233	10.4708	0.659105	3.98972	0.0166925	0.659105	1.23072	-0.900918	0.706959	10.4708	1.23072	3.0888	0.0886908
TCONS_00110260	XLOC_060510	35.392	1.34957	4.71285	2.75e-05	35.392	1.65029	4.42264	8.82e-05	35.392	1.82764	4.27537	0.000117934	1.65029	1.34957	0.290211	0.935159	1.34957	1.82764	-0.43748	0.885045	1.65029	1.82764	-0.147269	0.97028
TCONS_00103588	XLOC_056611	4.80279	0.457992	3.39048	0.0124502	4.80279	2.19808	1.12763	0.355143	4.80279	1.78892	1.42479	0.355143	2.19808	0.457992	2.26285	0.355143	0.457992	1.78892	-1.96569	0.355143	2.19808	1.78892	0.297158	0.910668
TCONS_00317325	XLOC_172957	18.6701	0	inf	0.0118909	18.6701	4.80362	1.95853	0.155231	18.6701	2.42866	2.9425	0.00709062	4.80362	0	inf	0.175966	0	2.42866	#NAME?	0.293856	4.80362	2.42866	0.983965	0.45986
TCONS_00352826	XLOC_192664	0.5844	0.88926	-0.605649	0.834135	0.5844	11.1423	-4.25295	0.00275477	0.5844	0.850779	-0.541828	0.858929	11.1423	0.88926	3.6473	0.0196052	0.88926	0.850779	0.0638213	0.99134	11.1423	0.850779	3.71112	0.0152877
TCONS_00352827	XLOC_192668	1.08585	0.112527	3.27049	0.355143	1.08585	2.24859	-1.05019	0.608887	1.08585	19.7048	-4.18165	0.00344004	2.24859	0.112527	4.32068	0.288691	0.112527	19.7048	-7.45214	0.000516724	2.24859	19.7048	-3.13146	0.0640459
TCONS_00274457	XLOC_150188	31.8449	5.97945	2.41298	0.244889	31.8449	1.57507	4.33758	0.00487194	31.8449	15.0309	1.08313	0.402618	1.57507	5.97945	-1.9246	0.355143	5.97945	15.0309	-1.32985	0.362995	1.57507	15.0309	-3.25445	0.155566
TCONS_00620833	XLOC_339400	0.14367	0	inf	1	0.14367	225.921	-10.6188	3.03e-09	0.14367	0.183902	-0.356172	1	225.921	0	inf	0.0108748	0	0.183902	#NAME?	1	225.921	0.183902	10.2627	1.4e-08
TCONS_00823362	XLOC_449829	1.00703	1.80469	-0.841646	0.697626	1.00703	8.02851	-2.99503	0.125867	1.00703	22.4999	-4.48174	0.000226938	8.02851	1.80469	2.15338	0.355143	1.80469	22.4999	-3.64009	0.00570774	8.02851	22.4999	-1.48671	0.355143
TCONS_00098407	XLOC_053771	0.0442592	1.87465	-5.4045	0.0677284	0.0442592	0.0626428	-0.50117	1	0.0442592	4.25864	-6.58827	0.00636017	0.0626428	1.87465	-4.90333	0.13911	1.87465	4.25864	-1.18377	0.454792	0.0626428	4.25864	-6.0871	0.0171403
TCONS_00658615	XLOC_360036	0.343971	0.139472	1.30231	0.672421	0.343971	2.76255	-3.00564	0.355143	0.343971	11.304	-5.03841	0.00143641	2.76255	0.139472	4.30795	0.137947	0.139472	11.304	-6.34071	0.00050859	2.76255	11.304	-2.03276	0.355143
TCONS_00329058	XLOC_179351	1.59965	107.376	-6.06877	4.07e-10	1.59965	2.8995	-0.858046	0.674234	1.59965	1.60679	-0.00642723	0.999879	2.8995	107.376	-5.21073	1.26e-07	107.376	1.60679	6.06234	1.37e-09	2.8995	1.60679	0.851619	0.685075
TCONS_00105786	XLOC_057903	0.055566	0.45366	-3.02934	0.355143	0.055566	0.0786682	-0.501579	1	0.055566	4.17754	-6.23231	0.014003	0.0786682	0.45366	-2.52776	0.355143	0.45366	4.17754	-3.20297	0.252687	0.0786682	4.17754	-5.73073	0.0353303
TCONS_00041729	XLOC_022909	946.846	3019.47	-1.67309	0.0465534	946.846	12.2831	6.26839	3.3e-10	946.846	950.276	-0.00521765	0.999747	12.2831	3019.47	-7.94148	0	3019.47	950.276	1.66788	0.0605491	12.2831	950.276	-6.2736	4.89e-10
TCONS_00621361	XLOC_339680	0.165191	0.0505373	1.70872	1	0.165191	1.36287	-3.04444	0.0914216	0.165191	0.232249	-0.491536	1	1.36287	0.0505373	4.75316	0.0101747	0.0505373	0.232249	-2.20025	1	1.36287	0.232249	2.5529	0.25094
TCONS_00076433	XLOC_041392	35.3791	7.35468	2.26616	0.355143	35.3791	9.83824	1.84642	0.355143	35.3791	1.3038	4.7621	0.035932	9.83824	7.35468	0.419738	0.895384	7.35468	1.3038	2.49593	0.355143	9.83824	1.3038	2.91567	0.355143
TCONS_00980980	XLOC_536473	0.0855169	1.15126	-3.75086	0.355143	0.0855169	0.215418	-1.33286	1	0.0855169	5.28941	-5.95075	0.0248674	0.215418	1.15126	-2.418	0.355143	1.15126	5.28941	-2.1999	0.355143	0.215418	5.28941	-4.61789	0.167979
TCONS_00000808	XLOC_000608	14.5094	0.187737	6.27214	0.0108071	14.5094	25.84	-0.832614	0.588754	14.5094	38.2245	-1.3975	0.355143	25.84	0.187737	7.10475	0.0015315	0.187737	38.2245	-7.66964	0.000265773	25.84	38.2245	-0.56489	0.74205
TCONS_00001205	XLOC_000852	678.764	1649.5	-1.28104	0.308032	678.764	942.366	-0.473378	0.625566	678.764	472.178	0.52358	0.595656	942.366	1649.5	-0.807666	0.355143	1649.5	472.178	1.80462	0.0496923	942.366	472.178	0.996958	0.355143
TCONS_00042753	XLOC_022909	6.11499	4.39684	0.475885	0.740736	6.11499	0.0458582	7.05903	2.14e-05	6.11499	3.4809	0.812892	0.452172	0.0458582	4.39684	-6.58314	0.000192911	4.39684	3.4809	0.337007	0.860705	0.0458582	3.4809	-6.24614	0.000582656
TCONS_00556440	XLOC_304339	0.212823	1.152	-2.43641	0.355143	0.212823	35.6029	-7.38619	5.04e-06	0.212823	1.60601	-2.91575	0.355143	35.6029	1.152	4.94978	7.87e-05	1.152	1.60601	-0.47934	0.881082	35.6029	1.60601	4.47044	0.000249785
TCONS_00468050	XLOC_255276	46.5342	6.18864	2.9106	0.0016444	46.5342	0.649746	6.16227	4.93e-10	46.5342	7.4254	2.64775	0.00382814	0.649746	6.18864	-3.25167	0.0458138	6.18864	7.4254	-0.262847	0.909747	0.649746	7.4254	-3.51452	0.0163806
TCONS_00007302	XLOC_004116	0.346072	6.06059	-4.13031	0.0174352	0.346072	1.53064	-2.14499	0.355143	0.346072	0.648529	-0.9061	0.724298	1.53064	6.06059	-1.98532	0.355143	6.06059	0.648529	3.22421	0.107299	1.53064	0.648529	1.23889	0.500717
TCONS_00310298	XLOC_169222	2.51082	4.97529	-0.986621	0.616636	2.51082	0	inf	0.355143	2.51082	27.2911	-3.4422	0.0313967	0	4.97529	#NAME?	0.355143	4.97529	27.2911	-2.45558	0.271245	0	27.2911	#NAME?	0.221667
TCONS_00771368	XLOC_421132	9.60044	0.289481	5.05156	6.2e-05	9.60044	1.66409	2.52837	0.114435	9.60044	3.21094	1.5801	0.355143	1.66409	0.289481	2.52319	0.355143	0.289481	3.21094	-3.47146	0.0636968	1.66409	3.21094	-0.948261	0.544714
TCONS_00668016	XLOC_364899	0.954039	8.69578	-3.1882	0.00965973	0.954039	3.24134	-1.76447	0.355143	0.954039	2.36512	-1.30979	0.355143	3.24134	8.69578	-1.42372	0.355143	8.69578	2.36512	1.8784	0.312317	3.24134	2.36512	0.454676	0.817887
TCONS_00315617	XLOC_172058	9.72404	5.91219	0.717864	0.489746	9.72404	1.05582	3.20319	0.021502	9.72404	14.7446	-0.600555	0.542114	1.05582	5.91219	-2.48533	0.219387	5.91219	14.7446	-1.31842	0.355143	1.05582	14.7446	-3.80375	0.00188151
TCONS_00647303	XLOC_353898	0.0836486	0.153302	-0.873963	1	0.0836486	4.81267	-5.84635	0.00242047	0.0836486	0.242942	-1.5382	1	4.81267	0.153302	4.97239	0.00976727	0.153302	0.242942	-0.664237	1	4.81267	0.242942	4.30815	0.013114
TCONS_00206489	XLOC_113255	0.0303595	2.00143	-6.04274	0.0210182	0.0303595	0.0429547	-0.500668	1	0.0303595	0.0378112	-0.316665	1	0.0429547	2.00143	-5.54207	0.0509761	2.00143	0.0378112	5.72608	0.037197	0.0429547	0.0378112	0.184002	1
TCONS_00536953	XLOC_292885	6.6735	0.0129845	9.00551	1.55e-06	6.6735	0	inf	0.00708358	6.6735	3.0086	1.14935	0.355143	0	0.0129845	#NAME?	1	0.0129845	3.0086	-7.85616	9.82e-05	0	3.0086	#NAME?	0.0412346
TCONS_00605861	XLOC_331031	0	23.505	#NAME?	0.169405	0	0.287885	#NAME?	1	0	3.15603	#NAME?	0.355143	0.287885	23.505	-6.35133	0.0346864	23.505	3.15603	2.89679	0.115535	0.287885	3.15603	-3.45454	0.355143
TCONS_00728960	XLOC_398039	18.1941	18.1779	0.00128242	0.999913	18.1941	0.495032	5.1998	0.000276532	18.1941	25.1035	-0.46442	0.760446	0.495032	18.1779	-5.19852	0.000335715	18.1779	25.1035	-0.465703	0.766539	0.495032	25.1035	-5.66422	2.85e-05
TCONS_00627188	XLOC_342902	10.0555	0.619769	4.02011	0.0247053	10.0555	5.48081	0.875525	0.578229	10.0555	0.658602	3.93244	0.0216484	5.48081	0.619769	3.14459	0.240973	0.619769	0.658602	-0.0876758	0.988787	5.48081	0.658602	3.05691	0.239526
TCONS_00397258	XLOC_216830	375.53	11.7446	4.99886	0	375.53	206.234	0.864649	0.355143	375.53	394.062	-0.069494	0.968769	206.234	11.7446	4.13421	0	11.7446	394.062	-5.06836	0	206.234	394.062	-0.934143	0.355143
TCONS_00397257	XLOC_216830	91.4939	309.856	-1.75985	0.0127612	91.4939	308.69	-1.75441	0.013045	91.4939	33.5198	1.44866	0.100185	308.69	309.856	-0.00543831	0.999547	309.856	33.5198	3.20851	8.18e-09	308.69	33.5198	3.20307	8.3e-09
TCONS_00874856	XLOC_478138	230.572	41.4466	2.47589	0.0122458	230.572	1343.23	-2.54242	5.04e-05	230.572	659.789	-1.51678	0.112459	1343.23	41.4466	5.01831	0	41.4466	659.789	-3.99268	9.64e-08	1343.23	659.789	1.02563	0.355143
TCONS_00041492	XLOC_022508	0.289727	0.518413	-0.839409	0.845175	0.289727	32.9403	-6.82902	7.56e-05	0.289727	0.326739	-0.173444	0.981823	32.9403	0.518413	5.98961	0.000491162	0.518413	0.326739	0.665965	0.899933	32.9403	0.326739	6.65557	0.00109393
TCONS_00001448	XLOC_000997	0.519696	3.21116	-2.62736	0.355143	0.519696	0.630982	-0.279931	0.952643	0.519696	14.5409	-4.8063	0.00224672	0.630982	3.21116	-2.34743	0.355143	3.21116	14.5409	-2.17895	0.355143	0.630982	14.5409	-4.52637	0.00877409
TCONS_00411144	XLOC_224325	0.317951	1.48607	-2.22462	0.355143	0.317951	2.04664	-2.68638	0.179105	0.317951	3.80566	-3.58127	0.00737998	2.04664	1.48607	0.46176	0.831162	1.48607	3.80566	-1.35665	0.355143	2.04664	3.80566	-0.894889	0.476172
TCONS_00031777	XLOC_017012	1.24657	0.0647611	4.26669	0.277866	1.24657	3.99266	-1.67939	0.355143	1.24657	2.63206	-1.07823	0.481131	3.99266	0.0647611	5.94608	0.0191985	0.0647611	2.63206	-5.34492	0.061322	3.99266	2.63206	0.601158	0.755109
TCONS_00357150	XLOC_194909	0.0451643	0.251896	-2.47957	1	0.0451643	0.0639253	-0.501203	1	0.0451643	3.33057	-6.20444	0.0148256	0.0639253	0.251896	-1.97837	1	0.251896	3.33057	-3.72487	0.162946	0.0639253	3.33057	-5.70324	0.0372071
TCONS_00892233	XLOC_488256	0.0238721	0	inf	1	0.0238721	1.14819	-5.5879	0.0497992	0.0238721	0.0296853	-0.314421	1	1.14819	0	inf	0.355143	0	0.0296853	#NAME?	1	1.14819	0.0296853	5.27347	0.0819456
TCONS_00731624	XLOC_399399	521.505	42.3813	3.62118	2.55e-06	521.505	531.239	-0.0266812	0.991457	521.505	288.259	0.855314	0.355143	531.239	42.3813	3.64786	2.65e-06	42.3813	288.259	-2.76587	0.00247591	531.239	288.259	0.881995	0.355143
TCONS_00606106	XLOC_331181	175.829	432.99	-1.30016	0.355143	175.829	374.34	-1.09017	0.355143	175.829	841.105	-2.25811	0.0412044	374.34	432.99	-0.209985	0.918283	432.99	841.105	-0.957954	0.355143	374.34	841.105	-1.16794	0.355143
TCONS_00903337	XLOC_493649	0.540272	1.17112	-1.11613	0.423795	0.540272	4.63164	-3.09977	0.0109024	0.540272	1.8701	-1.79136	0.355143	4.63164	1.17112	1.98364	0.259368	1.17112	1.8701	-0.67523	0.662109	4.63164	1.8701	1.30841	0.355143
TCONS_01075802	XLOC_588709	8.49598	3.68126	1.20658	0.355143	8.49598	5.1292	0.728047	0.64272	8.49598	46.0608	-2.43869	0.0214864	5.1292	3.68126	0.478534	0.839013	3.68126	46.0608	-3.64527	0.000644258	5.1292	46.0608	-3.16673	0.00366491
TCONS_00286396	XLOC_156698	0.188057	2.69667	-3.84193	0.0602041	0.188057	4.44689	-4.56355	0.0065166	0.188057	2.67451	-3.83003	0.0590855	4.44689	2.69667	0.721618	0.688115	2.69667	2.67451	0.0119036	0.999476	4.44689	2.67451	0.733522	0.676612
TCONS_00418418	XLOC_227666	10.8701	0.0273098	8.63674	0.00671913	10.8701	0.421782	4.68773	8e-05	10.8701	0	inf	0.0370843	0.421782	0.0273098	3.94901	0.355143	0.0273098	0	inf	1	0.421782	0	inf	0.355143
TCONS_00673111	XLOC_367630	0.156992	0	inf	1	0.156992	42.5722	-8.08308	8.32e-05	0.156992	0.806341	-2.3607	0.410556	42.5722	0	inf	0.175966	0	0.806341	#NAME?	0.355143	42.5722	0.806341	5.72238	0.000771435
TCONS_00558052	XLOC_304754	38.984	4.0505	3.26671	0.240159	38.984	86.3568	-1.14743	0.43789	38.984	150.558	-1.94936	0.355143	86.3568	4.0505	4.41414	0.0192808	4.0505	150.558	-5.21607	0.00104624	86.3568	150.558	-0.801935	0.596933
TCONS_00024676	XLOC_013085	0.324094	0	inf	0.355143	0.324094	12.4835	-5.26746	0.0134369	0.324094	0.2742	0.241179	0.973839	12.4835	0	inf	0.355143	0	0.2742	#NAME?	1	12.4835	0.2742	5.50864	0.0480334
TCONS_00842609	XLOC_460235	0.00376553	0.287204	-6.25308	1	0.00376553	8.80619	-11.1915	2.09e-10	0.00376553	4.63207	-10.2646	1.44e-08	8.80619	0.287204	4.93837	1.6e-07	0.287204	4.63207	-4.01151	0.000125868	8.80619	4.63207	0.92686	0.355143
TCONS_01046830	XLOC_572409	0.591044	0.0887355	2.73568	0.355143	0.591044	0.0926782	2.67296	0.355143	0.591044	5.34298	-3.17631	0.176851	0.0926782	0.0887355	0.0627175	1	0.0887355	5.34298	-5.91199	0.0250228	0.0926782	5.34298	-5.84927	0.0280167
TCONS_00626692	XLOC_342648	277.467	13.8902	4.32018	0.0247053	277.467	74.6731	1.89366	0.355143	277.467	93.863	1.56369	0.355143	74.6731	13.8902	2.42652	0.355143	13.8902	93.863	-2.75649	0.355143	74.6731	93.863	-0.329968	0.925301
TCONS_00477008	XLOC_259521	16.7485	0.259845	6.01023	0.00091337	16.7485	0.0904076	7.53337	0.000352065	16.7485	0	inf	0.122832	0.0904076	0.259845	-1.52314	1	0.259845	0	inf	1	0.0904076	0	inf	1
TCONS_00482535	XLOC_263472	0.422579	0.122567	1.78566	0.71793	0.422579	18.0732	-5.41849	0.0260133	0.422579	4.10282	-3.27932	0.355143	18.0732	0.122567	7.20414	0.038374	0.122567	4.10282	-5.06498	0.355143	18.0732	4.10282	2.13916	0.355143
TCONS_00197104	XLOC_107909	4.11641	0.709101	2.53732	0.147933	4.11641	0.247726	4.05457	0.00283256	4.11641	0.775822	2.40759	0.187199	0.247726	0.709101	-1.51724	0.355143	0.709101	0.775822	-0.129736	0.972932	0.247726	0.775822	-1.64698	0.355143
TCONS_00076740	XLOC_041739	0.10796	0.233333	-1.11189	1	0.10796	2.5062	-4.53693	0.0216098	0.10796	0.245371	-1.18446	1	2.5062	0.233333	3.42504	0.161758	0.233333	0.245371	-0.072575	1	2.5062	0.245371	3.35247	0.133528
TCONS_00670593	XLOC_366169	5.52971	0.479039	3.52899	0.00918403	5.52971	0.281437	4.29632	0.00110927	5.52971	3.42632	0.690544	0.598916	0.281437	0.479039	-0.767328	0.75065	0.479039	3.42632	-2.83845	0.121553	0.281437	3.42632	-3.60577	0.0238868
TCONS_00213367	XLOC_116917	0.685429	0.947719	-0.467453	0.87207	0.685429	0.617167	0.151346	0.970688	0.685429	6.47372	-3.23952	0.0387802	0.617167	0.947719	-0.6188	0.816248	0.947719	6.47372	-2.77206	0.137452	0.617167	6.47372	-3.39086	0.0391584
TCONS_00132541	XLOC_073358	0.327157	1.10905	-1.76127	0.355143	0.327157	3.1548	-3.2695	0.0444828	0.327157	7.32552	-4.48488	0.000123563	3.1548	1.10905	1.50822	0.355143	1.10905	7.32552	-2.72361	0.0714215	3.1548	7.32552	-1.21538	0.355143
TCONS_00208502	XLOC_114550	5.10091	6.57713	-0.366705	0.886983	5.10091	7.65464	-0.58558	0.770716	5.10091	0.192426	4.72838	0.0655676	7.65464	6.57713	0.218875	0.941979	6.57713	0.192426	5.09509	0.0331722	7.65464	0.192426	5.31396	0.0200611
TCONS_00000792	XLOC_000598	0.288783	17.1381	-5.89108	0.0234535	0.288783	19.4681	-6.07498	0.0163283	0.288783	8.13367	-4.81585	0.149759	19.4681	17.1381	0.183904	0.952998	17.1381	8.13367	1.07523	0.489429	19.4681	8.13367	1.25913	0.38391
TCONS_00549280	XLOC_299975	5.87452	0.407543	3.84945	0.0161025	5.87452	0.461752	3.66928	0.0247053	5.87452	2.54924	1.20441	0.355143	0.461752	0.407543	0.180164	0.96751	0.407543	2.54924	-2.64504	0.355143	0.461752	2.54924	-2.46488	0.355143
TCONS_00706261	XLOC_385817	0.0298544	0.0410058	-0.457885	1	0.0298544	7.30744	-7.93528	0.000137943	0.0298544	0.185888	-2.63842	1	7.30744	0.0410058	7.47739	0.000504097	0.0410058	0.185888	-2.18053	1	7.30744	0.185888	5.29686	0.00109503
TCONS_00286698	XLOC_156656	2.63879	0	inf	0.355143	2.63879	10.4942	-1.99164	0.355143	2.63879	0.228504	3.52959	0.355143	10.4942	0	inf	0.238577	0	0.228504	#NAME?	1	10.4942	0.228504	5.52123	0.0107919
TCONS_00585297	XLOC_319680	3.74374	30.8854	-3.04438	0.0464445	3.74374	4.44639	-0.248156	0.942149	3.74374	16.0243	-2.09771	0.355143	4.44639	30.8854	-2.79622	0.102241	30.8854	16.0243	0.946664	0.464629	4.44639	16.0243	-1.84956	0.355143
TCONS_00439912	XLOC_239916	3.87558	3.48142	0.154734	0.953963	3.87558	0.0945095	5.35781	0.0021326	3.87558	0	inf	0.142499	0.0945095	3.48142	-5.20307	0.0044922	3.48142	0	inf	0.224283	0.0945095	0	inf	1
TCONS_00697088	XLOC_380765	2.09433	8.2475	-1.97747	0.355143	2.09433	0.370465	2.49908	0.355143	2.09433	0.139971	3.90329	0.194683	0.370465	8.2475	-4.47655	0.00648372	8.2475	0.139971	5.88076	0.00184239	0.370465	0.139971	1.40421	1
TCONS_00029421	XLOC_015732	4.14108	0.666313	2.63573	0.355143	4.14108	7.8322	-0.919412	0.624092	4.14108	14.3935	-1.79734	0.355143	7.8322	0.666313	3.55515	0.237488	0.666313	14.3935	-4.43308	0.0414621	7.8322	14.3935	-0.87793	0.616815
TCONS_00990409	XLOC_541124	0.806016	0.530102	0.604538	0.845363	0.806016	1.1595	-0.524624	0.859384	0.806016	12.2361	-3.92419	0.00552247	1.1595	0.530102	1.12916	0.603608	0.530102	12.2361	-4.52872	0.00286842	1.1595	12.2361	-3.39956	0.03033
TCONS_00069509	XLOC_037564	0.246393	1.25744	-2.35146	0.413541	0.246393	12.2822	-5.63946	0.0454496	0.246393	3.54709	-3.8476	0.355143	12.2822	1.25744	3.28801	0.340989	1.25744	3.54709	-1.49615	0.522422	12.2822	3.54709	1.79186	0.355143
TCONS_00375033	XLOC_204751	0.127662	1.21059	-3.24531	0.355143	0.127662	0.392075	-1.6188	1	0.127662	7.67081	-5.90898	0.00884827	0.392075	1.21059	-1.62651	0.546738	1.21059	7.67081	-2.66367	0.355143	0.392075	7.67081	-4.29018	0.137995
TCONS_00338212	XLOC_184605	67.033	153.223	-1.19269	0.445434	67.033	0	inf	0.355143	67.033	848.068	-3.66124	0.00252715	0	153.223	#NAME?	0.355143	153.223	848.068	-2.46855	0.12796	0	848.068	#NAME?	0.0643626
TCONS_00677971	XLOC_370530	0.622548	1.56048	-1.32573	0.425456	0.622548	8.19376	-3.71827	0.00601128	0.622548	0.926576	-0.573724	0.823835	8.19376	1.56048	2.39254	0.276756	1.56048	0.926576	0.752006	0.735284	8.19376	0.926576	3.14454	0.0376478
TCONS_00323260	XLOC_176337	1.12911	3.14613	-1.47839	0.355143	1.12911	8.94954	-2.98663	0.0928959	1.12911	11.0643	-3.29265	0.0303347	8.94954	3.14613	1.50823	0.355143	3.14613	11.0643	-1.81426	0.355143	8.94954	11.0643	-0.306024	0.895984
TCONS_00104049	XLOC_057177	447.847	123.326	1.86053	0.0650807	447.847	11.9006	5.23389	3.12e-07	447.847	63.0582	2.82825	0.00090436	11.9006	123.326	-3.37337	0.0147676	123.326	63.0582	0.967725	0.355143	11.9006	63.0582	-2.40564	0.276236
TCONS_00411128	XLOC_224288	0	0.0736546	#NAME?	1	0	5.97428	#NAME?	0.355143	0	0.067765	#NAME?	1	5.97428	0.0736546	6.34185	0.0103981	0.0736546	0.067765	0.120235	1	5.97428	0.067765	6.46208	0.00826433
TCONS_00658085	XLOC_359661	0.436667	0.262269	0.735489	0.758656	0.436667	0.319055	0.452728	0.880279	0.436667	3.69986	-3.08286	0.045749	0.319055	0.262269	0.282761	1	0.262269	3.69986	-3.81835	0.00975264	0.319055	3.69986	-3.53559	0.0194788
TCONS_00658084	XLOC_359660	0.385958	0.159449	1.27535	0.553302	0.385958	0.219938	0.811349	0.752032	0.385958	4.62039	-3.5815	0.0148414	0.219938	0.159449	0.463998	1	0.159449	4.62039	-4.85685	0.00259783	0.219938	4.62039	-4.39285	0.00421067
TCONS_00281444	XLOC_154356	14.4156	1.04467	3.78651	0.00942326	14.4156	0.543307	4.72972	0.00186419	14.4156	1.64839	3.12851	0.0426285	0.543307	1.04467	-0.943212	0.711997	1.04467	1.64839	-0.658002	0.800491	0.543307	1.64839	-1.60121	0.381426
TCONS_01108522	XLOC_606915	129.513	134.379	-0.0532078	0.98119	129.513	50.3446	1.36319	0.355143	129.513	336.511	-1.37755	0.241368	50.3446	134.379	-1.4164	0.355143	134.379	336.511	-1.32435	0.317148	50.3446	336.511	-2.74074	0.000731651
TCONS_00949597	XLOC_519112	28.3708	0	inf	0.0214711	28.3708	0.214774	7.04544	1.16e-06	28.3708	0.0473414	9.22709	8.56e-07	0.214774	0	inf	1	0	0.0473414	#NAME?	1	0.214774	0.0473414	2.18165	1
TCONS_00418579	XLOC_228088	3.34534	0.228714	3.87053	0.0364759	3.34534	0.100331	5.05931	0.0158619	3.34534	0.176514	4.24429	0.0194504	0.100331	0.228714	-1.18878	1	0.228714	0.176514	0.37376	1	0.100331	0.176514	-0.815017	1
TCONS_00561259	XLOC_306549	4.34783	0.176652	4.62131	0.00100319	4.34783	0.228636	4.24917	0.00224858	4.34783	3.22587	0.430608	0.807335	0.228636	0.176652	0.372138	1	0.176652	3.22587	-4.1907	0.0075276	0.228636	3.22587	-3.81856	0.0153929
TCONS_00591003	XLOC_322840	13.8044	2.94842	2.22712	0.25325	13.8044	1.26031	3.45328	0.0111133	13.8044	0.879546	3.97223	0.0020513	1.26031	2.94842	-1.22617	0.453562	2.94842	0.879546	1.74511	0.355143	1.26031	0.879546	0.518943	0.854869
TCONS_00001213	XLOC_000856	4.7498	0.105111	5.49789	0.0524603	4.7498	11.3617	-1.25824	0.364967	4.7498	14.8125	-1.64088	0.355143	11.3617	0.105111	6.75612	0.00382902	0.105111	14.8125	-7.13876	0.00129277	11.3617	14.8125	-0.382641	0.868371
TCONS_00218965	XLOC_120022	0.868465	2.23613	-1.36446	0.594725	0.868465	0.617709	0.491541	0.935713	0.868465	64.271	-6.20956	0.000115779	0.617709	2.23613	-1.856	0.522567	2.23613	64.271	-4.84509	0.000780964	0.617709	64.271	-6.7011	0.00303996
TCONS_00771464	XLOC_421046	2.47026	1.19747	1.04468	0.486573	2.47026	0.0818936	4.91477	0.0238719	2.47026	0.0479444	5.68716	0.0304858	0.0818936	1.19747	-3.87009	0.209863	1.19747	0.0479444	4.64248	0.184389	0.0818936	0.0479444	0.772389	1
TCONS_00172279	XLOC_094555	22.6302	6.37052	1.82876	0.355143	22.6302	0	inf	0.177895	22.6302	0.152387	7.21436	0.000951146	0	6.37052	#NAME?	0.355143	6.37052	0.152387	5.3856	0.0673603	0	0.152387	#NAME?	1
TCONS_00405556	XLOC_220380	45.8886	3.8803	3.5639	0.0423803	45.8886	0	inf	0.181187	45.8886	12.0684	1.92691	0.355143	0	3.8803	#NAME?	0.355143	3.8803	12.0684	-1.63699	0.355143	0	12.0684	#NAME?	0.355143
TCONS_00429083	XLOC_234187	2.65783	0.232041	3.51779	0.156183	2.65783	8.08342	-1.60472	0.355143	2.65783	0.0847509	4.97087	0.036646	8.08342	0.232041	5.12251	0.00168509	0.232041	0.0847509	1.45308	1	8.08342	0.0847509	6.57559	0.000417217
TCONS_00101512	XLOC_055366	2.13836	6.28231	-1.55479	0.355143	2.13836	0	inf	0.355143	2.13836	0.290569	2.87955	0.355143	0	6.28231	#NAME?	0.318048	6.28231	0.290569	4.43434	0.0212881	0	0.290569	#NAME?	1
TCONS_00990183	XLOC_541166	1.20268	23.5819	-4.29336	0.0346832	1.20268	0.571281	1.07398	0.764856	1.20268	0.524238	1.19795	0.721463	0.571281	23.5819	-5.36733	0.0155501	23.5819	0.524238	5.49131	0.0118652	0.571281	0.524238	0.123979	0.988096
TCONS_00886867	XLOC_484642	0.513127	1.60771	-1.64762	0.355143	0.513127	0.643003	-0.325508	0.938798	0.513127	7.06735	-3.78378	0.0398539	0.643003	1.60771	-1.32211	0.503768	1.60771	7.06735	-2.13616	0.355143	0.643003	7.06735	-3.45827	0.107753
TCONS_00344211	XLOC_187683	1.48785	0.0205486	6.17804	0.0130695	1.48785	1.09423	0.443308	0.858929	1.48785	3.50774	-1.23732	0.355143	1.09423	0.0205486	5.73474	0.0361152	0.0205486	3.50774	-7.41536	0.000568101	1.09423	3.50774	-1.68062	0.355143
TCONS_00862341	XLOC_470975	0.0787163	0.043472	0.856575	1	0.0787163	0.0222665	1.82179	1	0.0787163	1.09418	-3.79704	0.111555	0.0222665	0.043472	-0.965213	1	0.043472	1.09418	-4.65362	0.178092	0.0222665	1.09418	-5.61883	0.043589
TCONS_00556055	XLOC_303666	0.0368704	0.0505128	-0.454186	1	0.0368704	2.50441	-6.08587	0.0194228	0.0368704	0.091984	-1.31892	1	2.50441	0.0505128	5.63168	0.0438372	0.0505128	0.091984	-0.864735	1	2.50441	0.091984	4.76694	0.158016
TCONS_00697900	XLOC_381372	2.55765	0.309403	3.04726	0.0448938	2.55765	0.0234093	6.7716	0.00231622	2.55765	0.563995	2.18107	0.300261	0.0234093	0.309403	-3.72434	1	0.309403	0.563995	-0.866193	0.655229	0.0234093	0.563995	-4.59053	0.192163
TCONS_00683671	XLOC_373488	179.078	22.9603	2.96337	0.00477269	179.078	0.205965	9.76397	9.73e-08	179.078	1.85821	6.59053	2.24e-09	0.205965	22.9603	-6.8006	0.00318242	22.9603	1.85821	3.62716	0.0435126	0.205965	1.85821	-3.17344	0.355143
TCONS_00863797	XLOC_471717	2.61236	37.2243	-3.83282	0.0113383	2.61236	1.3108	0.994909	0.723578	2.61236	12.5676	-2.26628	0.355143	1.3108	37.2243	-4.82773	0.00718277	37.2243	12.5676	1.56654	0.355143	1.3108	12.5676	-3.26119	0.290237
TCONS_00959915	XLOC_524946	2.95793	0.209046	3.82269	0.00713438	2.95793	2.0109	0.556748	0.730081	2.95793	4.56392	-0.625686	0.622486	2.0109	0.209046	3.26595	0.0671271	0.209046	4.56392	-4.44838	0.00045096	2.0109	4.56392	-1.18243	0.355143
TCONS_00516662	XLOC_281934	1.41132	0.316909	2.1549	0.355143	1.41132	6.49443	-2.20216	0.258061	1.41132	2.95819	-1.06767	0.455749	6.49443	0.316909	4.35706	0.00109393	0.316909	2.95819	-3.22257	0.0855056	6.49443	2.95819	1.13449	0.355143
TCONS_00516663	XLOC_281934	0.364605	0.0806559	2.17648	0.506119	0.364605	9.01503	-4.62793	0.0152311	0.364605	2.52076	-2.78945	0.355143	9.01503	0.0806559	6.80441	0.014791	0.0806559	2.52076	-4.96594	0.232114	9.01503	2.52076	1.83847	0.355143
TCONS_00397260	XLOC_216831	1263.36	575.592	1.13415	0.355143	1263.36	2847.94	-1.17265	0.355143	1263.36	121.882	3.3737	0.00548448	2847.94	575.592	2.3068	0.0245945	575.592	121.882	2.23956	0.287887	2847.94	121.882	4.54636	6.74e-06
TCONS_00836800	XLOC_457113	0.365086	1.76911	-2.27671	0.355143	0.365086	0.603469	-0.725043	0.78692	0.365086	4.82504	-3.72423	0.0256443	0.603469	1.76911	-1.55167	0.355143	1.76911	4.82504	-1.44752	0.355143	0.603469	4.82504	-2.99919	0.137474
TCONS_00343165	XLOC_187155	1.65736	0.97737	0.761907	0.748328	1.65736	3.98889	-1.2671	0.424434	1.65736	0.0692184	4.58158	0.205279	3.98889	0.97737	2.02901	0.355143	0.97737	0.0692184	3.81968	0.355143	3.98889	0.0692184	5.84869	0.0295431
TCONS_01099601	XLOC_601818	0.249035	0.258363	-0.0530481	1	0.249035	5.3188	-4.41668	0.00267968	0.249035	1.1069	-2.1521	0.355143	5.3188	0.258363	4.36363	0.00663942	0.258363	1.1069	-2.09905	0.355143	5.3188	1.1069	2.26458	0.348972
TCONS_01099603	XLOC_601818	1.00216	0.508583	0.978562	0.565849	1.00216	5.61449	-2.48604	0.0976944	1.00216	1.89458	-0.91876	0.541777	5.61449	0.508583	3.4646	0.0101603	0.508583	1.89458	-1.89732	0.355143	5.61449	1.89458	1.56728	0.355143
TCONS_00916413	XLOC_500828	0.238776	0.4295	-0.847002	0.83876	0.238776	11.9524	-5.6455	0.00460538	0.238776	1.70689	-2.83764	0.355143	11.9524	0.4295	4.7985	0.0163283	0.4295	1.70689	-1.99064	0.355143	11.9524	1.70689	2.80786	0.1965
TCONS_00874502	XLOC_477960	0.107075	0.206536	-0.947773	1	0.107075	4.15007	-5.27645	0.001465	0.107075	0.532281	-2.31357	0.355143	4.15007	0.206536	4.32868	0.0113313	0.206536	0.532281	-1.3658	0.491293	4.15007	0.532281	2.96288	0.113876
TCONS_00071535	XLOC_038667	0.775633	105.884	-7.0929	1.54e-06	0.775633	3.03175	-1.96671	0.355143	0.775633	34.3908	-5.4705	0.0022075	3.03175	105.884	-5.12619	3.57e-05	105.884	34.3908	1.62239	0.355143	3.03175	34.3908	-3.5038	0.0504645
TCONS_00466894	XLOC_254657	48.4377	77.6565	-0.680978	0.519002	48.4377	9.38955	2.367	0.220732	48.4377	98.5752	-1.0251	0.355143	9.38955	77.6565	-3.04798	0.0313166	77.6565	98.5752	-0.344118	0.813214	9.38955	98.5752	-3.3921	0.0073238
TCONS_00001243	XLOC_000870	211.687	116.824	0.857594	0.355143	211.687	28.485	2.89366	0.00592407	211.687	71.3611	1.56872	0.296951	28.485	116.824	-2.03607	0.217203	116.824	71.3611	0.711129	0.505365	28.485	71.3611	-1.32494	0.355143
TCONS_00315407	XLOC_171979	0.0417959	3.94088	-6.55901	0.0139224	0.0417959	0.536612	-3.68245	0.355143	0.0417959	0.215927	-2.36911	1	0.536612	3.94088	-2.87657	0.152812	3.94088	0.215927	4.1899	0.00427285	0.536612	0.215927	1.31334	0.487843
TCONS_00445403	XLOC_242627	9.59454	13.8472	-0.52931	0.773812	9.59454	0.425211	4.49596	0.0492299	9.59454	0	inf	0.243465	0.425211	13.8472	-5.02527	0.0140757	13.8472	0	inf	0.212217	0.425211	0	inf	0.355143
TCONS_00376079	XLOC_205610	0.307612	16.1996	-5.7187	0.0384706	0.307612	0.878875	-1.51455	0.730666	0.307612	2.0343	-2.72535	0.355143	0.878875	16.1996	-4.20415	0.301601	16.1996	2.0343	2.99335	0.355143	0.878875	2.0343	-1.2108	0.759712
TCONS_00475392	XLOC_259722	0.139726	0.0846176	0.723568	1	0.139726	1.87707	-3.74781	0.0141387	0.139726	3.4841	-4.64012	0.000173068	1.87707	0.0846176	4.47138	0.00693128	0.0846176	3.4841	-5.36369	0.000123448	1.87707	3.4841	-0.892305	0.466236
TCONS_00226878	XLOC_125199	0.151637	0.583077	-1.94306	0.355143	0.151637	3.26111	-4.42667	0.0253569	0.151637	0.339939	-1.16465	1	3.26111	0.583077	2.4836	0.355143	0.583077	0.339939	0.778411	0.773371	3.26111	0.339939	3.26201	0.145295
TCONS_01077840	XLOC_590043	0.835697	6.4927	-2.95776	0.0334573	0.835697	5.87079	-2.8125	0.0589431	0.835697	4.72451	-2.49911	0.148983	5.87079	6.4927	-0.145263	0.951265	6.4927	4.72451	0.458651	0.768093	5.87079	4.72451	0.313389	0.871177
TCONS_00457526	XLOC_249447	2.9525	0.230693	3.67789	0.182824	2.9525	4.83528	-0.711662	0.711253	2.9525	6.05828	-1.03697	0.478953	4.83528	0.230693	4.38955	0.0478692	0.230693	6.05828	-4.71486	0.0190538	4.83528	6.05828	-0.325308	0.903996
TCONS_00052033	XLOC_028256	3.74909	12.0289	-1.68189	0.355143	3.74909	1.24394	1.59162	0.355143	3.74909	7.10559	-0.922413	0.432805	1.24394	12.0289	-3.27351	0.0116354	12.0289	7.10559	0.759478	0.493018	1.24394	7.10559	-2.51403	0.163729
TCONS_00478411	XLOC_260736	0.432377	0.447712	-0.0502821	0.993937	0.432377	1.05712	-1.28978	0.455982	0.432377	4.39181	-3.34445	0.0472779	1.05712	0.447712	1.23949	0.490969	0.447712	4.39181	-3.29417	0.072393	1.05712	4.39181	-2.05468	0.355143
TCONS_00248732	XLOC_136345	0.30086	0.197976	0.603764	0.930351	0.30086	49.7532	-7.36956	0.000581278	0.30086	14.2718	-5.56793	0.0445676	49.7532	0.197976	7.97332	0.000102758	0.197976	14.2718	-6.1717	0.0147754	49.7532	14.2718	1.80162	0.355143
TCONS_00010878	XLOC_005928	0.364846	0.110549	1.7226	0.565975	0.364846	4.85966	-3.7355	0.0472779	0.364846	1.86646	-2.35494	0.355143	4.85966	0.110549	5.45809	0.0516489	0.110549	1.86646	-4.07754	0.34316	4.85966	1.86646	1.38055	0.355143
TCONS_00461874	XLOC_251841	2.50257	9.03084	-1.85145	0.176923	2.50257	0.0248343	6.65493	0.00311373	2.50257	1.86046	0.427751	0.813528	0.0248343	9.03084	-8.50638	1.08e-05	9.03084	1.86046	2.2792	0.0671704	0.0248343	1.86046	-6.22718	0.0097764
TCONS_00425770	XLOC_232119	18.0387	0.192072	6.55331	0.124852	18.0387	0.61964	4.86352	0.0264487	18.0387	0	inf	0.266776	0.61964	0.192072	1.68979	0.743315	0.192072	0	inf	1	0.61964	0	inf	0.355143
TCONS_00674654	XLOC_368450	2.25686	0.359712	2.6494	0.187419	2.25686	9.83051	-2.12295	0.130741	2.25686	4.2816	-0.923836	0.445019	9.83051	0.359712	4.77235	1.75e-05	0.359712	4.2816	-3.57324	0.0111682	9.83051	4.2816	1.19911	0.355143
TCONS_00315577	XLOC_171979	3.57737	0.0231	7.27486	0.046142	3.57737	0.0702243	5.67079	0.00256678	3.57737	7.15773	-1.0006	0.355143	0.0702243	0.0231	1.60408	1	0.0231	7.15773	-8.27546	0.010454	0.0702243	7.15773	-6.67139	7.38e-05
TCONS_00328008	XLOC_178733	0.0673383	1.52048	-4.49696	0.00219207	0.0673383	5.56075	-6.36771	2.62e-08	0.0673383	0.500397	-2.89357	0.270665	5.56075	1.52048	1.87076	0.267591	1.52048	0.500397	1.60338	0.355143	5.56075	0.500397	3.47414	0.00278778
TCONS_01018643	XLOC_557178	1.01973	74.9427	-6.19954	0.00011836	1.01973	4.35862	-2.09569	0.355143	1.01973	27.4018	-4.74802	0.0211912	4.35862	74.9427	-4.10385	0.00460128	74.9427	27.4018	1.45152	0.355143	4.35862	27.4018	-2.65233	0.33297
TCONS_00165452	XLOC_091266	0.0327873	0.0680909	-1.05433	1	0.0327873	1.69228	-5.68969	0.00106391	0.0327873	0.36557	-3.47894	0.268384	1.69228	0.0680909	4.63537	0.00670965	0.0680909	0.36557	-2.42461	0.355143	1.69228	0.36557	2.21075	0.355143
TCONS_00329280	XLOC_179294	6.367	0.62349	3.35218	0.0503995	6.367	0.247514	4.68503	0.007368	6.367	1.1777	2.43464	0.264841	0.247514	0.62349	-1.33286	0.556691	0.62349	1.1777	-0.917535	0.669656	0.247514	1.1777	-2.25039	0.355143
TCONS_00985474	XLOC_538770	1512.81	0.687251	11.1041	2.3e-10	1512.81	0.386848	11.9332	4.5e-12	1512.81	49.9357	4.92102	2.06e-10	0.386848	0.687251	-0.829069	0.890345	0.687251	49.9357	-6.18309	0.0114027	0.386848	49.9357	-7.01216	0.00183486
TCONS_00007399	XLOC_004164	6.96106	0.429345	4.0191	0.0544021	6.96106	0.268828	4.69455	0.0411155	6.96106	1.58986	2.1304	0.355143	0.268828	0.429345	-0.675454	0.878285	0.429345	1.58986	-1.88869	0.355143	0.268828	1.58986	-2.56415	0.355143
TCONS_00517050	XLOC_282723	0.199291	0.212837	-0.09487	1	0.199291	3.99457	-4.32509	0.00388024	0.199291	1.13153	-2.50532	0.355143	3.99457	0.212837	4.23022	0.00852591	0.212837	1.13153	-2.41045	0.355143	3.99457	1.13153	1.81977	0.355143
TCONS_00121278	XLOC_066770	422.454	223.305	0.919778	0.355143	422.454	46.4849	3.18396	0.0100953	422.454	122.085	1.7909	0.326223	46.4849	223.305	-2.26418	0.256309	223.305	122.085	0.871127	0.476172	46.4849	122.085	-1.39306	0.355143
TCONS_00168051	XLOC_092129	0.995636	0.384926	1.37104	0.567664	0.995636	0.201455	2.30516	0.359935	0.995636	9.12363	-3.19592	0.0999286	0.201455	0.384926	-0.934124	1	0.384926	9.12363	-4.56695	0.0288079	0.201455	9.12363	-5.50108	0.0456667
TCONS_00104052	XLOC_057184	270.784	401.931	-0.569805	0.484659	270.784	1.00439	8.07468	1.13e-10	270.784	10.6846	4.66353	8.3e-07	1.00439	401.931	-8.64449	1.69e-12	401.931	10.6846	5.23334	9.64e-09	1.00439	10.6846	-3.41115	0.210509
TCONS_00535188	XLOC_291923	0.0702699	0.095084	-0.436297	1	0.0702699	8.15843	-6.85924	0.0969904	0.0702699	1.85503	-4.72239	0.355143	8.15843	0.095084	6.42294	0.00874776	0.095084	1.85503	-4.28609	0.295412	8.15843	1.85503	2.13685	0.355143
TCONS_00494435	XLOC_269467	6.38409	1.71524	1.89607	0.184457	6.38409	5.63967	0.17887	0.923563	6.38409	0	inf	0.0121089	5.63967	1.71524	1.7172	0.337836	1.71524	0	inf	0.172388	5.63967	0	inf	0.0287197
TCONS_00856200	XLOC_467640	10.1599	0.189164	5.74711	0.0022075	10.1599	0.91513	3.47277	0.0290371	10.1599	8.48715	0.259534	0.916439	0.91513	0.189164	2.27434	0.355143	0.189164	8.48715	-5.48757	0.00570352	0.91513	8.48715	-3.21323	0.0778469
TCONS_00839730	XLOC_458738	124.7	44.9619	1.47169	0.309476	124.7	32.9086	1.92193	0.0893982	124.7	23.7446	2.39279	0.0139224	32.9086	44.9619	-0.450237	0.756504	44.9619	23.7446	0.921101	0.366834	32.9086	23.7446	0.470864	0.762774
TCONS_00094158	XLOC_051300	0.270913	3.97555	-3.87525	0.0112678	0.270913	0.328458	-0.277877	1	0.270913	0.504779	-0.897822	0.684825	0.328458	3.97555	-3.59738	0.0328426	3.97555	0.504779	2.97743	0.102392	0.328458	0.504779	-0.619945	0.824435
TCONS_01105820	XLOC_605386	0.90559	0.950629	-0.0700246	0.989366	0.90559	18.5601	-4.3572	0.000270428	0.90559	2.17018	-1.26089	0.443667	18.5601	0.950629	4.28718	0.000641104	0.950629	2.17018	-1.19086	0.485662	18.5601	2.17018	3.09632	0.0263398
TCONS_00399309	XLOC_217851	0.308462	1.08195	-1.81046	0.355143	0.308462	0	inf	0.355143	0.308462	4.01625	-3.70268	0.0494297	0	1.08195	#NAME?	0.355143	1.08195	4.01625	-1.89222	0.355143	0	4.01625	#NAME?	0.328791
TCONS_00690367	XLOC_376989	0	15667.2	#NAME?	0.00140784	0	30.2989	#NAME?	0.355143	0	18.2231	#NAME?	0.355143	30.2989	15667.2	-9.01427	0	15667.2	18.2231	9.74776	9.58e-12	30.2989	18.2231	0.733495	0.862746
TCONS_00077547	XLOC_042035	13.5622	6.01943	1.17189	0.355143	13.5622	1.51027	3.16671	0.00982695	13.5622	4.53672	1.57987	0.355143	1.51027	6.01943	-1.99482	0.355143	6.01943	4.53672	0.407978	0.827846	1.51027	4.53672	-1.58684	0.355143
TCONS_00209733	XLOC_115135	0.42788	1.13516	-1.40762	0.487951	0.42788	7.29926	-4.09247	0.0302412	0.42788	1.5339	-1.84193	0.355143	7.29926	1.13516	2.68485	0.296191	1.13516	1.5339	-0.434312	0.894097	7.29926	1.5339	2.25054	0.355143
TCONS_00001570	XLOC_001068	8.47515	0.524299	4.01478	0.0250228	8.47515	1.32452	2.67776	0.217426	8.47515	5.79176	0.549237	0.781269	1.32452	0.524299	1.33701	0.512398	0.524299	5.79176	-3.46554	0.125257	1.32452	5.79176	-2.12853	0.355143
TCONS_00851423	XLOC_464988	0.117235	0.427958	-1.86806	0.433656	0.117235	3.31841	-4.82301	0.0398706	0.117235	0.732455	-2.64333	0.355143	3.31841	0.427958	2.95495	0.282755	0.427958	0.732455	-0.77527	0.778111	3.31841	0.732455	2.17968	0.355143
TCONS_00278593	XLOC_152525	2.85958	0	inf	0.355143	2.85958	10.0742	-1.81679	0.355143	2.85958	0.438402	2.70548	0.355143	10.0742	0	inf	0.311523	0	0.438402	#NAME?	0.355143	10.0742	0.438402	4.52227	0.016706
TCONS_00863267	XLOC_471963	333.573	19.3044	4.111	0.000109996	333.573	16.7376	4.31684	5.22e-05	333.573	24.9962	3.73822	0.000648392	16.7376	19.3044	-0.205838	0.953097	19.3044	24.9962	-0.372778	0.899113	16.7376	24.9962	-0.578617	0.810264
TCONS_00725345	XLOC_396084	11.1222	0.778143	3.83727	0.00140945	11.1222	1.55385	2.83953	0.0415626	11.1222	1.30684	3.08929	0.0175282	1.55385	0.778143	0.997738	0.574681	0.778143	1.30684	-0.747975	0.723657	1.55385	1.30684	0.249763	0.939128
TCONS_00984760	XLOC_538591	0.0140554	0.00970887	0.533751	1	0.0140554	1.63003	-6.85763	0.00337129	0.0140554	0.022775	-0.696323	1	1.63003	0.00970887	7.39138	0.355143	0.00970887	0.022775	-1.23007	1	1.63003	0.022775	6.16131	0.0308281
TCONS_00000445	XLOC_000353	499.366	104.492	2.2567	0.352257	499.366	448.956	0.153521	0.958584	499.366	3848.64	-2.94618	0.00314985	448.956	104.492	2.10318	0.355143	104.492	3848.64	-5.20288	1.72e-07	448.956	3848.64	-3.0997	0.00463516
TCONS_00133901	XLOC_072693	3.704	0.177501	4.38318	0.0186053	3.704	1.8244	1.02166	0.490462	3.704	1.44203	1.36098	0.355143	1.8244	0.177501	3.36152	0.231015	0.177501	1.44203	-3.0222	0.355143	1.8244	1.44203	0.339317	0.912401
TCONS_00708308	XLOC_386948	0.268697	0.148098	0.859431	1	0.268697	1.77156	-2.72097	0.285968	0.268697	4.56935	-4.08794	0.00367302	1.77156	0.148098	3.5804	0.130595	0.148098	4.56935	-4.94737	0.00185852	1.77156	4.56935	-1.36697	0.355143
TCONS_00237777	XLOC_130193	0.796691	3.61713	-2.18276	0.355143	0.796691	38.3834	-5.59032	0.00116181	0.796691	8.49661	-3.4148	0.276562	38.3834	3.61713	3.40756	0.0472655	3.61713	8.49661	-1.23204	0.48334	38.3834	8.49661	2.17552	0.355143
TCONS_00104430	XLOC_057177	871.609	586.769	0.570887	0.661487	871.609	36.0487	4.59566	0.00071384	871.609	94.9216	3.19887	0.0229646	36.0487	586.769	-4.02477	0.00865087	586.769	94.9216	2.62798	0.155196	36.0487	94.9216	-1.39679	0.449843
TCONS_00757941	XLOC_413952	0.0658949	0.625324	-3.24637	0.355143	0.0658949	4.19928	-5.99383	0.0231791	0.0658949	0.165549	-1.32902	1	4.19928	0.625324	2.74747	0.355143	0.625324	0.165549	1.91734	0.50899	4.19928	0.165549	4.66481	0.179695
TCONS_00178470	XLOC_097980	1.18481	0	inf	0.355143	1.18481	0.104892	3.49768	0.355143	1.18481	10.4388	-3.13923	0.0986252	0.104892	0	inf	1	0	10.4388	#NAME?	0.289855	0.104892	10.4388	-6.63691	0.0048146
TCONS_00455470	XLOC_248466	0.406873	0.26305	0.62924	0.926741	0.406873	1.157	-1.50774	0.678715	0.406873	13.9895	-5.10363	0.0987962	1.157	0.26305	2.13698	0.476172	0.26305	13.9895	-5.73287	0.0361152	1.157	13.9895	-3.59588	0.218552
TCONS_00647304	XLOC_353899	0.0602116	0.100227	-0.735159	1	0.0602116	3.8991	-6.01696	2.88e-09	0.0602116	0.338982	-2.4931	1	3.8991	0.100227	5.2818	2.59e-07	0.100227	0.338982	-1.75794	1	3.8991	0.338982	3.52386	0.000641389
TCONS_00908777	XLOC_496729	3.16637	25.2718	-2.99663	0.0575429	3.16637	1.26204	1.32708	0.467279	3.16637	29.0263	-3.19646	0.0264818	1.26204	25.2718	-4.3237	0.00309092	25.2718	29.0263	-0.199833	0.9348	1.26204	29.0263	-4.52354	0.00122041
TCONS_00049264	XLOC_026785	0.0350144	0.139682	-1.99612	1	0.0350144	1.57988	-5.49572	0.307051	0.0350144	4.59526	-7.03605	0.0606804	1.57988	0.139682	3.4996	0.340829	0.139682	4.59526	-5.03993	0.0195007	1.57988	4.59526	-1.54033	0.355143
TCONS_00042008	XLOC_023451	3.94398	21.0166	-2.4138	0.323239	3.94398	40.5777	-3.36297	0.0212881	3.94398	32.9727	-3.06355	0.0586787	40.5777	21.0166	0.949162	0.476172	21.0166	32.9727	-0.649747	0.694855	40.5777	32.9727	0.299415	0.893857
TCONS_00009306	XLOC_005120	0.418314	0.605273	-0.533	0.85014	0.418314	5.88761	-3.81502	0.00658764	0.418314	0.831697	-0.991472	0.605044	5.88761	0.605273	3.28202	0.0367849	0.605273	0.831697	-0.458472	0.875064	5.88761	0.831697	2.82355	0.101163
TCONS_00009307	XLOC_005122	0.218758	0.191908	0.188921	1	0.218758	3.28189	-3.90712	0.0183014	0.218758	0.321181	-0.554053	1	3.28189	0.191908	4.09604	0.0242181	0.191908	0.321181	-0.742974	1	3.28189	0.321181	3.35307	0.066981
TCONS_00577970	XLOC_316032	1.48717	7.91404	-2.41184	0.288373	1.48717	0.360822	2.04321	0.355143	1.48717	0.159556	3.22044	0.355143	0.360822	7.91404	-4.45505	0.0116922	7.91404	0.159556	5.63228	0.00394064	0.360822	0.159556	1.17723	1
TCONS_00822398	XLOC_448898	4.85345	0.217778	4.47808	0.032291	4.85345	0.1689	4.84477	0.028498	4.85345	0.0496592	6.61081	0.00492165	0.1689	0.217778	-0.366683	1	0.217778	0.0496592	2.13272	1	0.1689	0.0496592	1.76604	1
TCONS_00647328	XLOC_353930	1.22918	3.1775	-1.3702	0.355143	1.22918	6.60506	-2.42587	0.00608924	1.22918	10.612	-3.10992	2.57e-05	6.60506	3.1775	1.05568	0.355143	3.1775	10.612	-1.73973	0.0739073	6.60506	10.612	-0.68405	0.365684
TCONS_00111559	XLOC_061372	0.179238	1.16978	-2.70629	0.298988	0.179238	4.077	-4.50756	0.000649089	0.179238	0.809821	-2.17573	0.355143	4.077	1.16978	1.80127	0.355143	1.16978	0.809821	0.53056	0.824596	4.077	0.809821	2.33183	0.25069
TCONS_00556439	XLOC_304338	0.253124	0.343476	-0.440363	1	0.253124	58.7837	-7.85943	2.37e-08	0.253124	1.03273	-2.02855	0.355143	58.7837	0.343476	7.41906	2.2e-07	0.343476	1.03273	-1.58819	0.476172	58.7837	1.03273	5.83088	1.44e-07
TCONS_00127763	XLOC_069740	0	12.9974	#NAME?	0.0445109	0	4.08627	#NAME?	0.277451	0	31.1094	#NAME?	0.0101358	4.08627	12.9974	-1.66937	0.355143	12.9974	31.1094	-1.25912	0.355143	4.08627	31.1094	-2.92849	0.00610527
TCONS_00318208	XLOC_173516	1246.1	65.3585	4.2529	2.99e-08	1246.1	50.0441	4.63808	1.24e-08	1246.1	218.229	2.51351	0.000785699	50.0441	65.3585	-0.385176	0.859936	65.3585	218.229	-1.73939	0.345356	50.0441	218.229	-2.12457	0.174325
TCONS_00613309	XLOC_335208	0.0267402	0.110311	-2.04449	1	0.0267402	1.93939	-6.18044	0.0187102	0.0267402	0.722921	-4.75675	0.179895	1.93939	0.110311	4.13595	0.158045	0.110311	0.722921	-2.71226	0.355143	1.93939	0.722921	1.42369	0.387148
TCONS_00153767	XLOC_084276	0.282395	5.82092	-4.36546	0.0649886	0.282395	4.06187	-3.84636	0.149136	0.282395	8.78974	-4.96003	0.0103224	4.06187	5.82092	-0.519102	0.844157	5.82092	8.78974	-0.594573	0.793003	4.06187	8.78974	-1.11368	0.472462
TCONS_00226306	XLOC_124123	0.264037	0.256793	0.0401324	1	0.264037	5.94293	-4.49236	0.00796172	0.264037	0.327459	-0.310576	1	5.94293	0.256793	4.5325	0.0153096	0.256793	0.327459	-0.350709	1	5.94293	0.327459	4.18179	0.0197461
TCONS_00323513	XLOC_176339	4.66194	3.79219	0.297899	0.920507	4.66194	0.0666545	6.12808	0.0145018	4.66194	2.88536	0.692178	0.724958	0.0666545	3.79219	-5.83019	0.0296534	3.79219	2.88536	0.394279	0.888246	0.0666545	2.88536	-5.43591	0.0604193
TCONS_00007902	XLOC_004424	0.354526	0.308813	0.199159	0.960397	0.354526	0.343104	0.0472429	0.994513	0.354526	3.82372	-3.43102	0.0292202	0.343104	0.308813	0.151916	1	0.308813	3.82372	-3.63017	0.0276101	0.343104	3.82372	-3.47826	0.0376352
TCONS_00354098	XLOC_193113	0.42323	0.438688	-0.0517532	0.993901	0.42323	3.71983	-3.13572	0.115346	0.42323	4.70617	-3.47504	0.0385876	3.71983	0.438688	3.08397	0.156324	0.438688	4.70617	-3.42329	0.0600025	3.71983	4.70617	-0.339315	0.892842
TCONS_00334910	XLOC_182719	0.264382	0.411399	-0.637914	0.851437	0.264382	7.54465	-4.83476	0.00208887	0.264382	0.702625	-1.41013	0.47893	7.54465	0.411399	4.19684	0.011145	0.411399	0.702625	-0.772215	0.778402	7.54465	0.702625	3.42463	0.0418108
TCONS_00471012	XLOC_255663	0.184835	0.7458	-2.01255	0.355143	0.184835	0.689968	-1.90029	0.355143	0.184835	8.14186	-5.46105	0.000496083	0.689968	0.7458	-0.112259	0.980926	0.7458	8.14186	-3.4485	0.0293536	0.689968	8.14186	-3.56076	0.0242656
TCONS_00963065	XLOC_526559	0	1.85312	#NAME?	0.355143	0	0.718861	#NAME?	0.355143	0	0.0525161	#NAME?	1	0.718861	1.85312	-1.36617	0.415143	1.85312	0.0525161	5.14105	0.0431089	0.718861	0.0525161	3.77488	0.355143
TCONS_00717503	XLOC_391939	0.0470846	0.749199	-3.99202	0.191683	0.0470846	1.38524	-4.87874	0.0437081	0.0470846	0.0542895	-0.205418	1	1.38524	0.749199	0.886713	0.670639	0.749199	0.0542895	3.7866	0.319799	1.38524	0.0542895	4.67332	0.0987546
TCONS_00709941	XLOC_387836	0	0.058009	#NAME?	1	0	5.88471	#NAME?	0.319926	0	1.00691	#NAME?	0.355143	5.88471	0.058009	6.66455	0.0048146	0.058009	1.00691	-4.11751	0.350103	5.88471	1.00691	2.54704	0.308768
TCONS_00559567	XLOC_305594	0.504608	0.763692	-0.597829	0.811298	0.504608	4.43602	-3.13603	0.0532148	0.504608	0.286027	0.81901	0.725471	4.43602	0.763692	2.5382	0.21983	0.763692	0.286027	1.41684	0.41241	4.43602	0.286027	3.95504	0.0102893
TCONS_00847956	XLOC_463206	53.9404	34.5758	0.641602	0.774789	53.9404	1466.68	-4.76505	5.8e-07	53.9404	2173.69	-5.33264	3.99e-09	1466.68	34.5758	5.40665	2.59e-08	34.5758	2173.69	-5.97424	1.44e-10	1466.68	2173.69	-0.567592	0.518031
TCONS_00785375	XLOC_428875	709.618	13076.2	-4.20376	3.17e-10	709.618	262.206	1.43634	0.355143	709.618	141.892	2.32225	0.222628	262.206	13076.2	-5.6401	7.05e-12	13076.2	141.892	6.52601	0	262.206	141.892	0.885906	0.609736
TCONS_00731539	XLOC_399399	365.358	624.918	-0.774356	0.355143	365.358	20.9952	4.12118	2.62e-06	365.358	833.373	-1.18965	0.323728	20.9952	624.918	-4.89553	3.4e-09	624.918	833.373	-0.415295	0.636175	20.9952	833.373	-5.31083	4.04e-11
TCONS_00494855	XLOC_269839	1.61849	14.8619	-3.1989	0.355143	1.61849	22.6711	-3.80813	0.166895	1.61849	53.1538	-5.03745	0.00952036	22.6711	14.8619	0.609237	0.800542	14.8619	53.1538	-1.83855	0.355143	22.6711	53.1538	-1.22931	0.404192
TCONS_00711995	XLOC_388921	0.200923	0.314125	-0.644696	1	0.200923	4.27848	-4.41238	0.000140291	0.200923	1.34594	-2.7439	0.16377	4.27848	0.314125	3.76769	0.00227471	0.314125	1.34594	-2.0992	0.355143	4.27848	1.34594	1.66848	0.355143
TCONS_00960083	XLOC_525074	1.91758	46.1461	-4.58885	4.52e-05	1.91758	7.39353	-1.94698	0.355143	1.91758	8.398	-2.13076	0.355143	7.39353	46.1461	-2.64187	0.0642855	46.1461	8.398	2.45809	0.110217	7.39353	8.398	-0.183783	0.955284
TCONS_00960085	XLOC_525076	0.297398	17.8615	-5.90831	8.53e-05	0.297398	10.3588	-5.12231	0.00260032	0.297398	8.42981	-4.82503	0.00698081	10.3588	17.8615	-0.785998	0.577481	17.8615	8.42981	1.08328	0.376399	10.3588	8.42981	0.29728	0.910495
TCONS_01136704	XLOC_622322	0.497207	3.747	-2.91382	0.335531	0.497207	8.6078	-4.11373	0.0186371	0.497207	1.95004	-1.97159	0.355143	8.6078	3.747	1.19991	0.461163	3.747	1.95004	0.942227	0.637109	8.6078	1.95004	2.14214	0.355143
TCONS_01084678	XLOC_593554	2.61621	1.26091	1.053	0.734194	2.61621	7.54704	-1.52843	0.404948	2.61621	66.8777	-4.67598	0.00165822	7.54704	1.26091	2.58144	0.355143	1.26091	66.8777	-5.72898	0.00166854	7.54704	66.8777	-3.14754	0.0695051
TCONS_00711811	XLOC_388921	1.6305	0.499478	1.70682	0.355143	1.6305	4.26112	-1.38591	0.355143	1.6305	0.814227	1.00181	0.476172	4.26112	0.499478	3.09274	0.032291	0.499478	0.814227	-0.705009	0.739388	4.26112	0.814227	2.38773	0.177601
TCONS_00392645	XLOC_214225	66.5113	9.273	2.84249	0.00115991	66.5113	42.2367	0.655102	0.424622	66.5113	18.9521	1.81124	0.0751708	42.2367	9.273	2.18739	0.0542873	9.273	18.9521	-1.03125	0.355143	42.2367	18.9521	1.15614	0.355143
TCONS_00635024	XLOC_347185	46.1805	2.85755	4.01443	0.0163821	46.1805	8.30427	2.47536	0.280339	46.1805	4.45028	3.37531	0.0565703	8.30427	2.85755	1.53907	0.396007	2.85755	4.45028	-0.639117	0.837201	8.30427	4.45028	0.899957	0.690701
TCONS_00445352	XLOC_243165	67.9631	12.1632	2.48223	0.0156224	67.9631	14.1852	2.26036	0.036111	67.9631	49.1509	0.467534	0.652656	14.1852	12.1632	0.22187	0.928965	12.1632	49.1509	-2.0147	0.133899	14.1852	49.1509	-1.79283	0.236032
TCONS_00507162	XLOC_276485	0.470975	0.4123	0.191957	0.980628	0.470975	0.222889	1.07932	0.815293	0.470975	10.8866	-4.53075	0.0720894	0.222889	0.4123	-0.887367	0.879138	0.4123	10.8866	-4.72271	0.16503	0.222889	10.8866	-5.61008	0.0445561
TCONS_00889275	XLOC_486731	518.515	59.9075	3.11358	0.000677828	518.515	5.67837	6.51277	2.27e-10	518.515	4.86933	6.73452	6.61e-11	5.67837	59.9075	-3.39919	0.0435414	59.9075	4.86933	3.62094	0.024617	5.67837	4.86933	0.221753	0.955614
TCONS_00776178	XLOC_423817	27829.4	32996.8	-0.245715	0.842305	27829.4	7544.51	1.88311	0.00696453	27829.4	4132.61	2.75148	1.8e-06	7544.51	32996.8	-2.12883	0.000945489	32996.8	4132.61	2.9972	8.79e-08	7544.51	4132.61	0.868374	0.355143
TCONS_01034321	XLOC_565880	0.155103	0.453943	-1.54929	0.478795	0.155103	4.02645	-4.69821	0.0142314	0.155103	2.22681	-3.84368	0.114282	4.02645	0.453943	3.14892	0.155196	0.453943	2.22681	-2.29439	0.355143	4.02645	2.22681	0.854533	0.62848
TCONS_00842612	XLOC_460235	0	0.31331	#NAME?	1	0	8.83651	#NAME?	0.0116115	0	4.88138	#NAME?	0.0258794	8.83651	0.31331	4.81781	1.56e-06	0.31331	4.88138	-3.96162	0.000433097	8.83651	4.88138	0.856188	0.355143
TCONS_00842611	XLOC_460235	0	0.125016	#NAME?	1	0	4.04031	#NAME?	0.0189742	0	1.73055	#NAME?	0.0715778	4.04031	0.125016	5.01428	4.76e-06	0.125016	1.73055	-3.79104	0.00458217	4.04031	1.73055	1.22324	0.355143
TCONS_00007883	XLOC_004406	3.71642	21.0048	-2.49873	0.150829	3.71642	0.167049	4.47557	0.217582	3.71642	1.55354	1.25835	0.439284	0.167049	21.0048	-6.97431	0.00151863	21.0048	1.55354	3.75708	0.0059885	0.167049	1.55354	-3.21722	0.355143
TCONS_00004630	XLOC_002751	6.73878	5.6872	0.244768	0.953245	6.73878	2.83786	1.24768	0.634305	6.73878	82.2042	-3.60865	0.0367922	2.83786	5.6872	-1.00292	0.745019	5.6872	82.2042	-3.85342	0.0290444	2.83786	82.2042	-4.85634	0.0159716
TCONS_00544626	XLOC_297209	0.487897	0.156529	1.64014	0.367379	0.487897	2.29207	-2.232	0.355143	0.487897	0.151443	1.68781	0.355143	2.29207	0.156529	3.87215	0.0559578	0.156529	0.151443	0.0476611	1	2.29207	0.151443	3.91981	0.0440431
TCONS_00001651	XLOC_001115	0.184725	6.99907	-5.24371	0.00501288	0.184725	0.392199	-1.0862	1	0.184725	0.173207	0.0928844	1	0.392199	6.99907	-4.15751	0.0294547	6.99907	0.173207	5.33659	0.00978808	0.392199	0.173207	1.17909	1
TCONS_00620262	XLOC_339132	0.109321	1.57559	-3.84924	0.00823493	0.109321	0.710554	-2.70037	0.269193	0.109321	0.0477801	1.19409	1	0.710554	1.57559	-1.14888	0.378764	1.57559	0.0477801	5.04334	0.00152612	0.710554	0.0477801	3.89446	0.0666576
TCONS_00853422	XLOC_466140	9.76575	1.72385	2.5021	0.300668	9.76575	0.40092	4.60635	0.0223101	9.76575	1.24599	2.97044	0.141103	0.40092	1.72385	-2.10424	0.355143	1.72385	1.24599	0.468344	0.882281	0.40092	1.24599	-1.6359	0.462021
TCONS_01071546	XLOC_586046	9.65368	0.1497	6.01094	0.0190677	9.65368	0.318346	4.92241	0.117446	9.65368	0	inf	0.346203	0.318346	0.1497	1.08852	1	0.1497	0	inf	1	0.318346	0	inf	1
TCONS_00888814	XLOC_485873	0	166.397	#NAME?	0.243527	0	1.46864	#NAME?	0.355143	0	165.822	#NAME?	0.346298	1.46864	166.397	-6.82401	0.00281664	166.397	165.822	0.00499016	0.999879	1.46864	165.822	-6.81902	0.00361046
TCONS_00482536	XLOC_263473	0.173297	0.947442	-2.45079	0.355143	0.173297	4.90544	-4.82306	0.0179495	0.173297	0.757771	-2.12852	0.355143	4.90544	0.947442	2.37227	0.355143	0.947442	0.757771	0.322276	0.93189	4.90544	0.757771	2.69455	0.292142
TCONS_00482534	XLOC_263469	0.243581	0.423453	-0.797803	0.766475	0.243581	4.67081	-4.2612	0.00702538	0.243581	0.604818	-1.3121	0.489364	4.67081	0.423453	3.4634	0.0520521	0.423453	0.604818	-0.514298	0.867967	4.67081	0.604818	2.9491	0.126069
TCONS_00683600	XLOC_373377	0.324857	3.72883	-3.52084	0.151799	0.324857	0.3104	0.0656766	0.993775	0.324857	12.8451	-5.30527	0.000491521	0.3104	3.72883	-3.58652	0.205439	3.72883	12.8451	-1.78443	0.355143	0.3104	12.8451	-5.37095	0.00178554
TCONS_01007759	XLOC_551049	0.17962	6.58858	-5.19694	0.0139588	0.17962	0.503894	-1.48817	0.596932	0.17962	0.388802	-1.11409	0.747244	0.503894	6.58858	-3.70877	0.12865	6.58858	0.388802	4.08286	0.0829783	0.503894	0.388802	0.374083	0.939991
TCONS_00212300	XLOC_116368	6.72528	1.67703	2.00369	0.355143	6.72528	0.486866	3.788	0.0331623	6.72528	8.97073	-0.415631	0.837911	0.486866	1.67703	-1.78431	0.355143	1.67703	8.97073	-2.41932	0.27667	0.486866	8.97073	-4.20363	0.00965973
TCONS_00589480	XLOC_322054	0.262431	2.4337	-3.21314	0.355143	0.262431	1.11696	-2.08956	0.470653	0.262431	13.5642	-5.69172	0.035021	1.11696	2.4337	-1.12358	0.640743	2.4337	13.5642	-2.47858	0.355143	1.11696	13.5642	-3.60216	0.118984
TCONS_00178214	XLOC_097921	0	0.714174	#NAME?	0.355143	0	0.0460211	#NAME?	1	0	7.03179	#NAME?	0.19389	0.0460211	0.714174	-3.95591	0.355143	0.714174	7.03179	-3.29954	0.0482228	0.0460211	7.03179	-7.25545	0.0542089
TCONS_00016061	XLOC_008617	1.54502	7.98177	-2.36908	0.10924	1.54502	7.91832	-2.35757	0.114997	1.54502	9.57751	-2.63203	0.037384	7.91832	7.98177	-0.0115153	0.998769	7.98177	9.57751	-0.262942	0.882803	7.91832	9.57751	-0.274457	0.876042
TCONS_00429176	XLOC_234321	0.745557	1.45485	-0.964476	0.69933	0.745557	2.96672	-1.99248	0.355143	0.745557	11.6785	-3.96939	0.0292635	2.96672	1.45485	1.028	0.620086	1.45485	11.6785	-3.00492	0.169453	2.96672	11.6785	-1.97692	0.355143
TCONS_00248743	XLOC_136359	0.260057	0.172334	0.593617	1	0.260057	120.458	-8.85549	3.47e-06	0.260057	15.5943	-5.90605	0.0224853	120.458	0.172334	9.44911	4.05e-07	0.172334	15.5943	-6.49967	0.00707736	120.458	15.5943	2.94944	0.012264
TCONS_00408670	XLOC_223077	0	0.319317	#NAME?	1	0	192.286	#NAME?	0.0385184	0	29.8678	#NAME?	0.335284	192.286	0.319317	9.23405	9.72e-07	0.319317	29.8678	-6.54746	0.006477	192.286	29.8678	2.68659	0.0408574
TCONS_00668096	XLOC_364877	4.53007	0.394901	3.51997	0.013746	4.53007	1.06428	2.08965	0.355143	4.53007	0.896423	2.33728	0.230044	1.06428	0.394901	1.43032	0.357881	0.394901	0.896423	-1.18269	0.485744	1.06428	0.896423	0.247633	0.940074
TCONS_00204086	XLOC_111962	0.929423	58.3532	-5.97233	0.0231507	0.929423	32.3969	-5.12337	0.10684	0.929423	80.86	-6.44295	0.00924233	32.3969	58.3532	-0.848958	0.669118	58.3532	80.86	-0.470614	0.853626	32.3969	80.86	-1.31957	0.396574
TCONS_00231859	XLOC_126960	15.7773	32.3386	-1.03541	0.471616	15.7773	0.540298	4.86795	0.127745	15.7773	8.11544	0.959106	0.575299	0.540298	32.3386	-5.90336	0.020154	32.3386	8.11544	1.99451	0.355143	0.540298	8.11544	-3.90884	0.355143
TCONS_00857933	XLOC_468529	5.86366	0.36505	4.00564	0.0389484	5.86366	0.441223	3.73222	0.0565591	5.86366	0.0556539	6.71917	0.00369685	0.441223	0.36505	0.273416	0.953537	0.36505	0.0556539	2.71354	1	0.441223	0.0556539	2.98695	0.355143
TCONS_00637001	XLOC_348516	0.849143	0.470049	0.853197	0.858157	0.849143	28.8649	-5.08716	0.00360159	0.849143	0.387866	1.13045	0.746557	28.8649	0.470049	5.94036	0.0188713	0.470049	0.387866	0.277251	0.969062	28.8649	0.387866	6.21761	0.00145151
TCONS_01060718	XLOC_580110	0	0.4123	#NAME?	0.355143	0	0.222889	#NAME?	1	0	14.918	#NAME?	0.355143	0.222889	0.4123	-0.887367	0.879138	0.4123	14.918	-5.17722	0.0839825	0.222889	14.918	-6.06458	0.0180864
TCONS_00249036	XLOC_136371	0	0.558787	#NAME?	0.355143	0	48.1146	#NAME?	0.211253	0	19.8848	#NAME?	0.355143	48.1146	0.558787	6.42803	0.000771989	0.558787	19.8848	-5.15322	0.0285632	48.1146	19.8848	1.27481	0.355143
TCONS_00288833	XLOC_157939	14.6522	42.1371	-1.52397	0.355143	14.6522	5.42723	1.43283	0.355143	14.6522	35.5086	-1.27705	0.355143	5.42723	42.1371	-2.9568	0.0186753	42.1371	35.5086	0.246923	0.887488	5.42723	35.5086	-2.70988	0.0488132
TCONS_00889282	XLOC_486738	162.239	116.964	0.472056	0.745293	162.239	15.6772	3.37138	0.00961899	162.239	58.7035	1.4666	0.355143	15.6772	116.964	-2.89933	0.0687277	116.964	58.7035	0.994546	0.413205	15.6772	58.7035	-1.90478	0.355143
TCONS_00430509	XLOC_234935	0.0765567	0.273724	-1.83812	1	0.0765567	5.72741	-6.22521	0.0279011	0.0765567	0.416547	-2.44388	0.386835	5.72741	0.273724	4.38709	0.0343017	0.273724	0.416547	-0.605757	0.876854	5.72741	0.416547	3.78133	0.0577503
TCONS_00831087	XLOC_454282	2.14441	1.76982	0.276978	0.941894	2.14441	126.313	-5.88028	1.25e-08	2.14441	4.54751	-1.08449	0.552318	126.313	1.76982	6.15726	2.37e-08	1.76982	4.54751	-1.36147	0.438334	126.313	4.54751	4.79579	3.34e-06
TCONS_00374485	XLOC_204707	0.444986	0.147117	1.59679	0.432646	0.444986	4.36462	-3.29403	0.0519716	0.444986	1.50027	-1.75339	0.355143	4.36462	0.147117	4.89082	0.00496004	0.147117	1.50027	-3.35019	0.236494	4.36462	1.50027	1.54063	0.355143
TCONS_00985285	XLOC_538765	89.2489	2033.63	-4.51008	1.69e-12	89.2489	353.516	-1.98587	0.0638178	89.2489	3217.14	-5.1718	0	353.516	2033.63	-2.52421	0.000123448	2033.63	3217.14	-0.661725	0.355143	353.516	3217.14	-3.18593	9.67e-08
TCONS_00771497	XLOC_421123	0.972663	40.4	-5.37627	0.069052	0.972663	7.17034	-2.88203	0.355143	0.972663	58.4968	-5.91027	0.0272879	7.17034	40.4	-2.49424	0.355143	40.4	58.4968	-0.534001	0.832823	7.17034	58.4968	-3.02824	0.355143
TCONS_00241793	XLOC_132588	45.0909	198.932	-2.14137	0.0313595	45.0909	651.063	-3.85189	1.53e-08	45.0909	7.72537	2.54516	0.122955	651.063	198.932	1.71052	0.0492904	198.932	7.72537	4.68653	1.51e-06	651.063	7.72537	6.39705	0
TCONS_00655014	XLOC_358037	23.4747	1.41991	4.04723	0.156406	23.4747	2.20885	3.40974	0.27537	23.4747	43.7417	-0.897902	0.595399	2.20885	1.41991	0.637492	0.893544	1.41991	43.7417	-4.94513	0.0269859	2.20885	43.7417	-4.30764	0.0556741
TCONS_00196841	XLOC_107807	5.13332	0.521189	3.30001	0.0173967	5.13332	0.520151	3.30289	0.0175617	5.13332	0.445229	3.52727	0.00818739	0.520151	0.521189	-0.00287619	0.9999	0.521189	0.445229	0.227259	0.949498	0.520151	0.445229	0.224383	0.950384
TCONS_00539188	XLOC_294441	9.92097	0.151981	6.02852	0.01833	9.92097	0.485123	4.35406	0.0868018	9.92097	0	inf	0.343886	0.485123	0.151981	1.67446	0.642524	0.151981	0	inf	1	0.485123	0	inf	0.355143
TCONS_00539184	XLOC_294438	6.62853	0.438104	3.91934	0.000386882	6.62853	5.57589	0.249485	0.881675	6.62853	1.86394	1.83034	0.235194	5.57589	0.438104	3.66986	0.00204247	0.438104	1.86394	-2.08901	0.355143	5.57589	1.86394	1.58085	0.355143
TCONS_00985322	XLOC_538837	9.17522	0	inf	0.355143	9.17522	4.45793	1.04137	0.587282	9.17522	382.268	-5.3807	1.72e-08	4.45793	0	inf	0.355143	0	382.268	#NAME?	0.00822635	4.45793	382.268	-6.42207	6.75e-10
TCONS_01060643	XLOC_580445	0	5.74763	#NAME?	0.326239	0	0.03747	#NAME?	1	0	0.220541	#NAME?	1	0.03747	5.74763	-7.26109	0.177331	5.74763	0.220541	4.70385	0.021603	0.03747	0.220541	-2.55724	1
TCONS_01077806	XLOC_589964	0.0671272	2.00117	-4.89781	0.146368	0.0671272	0.570395	-3.08699	0.355143	0.0671272	3.96434	-5.88404	0.0281846	0.570395	2.00117	-1.81081	0.355143	2.00117	3.96434	-0.986236	0.594067	0.570395	3.96434	-2.79705	0.355143
TCONS_00653108	XLOC_356998	0.15311	0.0192304	2.99311	1	0.15311	2.32291	-3.92329	0.0173355	0.15311	0.932442	-2.60644	0.355143	2.32291	0.0192304	6.9164	0.00247091	0.0192304	0.932442	-5.59955	0.0454103	2.32291	0.932442	1.31684	0.355143
TCONS_00060280	XLOC_031624	3.30564	0.220025	3.90919	0.0478746	3.30564	0.336709	3.29536	0.108851	3.30564	0.921633	1.84266	0.355143	0.336709	0.220025	0.61383	1	0.220025	0.921633	-2.06652	0.355143	0.336709	0.921633	-1.45269	0.419762
TCONS_00230214	XLOC_125709	5.03336	2.27034	1.14861	0.410279	5.03336	0.226167	4.47606	0.0125409	5.03336	2.2012	1.19323	0.378543	0.226167	2.27034	-3.32745	0.233894	2.27034	2.2012	0.0446144	0.993659	0.226167	2.2012	-3.28283	0.246638
TCONS_00869644	XLOC_475093	1.09465	0.612782	0.837021	0.781468	1.09465	73.8163	-6.0754	6.62e-08	1.09465	115.064	-6.71582	3.44e-10	73.8163	0.612782	6.91242	2.67e-07	0.612782	115.064	-7.55284	4.52e-09	73.8163	115.064	-0.640422	0.505317
TCONS_01058062	XLOC_579415	0.3264	0	inf	0.355143	0.3264	4.27289	-3.7105	0.0634342	0.3264	0.0509419	2.67972	0.355143	4.27289	0	inf	0.355143	0	0.0509419	#NAME?	1	4.27289	0.0509419	6.39021	0.00970208
TCONS_00572650	XLOC_312926	2.25419	0.581409	1.95498	0.476172	2.25419	27.7294	-3.62074	0.0714463	2.25419	1.70718	0.400992	0.927804	27.7294	0.581409	5.57572	0.0352646	0.581409	1.70718	-1.55399	0.639093	27.7294	1.70718	4.02173	0.0598824
TCONS_00052409	XLOC_028257	1.55791	5.39274	-1.7914	0.355143	1.55791	0.223594	2.80067	0.355143	1.55791	1.25218	0.315174	0.922661	0.223594	5.39274	-4.59207	0.0113383	5.39274	1.25218	2.10658	0.355143	0.223594	1.25218	-2.48549	0.355143
TCONS_00004877	XLOC_002870	0.338491	29.0505	-6.4233	0.00930482	0.338491	7.7502	-4.51704	0.241889	0.338491	43.6296	-7.01004	0.00220643	7.7502	29.0505	-1.90626	0.355143	29.0505	43.6296	-0.586743	0.780298	7.7502	43.6296	-2.493	0.355143
TCONS_00339252	XLOC_184817	3.62613	0.161684	4.48718	0.0376352	3.62613	0.0450025	6.33228	0.00921992	3.62613	0.279034	3.69992	0.0637152	0.0450025	0.161684	-1.8451	1	0.161684	0.279034	-0.787259	1	0.0450025	0.279034	-2.63236	1
TCONS_00276453	XLOC_151497	0.380153	2.66276	-2.80827	0.355143	0.380153	2.72673	-2.84252	0.355143	0.380153	29.4679	-6.27642	0.01297	2.72673	2.66276	0.0342494	0.997723	2.66276	29.4679	-3.46815	0.180735	2.72673	29.4679	-3.4339	0.20366
TCONS_01002371	XLOC_547990	0.944581	1.87815	-0.991565	0.600569	0.944581	8.26434	-3.12915	0.0706575	0.944581	0.107272	3.13841	0.355143	8.26434	1.87815	2.13759	0.355143	1.87815	0.107272	4.12997	0.330816	8.26434	0.107272	6.26756	0.00979225
TCONS_01026538	XLOC_561694	0.564367	0.162318	1.79781	0.52892	0.564367	8.58951	-3.92787	0.0227473	0.564367	1.68106	-1.57467	0.360454	8.58951	0.162318	5.72568	0.0263357	0.162318	1.68106	-3.37248	0.355143	8.58951	1.68106	2.3532	0.355143
TCONS_00554927	XLOC_303019	0.033319	4.38783	-7.04102	0.00206652	0.033319	0.0471455	-0.500775	1	0.033319	0.12458	-1.90265	1	0.0471455	4.38783	-6.54024	0.00642252	4.38783	0.12458	5.13837	0.0166264	0.0471455	0.12458	-1.40188	1
TCONS_00821852	XLOC_448897	7.62561	2.46578	1.62881	0.355143	7.62561	1.73129	2.139	0.255094	7.62561	0.944539	3.01317	0.0275738	1.73129	2.46578	-0.510195	0.817276	2.46578	0.944539	1.38437	0.355143	1.73129	0.944539	0.87417	0.627257
TCONS_00810837	XLOC_442840	52.8662	21.9381	1.26891	0.355143	52.8662	13.4279	1.97711	0.355143	52.8662	119.532	-1.17698	0.355143	13.4279	21.9381	-0.708203	0.734923	21.9381	119.532	-2.44589	0.146646	13.4279	119.532	-3.15409	0.0240354
TCONS_00525045	XLOC_286150	0.300569	0.137435	1.12895	0.713726	0.300569	3.96944	-3.72317	0.0503995	0.300569	0.915727	-1.60722	0.355143	3.96944	0.137435	4.85212	0.0332048	0.137435	0.915727	-2.73617	0.355143	3.96944	0.915727	2.11595	0.355143
TCONS_00928716	XLOC_507643	0.173069	2.24907	-3.69991	0.190665	0.173069	3.62957	-4.39038	0.0514771	0.173069	4.90736	-4.82553	0.0157527	3.62957	2.24907	0.690471	0.746668	2.24907	4.90736	-1.12562	0.472678	3.62957	4.90736	-0.435147	0.862653
TCONS_00143502	XLOC_078612	0.117445	0.364984	-1.63584	1	0.117445	0.26992	-1.20054	1	0.117445	3.73418	-4.99073	0.000490308	0.26992	0.364984	-0.435301	1	0.364984	3.73418	-3.35489	0.0328333	0.26992	3.73418	-3.79019	0.0123294
TCONS_00906988	XLOC_495754	5.7873	9.10066	-0.653082	0.909926	5.7873	231.003	-5.31888	0.0716825	5.7873	21.5639	-1.89766	0.52945	231.003	9.10066	4.6658	0.0422682	9.10066	21.5639	-1.24457	0.682481	231.003	21.5639	3.42122	0.200837
TCONS_00441895	XLOC_241305	4.71517	0.582379	3.01728	0.355143	4.71517	1.04571	2.17283	0.355143	4.71517	17.7449	-1.91202	0.355143	1.04571	0.582379	0.844452	0.831072	0.582379	17.7449	-4.9293	0.0266738	1.04571	17.7449	-4.08485	0.0508463
TCONS_00068088	XLOC_036745	1.43374	0.740639	0.952942	0.561543	1.43374	0.625363	1.19702	0.423865	1.43374	6.44884	-2.16925	0.199656	0.625363	0.740639	-0.244076	0.942838	0.740639	6.44884	-3.1222	0.0232465	0.625363	6.44884	-3.36627	0.0110536
TCONS_00562342	XLOC_306656	2.52883	0.612067	2.04671	0.0713242	2.52883	2.42802	0.0586878	0.978099	2.52883	0.408431	2.6303	0.00848871	2.42802	0.612067	1.98802	0.100664	0.612067	0.408431	0.583598	0.697964	2.42802	0.408431	2.57162	0.0133383
TCONS_00341323	XLOC_186281	0	8.41437	#NAME?	0.355143	0	38.9616	#NAME?	0.355143	0	0.424982	#NAME?	0.355143	38.9616	8.41437	2.21113	0.355143	8.41437	0.424982	4.30738	0.289163	38.9616	0.424982	6.51851	0.00767682
TCONS_00026583	XLOC_014120	150.722	91.1205	0.726045	0.355143	150.722	0.0815117	10.8526	8.4e-10	150.722	134.243	0.167046	0.914692	0.0815117	91.1205	-10.1266	2.35e-08	91.1205	134.243	-0.558999	0.526171	0.0815117	134.243	-10.6856	1.91e-09
TCONS_00711307	XLOC_388582	0.152831	5.67633	-5.21495	0.0838905	0.152831	0.108248	0.497587	1	0.152831	0.962351	-2.65463	0.355143	0.108248	5.67633	-5.71254	0.0371328	5.67633	0.962351	2.56032	0.355143	0.108248	0.962351	-3.15222	0.355143
TCONS_00469890	XLOC_257690	0.0438002	0.271517	-2.63204	1	0.0438002	3.23447	-6.20645	3.49e-05	0.0438002	0.315501	-2.84863	1	3.23447	0.271517	3.57441	0.0111523	0.271517	0.315501	-0.216598	1	3.23447	0.315501	3.35781	0.018063
TCONS_00592485	XLOC_324507	1.94631	22.1216	-3.50664	0.0290052	1.94631	25.3272	-3.70188	0.0148414	1.94631	6.69406	-1.78214	0.355143	25.3272	22.1216	0.195236	0.942841	22.1216	6.69406	1.7245	0.355143	25.3272	6.69406	1.91974	0.355143
TCONS_00227512	XLOC_124028	1.34491	3.87916	-1.52824	0.484485	1.34491	2.05318	-0.610358	0.882544	1.34491	30.945	-4.52413	0.0231303	2.05318	3.87916	-0.917882	0.748949	3.87916	30.945	-2.99589	0.190195	2.05318	30.945	-3.91377	0.0767402
TCONS_00098422	XLOC_053809	0.892195	0.404106	1.14263	0.641568	0.892195	10.3588	-3.53735	0.0339539	0.892195	1.0444	-0.227247	0.953738	10.3588	0.404106	4.67998	0.0097764	0.404106	1.0444	-1.36987	0.536029	10.3588	1.0444	3.3101	0.0679795
TCONS_00960090	XLOC_525081	0	10.7407	#NAME?	0.291537	0	0.403912	#NAME?	1	0	2.65919	#NAME?	0.355143	0.403912	10.7407	-4.7329	0.0185612	10.7407	2.65919	2.01403	0.355143	0.403912	2.65919	-2.71887	0.355143
TCONS_00417413	XLOC_227738	1.04686	0	inf	0.355143	1.04686	36.3078	-5.11614	0.00784204	1.04686	10.6937	-3.35263	0.319926	36.3078	0	inf	0.321712	0	10.6937	#NAME?	0.355143	36.3078	10.6937	1.76352	0.355143
TCONS_00123805	XLOC_067886	0.484032	0.656824	-0.440406	0.908263	0.484032	0.0758743	2.67342	0.355143	0.484032	6.64548	-3.7792	0.0383464	0.0758743	0.656824	-3.11382	0.355143	0.656824	6.64548	-3.33879	0.111188	0.0758743	6.64548	-6.45262	0.00766139
TCONS_00776339	XLOC_423820	150.586	233.486	-0.632747	0.720155	150.586	207.77	-0.464397	0.836713	150.586	22193.8	-7.20343	0	207.77	233.486	-0.16835	0.954637	233.486	22193.8	-6.57068	0	207.77	22193.8	-6.73903	0
TCONS_00637770	XLOC_349086	48.6479	1.12544	5.43381	0.00618993	48.6479	0.426144	6.83489	0.00254826	48.6479	0.788339	5.94742	0.0172436	0.426144	1.12544	-1.40108	0.725128	1.12544	0.788339	0.513607	0.93492	0.426144	0.788339	-0.887476	0.879121
TCONS_00812758	XLOC_443826	21.2263	0.933071	4.50772	0.227476	21.2263	47.9076	-1.17441	0.479847	21.2263	30.571	-0.526312	0.844991	47.9076	0.933071	5.68212	0.0413511	0.933071	30.571	-5.03403	0.118534	47.9076	30.571	0.648094	0.782657
TCONS_00462741	XLOC_252626	10.5981	78.6186	-2.89107	0.0530607	10.5981	71.2176	-2.74843	0.0916976	10.5981	119.553	-3.49578	0.00401525	71.2176	78.6186	-0.142637	0.954138	78.6186	119.553	-0.604714	0.630851	71.2176	119.553	-0.747351	0.515755
TCONS_00716964	XLOC_391685	16.7836	0.489515	5.09956	0.0151894	16.7836	9.23201	0.862337	0.599068	16.7836	0.93846	4.16061	0.0256922	9.23201	0.489515	4.23722	0.119938	0.489515	0.93846	-0.938943	0.797335	9.23201	0.93846	3.29828	0.224011
TCONS_00980806	XLOC_536433	16.3466	43.5465	-1.41357	0.355143	16.3466	0.545587	4.90503	0.355143	16.3466	208.402	-3.67231	0.00236457	0.545587	43.5465	-6.3186	0.164976	43.5465	208.402	-2.25874	0.172509	0.545587	208.402	-8.57734	0.00786651
TCONS_00761545	XLOC_415793	1.28577	0.327042	1.97509	0.505703	1.28577	0	inf	0.355143	1.28577	16.861	-3.71298	0.133684	0	0.327042	#NAME?	1	0.327042	16.861	-5.68807	0.0394626	0	16.861	#NAME?	0.355143
TCONS_00521006	XLOC_284038	0.893528	0.131396	2.76559	0.355143	0.893528	5.32801	-2.57601	0.237967	0.893528	0.238555	1.90519	0.355143	5.32801	0.131396	5.34161	0.00936672	0.131396	0.238555	-0.860404	1	5.32801	0.238555	4.4812	0.012057
TCONS_00521007	XLOC_284039	0.883859	0.0995327	3.15057	0.355143	0.883859	10.0013	-3.50022	0.00467234	0.883859	0.694372	0.348107	0.911381	10.0013	0.0995327	6.6508	1.18e-05	0.0995327	0.694372	-2.80247	0.355143	10.0013	0.694372	3.84833	0.00161753
TCONS_00521004	XLOC_284036	0.631667	0.269981	1.2263	0.672246	0.631667	5.34413	-3.08072	0.182334	0.631667	0.161032	1.97182	0.364661	5.34413	0.269981	4.30702	0.0977107	0.269981	0.161032	0.745513	1	5.34413	0.161032	5.05254	0.0169826
TCONS_01066538	XLOC_584141	0.456464	0.552669	-0.275916	0.972318	0.456464	22.3674	-5.61475	0.0474756	0.456464	1.92342	-2.0751	0.501697	22.3674	0.552669	5.33884	0.0740308	0.552669	1.92342	-1.79918	0.591753	22.3674	1.92342	3.53965	0.287771
TCONS_00421784	XLOC_229792	16.4074	4.57777	1.84163	0.355143	16.4074	1.83752	3.15852	0.0219617	16.4074	3.83055	2.09872	0.278596	1.83752	4.57777	-1.31689	0.367345	4.57777	3.83055	0.257092	0.933505	1.83752	3.83055	-1.0598	0.515776
TCONS_00002824	XLOC_001782	10.508	19.4817	-0.890625	0.546388	10.508	0.404524	4.69912	0.0528609	10.508	33.7404	-1.68299	0.355143	0.404524	19.4817	-5.58975	0.00642337	19.4817	33.7404	-0.792361	0.559386	0.404524	33.7404	-6.38211	0.000480923
TCONS_00014097	XLOC_007563	11.2232	0.908135	3.62743	0.0773808	11.2232	0.137135	6.35474	0.00874776	11.2232	9.55105	0.232751	0.937539	0.137135	0.908135	-2.72731	0.355143	0.908135	9.55105	-3.39468	0.14661	0.137135	9.55105	-6.12199	0.0159757
TCONS_00233680	XLOC_128571	32.4021	52.1685	-0.687091	0.721454	32.4021	0.677327	5.58009	0.0444828	32.4021	25.3632	0.353352	0.905218	0.677327	52.1685	-6.26718	0.0113313	52.1685	25.3632	1.04044	0.513303	0.677327	25.3632	-5.22674	0.0860037
TCONS_00637266	XLOC_349026	0.326124	0.202156	0.689951	0.867057	0.326124	6.43601	-4.30267	0.0158867	0.326124	0.254843	0.355809	0.93995	6.43601	0.202156	4.99262	0.0214711	0.202156	0.254843	-0.334141	1	6.43601	0.254843	4.65848	0.0175476
TCONS_00237164	XLOC_129957	0.295075	0.152156	0.955529	0.736539	0.295075	0.166529	0.825312	0.78733	0.295075	3.29569	-3.48143	0.057514	0.166529	0.152156	0.130217	1	0.152156	3.29569	-4.43695	0.0232956	0.166529	3.29569	-4.30674	0.0285829
TCONS_00889288	XLOC_486750	153.516	123.329	0.315885	0.816807	153.516	5.97892	4.68236	4.4e-06	153.516	81.1034	0.920559	0.355143	5.97892	123.329	-4.36648	5.08e-05	123.329	81.1034	0.604673	0.56765	5.97892	81.1034	-3.76181	0.00173071
TCONS_00662678	XLOC_362042	0.125807	6.33902	-5.65498	0.0317559	0.125807	1.19448	-3.2471	0.355143	0.125807	1.33498	-3.40754	0.355143	1.19448	6.33902	-2.40788	0.355143	6.33902	1.33498	2.24744	0.355143	1.19448	1.33498	-0.160443	0.970465
TCONS_00460214	XLOC_250927	12.0725	69.1564	-2.51814	0.350851	12.0725	150.423	-3.63923	0.0193373	12.0725	240.669	-4.31725	0.000934353	150.423	69.1564	1.1211	0.405834	69.1564	240.669	-1.79911	0.355143	150.423	240.669	-0.67802	0.645715
TCONS_00933526	XLOC_510466	0.985342	9.06981	-3.20238	0.0111746	0.985342	0.906956	0.119592	0.975081	0.985342	0.556517	0.824199	0.674922	0.906956	9.06981	-3.32197	0.0103912	9.06981	0.556517	4.02657	0.000725349	0.906956	0.556517	0.704607	0.751118
TCONS_00965171	XLOC_527840	28.5534	0	inf	0.00534812	28.5534	30.9687	-0.11715	0.947727	28.5534	52.8589	-0.888484	0.355143	30.9687	0	inf	0.00896366	0	52.8589	#NAME?	0.0031552	30.9687	52.8589	-0.771334	0.355143
TCONS_00752357	XLOC_410656	0.21777	8.01607	-5.20202	0.0262498	0.21777	1.96341	-3.17248	0.355143	0.21777	0.353926	-0.700642	1	1.96341	8.01607	-2.02954	0.355143	8.01607	0.353926	4.50138	0.0730462	1.96341	0.353926	2.47184	0.355143
TCONS_00856549	XLOC_467816	0.0722561	0.0495092	0.545423	1	0.0722561	2.65844	-5.20132	0.0862922	0.0722561	0.045058	0.681336	1	2.65844	0.0495092	5.74674	0.0353581	0.0495092	0.045058	0.135913	1	2.65844	0.045058	5.88265	0.0277199
TCONS_00548975	XLOC_299771	16.5095	0.656776	4.65175	7.95e-05	16.5095	0.782829	4.39846	0.00020429	16.5095	0.520487	4.98729	2.02e-05	0.782829	0.656776	0.253294	0.946226	0.656776	0.520487	0.335541	0.928326	0.782829	0.520487	0.588835	0.835168
TCONS_01062094	XLOC_581331	0.0371887	0.350093	-3.2348	1	0.0371887	0.56443	-3.92386	0.355143	0.0371887	2.14009	-5.84666	0.0277248	0.56443	0.350093	0.689057	0.806141	0.350093	2.14009	-2.61186	0.355143	0.56443	2.14009	-1.9228	0.355143
TCONS_00520442	XLOC_283422	0.0883788	0.648538	-2.87542	0.355143	0.0883788	0.70322	-2.9922	0.355143	0.0883788	5.77405	-6.02974	0.0015315	0.70322	0.648538	0.116784	0.981751	0.648538	5.77405	-3.15432	0.156499	0.70322	5.77405	-3.03754	0.185645
TCONS_00361646	XLOC_197714	25.395	21.6037	0.233261	0.938101	25.395	22.6725	0.1636	0.95918	25.395	0.301232	6.39752	0.00823416	22.6725	21.6037	0.0696604	0.98717	21.6037	0.301232	6.16426	0.0150001	22.6725	0.301232	6.23392	0.0133881
TCONS_00635930	XLOC_347658	8.89829	2.29693	1.95382	0.530873	8.89829	245.749	-4.78752	0.0203362	8.89829	54.9823	-2.62737	0.355143	245.749	2.29693	6.74134	0.00460538	2.29693	54.9823	-4.58119	0.223664	245.749	54.9823	2.16015	0.355143
TCONS_00248752	XLOC_136371	97.7872	0	inf	0.355143	97.7872	378.667	-1.95321	0.355143	97.7872	35.9742	1.44268	0.355143	378.667	0	inf	0.188367	0	35.9742	#NAME?	0.355143	378.667	35.9742	3.3959	0.040459
TCONS_00960334	XLOC_525074	10.438	3.84408	1.44114	0.355143	10.438	0.470177	4.4725	0.0319378	10.438	32.289	-1.62919	0.355143	0.470177	3.84408	-3.03136	0.355143	3.84408	32.289	-3.07033	0.0312474	0.470177	32.289	-6.10169	0.000121564
TCONS_00987755	XLOC_539997	1.5207	36.7821	-4.59619	0.00291204	1.5207	9.18507	-2.59456	0.355143	1.5207	0.98369	0.62846	0.873091	9.18507	36.7821	-2.00164	0.355143	36.7821	0.98369	5.22465	0.00425257	9.18507	0.98369	3.22302	0.355143
TCONS_00503094	XLOC_274625	0.682979	0.557816	0.292052	0.956222	0.682979	14.2945	-4.38747	0.0256381	0.682979	2.70106	-1.98361	0.355143	14.2945	0.557816	4.67953	0.0366428	0.557816	2.70106	-2.27566	0.355143	14.2945	2.70106	2.40386	0.355143
TCONS_00188936	XLOC_103751	0.428869	50.9284	-6.89179	4.4e-05	0.428869	5.68071	-3.72746	0.266007	0.428869	50.496	-6.87949	4.52e-05	5.68071	50.9284	-3.16433	0.0329491	50.9284	50.496	0.0123004	0.998769	5.68071	50.496	-3.15203	0.0337572
TCONS_00465617	XLOC_253706	0.145179	0.11808	0.298078	1	0.145179	0.34778	-1.26034	1	0.145179	3.47157	-4.57968	0.0492904	0.34778	0.11808	1.55842	1	0.11808	3.47157	-4.87776	0.132093	0.34778	3.47157	-3.31934	0.224262
TCONS_00004787	XLOC_002822	2.29672	0	inf	0.355143	2.29672	3.66495	-0.674217	0.744886	2.29672	26.2755	-3.51607	0.00255691	3.66495	0	inf	0.355143	0	26.2755	#NAME?	0.026383	3.66495	26.2755	-2.84186	0.0262706
TCONS_00004786	XLOC_002822	9.31024	57.2556	-2.62053	0.00142976	9.31024	12.5924	-0.435664	0.767824	9.31024	10.1169	-0.119881	0.959843	12.5924	57.2556	-2.18486	0.021171	57.2556	10.1169	2.50065	0.00572221	12.5924	10.1169	0.315784	0.863299
TCONS_00546746	XLOC_298636	0.114751	12.7529	-6.79617	7.05e-12	0.114751	0.0808598	0.505019	1	0.114751	0.157361	-0.455563	1	0.0808598	12.7529	-7.30119	4.41e-11	12.7529	0.157361	6.34061	1.56e-10	0.0808598	0.157361	-0.960582	1
TCONS_00072019	XLOC_038906	0.181723	11.1225	-5.9356	0.0256507	0.181723	0.258193	-0.506707	1	0.181723	11.2652	-5.95399	0.0248233	0.258193	11.1225	-5.42889	0.0613416	11.1225	11.2652	-0.0183894	0.998673	0.258193	11.2652	-5.44728	0.0594728
TCONS_00418419	XLOC_227667	6.7585	0.332703	4.34439	0.000221186	6.7585	0.187834	5.16917	1.79e-05	6.7585	0	inf	0.0355303	0.187834	0.332703	-0.824778	1	0.332703	0	inf	1	0.187834	0	inf	1
TCONS_00166082	XLOC_091075	1.43342	0.818962	0.807592	0.72925	1.43342	2.17041	-0.598506	0.808837	1.43342	21.8696	-3.9314	0.00137694	2.17041	0.818962	1.4061	0.415181	0.818962	21.8696	-4.73899	0.000214711	2.17041	21.8696	-3.33289	0.0141553
TCONS_00546942	XLOC_299089	0.577299	76.8619	-7.05681	1.13e-07	0.577299	13.3875	-4.53543	0.0165009	0.577299	0	inf	0.355143	13.3875	76.8619	-2.52138	0.0757804	76.8619	0	inf	0.041587	13.3875	0	inf	0.339297
TCONS_00002935	XLOC_001844	10.9136	1.33087	3.03569	0.355143	10.9136	0	inf	0.355143	10.9136	112.581	-3.36676	0.125375	0	1.33087	#NAME?	0.355143	1.33087	112.581	-6.40245	0.00983247	0	112.581	#NAME?	0.355143
TCONS_00897451	XLOC_490147	0.362662	0.152832	1.24668	0.476172	0.362662	0.412571	-0.186018	0.957657	0.362662	1.58867	-2.13112	0.355143	0.412571	0.152832	1.4327	0.384585	0.152832	1.58867	-3.3778	0.0469858	0.412571	1.58867	-1.94511	0.355143
TCONS_01099766	XLOC_601818	0.773341	0.290575	1.41219	0.468727	0.773341	4.25157	-2.45882	0.298098	0.773341	2.36781	-1.61437	0.355143	4.25157	0.290575	3.87101	0.0264569	0.290575	2.36781	-3.02657	0.207934	4.25157	2.36781	0.844445	0.548111
TCONS_00559566	XLOC_305593	0.506393	1.2005	-1.24531	0.447802	0.506393	4.90376	-3.27556	0.0340108	0.506393	0.889406	-0.812584	0.695961	4.90376	1.2005	2.03025	0.355143	1.2005	0.889406	0.432723	0.877307	4.90376	0.889406	2.46298	0.234422
TCONS_00062000	XLOC_033512	0.865303	0.0147489	5.87453	0.0262436	0.865303	0	inf	0.265444	0.865303	1.30304	-0.590608	0.732161	0	0.0147489	#NAME?	1	0.0147489	1.30304	-6.46513	0.00752285	0	1.30304	#NAME?	0.192533
TCONS_00178493	XLOC_098004	36.9089	0.302367	6.93152	4.38e-07	36.9089	136.495	-1.88681	0.0527324	36.9089	222.178	-2.58967	0.000434365	136.495	0.302367	8.81833	3.1e-12	0.302367	222.178	-9.5212	0	136.495	222.178	-0.702866	0.355143
TCONS_00250482	XLOC_137165	68.7283	11.7395	2.54954	0.31681	68.7283	16.3623	2.07052	0.355143	68.7283	123.184	-0.841834	0.569264	16.3623	11.7395	0.479014	0.876702	11.7395	123.184	-3.39137	0.0435185	16.3623	123.184	-2.91236	0.132844
TCONS_01090205	XLOC_596639	0.743567	6.33801	-3.0915	0.0694098	0.743567	8.81105	-3.56678	0.0124621	0.743567	13.5845	-4.19135	0.000542298	8.81105	6.33801	0.475284	0.79794	6.33801	13.5845	-1.09985	0.355143	8.81105	13.5845	-0.624571	0.649394
TCONS_00616641	XLOC_337363	1.92876	9.75428	-2.33836	0.22873	1.92876	2.65957	-0.463523	0.855264	1.92876	15.4447	-3.00137	0.0241787	2.65957	9.75428	-1.87484	0.355143	9.75428	15.4447	-0.663003	0.597874	2.65957	15.4447	-2.53784	0.11098
TCONS_00217766	XLOC_119353	0.194402	0.0875814	1.15035	1	0.194402	0.525773	-1.4354	0.505608	0.194402	4.08704	-4.39394	0.0182392	0.525773	0.0875814	2.58574	0.355143	0.0875814	4.08704	-5.54429	0.0352183	0.525773	4.08704	-2.95855	0.211327
TCONS_00530142	XLOC_288949	9.10183	1.54483	2.55871	0.158699	9.10183	0.45507	4.322	0.00242585	9.10183	0	inf	0.110803	0.45507	1.54483	-1.76329	0.355143	1.54483	0	inf	0.355143	0.45507	0	inf	0.355143
TCONS_00982927	XLOC_537768	3.21813	3.75542	-0.22275	0.955224	3.21813	2.5198	0.352911	0.929961	3.21813	82.3761	-4.67793	0.000201969	2.5198	3.75542	-0.575661	0.860444	3.75542	82.3761	-4.45518	0.000762544	2.5198	82.3761	-5.03084	0.000326346
TCONS_00463571	XLOC_252720	13.9454	13.4545	0.0517062	0.986189	13.9454	1.82534	2.93355	0.0387565	13.9454	8.64664	0.68958	0.569777	1.82534	13.4545	-2.88184	0.057127	13.4545	8.64664	0.637874	0.63662	1.82534	8.64664	-2.24397	0.315508
TCONS_00919504	XLOC_502701	0.127822	2.50525	-4.29274	0.0288498	0.127822	1.02459	-3.00284	0.355143	0.127822	1.77682	-3.79708	0.1027	1.02459	2.50525	-1.2899	0.398056	2.50525	1.77682	0.495659	0.846603	1.02459	1.77682	-0.794244	0.701326
TCONS_00321167	XLOC_175095	0	6.23969	#NAME?	0.27132	0	0.0665088	#NAME?	1	0	0.235192	#NAME?	1	0.0665088	6.23969	-6.55179	0.0206378	6.23969	0.235192	4.72956	0.00810215	0.0665088	0.235192	-1.82222	1
TCONS_00544702	XLOC_297247	5.14719	0.136983	5.23172	0.000979761	5.14719	0.196775	4.70916	0.00202515	5.14719	3.92556	0.390885	0.841629	0.196775	0.136983	0.522552	1	0.136983	3.92556	-4.84083	0.00506441	0.196775	3.92556	-4.31828	0.0104512
transcript_id	gene_id	WSM_FPKM	GSM_FPKM	log2(foldchange)	qvalue	WSM_FPKM	BSM_FPKM	log2(foldchange)	qvalue	WSM_FPKM	NSM_FPKM	log2(foldchange)	qvalue	BSM_FPKM	GSM_FPKM	log2(foldchange)	qvalue	GSM_FPKM	NSM_FPKM	log2(foldchange)	qvalue	BSM_FPKM	NSM_FPKM	log2(foldchange)	qvalue
XM_011426770.1	LOC105326634	0.45889	3.89376	-3.08495	0.0615202	0.45889	4.13706	-3.17239	0.0465186	0.45889	0	inf	0.355143	4.13706	3.89376	0.0874406	0.978019	3.89376	0	inf	0.20601	4.13706	0	inf	0.198402
XM_011456241.1	LOC105347258	0.225277	0	inf	1	0.225277	0.191878	0.231511	1	0.225277	0	inf	1	0.191878	0	inf	1	0	0	0	1	0.191878	0	inf	1
XM_011456244.1	LOC105347258	1.56886	1.18679	0.402649	0.887827	1.56886	0	inf	0.355143	1.56886	1.42326	0.14051	0.970621	0	1.18679	#NAME?	0.355143	1.18679	1.42326	-0.262138	0.940386	0	1.42326	#NAME?	0.355143
XM_011456238.1	LOC105347258	0.212014	0.552225	-1.3811	0.508963	0.212014	0.369869	-0.802857	1	0.212014	0	inf	1	0.369869	0.552225	-0.578242	0.857325	0.552225	0	inf	0.355143	0.369869	0	inf	1
XM_011456245.1	LOC105347258	19.9962	17.0207	0.232432	0.888716	19.9962	13.6798	0.547679	0.619546	19.9962	16.7625	0.254491	0.874121	13.6798	17.0207	-0.315246	0.843445	17.0207	16.7625	0.0220586	0.9955	13.6798	16.7625	-0.293188	0.860158
XM_011456242.1	LOC105347258	0	0.279957	#NAME?	1	0	0.193838	#NAME?	1	0	0.300974	#NAME?	1	0.193838	0.279957	-0.530355	1	0.279957	0.300974	-0.104434	1	0.193838	0.300974	-0.634789	1
XM_011456239.1	LOC105347258	0	2.75374	#NAME?	0.238857	0	3.25324	#NAME?	0.244313	0	3.92771	#NAME?	0.172277	3.25324	2.75374	0.240483	0.929919	2.75374	3.92771	-0.512294	0.77702	3.25324	3.92771	-0.271811	0.91306
XM_011456247.1	LOC105347258	0.367368	3.61741	-3.29966	0.15096	0.367368	4.84648	-3.72164	0.0545231	0.367368	2.56247	-2.80224	0.34902	4.84648	3.61741	0.421978	0.856047	3.61741	2.56247	0.497425	0.826355	4.84648	2.56247	0.919403	0.548747
XM_011456237.1	LOC105347258	2.11722	0.106612	4.31173	0.176233	2.11722	1.88504	0.167572	0.959854	2.11722	0.688692	1.62024	0.355143	1.88504	0.106612	4.14416	0.242654	0.106612	0.688692	-2.69149	0.355143	1.88504	0.688692	1.45267	0.355957
XM_011456236.1	LOC105347258	3.69216	0.681448	2.43779	0.273292	3.69216	0.546767	2.75547	0.171485	3.69216	0.208604	4.14563	0.0275738	0.546767	0.681448	-0.317676	0.93215	0.681448	0.208604	1.70784	0.383481	0.546767	0.208604	1.39016	0.529029
XM_011456246.1	LOC105347258	2.88399	0.642913	2.16537	0.355143	2.88399	0.990365	1.54203	0.355143	2.88399	0.763312	1.91772	0.355143	0.990365	0.642913	0.623336	0.81575	0.642913	0.763312	-0.247649	0.948045	0.990365	0.763312	0.375687	0.90995
XM_011456240.1	LOC105347258	1.08786	0.238453	2.18972	0.355143	1.08786	0	inf	0.355143	1.08786	0.634892	0.776913	0.725762	0	0.238453	#NAME?	1	0.238453	0.634892	-1.41281	0.505661	0	0.634892	#NAME?	0.355143
XM_011449390.1	LOC105342445	0	0	0	1	0	0.0841127	#NAME?	1	0	0	0	1	0.0841127	0	inf	1	0	0	0	1	0.0841127	0	inf	1
XM_011449389.1	LOC105342445	0.225636	0.309813	-0.457402	1	0.225636	68.0785	-8.23706	0	0.225636	0.30225	-0.421746	1	68.0785	0.309813	7.77966	0	0.309813	0.30225	0.0356553	1	68.0785	0.30225	7.81531	0
XM_011449391.1	LOC105342445	0.0221164	0	inf	1	0.0221164	0.0943264	-2.09254	1	0.0221164	0	inf	1	0.0943264	0	inf	1	0	0	0	1	0.0943264	0	inf	1
XM_011423753.1	LOC105324630	254.453	221.371	0.200932	0.884648	254.453	195.878	0.377441	0.70625	254.453	246.43	0.0462174	0.981483	195.878	221.371	-0.176508	0.90946	221.371	246.43	-0.154715	0.92279	195.878	246.43	-0.331223	0.763043
XM_011423754.1	LOC105324630	112.4	113.625	-0.0156354	0.996777	112.4	29.9692	1.90709	0.126448	112.4	139.817	-0.314901	0.796974	29.9692	113.625	-1.92272	0.134635	113.625	139.817	-0.299266	0.818574	29.9692	139.817	-2.22199	0.0357177
XM_011430855.1	LOC105329570	0.111704	0.237445	-1.08791	1	0.111704	2.89232	-4.69447	0.0229416	0.111704	0.732612	-2.71336	0.355143	2.89232	0.237445	3.60656	0.0772242	0.237445	0.732612	-1.62546	0.37342	2.89232	0.732612	1.98111	0.355143
XM_011430854.1	LOC105329570	4.27359	1.01299	2.07683	0.355143	4.27359	0.219892	4.28058	0.0346654	4.27359	0.150017	4.83225	0.00963551	0.219892	1.01299	-2.20375	0.355143	1.01299	0.150017	2.75541	0.355143	0.219892	0.150017	0.551665	1
XM_011424786.1	LOC105325285	4.71494	11.2224	-1.25107	0.355143	4.71494	82.1534	-4.12301	2.21e-08	4.71494	10.4894	-1.15363	0.355143	82.1534	11.2224	2.87194	0.000165451	11.2224	10.4894	0.0974484	0.966954	82.1534	10.4894	2.96938	5.75e-05
XM_011424785.1	LOC105325285	0	0.389282	#NAME?	1	0	1.27591	#NAME?	0.355143	0	0	0	1	1.27591	0.389282	1.71264	0.355143	0.389282	0	inf	1	1.27591	0	inf	0.355143
XM_011426844.1	LOC105326683	254.925	186.393	0.451726	0.58603	254.925	99.4204	1.35846	0.198436	254.925	353.78	-0.472779	0.542591	99.4204	186.393	-0.906731	0.355143	186.393	353.78	-0.924506	0.355143	99.4204	353.78	-1.83124	0.0162648
XM_011451584.1	LOC105344015	16.7645	2.42401	2.78994	0.0251888	16.7645	2.43067	2.78598	0.0275738	16.7645	9.75281	0.781515	0.392451	2.43067	2.42401	0.00395844	0.999879	2.42401	9.75281	-2.00842	0.331129	2.43067	9.75281	-2.00447	0.341514
XM_011451588.1	LOC105344015	0.698692	1.6101	-1.20442	0.476172	0.698692	1.40825	-1.01118	0.597545	0.698692	0.707281	-0.0176259	0.998899	1.40825	1.6101	-0.193247	0.957585	1.6101	0.707281	1.1868	0.48941	1.40825	0.707281	0.993551	0.616379
XM_011451576.1	LOC105344015	1.29658	0.0534701	4.59984	0.355143	1.29658	0.198834	2.70508	0.355143	1.29658	0.576195	1.17008	0.503603	0.198834	0.0534701	1.89476	1	0.0534701	0.576195	-3.42975	0.355143	0.198834	0.576195	-1.53499	0.49737
XM_011451585.1	LOC105344015	0.259449	0.0272733	3.24989	1	0.259449	0.0102288	4.66474	1	0.259449	0.0786573	1.7218	1	0.0102288	0.0272733	-1.41485	1	0.0272733	0.0786573	-1.52809	1	0.0102288	0.0786573	-2.94294	1
XM_011451589.1	LOC105344015	0.123646	0.195519	-0.661096	1	0.123646	0.0168032	2.8794	1	0.123646	0.101503	0.284695	1	0.0168032	0.195519	-3.5405	1	0.195519	0.101503	0.945791	1	0.0168032	0.101503	-2.59471	1
XM_011451580.1	LOC105344015	3.4351	3.22971	0.088946	0.976443	3.4351	1.75139	0.971847	0.472003	3.4351	2.93153	0.228697	0.92756	1.75139	3.22971	-0.882901	0.550979	3.22971	2.93153	0.139751	0.960646	1.75139	2.93153	-0.74315	0.651124
XM_011451581.1	LOC105344015	0.682268	0.0507465	3.74896	0.355143	0.682268	0.188922	1.85255	0.372111	0.682268	0.113846	2.58326	0.355143	0.188922	0.0507465	1.89641	1	0.0507465	0.113846	-1.1657	1	0.188922	0.113846	0.730708	1
XM_011451579.1	LOC105344015	2.22713	2.77547	-0.317543	0.898417	2.22713	5.74571	-1.3673	0.355143	2.22713	1.98469	0.166275	0.955313	5.74571	2.77547	1.04975	0.375368	2.77547	1.98469	0.483818	0.821341	5.74571	1.98469	1.53357	0.355143
XM_011451578.1	LOC105344015	0.313074	0.03955	2.98475	0.409692	0.313074	0.413844	-0.40258	0.918206	0.313074	0.772703	-1.30341	0.485421	0.413844	0.03955	3.38733	0.355143	0.03955	0.772703	-4.28816	0.355143	0.413844	0.772703	-0.900828	0.700256
XM_011451586.1	LOC105344015	11.2998	0.407798	4.79229	0.000324468	11.2998	1.4248	2.98746	0.04588	11.2998	7.77321	0.53971	0.667322	1.4248	0.407798	1.80483	0.355143	0.407798	7.77321	-4.25258	0.00404875	1.4248	7.77321	-2.44775	0.227911
XM_011451587.1	LOC105344015	4.65033	0.637706	2.86637	0.114454	4.65033	1.40739	1.72431	0.355143	4.65033	2.16022	1.10615	0.376899	1.40739	0.637706	1.14206	0.531642	0.637706	2.16022	-1.76022	0.355143	1.40739	2.16022	-0.618154	0.785865
XM_011451582.1	LOC105344015	1.58463	2.36397	-0.577064	0.787297	1.58463	0.764921	1.05076	0.538446	1.58463	2.08989	-0.399284	0.877906	0.764921	2.36397	-1.62783	0.355143	2.36397	2.08989	0.177781	0.956959	0.764921	2.08989	-1.45005	0.355143
XM_011451590.1	LOC105344015	0.444102	0.271243	0.711305	0.825877	0.444102	0.125638	1.82162	0.446747	0.444102	0.0489868	3.18042	0.355143	0.125638	0.271243	-1.11031	1	0.271243	0.0489868	2.46912	1	0.125638	0.0489868	1.35881	1
XM_011451583.1	LOC105344015	0.122576	0.464068	-1.92066	0.355143	0.122576	0.106764	0.199259	1	0.122576	0.68228	-2.47669	0.355143	0.106764	0.464068	-2.11992	0.355143	0.464068	0.68228	-0.556029	0.839592	0.106764	0.68228	-2.67595	0.355143
XM_011451577.1	LOC105344015	0.574489	0.760265	-0.404223	0.897095	0.574489	1.5257	-1.40912	0.356199	0.574489	0.805037	-0.486776	0.862551	1.5257	0.760265	1.0049	0.576848	0.760265	0.805037	-0.0825531	0.985955	1.5257	0.805037	0.922348	0.621122
XM_011422255.1	LOC105323224	0.0613075	0	inf	1	0.0613075	3.89355	-5.98888	0.00543435	0.0613075	0.238786	-1.96158	1	3.89355	0	inf	0.313622	0	0.238786	#NAME?	1	3.89355	0.238786	4.0273	0.030588
XM_011448908.1	LOC105342078	0.465477	0.222284	1.06631	0.613575	0.465477	0.0253224	4.20022	0.313817	0.465477	2.08969	-2.16651	0.355143	0.0253224	0.222284	-3.13391	1	0.222284	2.08969	-3.23282	0.141213	0.0253224	2.08969	-6.36673	0.00928588
XM_011438828.1	LOC105335035	0.249143	0.151163	0.720871	1	0.249143	0.168388	0.565182	1	0.249143	0.062184	2.00236	1	0.168388	0.151163	0.155688	1	0.151163	0.062184	1.28149	1	0.168388	0.062184	1.43717	1
XM_011438910.1	LOC105335035	0.512751	1.06246	-1.05108	0.554745	0.512751	1.18407	-1.20742	0.463973	0.512751	0.944496	-0.881284	0.656167	1.18407	1.06246	0.156344	0.962995	1.06246	0.944496	0.169791	0.959854	1.18407	0.944496	0.326135	0.910867
XM_011438757.1	LOC105335035	0.350136	0.825483	-1.23732	0.43825	0.350136	0.00213932	7.35462	0.502381	0.350136	0.516656	-0.561287	0.834865	0.00213932	0.825483	-8.59194	0.403249	0.825483	0.516656	0.676035	0.771416	0.00213932	0.516656	-7.91591	0.464214
XM_011438903.1	LOC105335035	0	0	0	1	0	0	0	1	0	0	0	1	0	0	0	1	0	0	0	1	0	0	0	1
XM_011438748.1	LOC105335035	0	0	0	1	0	0	0	1	0	0	0	1	0	0	0	1	0	0	0	1	0	0	0	1
XM_011438920.1	LOC105335035	19.4771	17.9676	0.116383	0.94564	19.4771	16.455	0.243251	0.855139	19.4771	17.9555	0.117352	0.944057	16.455	17.9676	-0.126868	0.941873	17.9676	17.9555	0.000968974	0.999913	16.455	17.9555	-0.125899	0.941428
XM_011438929.1	LOC105335035	0.308893	0.820377	-1.40918	0.361567	0.308893	4.49043	-3.86167	0.00222763	0.308893	2.57793	-3.06103	0.0622746	4.49043	0.820377	2.45249	0.151799	0.820377	2.57793	-1.65185	0.355143	4.49043	2.57793	0.80064	0.476609
XM_011438732.1	LOC105335035	0.301053	0.251029	0.262163	0.943805	0.301053	0.283832	0.0849801	0.986203	0.301053	0.476738	-0.663177	0.794142	0.283832	0.251029	0.177183	1	0.251029	0.476738	-0.925341	0.678396	0.283832	0.476738	-0.748158	0.763189
XM_011438839.1	LOC105335035	0	0	0	1	0	0	0	1	0	0	0	1	0	0	0	1	0	0	0	1	0	0	0	1
XM_011438846.1	LOC105335035	5.37493	2.31289	1.21655	0.355143	5.37493	4.46446	0.26776	0.879339	5.37493	3.15095	0.770456	0.466327	4.46446	2.31289	0.948787	0.388109	2.31289	3.15095	-0.446091	0.796259	4.46446	3.15095	0.502697	0.726972
XM_011438714.1	LOC105335035	0.351781	0.571354	-0.69971	0.767989	0.351781	0.806747	-1.19744	0.463689	0.351781	0.462532	-0.394877	0.895032	0.806747	0.571354	0.497731	0.855947	0.571354	0.462532	0.304833	0.930337	0.806747	0.462532	0.802564	0.686403
XM_011438791.1	LOC105335035	0	0	0	1	0	0	0	1	0	0	0	1	0	0	0	1	0	0	0	1	0	0	0	1
XM_011438874.1	LOC105335035	0	0	0	1	0	0	0	1	0	0	0	1	0	0	0	1	0	0	0	1	0	0	0	1
XM_011438857.1	LOC105335035	8.72705	6.05341	0.527747	0.621331	8.72705	2.06563	2.07891	0.131824	8.72705	4.80417	0.861208	0.355143	2.06563	6.05341	-1.55117	0.355143	6.05341	4.80417	0.333461	0.826474	2.06563	4.80417	-1.21771	0.355143
XM_011438888.1	LOC105335035	0	0	0	1	0	0	0	1	0	0	0	1	0	0	0	1	0	0	0	1	0	0	0	1
XM_011438865.1	LOC105335035	0	0	0	1	0	0	0	1	0	0.13627	#NAME?	1	0	0	0	1	0	0.13627	#NAME?	1	0	0.13627	#NAME?	1
XM_011438810.1	LOC105335035	2.91059	3.55665	-0.289206	0.879644	2.91059	2.25061	0.370998	0.841804	2.91059	4.05087	-0.476918	0.73296	2.25061	3.55665	-0.660205	0.636391	3.55665	4.05087	-0.187712	0.933734	2.25061	4.05087	-0.847916	0.474033
XM_011438819.1	LOC105335035	0.181617	0.38855	-1.0972	1	0.181617	0.332272	-0.871463	1	0.181617	0.182619	-0.00793483	1	0.332272	0.38855	-0.225739	1	0.38855	0.182619	1.08927	1	0.332272	0.182619	0.863528	1
XM_011438707.1	LOC105335035	0.0418906	0.143766	-1.77902	1	0.0418906	0.119591	-1.51341	1	0.0418906	0.298139	-2.83128	1	0.119591	0.143766	-0.265606	1	0.143766	0.298139	-1.05226	1	0.119591	0.298139	-1.31787	1
XM_011438765.1	LOC105335035	0.176692	0.128755	0.456607	1	0.176692	0.170194	0.0540586	1	0.176692	0.482742	-1.45002	0.415639	0.170194	0.128755	0.402548	1	0.128755	0.482742	-1.90662	0.355143	0.170194	0.482742	-1.50407	0.42964
XM_011438897.1	LOC105335035	0	0	0	1	0	0	0	1	0	0	0	1	0	0	0	1	0	0	0	1	0	0	0	1
XM_011438881.1	LOC105335035	1.25352	1.04355	0.264483	0.928577	1.25352	0.274663	2.19025	0.355143	1.25352	0.347136	1.85241	0.355143	0.274663	1.04355	-1.92577	0.355143	1.04355	0.347136	1.58793	0.355143	0.274663	0.347136	-0.337842	1
XM_011438699.1	LOC105335035	0	0	0	1	0	0	0	1	0	0	0	1	0	0	0	1	0	0	0	1	0	0	0	1
XM_011438800.1	LOC105335035	0	0	0	1	0	0	0	1	0	0	0	1	0	0	0	1	0	0	0	1	0	0	0	1
XM_011438782.1	LOC105335035	0.400476	0.00313962	6.99498	0.355143	0.400476	0.761334	-0.926812	0.644695	0.400476	0.491778	-0.296289	0.935636	0.761334	0.00313962	7.9218	0.355143	0.00313962	0.491778	-7.29127	0.355143	0.761334	0.491778	0.630523	0.801433
XM_011438723.1	LOC105335035	0.0883739	0	inf	1	0.0883739	0.0441883	0.999955	1	0.0883739	0	inf	1	0.0441883	0	inf	1	0	0	0	1	0.0441883	0	inf	1
XM_011438774.1	LOC105335035	0.66001	0.176376	1.90384	0.355143	0.66001	0.866971	-0.393496	0.882319	0.66001	0.615938	0.0997028	0.980496	0.866971	0.176376	2.29733	0.355143	0.176376	0.615938	-1.80413	0.355143	0.866971	0.615938	0.493199	0.848831
XM_011438740.1	LOC105335035	0	0	0	1	0	0	0	1	0	0	0	1	0	0	0	1	0	0	0	1	0	0	0	1
XM_011448321.1	LOC105341681	4.31441	0.548696	2.97508	0.355143	4.31441	14.0694	-1.70533	0.355143	4.31441	1.95002	1.14568	0.504102	14.0694	0.548696	4.68041	0.00980489	0.548696	1.95002	-1.82941	0.355143	14.0694	1.95002	2.85101	0.160473
XM_011447079.1	LOC105340852	8.27504	4.28904	0.94811	0.355143	8.27504	8.50417	-0.0394044	0.98945	8.27504	9.60993	-0.21576	0.905014	8.50417	4.28904	0.987515	0.355143	4.28904	9.60993	-1.16387	0.355143	8.50417	9.60993	-0.176355	0.930314
XM_011447078.1	LOC105340852	34.8564	0.94598	5.20347	3.64e-07	34.8564	27.9008	0.321119	0.781159	34.8564	27.1689	0.35947	0.733661	27.9008	0.94598	4.88235	4.44e-06	0.94598	27.1689	-4.844	4.91e-06	27.9008	27.1689	0.0383505	0.987002
XM_011447080.1	LOC105340852	3.51087	7.63511	-1.12082	0.355143	3.51087	2.19181	0.679709	0.653039	3.51087	3.30731	0.0861738	0.976485	2.19181	7.63511	-1.80053	0.355143	7.63511	3.30731	1.20699	0.355143	2.19181	3.30731	-0.593535	0.728264
XM_011447081.1	LOC105340852	6.15438	0.0629531	6.61119	0.000341997	6.15438	5.70685	0.108917	0.960995	6.15438	7.11436	-0.209121	0.912048	5.70685	0.0629531	6.50228	0.000571887	0.0629531	7.11436	-6.82031	0.000182669	5.70685	7.11436	-0.318039	0.84692
XM_011447082.1	LOC105340852	2.2102	7.00827	-1.66488	0.355143	2.2102	1.64349	0.427418	0.854375	2.2102	2.93967	-0.411477	0.83939	1.64349	7.00827	-2.0923	0.331328	7.00827	2.93967	1.2534	0.355143	1.64349	2.93967	-0.838895	0.605741
XM_011451246.1	LOC105343776	0.193577	0.692437	-1.83878	0.355143	0.193577	0.621024	-1.68174	0.355143	0.193577	0.187022	0.0497018	1	0.621024	0.692437	-0.157034	0.968769	0.692437	0.187022	1.88848	0.355143	0.621024	0.187022	1.73144	0.366874
XM_011451250.1	LOC105343776	45.9269	30.5667	0.58738	0.46934	45.9269	38.7301	0.245885	0.843459	45.9269	40.2733	0.189516	0.89216	38.7301	30.5667	0.341496	0.761218	30.5667	40.2733	-0.397864	0.696696	38.7301	40.2733	-0.0563685	0.977018
XM_011451249.1	LOC105343776	10.9621	18.3205	-0.740939	0.389603	10.9621	24.044	-1.13315	0.355143	10.9621	4.3096	1.3469	0.355143	24.044	18.3205	0.392214	0.732877	18.3205	4.3096	2.08784	0.085594	24.044	4.3096	2.48005	0.0153179
XM_011451248.1	LOC105343776	17.8708	28.2622	-0.661268	0.421675	17.8708	28.9675	-0.696828	0.382492	17.8708	24.0275	-0.427083	0.683779	28.9675	28.2622	0.0355601	0.988255	28.2622	24.0275	0.234186	0.868232	28.9675	24.0275	0.269746	0.837633
XM_011436453.1	LOC105333462	41.6518	157.666	-1.92042	0.00921159	41.6518	37.128	0.165871	0.92163	41.6518	143.978	-1.7894	0.0211912	37.128	157.666	-2.08629	0.00472642	157.666	143.978	0.131019	0.931864	37.128	143.978	-1.95527	0.0112915
XM_011447469.1	LOC105341116	0.832127	0.286496	1.53829	0.355143	0.832127	0.512137	0.700273	0.738398	0.832127	0.517275	0.685872	0.761009	0.512137	0.286496	0.838013	0.706746	0.286496	0.517275	-0.852415	0.712552	0.512137	0.517275	-0.0144015	0.999353
XM_011447465.1	LOC105341116	1.91807	2.15353	-0.167048	0.948865	1.91807	3.02223	-0.655954	0.629667	1.91807	1.86024	0.0441714	0.990965	3.02223	2.15353	0.488907	0.778752	2.15353	1.86024	0.211219	0.936627	3.02223	1.86024	0.700126	0.624554
XM_011447472.1	LOC105341116	18.8072	13.2054	0.510159	0.685758	18.8072	28.032	-0.575791	0.573105	18.8072	11.2966	0.735399	0.479276	28.032	13.2054	1.08595	0.355143	13.2054	11.2966	0.22524	0.917445	28.032	11.2966	1.31119	0.355143
XM_011447471.1	LOC105341116	5.5886	23.4488	-2.06895	0.140199	5.5886	0.305189	4.19471	0.0716825	5.5886	17.2683	-1.62756	0.355143	0.305189	23.4488	-6.26367	0.000123448	23.4488	17.2683	0.44139	0.736229	0.305189	17.2683	-5.82228	0.000659918
XM_011447470.1	LOC105341116	41.0123	34.4496	0.251568	0.830131	41.0123	35.2409	0.218804	0.861748	41.0123	53.1713	-0.374593	0.682936	35.2409	34.4496	0.0327644	0.988461	34.4496	53.1713	-0.626162	0.385478	35.2409	53.1713	-0.593397	0.425433
XM_011447466.1	LOC105341116	1.17424	2.15017	-0.87272	0.531131	1.17424	2.21988	-0.918751	0.495474	1.17424	0.94867	0.307753	0.913214	2.21988	2.15017	0.0460316	0.990903	2.15017	0.94867	1.18047	0.37749	2.21988	0.94867	1.2265	0.355143
XM_011447467.1	LOC105341116	1.39658	0.571199	1.28983	0.374952	1.39658	0.329466	2.0837	0.355143	1.39658	0.707319	0.981466	0.510893	0.329466	0.571199	-0.793862	0.738057	0.571199	0.707319	-0.308367	0.929399	0.329466	0.707319	-1.10223	0.542906
XM_011447468.1	LOC105341116	23.2802	22.8932	0.0241804	0.992962	23.2802	35.0195	-0.589059	0.445469	23.2802	26.4048	-0.181698	0.901017	35.0195	22.8932	0.61324	0.43165	22.8932	26.4048	-0.205878	0.884364	35.0195	26.4048	0.407362	0.667098
XM_011432822.1	LOC105330890	8.4428	4.91679	0.780005	0.507303	8.4428	0.565497	3.90013	0.00408417	8.4428	3.42677	1.30087	0.355143	0.565497	4.91679	-3.12013	0.0925932	4.91679	3.42677	0.520869	0.776441	0.565497	3.42677	-2.59926	0.293856
XM_011432823.1	LOC105330890	0.420349	0	inf	0.355143	0.420349	8.09e-05	12.3428	0.996209	0.420349	0	inf	0.355143	8.09e-05	0	inf	1	0	0	0	1	8.09e-05	0	inf	1
XM_011432824.1	LOC105330890	0	0	0	1	0	0.125071	#NAME?	1	0	0.853286	#NAME?	0.355143	0.125071	0	inf	1	0	0.853286	#NAME?	0.355143	0.125071	0.853286	-2.77029	0.355143
XM_011432825.1	LOC105330890	7.33828	3.63223	1.01459	0.376522	7.33828	4.7077	0.640418	0.624583	7.33828	8.09829	-0.142175	0.949915	4.7077	3.63223	0.374169	0.863854	3.63223	8.09829	-1.15676	0.355143	4.7077	8.09829	-0.782593	0.513918
XM_011446741.1	LOC105340600	0.895259	0.42721	1.06736	0.623371	0.895259	0.0663694	3.75371	0.355143	0.895259	1.08427	-0.276349	0.936012	0.0663694	0.42721	-2.68636	0.355143	0.42721	1.08427	-1.34371	0.482558	0.0663694	1.08427	-4.03006	0.355143
XM_011446739.1	LOC105340600	10.143	12.7362	-0.328449	0.848187	10.143	0.816819	3.63433	0.00473402	10.143	16.3899	-0.692318	0.516985	0.816819	12.7362	-3.96278	0.00143312	12.7362	16.3899	-0.363869	0.820357	0.816819	16.3899	-4.32665	0.000175234
XM_011452159.1	LOC105344380	8.22722	7.27219	0.178015	0.912503	8.22722	7.81749	0.0736993	0.969376	8.22722	7.29383	0.173729	0.91543	7.81749	7.27219	0.104315	0.954676	7.27219	7.29383	-0.00428587	0.999879	7.81749	7.29383	0.100029	0.956617
XM_011452160.1	LOC105344380	6.39283	2.74386	1.22025	0.355143	6.39283	4.53802	0.494393	0.635702	6.39283	3.74286	0.772313	0.356752	4.53802	2.74386	0.725856	0.471502	2.74386	3.74286	-0.447936	0.733956	4.53802	3.74286	0.27792	0.859914
XM_011452157.1	LOC105344380	0	0.00302352	#NAME?	1	0	2.97929	#NAME?	0.0453476	0	0.479636	#NAME?	0.355143	2.97929	0.00302352	9.94452	0.260166	0.00302352	0.479636	-7.30957	0.355143	2.97929	0.479636	2.63496	0.0603881
XM_011452158.1	LOC105344380	3.60481	5.16482	-0.518797	0.630851	3.60481	3.79373	-0.073696	0.974215	3.60481	2.25812	0.674801	0.519243	3.79373	5.16482	-0.445101	0.711548	5.16482	2.25812	1.1936	0.355143	3.79373	2.25812	0.748497	0.46862
XM_011456047.1	LOC105347136	0.0451099	0.0723287	-0.681125	1	0.0451099	0.213791	-2.24468	1	0.0451099	0.119734	-1.40832	1	0.213791	0.0723287	1.56356	1	0.0723287	0.119734	-0.727192	1	0.213791	0.119734	0.836366	1
XM_011456043.1	LOC105347136	2.56949	3.502	-0.446696	0.842016	2.56949	7.42368	-1.53065	0.355143	2.56949	1.8368	0.484283	0.832158	7.42368	3.502	1.08396	0.370913	3.502	1.8368	0.93098	0.552954	7.42368	1.8368	2.01494	0.355143
XM_011456045.1	LOC105347136	2.55216	0.269425	3.24377	0.229398	2.55216	4.79501	-0.909812	0.509788	2.55216	1.45534	0.810365	0.658868	4.79501	0.269425	4.15358	0.0347106	0.269425	1.45534	-2.4334	0.355143	4.79501	1.45534	1.72018	0.355143
XM_011456044.1	LOC105347136	0.0764909	0.21519	-1.49225	1	0.0764909	2.48362	-5.02101	0.0492299	0.0764909	0.183928	-1.26578	1	2.48362	0.21519	3.52876	0.23363	0.21519	0.183928	0.226473	1	2.48362	0.183928	3.75523	0.168557
XM_011456040.1	LOC105347136	0.329646	1.0315	-1.64576	0.355642	0.329646	0.824129	-1.32195	0.490736	0.329646	0.178538	0.884683	0.790236	0.824129	1.0315	-0.323807	0.931275	1.0315	0.178538	2.53045	0.355143	0.824129	0.178538	2.20664	0.355143
XM_011456038.1	LOC105347136	0.0909497	0.108538	-0.255056	1	0.0909497	0.115382	-0.343273	1	0.0909497	0.341226	-1.90758	1	0.115382	0.108538	0.0882169	1	0.108538	0.341226	-1.65253	1	0.115382	0.341226	-1.56431	1
XM_011456042.1	LOC105347136	0.097475	0.157612	-0.69327	1	0.097475	0.507513	-2.38034	0.355143	0.097475	0	inf	1	0.507513	0.157612	1.68707	0.476172	0.157612	0	inf	1	0.507513	0	inf	0.355143
XM_011456046.1	LOC105347136	0.563847	0	inf	0.355143	0.563847	0.300335	0.908732	0.731352	0.563847	0.254717	1.14641	0.602149	0.300335	0	inf	1	0	0.254717	#NAME?	1	0.300335	0.254717	0.237675	1
XM_011456041.1	LOC105347136	0.267549	0.299569	-0.163087	1	0.267549	0.413904	-0.629495	0.845526	0.267549	0.290587	-0.119167	1	0.413904	0.299569	0.466408	0.905178	0.299569	0.290587	0.0439201	1	0.413904	0.290587	0.510328	0.887692
XM_011414077.1	LOC105317436	12.1817	3.88281	1.64955	0.351284	12.1817	1.60129	2.92741	0.0136809	12.1817	7.29327	0.740083	0.444812	1.60129	3.88281	-1.27787	0.355143	3.88281	7.29327	-0.909464	0.404377	1.60129	7.29327	-2.18733	0.218663
XM_011426356.1	LOC105326362	10.5373	18.7747	-0.833282	0.355143	10.5373	15.4554	-0.552603	0.527999	10.5373	15.1901	-0.527628	0.557505	15.4554	18.7747	-0.280679	0.82393	18.7747	15.1901	0.305654	0.799765	15.4554	15.1901	0.0249752	0.993036
XM_011426352.1	LOC105326362	0	0	0	1	0	0	0	1	0	0	0	1	0	0	0	1	0	0	0	1	0	0	0	1
XM_011426355.1	LOC105326362	0.623078	2.36511	-1.92442	0.355143	0.623078	1.76007	-1.49815	0.355143	0.623078	1.26998	-1.02732	0.480553	1.76007	2.36511	-0.426272	0.820734	2.36511	1.26998	0.897103	0.496745	1.76007	1.26998	0.470831	0.815724
XM_011426354.1	LOC105326362	5.78598	3.7911	0.609945	0.57469	5.78598	6.68181	-0.207679	0.908453	5.78598	2.46499	1.23098	0.355143	6.68181	3.7911	0.817624	0.397333	3.7911	2.46499	0.621032	0.628119	6.68181	2.46499	1.43866	0.355143
XM_011426357.1	LOC105326362	6.07209	8.77763	-0.531637	0.610732	6.07209	9.30948	-0.616507	0.515177	6.07209	6.46491	-0.0904357	0.965552	9.30948	8.77763	0.0848701	0.967196	8.77763	6.46491	0.441201	0.707921	9.30948	6.46491	0.526071	0.617886
XM_011426353.1	LOC105326362	3.97578	0.302862	3.7145	0.00506441	3.97578	7.75574	-0.964028	0.355143	3.97578	3.57338	0.153947	0.942836	7.75574	0.302862	4.67853	3.87e-05	0.302862	3.57338	-3.56056	0.0119261	7.75574	3.57338	1.11798	0.355143
XM_011438878.1	LOC105335124	2.71475	5.34162	-0.97646	0.355143	2.71475	12.4416	-2.19628	0.01833	2.71475	6.66968	-1.2968	0.355143	12.4416	5.34162	1.21982	0.355143	5.34162	6.66968	-0.32034	0.825696	12.4416	6.66968	0.899482	0.355143
XM_011438877.1	LOC105335124	6.6767	8.45009	-0.339832	0.792796	6.6767	11.9843	-0.843934	0.355143	6.6767	6.07985	0.135099	0.943142	11.9843	8.45009	0.504101	0.61455	8.45009	6.07985	0.474931	0.671402	11.9843	6.07985	0.979032	0.355143
XM_011439203.1	LOC105335371	0	3.21787	#NAME?	0.355143	0	3.14953	#NAME?	0.355143	0	0.958503	#NAME?	0.355143	3.14953	3.21787	-0.0309687	0.996732	3.21787	0.958503	1.74725	0.355143	3.14953	0.958503	1.71628	0.355143
XM_011439199.1	LOC105335371	4.33e-05	0	inf	1	4.33e-05	4.76884	-16.7505	0.999879	4.33e-05	14.7901	-18.3835	0.999747	4.76884	0	inf	0.355143	0	14.7901	#NAME?	0.203489	4.76884	14.7901	-1.63292	0.355143
XM_011439200.1	LOC105335371	0.813289	8.00785	-3.29958	0.152023	0.813289	17.0425	-4.38923	0.00528914	0.813289	6.89673	-3.08407	0.209629	17.0425	8.00785	1.08965	0.432306	8.00785	6.89673	0.215503	0.94564	17.0425	6.89673	1.30516	0.355143
XM_011439202.1	LOC105335371	0.31227	0.730728	-1.22654	0.789875	0.31227	1.01228	-1.69674	0.64174	0.31227	0	inf	0.36672	1.01228	0.730728	0.470203	0.935022	0.730728	0	inf	0.355143	1.01228	0	inf	0.355143
XM_011458281.1	LOC105348731	0	0	0	1	0	0	0	1	0	0	0	1	0	0	0	1	0	0	0	1	0	0	0	1
XM_011458285.1	LOC105348731	4.24286	5.7794	-0.445885	0.723475	4.24286	4.52084	-0.0915556	0.967279	4.24286	5.15103	-0.279825	0.863213	4.52084	5.7794	-0.35433	0.809064	5.7794	5.15103	0.16606	0.934049	4.52084	5.15103	-0.18827	0.924968
XM_011458288.1	LOC105348731	8.58359	8.37407	0.0356522	0.989242	8.58359	10.4624	-0.285563	0.832642	8.58359	13.4006	-0.642649	0.446148	10.4624	8.37407	0.321215	0.805768	8.37407	13.4006	-0.678301	0.420897	10.4624	13.4006	-0.357086	0.759935
XM_011458289.1	LOC105348731	0	0	0	1	0	0	0	1	0	0	0	1	0	0	0	1	0	0	0	1	0	0	0	1
XM_011458283.1	LOC105348731	0.222718	0.53711	-1.27	0.471076	0.222718	0.978139	-2.13482	0.355143	0.222718	0.263335	-0.241683	1	0.978139	0.53711	0.864821	0.647867	0.53711	0.263335	1.02832	0.59795	0.978139	0.263335	1.89314	0.355143
XM_011458277.1	LOC105348731	0	0	0	1	0	0	0	1	0	0	0	1	0	0	0	1	0	0	0	1	0	0	0	1
XM_011458290.1	LOC105348731	22.815	17.1202	0.414286	0.660601	22.815	20.3435	0.165417	0.913181	22.815	19.0135	0.262958	0.826461	20.3435	17.1202	0.248869	0.849091	17.1202	19.0135	-0.151328	0.926351	20.3435	19.0135	0.0975414	0.954721
XM_011458282.1	LOC105348731	0.330237	0.132937	1.31276	0.522524	0.330237	1.38293	-2.06615	0.355143	0.330237	0.783123	-1.24574	0.458021	1.38293	0.132937	3.37891	0.120422	0.132937	0.783123	-2.5585	0.355143	1.38293	0.783123	0.820414	0.623002
XM_011458286.1	LOC105348731	0	0	0	1	0	0	0	1	0	0	0	1	0	0	0	1	0	0	0	1	0	0	0	1
XM_011458287.1	LOC105348731	2.37236	2.38535	-0.00787957	0.999648	2.37236	1.9977	0.247982	0.911385	2.37236	1.91924	0.305785	0.875219	1.9977	2.38535	-0.255862	0.91293	2.38535	1.91924	0.313664	0.878804	1.9977	1.91924	0.0578023	0.986287
XM_011458284.1	LOC105348731	0	0	0	1	0	0	0	1	0	0	0	1	0	0	0	1	0	0	0	1	0	0	0	1
XM_011458279.1	LOC105348731	4.85973	3.89583	0.318944	0.851935	4.85973	2.5561	0.926933	0.375035	4.85973	0	inf	0.032569	2.5561	3.89583	-0.60799	0.671436	3.89583	0	inf	0.0987486	2.5561	0	inf	0.171334
XM_011458280.1	LOC105348731	3.70979	3.36641	0.140126	0.949991	3.70979	3.66896	0.0159649	0.997643	3.70979	4.54307	-0.29233	0.86046	3.66896	3.36641	0.124161	0.958854	3.36641	4.54307	-0.432456	0.766023	3.66896	4.54307	-0.308295	0.861137
XM_011458278.1	LOC105348731	0	0	0	1	0	0	0	1	0	0.0567319	#NAME?	1	0	0	0	1	0	0.0567319	#NAME?	1	0	0.0567319	#NAME?	1
XM_011432921.1	LOC105330921	0.609636	1.84317	-1.59617	0.355143	0.609636	1.26814	-1.05669	0.355143	0.609636	1.35081	-1.14781	0.355143	1.26814	1.84317	-0.539471	0.680607	1.84317	1.35081	0.448357	0.750741	1.26814	1.35081	-0.0911132	0.971519
XM_011432896.1	LOC105330921	1.51268	0.970701	0.640009	0.604007	1.51268	1.59559	-0.076983	0.975421	1.51268	1.19734	0.337271	0.843351	1.59559	0.970701	0.716992	0.543651	0.970701	1.19734	-0.302738	0.879418	1.59559	1.19734	0.414254	0.792153
XM_011432911.1	LOC105330921	1.64629	1.0211	0.689091	0.563407	1.64629	0.137071	3.58623	0.00705413	1.64629	1.06085	0.634	0.588758	0.137071	1.0211	-2.89714	0.110217	1.0211	1.06085	-0.0550909	0.986671	0.137071	1.06085	-2.95223	0.0821311
XM_011432930.1	LOC105330921	0.203057	0.543557	-1.42055	0.355143	0.203057	1.04805	-2.36775	0.259368	0.203057	0.315091	-0.633886	1	1.04805	0.543557	0.947202	0.458764	0.543557	0.315091	0.786661	0.631862	1.04805	0.315091	1.73386	0.355143
XM_011432882.1	LOC105330921	0.437203	0.144074	1.60149	0.355143	0.437203	0.153904	1.50628	0.355143	0.437203	0.171937	1.34642	0.355143	0.153904	0.144074	0.095217	1	0.144074	0.171937	-0.25507	1	0.153904	0.171937	-0.159853	1
XM_011432939.1	LOC105330921	0.278375	0.634408	-1.18838	0.387608	0.278375	0.497991	-0.839087	0.621913	0.278375	0.649514	-1.22233	0.355143	0.497991	0.634408	-0.349293	0.884648	0.634408	0.649514	-0.0339494	0.994457	0.497991	0.649514	-0.383242	0.862783
XM_011432888.1	LOC105330921	0.321101	0.22665	0.502564	0.844972	0.321101	0.0867329	1.88838	0.355143	0.321101	0.220587	0.541682	0.822977	0.0867329	0.22665	-1.38581	1	0.22665	0.220587	0.0391177	1	0.0867329	0.220587	-1.34669	1
XM_011432874.1	LOC105330921	0.384736	0.658042	-0.77431	0.603649	0.384736	0.602454	-0.646981	0.707015	0.384736	0.475261	-0.304852	0.903192	0.602454	0.658042	-0.127329	0.9664	0.658042	0.475261	0.469458	0.813283	0.602454	0.475261	0.342129	0.886797
XM_011432866.1	LOC105330921	0	0	0	1	0	0	0	1	0	0	0	1	0	0	0	1	0	0	0	1	0	0	0	1
XM_011432903.1	LOC105330921	0.0793015	0.374516	-2.23961	1	0.0793015	0.0664732	0.254577	1	0.0793015	0.0453887	0.805014	1	0.0664732	0.374516	-2.49418	1	0.374516	0.0453887	3.04462	1	0.0664732	0.0453887	0.550438	1
XM_011457067.1	LOC105347830	27.0536	3.89689	2.79543	0.00128083	27.0536	26.8882	0.00884733	0.998769	27.0536	26.0012	0.0572439	0.976953	26.8882	3.89689	2.78658	0.0018088	3.89689	26.0012	-2.73818	0.00212527	26.8882	26.0012	0.0483966	0.981973
XM_011457068.1	LOC105347830	10.2326	22.1488	-1.11405	0.355143	10.2326	3.8732	1.40158	0.355143	10.2326	13.0308	-0.34875	0.792298	3.8732	22.1488	-2.51563	0.0120695	22.1488	13.0308	0.765302	0.355143	3.8732	13.0308	-1.75033	0.266977
XM_011432039.1	LOC105330389	50.2847	3.51343	3.83917	8.69e-05	50.2847	6.68288	2.91158	0.00371728	50.2847	67.6702	-0.4284	0.672739	6.68288	3.51343	0.927588	0.529029	3.51343	67.6702	-4.26757	4.4e-06	6.68288	67.6702	-3.33998	0.000284499
XM_011432036.1	LOC105330389	6.1495	0.0039037	10.6214	0.533178	6.1495	0.0039209	10.6151	0.547032	6.1495	8.80306	-0.517535	0.730927	0.0039209	0.0039037	0.0063416	1	0.0039037	8.80306	-11.1389	0.501717	0.0039209	8.80306	-11.1326	0.51612
XM_011432038.1	LOC105330389	3.77879	0	inf	0.30183	3.77879	0	inf	0.30183	3.77879	3.00302	0.331511	0.901974	0	0	0	1	0	3.00302	#NAME?	0.352433	0	3.00302	#NAME?	0.352433
XM_011432037.1	LOC105330389	2.95247	1.11654	1.40289	0.355143	2.95247	0.847636	1.80041	0.355143	2.95247	6.49299	-1.13696	0.355143	0.847636	1.11654	-0.39752	0.901151	1.11654	6.49299	-2.53985	0.191629	0.847636	6.49299	-2.93737	0.0964316
XM_011447542.1	LOC105341180	0.0130641	0.55985	-5.42136	0.0660507	0.0130641	0.18476	-3.82197	1	0.0130641	1.00461	-6.26489	0.0130129	0.18476	0.55985	-1.59939	0.355143	0.55985	1.00461	-0.843528	0.661955	0.18476	1.00461	-2.44292	0.355143
XM_011453398.1	LOC105345290	2.17371	7.05731	-1.69896	0.355143	2.17371	13.8003	-2.66647	0.0332609	2.17371	8.11481	-1.9004	0.355143	13.8003	7.05731	0.967509	0.355143	7.05731	8.11481	-0.201439	0.927668	13.8003	8.11481	0.766071	0.448929
XM_011453408.1	LOC105345290	2.17371	0.00218614	9.95756	0.771437	2.17371	0	inf	0.300893	2.17371	0	inf	0.300893	0	0.00218614	#NAME?	1	0.00218614	0	inf	1	0	0	0	1
XM_011447884.1	LOC105341374	5.73099	0.562218	3.34958	0.00822259	5.73099	6.13249	-0.0976879	0.963576	5.73099	6.88805	-0.265311	0.866527	6.13249	0.562218	3.44727	0.00658764	0.562218	6.88805	-3.6149	0.00265136	6.13249	6.88805	-0.167624	0.93302
XM_011447883.1	LOC105341374	0.000838042	0.486017	-9.17977	0.75996	0.000838042	0.00117794	-0.491173	1	0.000838042	0.00103336	-0.302244	1	0.00117794	0.486017	-8.6886	0.781579	0.486017	0.00103336	8.87752	0.773859	0.00117794	0.00103336	0.18893	1
XM_011447881.1	LOC105341374	0	4.15699	#NAME?	0.0884479	0	0	0	1	0	0	0	1	0	4.15699	#NAME?	0.0884479	4.15699	0	inf	0.0884479	0	0	0	1
XM_011454483.1	LOC105346034	0.0879655	0	inf	1	0.0879655	0.379489	-2.10905	1	0.0879655	0	inf	1	0.379489	0	inf	1	0	0	0	1	0.379489	0	inf	1
XM_011454482.1	LOC105346034	0.469758	0.242956	0.951224	0.784849	0.469758	23.7283	-5.65855	2.22e-05	0.469758	4.93426	-3.39284	0.139584	23.7283	0.242956	6.60977	0.000118077	0.242956	4.93426	-4.34407	0.0954856	23.7283	4.93426	2.2657	0.244313
XM_011447411.1	LOC105341096	0.0147244	0.142379	-3.27346	1	0.0147244	0	inf	1	0.0147244	0.0209977	-0.512021	1	0	0.142379	#NAME?	1	0.142379	0.0209977	2.76144	1	0	0.0209977	#NAME?	1
XM_011447414.1	LOC105341096	0.602809	0.67979	-0.173388	0.954409	0.602809	0.421526	0.516077	0.824793	0.602809	0.566452	0.0897461	0.980678	0.421526	0.67979	-0.689465	0.731421	0.67979	0.566452	0.263134	0.929734	0.421526	0.566452	-0.426331	0.872211
XM_011447416.1	LOC105341096	0.287627	0	inf	0.355143	0.287627	0	inf	0.355143	0.287627	0.326915	-0.184716	0.959843	0	0	0	1	0	0.326915	#NAME?	1	0	0.326915	#NAME?	1
XM_011447410.1	LOC105341096	1.89226	0.441295	2.1003	0.330816	1.89226	0.195115	3.27772	0.026888	1.89226	0.457678	2.04771	0.309529	0.195115	0.441295	-1.17742	0.492431	0.441295	0.457678	-0.052589	0.991557	0.195115	0.457678	-1.23001	0.45588
XM_011447408.1	LOC105341096	0.731023	0.434501	0.750558	0.663272	0.731023	0.915863	-0.325214	0.888532	0.731023	0.426114	0.778677	0.632213	0.915863	0.434501	1.07577	0.46752	0.434501	0.426114	0.0281186	0.996777	0.915863	0.426114	1.10389	0.433062
XM_011447419.1	LOC105341096	0.0146344	0	inf	1	0.0146344	0	inf	1	0.0146344	0.0208254	-0.508982	1	0	0	0	1	0	0.0208254	#NAME?	1	0	0.0208254	#NAME?	1
XM_011447415.1	LOC105341096	4.12557	1.57907	1.38551	0.355143	4.12557	1.18401	1.80091	0.276154	4.12557	1.22711	1.74932	0.251419	1.18401	1.57907	-0.415392	0.828633	1.57907	1.22711	0.36381	0.850787	1.18401	1.22711	-0.0515815	0.988902
XM_011447417.1	LOC105341096	1.79401	0.527232	1.76668	0.355143	1.79401	1.14283	0.650575	0.638691	1.79401	1.0386	0.788553	0.515504	1.14283	0.527232	1.1161	0.400777	0.527232	1.0386	-0.978123	0.478689	1.14283	1.0386	0.137979	0.961092
XM_011447413.1	LOC105341096	0.150839	0	inf	1	0.150839	0	inf	1	0.150839	0	inf	1	0	0	0	1	0	0	0	1	0	0	0	1
XM_011447409.1	LOC105341096	0	0	0	1	0	0.182015	#NAME?	1	0	0	0	1	0.182015	0	inf	1	0	0	0	1	0.182015	0	inf	1
XM_011447407.1	LOC105341096	21.4414	13.8966	0.625672	0.391052	21.4414	22.0498	-0.0403658	0.984105	21.4414	16.4454	0.38272	0.679676	22.0498	13.8966	0.666038	0.359011	13.8966	16.4454	-0.242952	0.846795	22.0498	16.4454	0.423086	0.639775
XM_011447418.1	LOC105341096	0.0163101	0	inf	1	0.0163101	0	inf	1	0.0163101	0.360646	-4.46675	0.21681	0	0	0	1	0	0.360646	#NAME?	0.355143	0	0.360646	#NAME?	0.355143
XM_011441995.1	LOC105337314	33.8214	13.3916	1.33661	0.352516	33.8214	8.15407	2.05234	0.0325922	33.8214	26.1043	0.373646	0.724086	8.15407	13.3916	-0.715733	0.476172	13.3916	26.1043	-0.962964	0.355143	8.15407	26.1043	-1.6787	0.182876
XM_011435523.1	LOC105332808	14.1341	16.2766	-0.203623	0.895563	14.1341	7.64078	0.887384	0.355143	14.1341	23.2992	-0.721106	0.355143	7.64078	16.2766	-1.09101	0.355143	16.2766	23.2992	-0.517483	0.569042	7.64078	23.2992	-1.60849	0.15711
XM_011435524.1	LOC105332808	30.5342	41.214	-0.432709	0.619585	30.5342	48.1159	-0.65609	0.355143	30.5342	39.0842	-0.356161	0.713069	48.1159	41.214	0.223381	0.859803	41.214	39.0842	0.0765485	0.963879	48.1159	39.0842	0.29993	0.781123
XM_011435525.1	LOC105332808	12.6841	6.77826	0.904036	0.355143	12.6841	6.67794	0.925548	0.355143	12.6841	12.532	0.0174069	0.996206	6.67794	6.77826	-0.0215121	0.995814	6.77826	12.532	-0.886629	0.355143	6.67794	12.532	-0.908141	0.355143
XM_011435527.1	LOC105332808	4.91968	5.50472	-0.162104	0.93895	4.91968	7.27698	-0.564776	0.620129	4.91968	7.08481	-0.526164	0.648683	7.27698	5.50472	0.402671	0.779842	5.50472	7.08481	-0.364059	0.805592	7.27698	7.08481	0.0386119	0.989446
XM_011435522.1	LOC105332808	0	0.133751	#NAME?	1	0	14.5957	#NAME?	0.00937669	0	0	0	1	14.5957	0.133751	6.76985	4.05e-07	0.133751	0	inf	1	14.5957	0	inf	0.00937669
XM_011451094.1	LOC105343654	375.267	87.9975	2.09238	0.00316065	375.267	79.1611	2.24506	0.00121338	375.267	77.3703	2.27807	0.000793033	79.1611	87.9975	-0.152672	0.931237	87.9975	77.3703	0.185683	0.90898	79.1611	77.3703	0.0330109	0.990049
XM_011432463.1	LOC105330625	0.239039	0.556879	-1.22012	0.437765	0.239039	0.475128	-0.991072	0.585256	0.239039	0.367865	-0.62193	0.801006	0.475128	0.556879	-0.229048	0.945147	0.556879	0.367865	0.59819	0.802859	0.475128	0.367865	0.369142	0.908055
XM_011432458.1	LOC105330625	0.594711	0.883952	-0.571778	0.762228	0.594711	1.03206	-0.795259	0.61176	0.594711	0.82116	-0.465473	0.823539	1.03206	0.883952	0.223481	0.936066	0.883952	0.82116	0.106304	0.973587	1.03206	0.82116	0.329786	0.891471
XM_011432466.1	LOC105330625	2.50256	4.03316	-0.688508	0.494902	2.50256	5.04107	-1.01033	0.355143	2.50256	4.16266	-0.734101	0.458208	5.04107	4.03316	0.32182	0.82537	4.03316	4.16266	-0.0455928	0.986423	5.04107	4.16266	0.276227	0.859207
XM_011432462.1	LOC105330625	0	0	0	1	0	0.366048	#NAME?	1	0	0	0	1	0.366048	0	inf	1	0	0	0	1	0.366048	0	inf	1
XM_011432467.1	LOC105330625	1.07521	2.07922	-0.951426	0.409398	1.07521	1.24419	-0.210588	0.935356	1.07521	1.0802	-0.00668164	0.999879	1.24419	2.07922	-0.740838	0.576154	2.07922	1.0802	0.944744	0.426411	1.24419	1.0802	0.203906	0.938652
XM_011432460.1	LOC105330625	2.01284	2.88355	-0.518618	0.693999	2.01284	1.64706	0.289337	0.882632	2.01284	2.74149	-0.445729	0.751799	1.64706	2.88355	-0.807955	0.475245	2.88355	2.74149	0.0728886	0.97724	1.64706	2.74149	-0.735066	0.519883
XM_011432464.1	LOC105330625	0.330252	0.210971	0.646524	0.796933	0.330252	0.736884	-1.15787	0.468861	0.330252	0.39024	-0.240796	0.945075	0.736884	0.210971	1.80439	0.355143	0.210971	0.39024	-0.887319	0.675181	0.736884	0.39024	0.917076	0.612211
XM_011432461.1	LOC105330625	2.39424	0.660322	1.85832	0.355143	2.39424	1.34288	0.834232	0.476172	2.39424	0	inf	0.0435722	1.34288	0.660322	1.02409	0.478072	0.660322	0	inf	0.355143	1.34288	0	inf	0.222628
XM_011432465.1	LOC105330625	0.295366	0.349954	-0.244662	0.945205	0.295366	0	inf	0.355143	0.295366	0	inf	0.355143	0	0.349954	#NAME?	1	0.349954	0	inf	1	0	0	0	1
XM_011445954.1	LOC105340098	8.01935	7.39047	0.117819	0.947558	8.01935	22.1132	-1.46335	0.143914	8.01935	3.93129	1.02848	0.355143	22.1132	7.39047	1.58117	0.101129	7.39047	3.93129	0.910664	0.355143	22.1132	3.93129	2.49183	0.000741739
XM_011445955.1	LOC105340098	17.065	12.3502	0.466504	0.593108	17.065	6.61116	1.36807	0.265415	17.065	19.4796	-0.190924	0.888008	6.61116	12.3502	-0.901562	0.355143	12.3502	19.4796	-0.657428	0.366547	6.61116	19.4796	-1.55899	0.124887
XM_011445641.1	LOC105339864	0	0	0	1	0	0	0	1	0	0	0	1	0	0	0	1	0	0	0	1	0	0	0	1
XM_011445642.1	LOC105339864	46.8939	25.4156	0.883687	0.355143	46.8939	107.717	-1.19977	0.255041	46.8939	30.2219	0.633809	0.358951	107.717	25.4156	2.08345	0.00149092	25.4156	30.2219	-0.249878	0.836254	107.717	30.2219	1.83358	0.00850018
XM_011443282.1	LOC105338263	6.12831	1.96167	1.64341	0.27924	6.12831	4.80701	0.35035	0.788561	6.12831	2.7823	1.13921	0.355143	4.80701	1.96167	1.29306	0.355143	1.96167	2.7823	-0.504196	0.715205	4.80701	2.7823	0.788863	0.402403
XM_011443283.1	LOC105338263	0.648205	3.67418	-2.5029	0.0459041	0.648205	2.84688	-2.13486	0.180441	0.648205	2.06313	-1.67032	0.355143	2.84688	3.67418	-0.368042	0.810314	3.67418	2.06313	0.832586	0.411326	2.84688	2.06313	0.464544	0.750832
XM_011443285.1	LOC105338263	9.04476	7.61086	0.249024	0.858565	9.04476	9.12501	-0.0127438	0.997583	9.04476	5.42014	0.738753	0.355143	9.12501	7.61086	0.261767	0.853569	7.61086	5.42014	0.489729	0.638361	9.12501	5.42014	0.751497	0.360466
XM_011433124.1	LOC105331084	1.5143	0.589753	1.36046	0.355143	1.5143	1.85463	-0.292488	0.866964	1.5143	2.38474	-0.655184	0.534274	1.85463	0.589753	1.65295	0.355143	0.589753	2.38474	-2.01565	0.24152	1.85463	2.38474	-0.362696	0.809796
XM_011433120.1	LOC105331084	0.0799712	0.321603	-2.00773	1	0.0799712	9.15e-05	9.77146	1	0.0799712	0.989202	-3.62871	0.0148414	9.15e-05	0.321603	-11.7792	1	0.321603	0.989202	-1.62098	0.355143	9.15e-05	0.989202	-13.4002	0.945044
XM_011433121.1	LOC105331084	3.60106	2.20786	0.705772	0.447005	3.60106	2.75299	0.387422	0.756196	3.60106	1.39221	1.37105	0.355143	2.75299	2.20786	0.31835	0.834291	2.20786	1.39221	0.665274	0.535743	2.75299	1.39221	0.983624	0.355143
XM_011433122.1	LOC105331084	0.680949	0.730591	-0.101517	0.971769	0.680949	0.826699	-0.279816	0.902947	0.680949	0.471281	0.530958	0.760717	0.826699	0.730591	0.178298	0.94629	0.730591	0.471281	0.632475	0.697854	0.826699	0.471281	0.810774	0.569042
XM_011433123.1	LOC105331084	1.3324	1.02208	0.382509	0.819365	1.3324	1.81786	-0.448216	0.73927	1.3324	1.5235	-0.193368	0.926083	1.81786	1.02208	0.830725	0.454166	1.02208	1.5235	-0.575877	0.671664	1.81786	1.5235	0.254848	0.890173
XM_011417007.1	LOC105319458	0.112602	0	inf	1	0.112602	0.189036	-0.747432	1	0.112602	0	inf	1	0.189036	0	inf	1	0	0	0	1	0.189036	0	inf	1
XM_011417003.1	LOC105319458	0.0275508	2.88832	-6.71199	0.00231175	0.0275508	2.48877	-6.49719	0.00400071	0.0275508	1.17997	-5.42052	0.0440186	2.48877	2.88832	-0.2148	0.927964	2.88832	1.17997	1.29148	0.355143	2.48877	1.17997	1.07668	0.361202
XM_011417006.1	LOC105319458	0.458035	0.255748	0.840733	0.713742	0.458035	0.704174	-0.620474	0.802753	0.458035	0	inf	0.355143	0.704174	0.255748	1.46121	0.381063	0.255748	0	inf	1	0.704174	0	inf	0.355143
XM_011417002.1	LOC105319458	24.1227	20.2318	0.253767	0.836627	24.1227	21.4768	0.167614	0.912534	24.1227	18.3159	0.397297	0.677893	21.4768	20.2318	0.0861534	0.961296	20.2318	18.3159	0.143529	0.930296	21.4768	18.3159	0.229683	0.865029
XM_011417008.1	LOC105319458	0	0	0	1	0	0.392659	#NAME?	1	0	0.134981	#NAME?	1	0.392659	0	inf	1	0	0.134981	#NAME?	1	0.392659	0.134981	1.54053	1
XM_011417004.1	LOC105319458	2.28134	0.848222	1.42737	0.355143	2.28134	0	inf	0.0935591	2.28134	0.144269	3.98305	0.0141559	0	0.848222	#NAME?	0.355143	0.848222	0.144269	2.55568	0.355143	0	0.144269	#NAME?	1
XM_011432380.1	LOC105330607	0.527811	0.622937	-0.239064	0.954409	0.527811	0.419698	0.330671	0.938698	0.527811	0.321779	0.713951	0.832405	0.419698	0.622937	-0.569735	0.876151	0.622937	0.321779	0.953015	0.746287	0.419698	0.321779	0.38328	0.935752
XM_011432390.1	LOC105330607	28.085	1.49503	4.23155	0.0482228	28.085	2.99801	3.22772	0.124089	28.085	16.4544	0.771322	0.641033	2.99801	1.49503	1.00383	0.746287	1.49503	16.4544	-3.46023	0.260166	2.99801	16.4544	-2.4564	0.355143
XM_011432378.1	LOC105330607	0	0	0	1	0	0	0	1	0	0	0	1	0	0	0	1	0	0	0	1	0	0	0	1
XM_011432387.1	LOC105330607	0.0502285	0	inf	1	0.0502285	0.303755	-2.59633	1	0.0502285	0.381548	-2.92529	0.355143	0.303755	0	inf	1	0	0.381548	#NAME?	0.355143	0.303755	0.381548	-0.328958	0.944448
XM_011432383.1	LOC105330607	1.2716	0	inf	0.355143	1.2716	0	inf	0.355143	1.2716	1.66598	-0.389721	0.904468	0	0	0	1	0	1.66598	#NAME?	0.355143	0	1.66598	#NAME?	0.355143
XM_011432391.1	LOC105330607	6.53281	33.6604	-2.36528	0.28992	6.53281	35.1706	-2.4286	0.262844	6.53281	27.7691	-2.0877	0.355143	35.1706	33.6604	0.0633181	0.985606	33.6604	27.7691	0.277575	0.912565	35.1706	27.7691	0.340893	0.882281
XM_011432389.1	LOC105330607	2.01816	16.5876	-3.039	0.0110574	2.01816	13.9117	-2.78519	0.0343017	2.01816	7.92978	-1.97424	0.355143	13.9117	16.5876	-0.253808	0.888476	16.5876	7.92978	1.06476	0.355143	13.9117	7.92978	0.81095	0.460863
XM_011432382.1	LOC105330607	0.0394557	0.27461	-2.79908	1	0.0394557	0.65841	-4.06068	0.355143	0.0394557	0.118747	-1.58959	1	0.65841	0.27461	1.2616	0.643384	0.27461	0.118747	1.20949	1	0.65841	0.118747	2.47109	0.355143
XM_011432388.1	LOC105330607	10.6659	0	inf	0.0419104	10.6659	0.237007	5.49194	0.00264316	10.6659	7.77532	0.456037	0.756802	0.237007	0	inf	1	0	7.77532	#NAME?	0.118185	0.237007	7.77532	-5.0359	0.0119261
XM_011432386.1	LOC105330607	6.54926	11.0841	-0.759093	0.52698	6.54926	11.5059	-0.812975	0.479464	6.54926	9.853	-0.589231	0.674789	11.5059	11.0841	0.0538816	0.986257	11.0841	9.853	0.169862	0.942255	11.5059	9.853	0.223744	0.920607
XM_011432384.1	LOC105330607	0.248734	0	inf	1	0.248734	0	inf	1	0.248734	0	inf	1	0	0	0	1	0	0	0	1	0	0	0	1
XM_011432392.1	LOC105330607	49.9788	58.7341	-0.232883	0.891235	49.9788	52.5399	-0.0720987	0.975166	49.9788	66.0308	-0.401824	0.742458	52.5399	58.7341	-0.160785	0.936285	58.7341	66.0308	-0.168941	0.930425	52.5399	66.0308	-0.329726	0.819119
XM_011432381.1	LOC105330607	0.583188	0.898938	-0.62426	0.826711	0.583188	0.805847	-0.466545	0.888777	0.583188	1.02144	-0.808565	0.734347	0.805847	0.898938	-0.157715	0.971258	0.898938	1.02144	-0.184305	0.963393	0.805847	1.02144	-0.34202	0.926798
XM_011416776.1	LOC105319299	0.0787423	5.54431	-6.13773	7.87e-08	0.0787423	2.73406	-5.11776	5.17e-05	0.0787423	4.89242	-5.95727	2.41e-07	2.73406	5.54431	-1.01996	0.355143	5.54431	4.89242	0.180459	0.916745	2.73406	4.89242	-0.839503	0.355143
XM_011416777.1	LOC105319299	6.42851	0.00053086	13.5639	0.573834	6.42851	4.23098	0.603492	0.502062	6.42851	2.87563	1.16061	0.355143	4.23098	0.00053086	12.9604	0.601937	0.00053086	2.87563	-12.4033	0.627638	4.23098	2.87563	0.557113	0.604938
XM_011416778.1	LOC105319299	0.714398	0.581109	0.297919	0.91301	0.714398	0.463393	0.62449	0.743244	0.714398	0.166113	2.10456	0.355143	0.463393	0.581109	-0.326571	0.912596	0.581109	0.166113	1.80664	0.355143	0.463393	0.166113	1.48007	0.355143
XM_011416780.1	LOC105319299	15.7028	16.0055	-0.0275399	0.991275	15.7028	14.4279	0.122167	0.940265	15.7028	7.94068	0.98369	0.355143	14.4279	16.0055	-0.149707	0.926879	16.0055	7.94068	1.01123	0.355143	14.4279	7.94068	0.861523	0.355143
XM_011416779.1	LOC105319299	0.439811	1.09003	-1.30942	0.355143	0.439811	1.28362	-1.54526	0.355143	0.439811	0.172139	1.35331	0.386665	1.28362	1.09003	0.235839	0.926083	1.09003	0.172139	2.66273	0.200791	1.28362	0.172139	2.89857	0.121089
XM_011426791.1	LOC105326649	17.4218	14.1465	0.300452	0.835058	17.4218	24.5556	-0.495154	0.63255	17.4218	13.4588	0.372349	0.776123	24.5556	14.1465	0.795606	0.355143	14.1465	13.4588	0.0718964	0.975286	24.5556	13.4588	0.867502	0.355143
XM_011426793.1	LOC105326649	1.17194	0.826924	0.50307	0.859056	1.17194	0.440901	1.41037	0.444133	1.17194	0	inf	0.355143	0.440901	0.826924	-0.9073	0.706408	0.826924	0	inf	0.355143	0.440901	0	inf	0.355143
XM_011426792.1	LOC105326649	7.49795	2.07439	1.85381	0.355143	7.49795	0.865141	3.11549	0.0392501	7.49795	5.19363	0.529753	0.706646	0.865141	2.07439	-1.26168	0.426778	2.07439	5.19363	-1.32405	0.355143	0.865141	5.19363	-2.58574	0.197859
XM_011426790.1	LOC105326649	5.06705	3.25598	0.638055	0.675638	5.06705	4.25052	0.253507	0.915282	5.06705	6.162	-0.282253	0.891994	4.25052	3.25598	0.384548	0.859616	3.25598	6.162	-0.920309	0.467686	4.25052	6.162	-0.53576	0.743106
XM_011438155.1	LOC105334630	53.4682	12.8828	2.05324	0.0119261	53.4682	37.6989	0.504159	0.542363	53.4682	23.0737	1.21243	0.355143	37.6989	12.8828	1.54908	0.180934	12.8828	23.0737	-0.840803	0.355143	37.6989	23.0737	0.708272	0.355143
XM_011452230.1	LOC105344413	0.771609	2.07777	-1.42909	0.355143	0.771609	2.4762	-1.68219	0.355143	0.771609	16.3564	-4.40584	5.99e-06	2.4762	2.07777	0.253095	0.925519	2.07777	16.3564	-2.97675	0.00404286	2.4762	16.3564	-2.72366	0.0101058
XM_011443414.1	LOC105338351	9.87114	8.35076	0.241309	0.885437	9.87114	5.58559	0.821506	0.386634	9.87114	4.33882	1.18591	0.355143	5.58559	8.35076	-0.580197	0.631841	8.35076	4.33882	0.944603	0.355143	5.58559	4.33882	0.364406	0.830039
XM_011443417.1	LOC105338351	0.326266	0	inf	0.355143	0.326266	0	inf	0.355143	0.326266	0.420873	-0.367338	0.91672	0	0	0	1	0	0.420873	#NAME?	0.355143	0	0.420873	#NAME?	0.355143
XM_011443415.1	LOC105338351	0.505475	2.64116	-2.38546	0.341099	0.505475	6.77058	-3.74357	0.00525404	0.505475	6.12537	-3.59908	0.00873235	6.77058	2.64116	1.35811	0.355143	2.64116	6.12537	-1.21363	0.355143	6.77058	6.12537	0.144484	0.945462
XM_011442328.1	LOC105337560	1.12692	0.588536	0.937177	0.545284	1.12692	0.309223	1.86566	0.355143	1.12692	1.04675	0.106468	0.972365	0.309223	0.588536	-0.928483	0.633609	0.588536	1.04675	-0.830709	0.630349	0.309223	1.04675	-1.75919	0.355143
XM_011442329.1	LOC105337560	0.626875	0.906197	-0.531648	0.813353	0.626875	0.539515	0.216513	0.949129	0.626875	0.807366	-0.365045	0.893472	0.539515	0.906197	-0.74816	0.708559	0.906197	0.807366	0.166602	0.958891	0.539515	0.807366	-0.581558	0.802864
XM_011442326.1	LOC105337560	1.46308	0.634777	1.20468	0.382458	1.46308	0.68793	1.08867	0.444049	1.46308	0.802761	0.865962	0.577432	0.68793	0.634777	0.116012	0.976629	0.634777	0.802761	-0.338721	0.913199	0.68793	0.802761	-0.22271	0.946687
XM_011442331.1	LOC105337560	0	0	0	1	0	0	0	1	0	0.0892546	#NAME?	1	0	0	0	1	0	0.0892546	#NAME?	1	0	0.0892546	#NAME?	1
XM_011442327.1	LOC105337560	0.000100118	0.214996	-11.0684	1	0.000100118	0	inf	1	0.000100118	0.000119049	-0.24986	1	0	0.214996	#NAME?	1	0.214996	0.000119049	10.8185	1	0	0.000119049	#NAME?	1
XM_011442330.1	LOC105337560	6.68622	0	inf	0.0133043	6.68622	0.10496	5.99327	2.18e-05	6.68622	2.64185	1.33964	0.355143	0.10496	0	inf	1	0	2.64185	#NAME?	0.098744	0.10496	2.64185	-4.65363	0.00672522
XM_011456427.1	LOC105347371	0.032289	1.60688	-5.63707	0.00960489	0.032289	0.104964	-1.70078	1	0.032289	0.0657838	-1.02669	1	0.104964	1.60688	-3.93629	0.0300106	1.60688	0.0657838	4.61038	0.0131922	0.104964	0.0657838	0.674093	1
XM_011456434.1	LOC105347371	0.431372	0.53327	-0.305932	0.924781	0.431372	0.649924	-0.591337	0.791067	0.431372	0.495234	-0.199176	0.953245	0.649924	0.53327	0.285405	0.929888	0.53327	0.495234	0.106756	0.979178	0.649924	0.495234	0.392161	0.888059
XM_011456429.1	LOC105347371	1.94524	1.12013	0.796286	0.550062	1.94524	1.7803	0.127824	0.959553	1.94524	0.817323	1.25097	0.355143	1.7803	1.12013	0.668462	0.670996	1.12013	0.817323	0.454684	0.834927	1.7803	0.817323	1.12315	0.355143
XM_011456431.1	LOC105347371	6.57732	3.75901	0.807146	0.355143	6.57732	5.79056	0.183796	0.916823	6.57732	4.19231	0.649754	0.476172	5.79056	3.75901	0.62335	0.542136	3.75901	4.19231	-0.157392	0.937569	5.79056	4.19231	0.465958	0.691075
XM_011456433.1	LOC105347371	1.2777	1.90345	-0.575063	0.699487	1.2777	2.3377	-0.871538	0.457603	1.2777	1.55651	-0.284764	0.897803	2.3377	1.90345	0.296475	0.883047	1.90345	1.55651	0.290299	0.892079	2.3377	1.55651	0.586774	0.68536
XM_011456437.1	LOC105347371	1.64631	3.0184	-0.874548	0.411234	1.64631	2.69809	-0.7127	0.559511	1.64631	1.647	-0.000606528	0.999952	2.69809	3.0184	-0.161849	0.943176	3.0184	1.647	0.873942	0.427901	2.69809	1.647	0.712093	0.571704
XM_011456428.1	LOC105347371	0.0648273	0.158961	-1.294	1	0.0648273	0.0842635	-0.378306	1	0.0648273	0.0462427	0.487377	1	0.0842635	0.158961	-0.915695	1	0.158961	0.0462427	1.78138	1	0.0842635	0.0462427	0.865683	1
XM_011456436.1	LOC105347371	0.3428	0.239554	0.517014	0.857061	0.3428	0.297098	0.206429	0.955326	0.3428	0.289355	0.244525	0.945185	0.297098	0.239554	0.310585	1	0.239554	0.289355	-0.272489	1	0.297098	0.289355	0.0380959	1
XM_011456432.1	LOC105347371	0.81882	0.739514	0.146969	0.96418	0.81882	1.00371	-0.293718	0.911395	0.81882	0.567463	0.529019	0.805478	1.00371	0.739514	0.440688	0.853771	0.739514	0.567463	0.38205	0.889208	1.00371	0.567463	0.822737	0.620524
XM_011456440.1	LOC105347371	2.16296	2.31194	-0.0960997	0.970302	2.16296	1.90622	0.182294	0.937723	2.16296	2.45099	-0.180359	0.935779	1.90622	2.31194	-0.278394	0.896187	2.31194	2.45099	-0.084259	0.975415	1.90622	2.45099	-0.362653	0.843911
XM_011456439.1	LOC105347371	2.9583	0.826952	1.83889	0.355143	2.9583	1.75132	0.756322	0.52294	2.9583	2.27846	0.37671	0.812176	1.75132	0.826952	1.08257	0.419011	0.826952	2.27846	-1.46218	0.355143	1.75132	2.27846	-0.379612	0.836254
XM_011456438.1	LOC105347371	3.85583	3.71058	0.055395	0.983026	3.85583	5.97413	-0.631689	0.52009	3.85583	3.88069	-0.00927409	0.999061	5.97413	3.71058	0.687084	0.483997	3.71058	3.88069	-0.0646691	0.979895	5.97413	3.88069	0.622415	0.541199
XM_011456426.1	LOC105347371	0	0	0	1	0	0	0	1	0	0	0	1	0	0	0	1	0	0	0	1	0	0	0	1
XM_011456435.1	LOC105347371	0.0957902	0.0688968	0.475441	1	0.0957902	0.244961	-1.3546	1	0.0957902	0.0585937	0.709132	1	0.244961	0.0688968	1.83005	1	0.0688968	0.0585937	0.233691	1	0.244961	0.0585937	2.06374	1
XM_011415605.1	LOC105318461	0.0737235	0.0214845	1.77883	1	0.0737235	0.304813	-2.04773	1	0.0737235	0.026064	1.50007	1	0.304813	0.0214845	3.82655	1	0.0214845	0.026064	-0.278758	1	0.304813	0.026064	3.54779	1
XM_011415604.1	LOC105318461	4.42283	3.06257	0.530226	0.623339	4.42283	3.94435	0.165183	0.929939	4.42283	4.48416	-0.0198678	0.995717	3.94435	3.06257	0.365043	0.796813	3.06257	4.48416	-0.550094	0.6183	3.94435	4.48416	-0.18505	0.921901
XM_011415607.1	LOC105318461	10.6307	9.21198	0.206651	0.88581	10.6307	12.4821	-0.231627	0.861271	10.6307	10.668	-0.00506156	0.999747	12.4821	9.21198	0.438278	0.652472	9.21198	10.668	-0.211712	0.883175	12.4821	10.668	0.226566	0.867527
XM_011415606.1	LOC105318461	37.3332	34.5025	0.11376	0.940708	37.3332	40.8177	-0.128734	0.932519	37.3332	38.9107	-0.0597071	0.972573	40.8177	34.5025	0.242494	0.835796	34.5025	38.9107	-0.173467	0.899253	40.8177	38.9107	0.0690272	0.967143
XM_011415608.1	LOC105318461	1.42485	1.18744	0.262951	0.905985	1.42485	1.16989	0.284439	0.895407	1.42485	1.37977	0.0463802	0.989278	1.16989	1.18744	-0.0214885	0.997074	1.18744	1.37977	-0.216571	0.930776	1.16989	1.37977	-0.238059	0.922661
XM_011415610.1	LOC105318461	1.10292	0.436128	1.33851	0.355143	1.10292	0.301197	1.87255	0.355143	1.10292	0.237053	2.21805	0.350568	0.301197	0.436128	-0.534046	0.833959	0.436128	0.237053	0.879545	0.654229	0.301197	0.237053	0.345499	1
XM_011415602.1	LOC105318461	1.34002	0.634749	1.07799	0.397718	1.34002	3.48465	-1.37876	0.355143	1.34002	0	inf	0.101207	3.48465	0.634749	2.45676	0.10763	0.634749	0	inf	0.355143	3.48465	0	inf	0.0388163
XM_011415611.1	LOC105318461	2.62257	1.81698	0.529442	0.686403	2.62257	3.2207	-0.296395	0.857165	2.62257	2.75833	-0.072813	0.975679	3.2207	1.81698	0.825837	0.44228	1.81698	2.75833	-0.602255	0.625577	3.2207	2.75833	0.223582	0.907089
XM_011415609.1	LOC105318461	6.35758	7.40145	-0.219331	0.884905	6.35758	7.52865	-0.243915	0.865985	6.35758	6.33772	0.00451414	0.999879	7.52865	7.40145	0.024584	0.993652	7.40145	6.33772	0.223845	0.883929	7.52865	6.33772	0.248429	0.865302
XM_011444243.1	LOC105338930	0.222341	0.98597	-2.14877	0.355143	0.222341	0.471795	-1.08539	0.565915	0.222341	0.893691	-2.007	0.355143	0.471795	0.98597	-1.06338	0.534488	0.98597	0.893691	0.141768	0.968577	0.471795	0.893691	-0.921615	0.620442
XM_011444247.1	LOC105338930	0.871251	0.190968	2.18976	0.355143	0.871251	0.207236	2.07182	0.355143	0.871251	0.0169878	5.68052	0.0860078	0.207236	0.190968	0.117941	1	0.190968	0.0169878	3.49076	1	0.207236	0.0169878	3.6087	1
XM_011444246.1	LOC105338930	3.38738	2.4135	0.489044	0.757989	3.38738	1.81454	0.900568	0.46221	3.38738	3.35438	0.0141232	0.998189	1.81454	2.4135	-0.411524	0.845272	2.4135	3.35438	-0.474921	0.776199	1.81454	3.35438	-0.886445	0.476172
XM_011444252.1	LOC105338930	6.92213	3.45719	1.00162	0.355143	6.92213	5.38987	0.360966	0.802543	6.92213	8.22591	-0.248959	0.877949	5.38987	3.45719	0.640651	0.594532	3.45719	8.22591	-1.25058	0.355143	5.38987	8.22591	-0.609925	0.569042
XM_011444249.1	LOC105338930	5.05103	3.20274	0.657274	0.570937	5.05103	3.7785	0.418767	0.769747	5.05103	2.78761	0.857552	0.407921	3.7785	3.20274	0.238508	0.912904	3.20274	2.78761	0.200277	0.933864	3.7785	2.78761	0.438785	0.788096
XM_011444241.1	LOC105338930	1.12416	1.44228	-0.359503	0.882076	1.12416	0.549959	1.03145	0.539193	1.12416	0.407978	1.46228	0.355143	0.549959	1.44228	-1.39095	0.355143	1.44228	0.407978	1.82179	0.355143	0.549959	0.407978	0.430833	0.889299
XM_011444248.1	LOC105338930	6.02011	6.06312	-0.0102709	0.998821	6.02011	3.73994	0.686774	0.516391	6.02011	0.841484	2.83878	0.0292635	3.73994	6.06312	-0.697045	0.528015	6.06312	0.841484	2.84905	0.035085	3.73994	0.841484	2.15201	0.288874
XM_011444245.1	LOC105338930	1.28708	0.858134	0.58483	0.76367	1.28708	0.769449	0.742209	0.676403	1.28708	3.28092	-1.35	0.355143	0.769449	0.858134	-0.157378	0.964062	0.858134	3.28092	-1.93483	0.355143	0.769449	3.28092	-2.0922	0.355143
XM_011444244.1	LOC105338930	1.82219	1.04238	0.805791	0.589559	1.82219	3.29184	-0.853217	0.476172	1.82219	1.38967	0.390929	0.858373	3.29184	1.04238	1.65901	0.355143	1.04238	1.38967	-0.414861	0.863183	3.29184	1.38967	1.24415	0.355143
XM_011444250.1	LOC105338930	0.657304	0.387401	0.762731	0.721264	0.657304	0.60792	0.112679	0.978366	0.657304	0.742562	-0.175951	0.959188	0.60792	0.387401	0.650052	0.802734	0.387401	0.742562	-0.938682	0.629735	0.60792	0.742562	-0.28863	0.934047
XM_011444251.1	LOC105338930	7.15673	5.37563	0.412867	0.748883	7.15673	7.86113	-0.135435	0.943176	7.15673	6.92348	0.0478046	0.984475	7.86113	5.37563	0.548302	0.627442	5.37563	6.92348	-0.365062	0.798056	7.86113	6.92348	0.18324	0.921752
XM_011440609.1	LOC105336346	197.516	10.1185	4.2869	0	197.516	32.519	2.60262	1.34e-05	197.516	37.4187	2.40014	8.23e-05	32.519	10.1185	1.68429	0.0454148	10.1185	37.4187	-1.88676	0.0116994	32.519	37.4187	-0.202477	0.873188
XM_011440608.1	LOC105336346	20.6726	11.1647	0.888773	0.355143	20.6726	12.7617	0.695903	0.355143	20.6726	15.3854	0.426157	0.628247	12.7617	11.1647	0.19287	0.895706	11.1647	15.3854	-0.462616	0.6048	12.7617	15.3854	-0.269746	0.825129
XM_011440606.1	LOC105336346	0	34.9203	#NAME?	0.001038	0	16.5208	#NAME?	0.00261772	0	13.0955	#NAME?	0.00237775	16.5208	34.9203	-1.07978	0.355143	34.9203	13.0955	1.415	0.137452	16.5208	13.0955	0.335217	0.752578
XM_011440612.1	LOC105336346	8.36312	3.50917	1.25291	0.355143	8.36312	8.34378	0.00333947	0.999879	8.36312	6.6489	0.330926	0.781662	8.34378	3.50917	1.24957	0.355143	3.50917	6.6489	-0.921986	0.355143	8.34378	6.6489	0.327587	0.794352
XM_011440610.1	LOC105336346	23.2756	3.09598	2.91035	5.53e-05	23.2756	4.18969	2.47391	0.000804053	23.2756	3.52696	2.72232	0.000125868	4.18969	3.09598	0.436447	0.739433	3.09598	3.52696	-0.18803	0.925969	4.18969	3.52696	0.248417	0.883126
XM_011440611.1	LOC105336346	10.9754	4.42764	1.30967	0.355143	10.9754	6.16135	0.832958	0.355143	10.9754	7.20164	0.60788	0.47156	6.16135	4.42764	0.47671	0.667993	4.42764	7.20164	-0.701788	0.432712	6.16135	7.20164	-0.225079	0.884339
XM_011440613.1	LOC105336346	8.58997	6.44055	0.415471	0.697979	8.58997	7.13522	0.267696	0.845426	8.58997	8.67493	-0.0141989	0.997091	7.13522	6.44055	0.147775	0.935309	6.44055	8.67493	-0.42967	0.68734	7.13522	8.67493	-0.281895	0.835478
XM_011423202.1	LOC105324151	2.61542	4.43473	-0.761807	0.691227	2.61542	0.191474	3.77182	0.23244	2.61542	5.46699	-1.06371	0.48212	0.191474	4.43473	-4.53363	0.066413	4.43473	5.46699	-0.3019	0.917443	0.191474	5.46699	-4.83553	0.0322879
XM_011435092.1	LOC105332474	2.18148	0.2452	3.15328	0.0414949	2.18148	0.694361	1.65155	0.355143	2.18148	0.708023	1.62344	0.355143	0.694361	0.2452	1.50173	0.355143	0.2452	0.708023	-1.52984	0.355143	0.694361	0.708023	-0.028111	0.996768
XM_011457728.1	LOC105348350	1.22126	0.130961	3.22117	0.355143	1.22126	0	inf	0.355143	1.22126	0.376727	1.69678	0.513199	0	0.130961	#NAME?	1	0.130961	0.376727	-1.52439	0.754546	0	0.376727	#NAME?	0.355143
XM_011457727.1	LOC105348350	0.0751287	2.18029	-4.85901	0.312031	0.0751287	4.4888	-5.90082	0.0981211	0.0751287	29.1535	-8.60009	0.000545144	4.4888	2.18029	1.04181	0.506775	2.18029	29.1535	-3.74108	0.00099967	4.4888	29.1535	-2.69927	0.0335036
XM_011423132.1	LOC105324078	5.76479	4.4941	0.359236	0.8082	5.76479	5.75704	0.00194061	0.999879	5.76479	1.21816	2.24256	0.15129	5.75704	4.4941	0.357295	0.821159	4.4941	1.21816	1.88333	0.355143	5.75704	1.21816	2.24062	0.177648
XM_011423133.1	LOC105324078	0	0	0	1	0	1.46415	#NAME?	0.319926	0	8.51582	#NAME?	0.0182798	1.46415	0	inf	0.319926	0	8.51582	#NAME?	0.0182798	1.46415	8.51582	-2.54008	0.0507007
XM_011430422.1	LOC105329230	0.240589	0.117036	1.03962	1	0.240589	0.621206	-1.3685	0.373997	0.240589	0.128165	0.908571	1	0.621206	0.117036	2.40812	0.355143	0.117036	0.128165	-0.13105	1	0.621206	0.128165	2.27707	0.355143
XM_011430421.1	LOC105329230	5.30808	4.09916	0.372861	0.77346	5.30808	14.1994	-1.41957	0.231424	5.30808	0.705808	2.91084	0.00586555	14.1994	4.09916	1.79243	0.0798075	4.09916	0.705808	2.53798	0.043876	14.1994	0.705808	4.33041	2.85e-07
XM_011427860.1	LOC105327399	7.51984	10.1338	-0.430405	0.670755	7.51984	11.4884	-0.61141	0.460546	7.51984	8.72653	-0.214706	0.884123	11.4884	10.1338	0.181005	0.908453	10.1338	8.72653	0.215699	0.883856	11.4884	8.72653	0.396704	0.705975
XM_011427858.1	LOC105327399	0	0	0	1	0	0	0	1	0	0	0	1	0	0	0	1	0	0	0	1	0	0	0	1
XM_011427861.1	LOC105327399	0.000818773	2.62192	-11.6449	0.460341	0.000818773	0.217002	-8.05003	1	0.000818773	0.00204756	-1.32237	1	0.217002	2.62192	-3.59485	0.0169793	2.62192	0.00204756	10.3225	0.355143	0.217002	0.00204756	6.72766	1
XM_011427862.1	LOC105327399	10.55	2.62192	2.00855	0.0663277	10.55	1.81457	2.53954	0.0135325	10.55	7.4123	0.509248	0.593341	1.81457	2.62192	-0.530998	0.733605	2.62192	7.4123	-1.4993	0.355143	1.81457	7.4123	-2.0303	0.129829
XM_011427859.1	LOC105327399	9.07935	10.8125	-0.252033	0.85609	9.07935	14.2816	-0.653497	0.418569	9.07935	8.02214	0.178602	0.914442	14.2816	10.8125	0.401465	0.703595	10.8125	8.02214	0.430634	0.684632	14.2816	8.02214	0.832099	0.355143
XM_011413661.1	LOC105317119	12.6132	13.865	-0.136517	0.940807	12.6132	12.9395	-0.0368504	0.989128	12.6132	5.5417	1.18653	0.355143	12.9395	13.865	-0.0996666	0.960517	13.865	5.5417	1.32305	0.355143	12.9395	5.5417	1.22338	0.355143
XM_011413656.1	LOC105317119	0	0	0	1	0	0	0	1	0	0	0	1	0	0	0	1	0	0	0	1	0	0	0	1
XM_011413658.1	LOC105317119	0.539409	4.67922	-3.11682	0.0145149	0.539409	2.03964	-1.91886	0.355143	0.539409	1.7673	-1.7121	0.355143	2.03964	4.67922	-1.19795	0.355143	4.67922	1.7673	1.40472	0.355143	2.03964	1.7673	0.206768	0.93621
XM_011413657.1	LOC105317119	20.792	21.5854	-0.0540278	0.978026	20.792	20.0648	0.051361	0.979491	20.792	12.3583	0.750548	0.355143	20.0648	21.5854	-0.105389	0.950915	21.5854	12.3583	0.804576	0.355143	20.0648	12.3583	0.699187	0.357432
XM_011413659.1	LOC105317119	0.0288171	0.0587687	-1.02812	1	0.0288171	1.41422	-5.61694	0.0174595	0.0288171	0.188496	-2.70954	1	1.41422	0.0587687	4.58882	0.0819456	0.0587687	0.188496	-1.68141	1	1.41422	0.188496	2.9074	0.196706
XM_011413660.1	LOC105317119	1.24095	1.32064	-0.0897878	0.977793	1.24095	2.2757	-0.874864	0.484437	1.24095	0.231398	2.423	0.349217	2.2757	1.32064	0.785077	0.570201	1.32064	0.231398	2.51279	0.324102	2.2757	0.231398	3.29787	0.0468898
XM_011418007.1	LOC105320181	10.6241	11.0401	-0.0554106	0.981282	10.6241	11.1382	-0.0681829	0.975584	10.6241	10.0104	0.0858343	0.967	11.1382	11.0401	0.0127723	0.998119	11.0401	10.0104	0.141245	0.94236	11.1382	10.0104	0.154017	0.936534
XM_011418010.1	LOC105320181	1.30683	0.832535	0.650491	0.760159	1.30683	1.02572	0.349441	0.908513	1.30683	0.898781	0.540032	0.826147	1.02572	0.832535	0.30105	0.930193	0.832535	0.898781	-0.11046	0.979075	1.02572	0.898781	0.19059	0.959216
XM_011418004.1	LOC105320181	6.72917	6.4488	0.0613985	0.981292	6.72917	7.48533	-0.153638	0.940055	6.72917	6.70778	0.00459426	0.999879	7.48533	6.4488	0.215037	0.913407	6.4488	6.70778	-0.0568042	0.983546	7.48533	6.70778	0.158232	0.939582
XM_011418008.1	LOC105320181	5.30573	1.56957	1.75719	0.355143	5.30573	0.24448	4.43976	0.00800302	5.30573	0.468363	3.50185	0.0179229	0.24448	1.56957	-2.68258	0.355143	1.56957	0.468363	1.74467	0.355143	0.24448	0.468363	-0.937913	0.728739
XM_011418009.1	LOC105320181	14.7085	13.6903	0.103498	0.955902	14.7085	16.1297	-0.133066	0.939768	14.7085	17.1282	-0.219724	0.881151	16.1297	13.6903	0.236565	0.8773	13.6903	17.1282	-0.323222	0.802146	16.1297	17.1282	-0.0866574	0.963852
XM_011418005.1	LOC105320181	9.0623	10.5207	-0.215275	0.898084	9.0623	11.4385	-0.335954	0.800452	9.0623	9.67075	-0.0937498	0.963042	11.4385	10.5207	0.120679	0.950945	10.5207	9.67075	0.121526	0.950867	11.4385	9.67075	0.242204	0.878254
XM_011418011.1	LOC105320181	6.19684	7.92516	-0.354908	0.8255	6.19684	7.43247	-0.262309	0.890858	6.19684	4.00087	0.63122	0.633011	7.43247	7.92516	-0.0925988	0.970019	7.92516	4.00087	0.986128	0.355143	7.43247	4.00087	0.893529	0.427121
XM_011418006.1	LOC105320181	3.98041	5.57866	-0.487	0.748477	3.98041	7.78017	-0.966883	0.355143	3.98041	4.3677	-0.133956	0.957701	7.78017	5.57866	0.479883	0.744326	5.57866	4.3677	0.353043	0.851766	7.78017	4.3677	0.832927	0.470422
XM_011418003.1	LOC105320181	7.55281	7.68959	-0.025893	0.99464	7.55281	2.17822	1.79387	0.355143	7.55281	5.40893	0.481672	0.720501	2.17822	7.68959	-1.81976	0.355143	7.68959	5.40893	0.507565	0.713618	2.17822	5.40893	-1.31219	0.355143
XM_011447723.1	LOC105341286	5.8299	3.3011	0.820522	0.41135	5.8299	36.3134	-2.63896	0.000184004	5.8299	7.55087	-0.373172	0.773866	36.3134	3.3011	3.45948	3.26e-06	3.3011	7.55087	-1.19369	0.355143	36.3134	7.55087	2.26579	0.00271707
XM_011447721.1	LOC105341286	22.457	1.95447	3.52231	2.3e-05	22.457	0	inf	0.00250339	22.457	6.14232	1.87031	0.0516489	0	1.95447	#NAME?	0.188094	1.95447	6.14232	-1.65201	0.355143	0	6.14232	#NAME?	0.0351199
XM_011447724.1	LOC105341286	25.2462	35.9558	-0.51016	0.525193	25.2462	29.0042	-0.200198	0.882979	25.2462	38.8131	-0.620479	0.397699	29.0042	35.9558	-0.309962	0.775735	35.9558	38.8131	-0.110319	0.945075	29.0042	38.8131	-0.420281	0.643462
XM_011447725.1	LOC105341286	18.62	18.7224	-0.00790859	0.999033	18.62	15.7449	0.241972	0.858995	18.62	19.93	-0.0980863	0.954263	15.7449	18.7224	-0.249881	0.856733	18.7224	19.93	-0.0901778	0.959633	15.7449	19.93	-0.340058	0.765825
XM_011425189.1	LOC105325571	0.206878	0.218638	-0.0797642	1	0.206878	0	inf	1	0.206878	0.51476	-1.31512	0.482375	0	0.218638	#NAME?	1	0.218638	0.51476	-1.23536	0.541563	0	0.51476	#NAME?	0.355143
XM_011425190.1	LOC105325571	0.169216	0.578436	-1.77329	0.355143	0.169216	0.138112	0.293026	1	0.169216	0.680884	-2.00854	0.355143	0.138112	0.578436	-2.06632	0.355143	0.578436	0.680884	-0.235251	0.949536	0.138112	0.680884	-2.30157	0.355143
XM_011425191.1	LOC105325571	0.221207	0.314007	-0.505397	1	0.221207	0	inf	1	0.221207	0	inf	1	0	0.314007	#NAME?	1	0.314007	0	inf	1	0	0	0	1
XM_011425195.1	LOC105325571	0.12782	0	inf	1	0.12782	0.226495	-0.825359	1	0.12782	0	inf	1	0.226495	0	inf	1	0	0	0	1	0.226495	0	inf	1
XM_011425188.1	LOC105325571	0.59129	0	inf	0.355143	0.59129	0	inf	0.355143	0.59129	0	inf	0.355143	0	0	0	1	0	0	0	1	0	0	0	1
XM_011425199.1	LOC105325571	0.421529	0	inf	0.355143	0.421529	0.35525	0.246796	0.947375	0.421529	0	inf	0.355143	0.35525	0	inf	1	0	0	0	1	0.35525	0	inf	1
XM_011425196.1	LOC105325571	0.0521762	1.06558	-4.3521	0.176786	0.0521762	2.09207	-5.3254	0.0266569	0.0521762	0.863931	-4.04945	0.270263	2.09207	1.06558	0.973297	0.536937	1.06558	0.863931	0.302646	0.928948	2.09207	0.863931	1.27594	0.378171
XM_011425193.1	LOC105325571	0	0	0	1	0	0	0	1	0	0.393025	#NAME?	0.355143	0	0	0	1	0	0.393025	#NAME?	0.355143	0	0.393025	#NAME?	0.355143
XM_011425197.1	LOC105325571	0.0899388	0.0742449	0.276651	1	0.0899388	0	inf	1	0.0899388	0	inf	1	0	0.0742449	#NAME?	1	0.0742449	0	inf	1	0	0	0	1
XM_011425192.1	LOC105325571	0.410375	0.193439	1.08506	0.63163	0.410375	0	inf	0.355143	0.410375	0.170921	1.26361	0.547741	0	0.193439	#NAME?	1	0.193439	0.170921	0.178551	1	0	0.170921	#NAME?	1
XM_011425198.1	LOC105325571	2.36179	0	inf	0.211129	2.36179	0	inf	0.211129	2.36179	0.270462	3.12638	0.135269	0	0	0	1	0	0.270462	#NAME?	1	0	0.270462	#NAME?	1
XM_011445958.1	LOC105340102	0.124942	2.65417	-4.40893	0.270665	0.124942	16.1278	-7.01215	0.00225877	0.124942	1.2737	-3.34969	0.355143	16.1278	2.65417	2.60321	0.308625	2.65417	1.2737	1.05924	0.641346	16.1278	1.2737	3.66245	0.0635974
XM_011421029.1	LOC105322369	0.0294942	0	inf	1	0.0294942	3.00401	-6.67032	0.00120406	0.0294942	6.30805	-7.74062	3.12e-05	3.00401	0	inf	0.0928941	0	6.30805	#NAME?	0.0205125	3.00401	6.30805	-1.0703	0.355143
XM_011421031.1	LOC105322369	0	0.524673	#NAME?	0.355143	0	0.937901	#NAME?	0.355143	0	0	0	1	0.937901	0.524673	0.838017	0.671779	0.524673	0	inf	0.355143	0.937901	0	inf	0.355143
XM_011421030.1	LOC105322369	2.6628	1.63404	0.7045	0.592608	2.6628	1.33978	0.990949	0.389701	2.6628	1.33612	0.994899	0.360593	1.33978	1.63404	-0.286449	0.910201	1.63404	1.33612	0.290399	0.904516	1.33978	1.33612	0.00394955	0.999879
XM_011421034.1	LOC105322369	0.662371	0.0993348	2.73727	0.355143	0.662371	0.332018	0.996377	0.585277	0.662371	0	inf	0.355143	0.332018	0.0993348	1.74089	1	0.0993348	0	inf	1	0.332018	0	inf	1
XM_011421033.1	LOC105322369	0.132869	0.235542	-0.825976	1	0.132869	0.511925	-1.94593	0.355143	0.132869	0.109688	0.276594	1	0.511925	0.235542	1.11995	0.559386	0.235542	0.109688	1.10257	1	0.511925	0.109688	2.22252	0.355143
XM_011421028.1	LOC105322369	6.25396	5.54283	0.174146	0.925024	6.25396	6.9729	-0.15699	0.932645	6.25396	5.74159	0.123319	0.948888	6.9729	5.54283	0.331136	0.811888	5.54283	5.74159	-0.0508273	0.98384	6.9729	5.74159	0.280309	0.85228
XM_011447515.1	LOC105341155	0.131933	0.397362	-1.59065	1	0.131933	1.29621	-3.29642	0.222743	0.131933	3.03346	-4.52309	0.00947444	1.29621	0.397362	1.70577	0.355143	0.397362	3.03346	-2.93244	0.20946	1.29621	3.03346	-1.22667	0.363989
XM_011447514.1	LOC105341155	0.44698	2.26129	-2.33886	0.355143	0.44698	0	inf	0.355143	0.44698	2.32962	-2.38181	0.355143	0	2.26129	#NAME?	0.355143	2.26129	2.32962	-0.0429457	0.993652	0	2.32962	#NAME?	0.355093
XM_011441448.1	LOC105336942	35.9609	4.54548	2.98392	0.000211352	35.9609	4.56395	2.97807	0.000246101	35.9609	12.9901	1.46902	0.18797	4.56395	4.54548	0.00585272	0.999879	4.54548	12.9901	-1.51491	0.355143	4.56395	12.9901	-1.50905	0.355143
XM_011441447.1	LOC105336942	0	0	0	1	0	0	0	1	0	0	0	1	0	0	0	1	0	0	0	1	0	0	0	1
XM_011441450.1	LOC105336942	28.6707	9.27235	1.62857	0.145709	28.6707	10.9208	1.3925	0.312219	28.6707	15.7626	0.863074	0.355143	10.9208	9.27235	0.236074	0.892448	9.27235	15.7626	-0.765497	0.384432	10.9208	15.7626	-0.529423	0.61506
XM_011455152.1	LOC105346534	3.81518	0.0318375	6.90488	0.00217462	3.81518	22.8637	-2.58323	0.0213556	3.81518	10.0042	-1.39078	0.355143	22.8637	0.0318375	9.48811	3.39e-07	0.0318375	10.0042	-8.29566	3.03e-05	22.8637	10.0042	1.19245	0.355143
XM_011442737.1	LOC105337836	3.72015	5.22769	-0.490815	0.839402	3.72015	2.09909	0.825593	0.673747	3.72015	18.5144	-2.31522	0.221843	2.09909	5.22769	-1.31641	0.387449	5.22769	18.5144	-1.8244	0.355143	2.09909	18.5144	-3.14081	0.0370843
XM_011446030.1	LOC105340128	4.31675	3.28396	0.394509	0.776993	4.31675	2.25723	0.935393	0.355143	4.31675	4.48846	-0.0562751	0.981691	2.25723	3.28396	-0.540884	0.686223	3.28396	4.48846	-0.450784	0.729747	2.25723	4.48846	-0.991668	0.355143
XM_011446025.1	LOC105340128	2.25086	2.68016	-0.251843	0.898181	2.25086	4.13853	-0.878641	0.355406	2.25086	1.75994	0.354951	0.843196	4.13853	2.68016	0.626798	0.58348	2.68016	1.75994	0.606794	0.652769	4.13853	1.75994	1.23359	0.355143
XM_011446024.1	LOC105340128	0.527117	1.23577	-1.22922	0.355143	0.527117	0.547156	-0.0538298	0.991392	0.527117	1.01289	-0.942282	0.532353	0.547156	1.23577	-1.17539	0.396367	1.23577	1.01289	0.28694	0.908964	0.547156	1.01289	-0.888452	0.58465
XM_011446021.1	LOC105340128	0.609689	0.4312	0.499717	0.842795	0.609689	0.148825	2.03446	0.355143	0.609689	0.31132	0.969676	0.560577	0.148825	0.4312	-1.53474	0.373984	0.4312	0.31132	0.46996	0.869309	0.148825	0.31132	-1.06478	1
XM_011446029.1	LOC105340128	0.733601	0.836764	-0.189825	0.94927	0.733601	0.414803	0.822568	0.66429	0.733601	1.26199	-0.782633	0.602548	0.414803	0.836764	-1.01239	0.549125	0.836764	1.26199	-0.592807	0.741078	0.414803	1.26199	-1.6052	0.355143
XM_011446018.1	LOC105340128	0	0	0	1	0	0	0	1	0	0	0	1	0	0	0	1	0	0	0	1	0	0	0	1
XM_011446028.1	LOC105340128	0.051828	0	inf	1	0.051828	0.0329378	0.653989	1	0.051828	0	inf	1	0.0329378	0	inf	1	0	0	0	1	0.0329378	0	inf	1
XM_011446019.1	LOC105340128	2.94836	1.76882	0.73712	0.501034	2.94836	3.36293	-0.18981	0.925352	2.94836	2.45901	0.261835	0.883192	3.36293	1.76882	0.92693	0.360391	1.76882	2.45901	-0.475285	0.750183	3.36293	2.45901	0.451645	0.74426
XM_011446027.1	LOC105340128	4.78369	2.82601	0.759357	0.437216	4.78369	4.54091	0.0751421	0.973174	4.78369	2.69854	0.825946	0.362755	4.54091	2.82601	0.684214	0.525143	2.82601	2.69854	0.0665897	0.980676	4.54091	2.69854	0.750804	0.463656
XM_011446023.1	LOC105340128	1.54207	0.323875	2.25136	0.327691	1.54207	1.54148	0.000554974	0.999952	1.54207	0.0541327	4.83222	0.013726	1.54148	0.323875	2.2508	0.355143	0.323875	0.0541327	2.58086	1	1.54148	0.0541327	4.83167	0.0168667
XM_011446022.1	LOC105340128	0.244446	0.213506	0.195239	1	0.244446	0.117654	1.05497	1	0.244446	0.281477	-0.203501	1	0.117654	0.213506	-0.859733	1	0.213506	0.281477	-0.39874	1	0.117654	0.281477	-1.25847	1
XM_011446020.1	LOC105340128	6.08537	4.31298	0.49666	0.647385	6.08537	4.18616	0.539719	0.593882	6.08537	4.7075	0.370385	0.760319	4.18616	4.31298	-0.0430591	0.987753	4.31298	4.7075	-0.126274	0.950384	4.18616	4.7075	-0.169333	0.930193
XM_011425727.1	LOC105325929	19.6729	2.45033	3.00517	0.0342849	19.6729	3.21031	2.61543	0.101104	19.6729	9.35449	1.07248	0.355143	3.21031	2.45033	0.389739	0.893729	2.45033	9.35449	-1.93268	0.355143	3.21031	9.35449	-1.54295	0.355143
XM_011445104.1	LOC105339529	65.2614	29.8778	1.12716	0.355143	65.2614	38.7507	0.752007	0.449987	65.2614	16.7793	1.95955	0.170073	38.7507	29.8778	0.375148	0.824472	29.8778	16.7793	0.832391	0.490004	38.7507	16.7793	1.20754	0.355143
XM_011445105.1	LOC105339529	11.5089	7.68762	0.582147	0.771075	11.5089	81.9121	-2.83132	0.00881838	11.5089	24.8253	-1.10906	0.355143	81.9121	7.68762	3.41347	0.00264664	7.68762	24.8253	-1.6912	0.355143	81.9121	24.8253	1.72227	0.278553
XM_011416755.1	LOC105319280	11.777	19.3725	-0.718045	0.355143	11.777	9.06156	0.378135	0.718914	11.777	20.9706	-0.832403	0.355143	9.06156	19.3725	-1.09618	0.355143	19.3725	20.9706	-0.114358	0.942841	9.06156	20.9706	-1.21054	0.355143
XM_011416753.1	LOC105319280	2.2389	1.23497	0.858318	0.457	2.2389	7.46349	-1.73706	0.142012	2.2389	0.197837	3.50041	0.00988647	7.46349	1.23497	2.59538	0.0125409	1.23497	0.197837	2.64209	0.202584	7.46349	0.197837	5.23747	4.55e-07
XM_011416754.1	LOC105319280	10.4741	4.28459	1.2896	0.355143	10.4741	8.83329	0.2458	0.854096	10.4741	2.12983	2.29801	0.00845466	8.83329	4.28459	1.0438	0.355143	4.28459	2.12983	1.00841	0.355143	8.83329	2.12983	2.05221	0.0398748
XM_011427148.1	LOC105326912	328.193	229.381	0.516797	0.479591	328.193	65.903	2.31613	0.000378756	328.193	110.23	1.57403	0.050127	65.903	229.381	-1.79933	0.0208777	229.381	110.23	1.05723	0.355143	65.903	110.23	-0.742102	0.355143
XM_011458883.1	LOC105349192	0.832602	0.000429588	10.9205	0.859338	0.832602	4.23782	-2.34762	0.0861178	0.832602	0.00379999	7.77549	0.355143	4.23782	0.000429588	13.2681	0.811945	0.000429588	0.00379999	-3.14497	1	4.23782	0.00379999	10.1231	0.122063
XM_011458884.1	LOC105349192	0	0	0	1	0	0	0	1	0	0	0	1	0	0	0	1	0	0	0	1	0	0	0	1
XM_011458882.1	LOC105349192	0.684125	2.74272	-2.00328	0.266494	0.684125	15.8255	-4.53185	5.3e-08	0.684125	3.0618	-2.16205	0.170502	15.8255	2.74272	2.52857	0.00221931	2.74272	3.0618	-0.158769	0.941031	15.8255	3.0618	2.36981	0.00462743
XM_011458885.1	LOC105349192	0.158307	0	inf	1	0.158307	1.03249	-2.70533	0.355143	0.158307	0.691911	-2.12786	0.355143	1.03249	0	inf	0.355143	0	0.691911	#NAME?	0.355143	1.03249	0.691911	0.577465	0.862867
XM_011455195.1	LOC105346568	30.7176	20.4726	0.585372	0.604566	30.7176	85.5885	-1.47835	0.244556	30.7176	25.1483	0.288606	0.855888	85.5885	20.4726	2.06372	0.0430878	20.4726	25.1483	-0.296767	0.864674	85.5885	25.1483	1.76696	0.112599
XM_011441507.1	LOC105336978	0.000343398	0.322852	-9.87678	1	0.000343398	1.8e-05	4.25265	1	0.000343398	0	inf	1	1.8e-05	0.322852	-14.1294	1	0.322852	0	inf	1	1.8e-05	0	inf	1
XM_011441506.1	LOC105336978	1.74212	0.261017	2.73863	0.244874	1.74212	1.46233	0.252577	0.926642	1.74212	7.76849	-2.15679	0.110963	1.46233	0.261017	2.48605	0.355143	0.261017	7.76849	-4.89542	8.13e-05	1.46233	7.76849	-2.40936	0.0851027
XM_011453074.1	LOC105345077	0.742171	0.366188	1.01917	0.54618	0.742171	0.445545	0.736178	0.705948	0.742171	0.678748	0.128874	0.968601	0.445545	0.366188	0.282989	0.936522	0.366188	0.678748	-0.890294	0.641522	0.445545	0.678748	-0.607304	0.790121
XM_011453067.1	LOC105345077	2.45266	0.801822	1.61299	0.355143	2.45266	0.68539	1.83935	0.355143	2.45266	1.14291	1.10164	0.355143	0.68539	0.801822	-0.226357	0.937569	0.801822	1.14291	-0.511358	0.781662	0.68539	1.14291	-0.737715	0.645033
XM_011453071.1	LOC105345077	0.223284	0	inf	1	0.223284	0.573146	-1.36002	0.355143	0.223284	0.075042	1.57311	1	0.573146	0	inf	0.352979	0	0.075042	#NAME?	1	0.573146	0.075042	2.93313	0.330616
XM_011453066.1	LOC105345077	0.00915349	1.04497	-6.83493	0.112522	0.00915349	1.86219	-7.66847	0.0404908	0.00915349	0.540219	-5.88308	0.280385	1.86219	1.04497	0.833534	0.496099	1.04497	0.540219	0.951851	0.513385	1.86219	0.540219	1.78539	0.355143
XM_011453072.1	LOC105345077	3.68408	2.2801	0.692208	0.495028	3.68408	2.77195	0.410404	0.759961	3.68408	2.93448	0.328197	0.82396	2.77195	2.2801	0.281805	0.876229	2.2801	2.93448	-0.364012	0.814765	2.77195	2.93448	-0.082207	0.972922
XM_011453070.1	LOC105345077	4.63808	2.72707	0.766175	0.407888	4.63808	2.73515	0.761908	0.415503	4.63808	2.48247	0.901755	0.355143	2.73515	2.72707	0.00426771	0.999879	2.72707	2.48247	0.135579	0.950721	2.73515	2.48247	0.139847	0.948931
XM_011453073.1	LOC105345077	0.214719	0.308551	-0.523057	1	0.214719	0.155432	0.466165	1	0.214719	0.348453	-0.698512	1	0.155432	0.308551	-0.989221	1	0.308551	0.348453	-0.175455	1	0.155432	0.348453	-1.16468	1
XM_011453069.1	LOC105345077	0.308063	0.526241	-0.772498	0.689771	0.308063	0	inf	0.355143	0.308063	0.682108	-1.14677	0.441044	0	0.526241	#NAME?	0.355143	0.526241	0.682108	-0.374276	0.880998	0	0.682108	#NAME?	0.27294
XM_011453068.1	LOC105345077	0	0	0	1	0	0	0	1	0	0	0	1	0	0	0	1	0	0	0	1	0	0	0	1
XM_011451993.1	LOC105344258	7.23597	7.85706	-0.118804	0.954052	7.23597	7.33421	-0.019455	0.996361	7.23597	7.41748	-0.0357421	0.990359	7.33421	7.85706	-0.0993493	0.964582	7.85706	7.41748	0.0830622	0.970905	7.33421	7.41748	-0.0162871	0.997271
XM_011451992.1	LOC105344258	0.319058	0.823724	-1.36834	0.418229	0.319058	0.590607	-0.888378	0.671703	0.319058	0.743435	-1.22039	0.486985	0.590607	0.823724	-0.479963	0.867499	0.823724	0.743435	0.147953	0.970582	0.590607	0.743435	-0.33201	0.922696
XM_011451994.1	LOC105344258	0.415457	1.43198	-1.78524	0.355143	0.415457	0.868867	-1.06444	0.552391	0.415457	0.659647	-0.666997	0.784629	0.868867	1.43198	-0.720801	0.725233	1.43198	0.659647	1.11824	0.497039	0.868867	0.659647	0.397441	0.899676
XM_011451995.1	LOC105344258	0.0165487	0.313976	-4.24587	1	0.0165487	1.45789	-6.46102	0.0482998	0.0165487	0.884254	-5.73967	0.131504	1.45789	0.313976	2.21516	0.355143	0.313976	0.884254	-1.49381	0.380315	1.45789	0.884254	0.721349	0.735881
XM_011451991.1	LOC105344258	0.0100582	0.0367223	-1.86829	1	0.0100582	0.0767077	-2.931	1	0.0100582	0.0412813	-2.03712	1	0.0767077	0.0367223	1.06271	1	0.0367223	0.0412813	-0.168831	1	0.0767077	0.0412813	0.893883	1
XM_011451997.1	LOC105344258	0.408203	0.491858	-0.268954	0.94091	0.408203	0.188693	1.11325	0.637033	0.408203	0.245157	0.735581	0.783972	0.188693	0.491858	-1.3822	0.509899	0.491858	0.245157	1.00453	0.658231	0.188693	0.245157	-0.377669	1
XM_011451996.1	LOC105344258	0.370874	0.199881	0.891792	0.73434	0.370874	1.04413	-1.4933	0.355143	0.370874	0.16672	1.15351	0.617611	1.04413	0.199881	2.38509	0.355143	0.199881	0.16672	0.261715	1	1.04413	0.16672	2.6468	0.355143
XM_011451998.1	LOC105344258	0.373812	1.17555	-1.65296	0.355143	0.373812	0	inf	0.355143	0.373812	0.588669	-0.655144	0.792765	0	1.17555	#NAME?	0.355143	1.17555	0.588669	0.997812	0.576004	0	0.588669	#NAME?	0.355143
XM_011457468.1	LOC105348149	3.8329	5.97498	-0.640497	0.563494	3.8329	7.9899	-1.05974	0.355143	3.8329	8.2963	-1.11403	0.355143	7.9899	5.97498	0.419245	0.756225	5.97498	8.2963	-0.473534	0.701958	7.9899	8.2963	-0.0542896	0.98262
XM_011457469.1	LOC105348149	1.43446	0.556313	1.36654	0.355143	1.43446	0.821936	0.803406	0.640841	1.43446	0.360717	1.99156	0.355143	0.821936	0.556313	0.563129	0.821462	0.556313	0.360717	0.62503	0.800951	0.821936	0.360717	1.18816	0.483206
XM_011457467.1	LOC105348149	68.5295	67.4806	0.022253	0.992962	68.5295	39.9886	0.777136	0.355143	68.5295	67.6104	0.0194808	0.994312	39.9886	67.4806	-0.754883	0.355143	67.4806	67.6104	-0.00277223	0.999879	39.9886	67.6104	-0.757655	0.355143
XM_011457470.1	LOC105348149	31.7553	9.49079	1.74239	0.0596135	31.7553	20.2204	0.651181	0.394329	31.7553	7.15637	2.1497	0.00896925	20.2204	9.49079	1.09121	0.355143	9.49079	7.15637	0.407302	0.749077	20.2204	7.15637	1.49852	0.26204
XM_011457466.1	LOC105348149	0	0	0	1	0	35.2121	#NAME?	0.0019602	0	0	0	1	35.2121	0	inf	0.0019602	0	0	0	1	35.2121	0	inf	0.0019602
XM_011425363.1	LOC105325692	13.2756	0	inf	0.0412584	13.2756	0	inf	0.0412584	13.2756	0	inf	0.0412584	0	0	0	1	0	0	0	1	0	0	0	1
XM_011425829.1	LOC105325995	0	0	0	1	0	0	0	1	0	0.684691	#NAME?	0.355143	0	0	0	1	0	0.684691	#NAME?	0.355143	0	0.684691	#NAME?	0.355143
XM_011425827.1	LOC105325995	3.76695	0.672075	2.4867	0.207573	3.76695	0.000114785	15.0022	0.986936	3.76695	1.66868	1.17469	0.355143	0.000114785	0.672075	-12.5155	0.98994	0.672075	1.66868	-1.31201	0.381471	0.000114785	1.66868	-13.8275	0.988339
XM_011425828.1	LOC105325995	0.26222	4.04004	-3.94552	0.00936672	0.26222	4.93741	-4.2349	0.00262335	0.26222	1.51248	-2.52807	0.355143	4.93741	4.04004	0.289383	0.88739	4.04004	1.51248	1.41745	0.355143	4.93741	1.51248	1.70683	0.355143
XM_011454500.1	LOC105346047	14.8217	3.74256	1.98561	0.355143	14.8217	0.68672	4.43184	0.00227471	14.8217	0.337536	5.45652	0.000416592	0.68672	3.74256	-2.44623	0.355143	3.74256	0.337536	3.47091	0.196785	0.68672	0.337536	1.02468	0.712256
XM_011437466.1	LOC105334131	3.88887	0.0496734	6.29073	0.00797664	3.88887	0.763963	2.34778	0.285232	3.88887	1.29669	1.58451	0.355143	0.763963	0.0496734	3.94296	0.355143	0.0496734	1.29669	-4.70622	0.166972	0.763963	1.29669	-0.763264	0.710619
XM_011449631.1	LOC105342641	0.147861	3.49424	-4.56266	0.0351126	0.147861	0	inf	1	0.147861	0.184446	-0.318954	1	0	3.49424	#NAME?	0.355143	3.49424	0.184446	4.24371	0.0687833	0	0.184446	#NAME?	1
XM_011455326.1	LOC105346652	0.0225933	0.000146352	7.27031	1	0.0225933	0	inf	1	0.0225933	2.04184	-6.49783	0.0487603	0	0.000146352	#NAME?	1	0.000146352	2.04184	-13.7681	0.987633	0	2.04184	#NAME?	0.332185
XM_011455328.1	LOC105346652	0.819392	0.212637	1.94616	0.355143	0.819392	0	inf	0.355143	0.819392	0	inf	0.355143	0	0.212637	#NAME?	1	0.212637	0	inf	1	0	0	0	1
XM_011455327.1	LOC105346652	0.815915	0	inf	0.355143	0.815915	0.673187	0.277411	0.936053	0.815915	0.350696	1.2182	0.524308	0.673187	0	inf	0.355143	0	0.350696	#NAME?	1	0.673187	0.350696	0.940784	0.661702
XM_011458110.1	LOC105348594	1.4968	1.76009	-0.233763	0.935781	1.4968	0.0928448	4.01092	0.0544167	1.4968	0.928257	0.689287	0.717513	0.0928448	1.76009	-4.24468	0.0345065	1.76009	0.928257	0.92305	0.573874	0.0928448	0.928257	-3.32163	0.242741
XM_011442055.1	LOC105337364	8.05041	4.0286	0.998784	0.355143	8.05041	5.86248	0.457551	0.705839	8.05041	4.45118	0.854874	0.355143	5.86248	4.0286	0.541233	0.680959	4.0286	4.45118	-0.143909	0.951567	5.86248	4.45118	0.397323	0.793099
XM_011442056.1	LOC105337364	5.70377	0.00024931	14.4817	0.947141	5.70377	0.564756	3.33621	0.0102998	5.70377	1.35843	2.06998	0.208749	0.564756	0.00024931	11.1455	0.960953	0.00024931	1.35843	-12.4117	0.955451	0.564756	1.35843	-1.26624	0.383434
XM_011442054.1	LOC105337364	0.627634	4.70894	-2.90741	0.0447408	0.627634	2.16133	-1.78392	0.355143	0.627634	7.93268	-3.65981	0.00149315	2.16133	4.70894	-1.12348	0.355143	4.70894	7.93268	-0.752408	0.443919	2.16133	7.93268	-1.87589	0.233706
XM_011420678.1	LOC105322139	16.1232	3.96825	2.02257	0.347455	16.1232	1.81845	3.14836	0.0251321	16.1232	1.60453	3.32892	0.013259	1.81845	3.96825	-1.1258	0.483241	3.96825	1.60453	1.30636	0.387433	1.81845	1.60453	0.180559	0.960362
XM_011455238.1	LOC105346590	0	0.46007	#NAME?	0.355143	0	0.932073	#NAME?	0.355143	0	0	0	1	0.932073	0.46007	1.01859	0.558467	0.46007	0	inf	0.355143	0.932073	0	inf	0.355143
XM_011455239.1	LOC105346590	0.362885	2.11606	-2.5438	0.263064	0.362885	4.24915	-3.54959	0.0125797	0.362885	0	inf	0.355143	4.24915	2.11606	1.0058	0.355143	2.11606	0	inf	0.173712	4.24915	0	inf	0.0674017
XM_011455245.1	LOC105346590	3.46033	1.95896	0.82082	0.476172	3.46033	4.08362	-0.238936	0.90173	3.46033	6.69206	-0.95154	0.355143	4.08362	1.95896	1.05976	0.355143	1.95896	6.69206	-1.77236	0.305788	4.08362	6.69206	-0.712604	0.479487
XM_011455244.1	LOC105346590	0	2.09747	#NAME?	0.186911	0	0	0	1	0	0	0	1	0	2.09747	#NAME?	0.186911	2.09747	0	inf	0.186911	0	0	0	1
XM_011455248.1	LOC105346590	2.3009	0.72714	1.6619	0.355143	2.3009	2.54161	-0.143542	0.953305	2.3009	1.06463	1.11184	0.355143	2.54161	0.72714	1.80544	0.355143	0.72714	1.06463	-0.550053	0.809635	2.54161	1.06463	1.25539	0.355143
XM_011455237.1	LOC105346590	7.75405	1.56295	2.31068	0.0630657	7.75405	10.2516	-0.402832	0.72785	7.75405	4.89732	0.662959	0.480091	10.2516	1.56295	2.71351	0.012495	1.56295	4.89732	-1.64772	0.355143	10.2516	4.89732	1.06579	0.355143
XM_011455243.1	LOC105346590	0	0	0	1	0	0	0	1	0	0	0	1	0	0	0	1	0	0	0	1	0	0	0	1
XM_011455247.1	LOC105346590	1.69499	2.56949	-0.600206	0.679268	1.69499	2.26106	-0.415727	0.81783	1.69499	3.24658	-0.937644	0.37519	2.26106	2.56949	-0.184479	0.940691	2.56949	3.24658	-0.337438	0.856021	2.26106	3.24658	-0.521917	0.724418
XM_011455246.1	LOC105346590	1.78083	1.44992	0.296577	0.89955	1.78083	1.18862	0.583253	0.731521	1.78083	1.72464	0.0462547	0.990315	1.18862	1.44992	-0.286676	0.916889	1.44992	1.72464	-0.250322	0.926642	1.18862	1.72464	-0.536998	0.780165
XM_011455242.1	LOC105346590	2.94274	0	inf	0.0758938	2.94274	2.03565	0.53167	0.731731	2.94274	1.67207	0.815524	0.486913	2.03565	0	inf	0.201976	0	1.67207	#NAME?	0.172465	2.03565	1.67207	0.283853	0.90431
XM_011455240.1	LOC105346590	6.87746	7.6773	-0.158722	0.932271	6.87746	1.63581	2.07187	0.143478	6.87746	3.59478	0.935973	0.355143	1.63581	7.6773	-2.23059	0.0924336	7.6773	3.59478	1.0947	0.355143	1.63581	3.59478	-1.13589	0.355143
XM_011455249.1	LOC105346590	3.79579	3.84553	-0.0187796	0.996732	3.79579	4.68637	-0.30407	0.851849	3.79579	6.24336	-0.717921	0.45924	4.68637	3.84553	0.28529	0.868936	3.84553	6.24336	-0.699141	0.481368	4.68637	6.24336	-0.413851	0.753142
XM_011421511.1	LOC105322667	8.3139	8.23335	0.0140457	0.997847	8.3139	5.90752	0.492972	0.709938	8.3139	10.7037	-0.364507	0.791184	5.90752	8.23335	-0.478926	0.72998	8.23335	10.7037	-0.378553	0.786333	5.90752	10.7037	-0.857479	0.379264
XM_011421512.1	LOC105322667	0	0.875501	#NAME?	0.355143	0	0.615626	#NAME?	0.355143	0	0	0	1	0.615626	0.875501	-0.508055	0.862729	0.875501	0	inf	0.355143	0.615626	0	inf	0.355143
XM_011421513.1	LOC105322667	2.37882	2.41127	-0.0195472	0.997767	2.37882	0.00173273	10.423	0.678478	2.37882	0.979187	1.28059	0.355143	0.00173273	2.41127	-10.4425	0.677669	2.41127	0.979187	1.30014	0.361027	0.00173273	0.979187	-9.1424	0.735648
XM_011421514.1	LOC105322667	15.0747	16.0416	-0.0896925	0.96375	15.0747	17.3129	-0.19972	0.902833	15.0747	8.45256	0.834667	0.355143	17.3129	16.0416	0.110027	0.95428	16.0416	8.45256	0.92436	0.355143	17.3129	8.45256	1.03439	0.355143
XM_011421515.1	LOC105322667	0	0.352209	#NAME?	1	0	1.52645	#NAME?	0.348199	0	5.96036	#NAME?	0.0572795	1.52645	0.352209	2.11567	0.355143	0.352209	5.96036	-4.0809	0.00351049	1.52645	5.96036	-1.96522	0.346203
XM_011455447.1	LOC105346735	8.972	0.0774318	6.85636	0.00286968	8.972	0.0806134	6.79827	0.0032897	8.972	1.34309	2.73987	0.232561	0.0806134	0.0774318	0.0580924	1	0.0774318	1.34309	-4.11649	0.355143	0.0806134	1.34309	-4.05839	0.355143
XM_011455446.1	LOC105346735	3.29268	8.66e-05	15.2141	0.999547	3.29268	8.54e-05	15.2353	0.999611	3.29268	0.916106	1.84568	0.355143	8.54e-05	8.66e-05	-0.0212235	1	8.66e-05	0.916106	-13.3684	0.999747	8.54e-05	0.916106	-13.3896	0.999751
XM_011443752.1	LOC105338572	0.265179	2.95388	-3.47757	0.080139	0.265179	5.7024	-4.42653	0.00300772	0.265179	0.527941	-0.993408	0.660192	5.7024	2.95388	0.948959	0.511155	2.95388	0.527941	2.48416	0.355143	5.7024	0.527941	3.43312	0.0369962
XM_011444616.1	LOC105339183	0	0.410858	#NAME?	0.355143	0	0	0	1	0	0	0	1	0	0.410858	#NAME?	0.355143	0.410858	0	inf	0.355143	0	0	0	1
XM_011444622.1	LOC105339183	3.33946	3.77799	-0.178007	0.943813	3.33946	0.734138	2.18549	0.355143	3.33946	1.50297	1.1518	0.355143	0.734138	3.77799	-2.3635	0.3263	3.77799	1.50297	1.32981	0.355143	0.734138	1.50297	-1.03369	0.542297
XM_011444621.1	LOC105339183	0.166821	0.638505	-1.9364	0.355143	0.166821	2.70217	-4.01775	0.0283102	0.166821	1.77796	-3.41385	0.131302	2.70217	0.638505	2.08135	0.355143	0.638505	1.77796	-1.47745	0.355143	2.70217	1.77796	0.603896	0.738437
XM_011444618.1	LOC105339183	0	0	0	1	0	0.000242431	#NAME?	1	0	0	0	1	0.000242431	0	inf	1	0	0	0	1	0.000242431	0	inf	1
XM_011444620.1	LOC105339183	2.27533	2.154	0.0790605	0.981234	2.27533	4.1391	-0.863241	0.495613	2.27533	3.44634	-0.598989	0.696829	4.1391	2.154	0.942302	0.460624	2.154	3.44634	-0.67805	0.646404	4.1391	3.44634	0.264252	0.906545
XM_011444619.1	LOC105339183	4.94882	5.52467	-0.158804	0.943823	4.94882	2.90878	0.766672	0.529939	4.94882	3.4219	0.532288	0.708257	2.90878	5.52467	-0.925476	0.425022	5.52467	3.4219	0.691092	0.583406	2.90878	3.4219	-0.234384	0.924543
XM_011444617.1	LOC105339183	2.11791	1.04836	1.0145	0.498531	2.11791	1.51304	0.485191	0.823535	2.11791	1.4884	0.508877	0.801507	1.51304	1.04836	0.529306	0.828965	1.04836	1.4884	-0.50562	0.834091	1.51304	1.4884	0.0236856	0.997391
XM_011444623.1	LOC105339183	8.70401	7.99863	0.121927	0.955232	8.70401	9.55771	-0.134984	0.94938	8.70401	9.13541	-0.0697884	0.976948	9.55771	7.99863	0.256911	0.889985	7.99863	9.13541	-0.191715	0.926578	9.55771	9.13541	0.0651957	0.979827
XM_011430949.1	LOC105329629	0	1.80686	#NAME?	0.355143	0	9.51609	#NAME?	0.12647	0	0.0326925	#NAME?	1	9.51609	1.80686	2.39689	0.212057	1.80686	0.0326925	5.78838	0.0331722	9.51609	0.0326925	8.18527	5.15e-05
XM_011452744.1	LOC105344845	209.08	834.203	-1.99634	0.00563737	209.08	190.974	0.130684	0.940637	209.08	827.885	-1.98537	0.00601142	190.974	834.203	-2.12703	0.00362742	834.203	827.885	0.010968	0.99773	190.974	827.885	-2.11606	0.00387911
XM_011437612.1	LOC105334246	0.685156	2.07181	-1.59639	0.355143	0.685156	2.07363	-1.59766	0.355143	0.685156	1.82486	-1.41328	0.362789	2.07363	2.07181	0.00126903	0.999913	2.07181	1.82486	0.183106	0.956466	2.07363	1.82486	0.184375	0.956267
XM_011437613.1	LOC105334246	0.00521374	0.335667	-6.00857	1	0.00521374	0.113332	-4.44209	1	0.00521374	5.4243	-10.0229	0.355143	0.113332	0.335667	-1.56648	1	0.335667	5.4243	-4.01433	0.0293536	0.113332	5.4243	-5.58081	0.0172852
XM_011437614.1	LOC105334246	3.84653	0.00043837	13.0991	0.965464	3.84653	4.24e-05	16.4703	0.998673	3.84653	0.00038248	13.2959	0.966201	4.24e-05	0.00043837	-3.37118	1	0.00043837	0.00038248	0.196766	1	4.24e-05	0.00038248	-3.17441	1
XM_011451506.1	LOC105343962	1.69992	0.242724	2.80808	0.355143	1.69992	2.1549	-0.342153	0.911817	1.69992	0.0441612	5.26655	0.0791366	2.1549	0.242724	3.15023	0.319566	0.242724	0.0441612	2.45846	1	2.1549	0.0441612	5.6087	0.0462479
XM_011418843.1	LOC105320778	3.28301	2.29727	0.515096	0.776021	3.28301	3.18814	0.042305	0.991503	3.28301	4.79361	-0.546095	0.713441	3.18814	2.29727	0.472791	0.815674	2.29727	4.79361	-1.06119	0.376764	3.18814	4.79361	-0.5884	0.704742
XM_011418839.1	LOC105320778	1.53713	3.53779	-1.20261	0.355143	1.53713	1.8948	-0.301807	0.918219	1.53713	1.10505	0.47613	0.850442	1.8948	3.53779	-0.9008	0.555687	3.53779	1.10505	1.67874	0.355143	1.8948	1.10505	0.777937	0.698323
XM_011418840.1	LOC105320778	1.10567	0.201851	2.45355	0.355143	1.10567	0.542703	1.02668	0.568767	1.10567	0.629061	0.813648	0.68372	0.542703	0.201851	1.42687	0.494484	0.201851	0.629061	-1.63991	0.39669	0.542703	0.629061	-0.213037	0.954699
XM_011418844.1	LOC105320778	1.48035	0	inf	0.355143	1.48035	1.27991	0.209902	0.95151	1.48035	10.2224	-2.78773	0.0363201	1.27991	0	inf	0.355143	0	10.2224	#NAME?	0.0351199	1.27991	10.2224	-2.99763	0.0398202
XM_011418842.1	LOC105320778	13.1064	10.5054	0.319135	0.814471	13.1064	14.1709	-0.112666	0.952406	13.1064	14.415	-0.137305	0.939299	14.1709	10.5054	0.431801	0.715079	10.5054	14.415	-0.45644	0.688788	14.1709	14.415	-0.0246391	0.993901
XM_011435995.1	LOC105333154	13.8279	6.6888	1.04776	0.355143	13.8279	25.9028	-0.905525	0.355143	13.8279	41.6289	-1.59001	0.143385	25.9028	6.6888	1.95329	0.104416	6.6888	41.6289	-2.63777	0.00261772	25.9028	41.6289	-0.68448	0.39461
XM_011441683.1	LOC105337112	72.0919	44.083	0.709615	0.355143	72.0919	42.3703	0.766783	0.355143	72.0919	17.3915	2.05145	0.00648372	42.3703	44.083	-0.0571683	0.976468	44.083	17.3915	1.34184	0.292743	42.3703	17.3915	1.28467	0.351446
XM_011453898.1	LOC105345667	0	0	0	1	0	0	0	1	0	0	0	1	0	0	0	1	0	0	0	1	0	0	0	1
XM_011453926.1	LOC105345667	2.36122	1.68516	0.486645	0.678977	2.36122	1.28153	0.88167	0.355143	2.36122	1.05044	1.16854	0.355143	1.28153	1.68516	-0.395025	0.791184	1.68516	1.05044	0.681898	0.538021	1.28153	1.05044	0.286873	0.875908
XM_011453947.1	LOC105345667	0.42816	0.00278189	7.26594	0.0616987	0.42816	0.00052281	9.67765	0.464534	0.42816	0	inf	0.179895	0.00052281	0.00278189	-2.41171	1	0.00278189	0	inf	1	0.00052281	0	inf	1
XM_011453917.1	LOC105345667	0	0	0	1	0	0	0	1	0	0	0	1	0	0	0	1	0	0	0	1	0	0	0	1
XM_011453892.1	LOC105345667	0	0	0	1	0	0	0	1	0	0	0	1	0	0	0	1	0	0	0	1	0	0	0	1
XM_011453907.1	LOC105345667	4.41183	5.41195	-0.294769	0.8102	4.41183	7.22123	-0.710867	0.355143	4.41183	4.83797	-0.133024	0.93736	7.22123	5.41195	0.416098	0.67896	5.41195	4.83797	0.161745	0.923308	7.22123	4.83797	0.577843	0.485097
XM_011453937.1	LOC105345667	0.000454923	0	inf	1	0.000454923	0	inf	1	0.000454923	0	inf	1	0	0	0	1	0	0	0	1	0	0	0	1
XM_011453955.1	LOC105345667	1.47793	0.00473436	8.2862	0.00101381	1.47793	0.00074226	10.9594	0.355143	1.47793	0	inf	0.0348969	0.00074226	0.00473436	-2.67317	1	0.00473436	0	inf	1	0.00074226	0	inf	1
XM_011453977.1	LOC105345667	13.8021	10.406	0.407474	0.649385	13.8021	9.21249	0.583229	0.44283	13.8021	10.1026	0.450171	0.588637	9.21249	10.406	-0.175755	0.904224	10.406	10.1026	0.0426972	0.983114	9.21249	10.1026	-0.133058	0.933702
XM_011453965.1	LOC105345667	4.0947	6.15335	-0.587612	0.476172	4.0947	6.47617	-0.661382	0.394815	4.0947	5.81755	-0.506654	0.564949	6.47617	6.15335	0.0737694	0.968056	6.15335	5.81755	0.0809588	0.964003	6.47617	5.81755	0.154728	0.923851
XM_011446194.1	LOC105340237	3.07533	4.76441	-0.631556	0.725827	3.07533	35.2343	-3.51816	0.000272041	3.07533	5.39988	-0.812185	0.571243	35.2343	4.76441	2.88661	0.00936468	4.76441	5.39988	-0.180629	0.948951	35.2343	5.39988	2.70598	0.0087462
XM_011446193.1	LOC105340237	31.9777	25.072	0.35099	0.786053	31.9777	23.5597	0.440748	0.704528	31.9777	22.1889	0.52723	0.606088	23.5597	25.072	-0.0897583	0.967351	25.072	22.1889	0.17624	0.927788	23.5597	22.1889	0.0864822	0.969075
XM_011446192.1	LOC105340237	31.5441	50.3835	-0.675582	0.412414	31.5441	37.1341	-0.235376	0.876583	31.5441	22.0757	0.514913	0.618602	37.1341	50.3835	-0.440206	0.675868	50.3835	22.0757	1.1905	0.355143	37.1341	22.0757	0.750289	0.385557
XM_011431931.1	LOC105330312	31.8466	44.4384	-0.480667	0.764004	31.8466	0	inf	0.12647	31.8466	0.158502	7.6505	0.000252982	0	44.4384	#NAME?	0.11861	44.4384	0.158502	8.13116	5.89e-05	0	0.158502	#NAME?	1
XM_011426967.1	LOC105326779	1.4915	1.55169	-0.0570696	0.990903	1.4915	2.53231	-0.763689	0.674679	1.4915	2.01556	-0.43441	0.858141	2.53231	1.55169	0.706619	0.733149	1.55169	2.01556	-0.37734	0.893635	2.53231	2.01556	0.329279	0.904307
XM_011426960.1	LOC105326779	11.3976	9.80008	0.21787	0.911553	11.3976	1.01662	3.48688	0.00584026	11.3976	3.3457	1.76836	0.355143	1.01662	9.80008	-3.26901	0.0186103	9.80008	3.3457	1.55049	0.355143	1.01662	3.3457	-1.71852	0.355143
XM_011448531.1	LOC105341807	12.0821	9.77045	0.306371	0.793502	12.0821	12.1767	-0.0112497	0.997929	12.0821	8.61246	0.48837	0.582922	12.1767	9.77045	0.317621	0.788225	9.77045	8.61246	0.181999	0.908596	12.1767	8.61246	0.49962	0.581074
XM_011448528.1	LOC105341807	8.19337	8.54104	-0.0599547	0.976081	8.19337	9.86956	-0.268529	0.833948	8.19337	7.30582	0.165411	0.919537	9.86956	8.54104	0.208575	0.886188	8.54104	7.30582	0.225366	0.873984	9.86956	7.30582	0.433941	0.663464
XM_011448529.1	LOC105341807	1.44416	0.153007	3.23856	0.0398202	1.44416	0.084435	4.09625	0.0106613	1.44416	0.305065	2.24304	0.316789	0.084435	0.153007	-0.857683	1	0.153007	0.305065	-0.995521	1	0.084435	0.305065	-1.8532	1
XM_011448527.1	LOC105341807	0.000914299	0.462942	-8.98395	0.355143	0.000914299	0.677027	-9.53233	0.355143	0.000914299	2.2316	-11.2531	0.355143	0.677027	0.462942	0.54838	0.795201	0.462942	2.2316	-2.26917	0.18501	0.677027	2.2316	-1.72079	0.355143
XM_011448526.1	LOC105341807	2.60904	5.67466	-1.12101	0.355143	2.60904	5.66107	-1.11755	0.355143	2.60904	4.32178	-0.728106	0.439086	5.66107	5.67466	-0.00345874	0.999879	5.67466	4.32178	0.392906	0.74993	5.66107	4.32178	0.389447	0.748505
XM_011448530.1	LOC105341807	2.83984	1.42357	0.9963	0.355143	2.83984	1.90077	0.57923	0.63648	2.83984	1.96491	0.531347	0.659115	1.90077	1.42357	0.41707	0.806395	1.42357	1.96491	-0.464953	0.759406	1.90077	1.96491	-0.0478825	0.988065
XM_011430661.1	LOC105329418	20.5865	11.1376	0.886262	0.355143	20.5865	13.0137	0.66167	0.360351	20.5865	17.0186	0.27459	0.810569	13.0137	11.1376	0.224592	0.871813	11.1376	17.0186	-0.611672	0.444284	13.0137	17.0186	-0.38708	0.696579
XM_011430663.1	LOC105329418	1.42103	0.528095	1.42807	0.355143	1.42103	1.36244	0.0607444	0.985155	1.42103	0.986767	0.526154	0.74392	1.36244	0.528095	1.36732	0.355143	0.528095	0.986767	-0.901912	0.551328	1.36244	0.986767	0.46541	0.804559
XM_011430664.1	LOC105329418	3.61727	0.077655	5.54168	8.3e-05	3.61727	0.184149	4.29596	0.000394667	3.61727	2.97456	0.282224	0.860852	0.184149	0.077655	1.24572	1	0.077655	2.97456	-5.25945	0.000396059	0.184149	2.97456	-4.01373	0.0021021
XM_011430665.1	LOC105329418	13.7738	8.7194	0.659623	0.402805	13.7738	9.89603	0.477001	0.598297	13.7738	10.6534	0.370615	0.719139	9.89603	8.7194	0.182622	0.910269	8.7194	10.6534	-0.289008	0.821003	9.89603	10.6534	-0.106386	0.952274
XM_011435684.1	LOC105332939	7.45316	66.2033	-3.15098	0.00273463	7.45316	21.2888	-1.51417	0.355143	7.45316	12.5565	-0.752512	0.627183	21.2888	66.2033	-1.63681	0.350619	66.2033	12.5565	2.39847	0.0468062	21.2888	12.5565	0.761657	0.574709
XM_011424110.1	LOC105324874	0.804378	2.86e-06	18.1032	0.999879	0.804378	0.0477172	4.07529	0.0721393	0.804378	0.0143156	5.81221	0.021603	0.0477172	2.86e-06	14.0279	1	2.86e-06	0.0143156	-12.291	1	0.0477172	0.0143156	1.73692	1
XM_011424147.1	LOC105324874	0.94234	0.116315	3.01821	0.207111	0.94234	0.0317883	4.88968	0.0676443	0.94234	0	inf	0.284495	0.0317883	0.116315	-1.87147	1	0.116315	0	inf	1	0.0317883	0	inf	1
XM_011424117.1	LOC105324874	0.479966	0.0804744	2.57633	0.355143	0.479966	0	inf	0.355143	0.479966	0.0143156	5.06727	0.0888412	0	0.0804744	#NAME?	1	0.0804744	0.0143156	2.49094	1	0	0.0143156	#NAME?	1
XM_011424126.1	LOC105324874	0.0437398	0	inf	1	0.0437398	3.3e-06	13.693	1	0.0437398	0.0143156	1.61136	1	3.3e-06	0	inf	1	0	0.0143156	#NAME?	1	3.3e-06	0.0143156	-12.0817	1
XM_011424135.1	LOC105324874	0	2.86e-06	#NAME?	1	0	0.0477172	#NAME?	1	0	0.0143156	#NAME?	1	0.0477172	2.86e-06	14.0279	1	2.86e-06	0.0143156	-12.291	1	0.0477172	0.0143156	1.73692	1
XM_011424143.1	LOC105324874	0.479966	0.0804744	2.57633	0.355143	0.479966	0	inf	0.355143	0.479966	0.0143156	5.06727	0.0888412	0	0.0804744	#NAME?	1	0.0804744	0.0143156	2.49094	1	0	0.0143156	#NAME?	1
XM_011424101.1	LOC105324874	4.84e-05	2.86e-06	4.08364	1	4.84e-05	0.0477172	-9.94426	1	4.84e-05	0.0143156	-8.20733	1	0.0477172	2.86e-06	14.0279	1	2.86e-06	0.0143156	-12.291	1	0.0477172	0.0143156	1.73692	1
XM_011434196.1	LOC105331837	13.7735	0.867768	3.98845	0.000160116	13.7735	0.124297	6.79197	2.03e-08	13.7735	1.57266	3.13062	0.0032897	0.124297	0.867768	-2.80352	0.355143	0.867768	1.57266	-0.857825	0.620636	0.124297	1.57266	-3.66135	0.0769598
XM_011415239.1	LOC105318243	0	0	0	1	0	0	0	1	0	0.15994	#NAME?	1	0	0	0	1	0	0.15994	#NAME?	1	0	0.15994	#NAME?	1
XM_011415230.1	LOC105318243	0	0	0	1	0	0.158735	#NAME?	1	0	0	0	1	0.158735	0	inf	1	0	0	0	1	0.158735	0	inf	1
XM_011415227.1	LOC105318243	0	0.182516	#NAME?	1	0	0	0	1	0	0.595822	#NAME?	0.355143	0	0.182516	#NAME?	1	0.182516	0.595822	-1.70686	0.355143	0	0.595822	#NAME?	0.355143
XM_011415241.1	LOC105318243	0.226113	0	inf	1	0.226113	0.768182	-1.7644	0.355143	0.226113	0.0606704	1.89798	1	0.768182	0	inf	0.355143	0	0.0606704	#NAME?	1	0.768182	0.0606704	3.66238	0.355143
XM_011415245.1	LOC105318243	0	0	0	1	0	0	0	1	0	0	0	1	0	0	0	1	0	0	0	1	0	0	0	1
XM_011415226.1	LOC105318243	0	0.171911	#NAME?	1	0	0.275152	#NAME?	1	0	0.583626	#NAME?	0.355143	0.275152	0.171911	0.678561	1	0.171911	0.583626	-1.76338	0.355143	0.275152	0.583626	-1.08482	0.595412
XM_011415223.1	LOC105318243	0	0	0	1	0	0	0	1	0	0	0	1	0	0	0	1	0	0	0	1	0	0	0	1
XM_011415252.1	LOC105318243	9.85617	9.73551	0.0177701	0.996602	9.85617	5.82153	0.759629	0.447181	9.85617	28.1434	-1.5137	0.186131	5.82153	9.73551	-0.741859	0.475301	9.73551	28.1434	-1.53147	0.197251	5.82153	28.1434	-2.27333	0.0137249
XM_011415231.1	LOC105318243	1.09668	0.20324	2.43189	0.355143	1.09668	0	inf	0.355143	1.09668	0	inf	0.355143	0	0.20324	#NAME?	1	0.20324	0	inf	1	0	0	0	1
XM_011415244.1	LOC105318243	0	0.755916	#NAME?	0.355143	0	0	0	1	0	0	0	1	0	0.755916	#NAME?	0.355143	0.755916	0	inf	0.355143	0	0	0	1
XM_011415249.1	LOC105318243	0.000878591	5.44269	-12.5968	0.713618	0.000878591	17.5107	-14.2827	0.654976	0.000878591	14.3631	-13.9968	0.665293	17.5107	5.44269	1.68584	0.232085	5.44269	14.3631	-1.39998	0.355143	17.5107	14.3631	0.285866	0.838566
XM_011415248.1	LOC105318243	0	0	0	1	0	0	0	1	0	4.42198	#NAME?	0.0856189	0	0	0	1	0	4.42198	#NAME?	0.0856189	0	4.42198	#NAME?	0.0856189
XM_011415234.1	LOC105318243	0.432242	0.370018	0.224245	0.953053	0.432242	0.326892	0.403026	0.905474	0.432242	0.357558	0.273661	0.939987	0.326892	0.370018	-0.178781	1	0.370018	0.357558	0.0494162	0.994147	0.326892	0.357558	-0.129365	0.977559
XM_011415236.1	LOC105318243	0.677885	0.485425	0.481791	0.867889	0.677885	1.38726	-1.03312	0.550041	0.677885	0.786634	-0.214651	0.952816	1.38726	0.485425	1.51491	0.355143	0.485425	0.786634	-0.696442	0.774712	1.38726	0.786634	0.818473	0.685851
XM_011415225.1	LOC105318243	1.19147	0.608099	0.970368	0.569042	1.19147	0.42445	1.48908	0.355143	1.19147	0.462512	1.36518	0.355143	0.42445	0.608099	-0.51871	0.856631	0.608099	0.462512	0.394815	0.901166	0.42445	0.462512	-0.123895	0.977413
XM_011415229.1	LOC105318243	0	0.0910776	#NAME?	1	0	0	0	1	0	0	0	1	0	0.0910776	#NAME?	1	0.0910776	0	inf	1	0	0	0	1
XM_011415237.1	LOC105318243	0.461522	0.638297	-0.467831	0.869589	0.461522	5.6241	-3.60715	0.00529006	0.461522	1.63165	-1.82186	0.355143	5.6241	0.638297	3.13932	0.0287018	0.638297	1.63165	-1.35403	0.355143	5.6241	1.63165	1.78529	0.355143
XM_011415232.1	LOC105318243	0	0	0	1	0	0	0	1	0	0	0	1	0	0	0	1	0	0	0	1	0	0	0	1
XM_011415250.1	LOC105318243	15.1204	11.3956	0.408013	0.726888	15.1204	5.47889	1.46454	0.355143	15.1204	4.44072	1.76763	0.168117	5.47889	11.3956	-1.05653	0.355143	11.3956	4.44072	1.35961	0.355143	5.47889	4.44072	0.303088	0.87239
XM_011415240.1	LOC105318243	3.42083	0.586363	2.54448	0.19389	3.42083	1.05304	1.69978	0.355143	3.42083	0.61386	2.47837	0.199577	1.05304	0.586363	0.844701	0.680031	0.586363	0.61386	-0.0661147	0.989705	1.05304	0.61386	0.778586	0.709702
XM_011415247.1	LOC105318243	3.82525	0	inf	0.0958638	3.82525	0.607387	2.65487	0.150848	3.82525	0.242786	3.9778	0.0115824	0.607387	0	inf	0.355143	0	0.242786	#NAME?	1	0.607387	0.242786	1.32293	0.489987
XM_011415224.1	LOC105318243	0.972975	0.282414	1.78459	0.355143	0.972975	0	inf	0.355143	0.972975	0	inf	0.355143	0	0.282414	#NAME?	1	0.282414	0	inf	1	0	0	0	1
XM_011415228.1	LOC105318243	0.114683	0	inf	1	0.114683	0.164189	-0.517703	1	0.114683	0.140358	-0.291455	1	0.164189	0	inf	1	0	0.140358	#NAME?	1	0.164189	0.140358	0.226248	1
XM_011415235.1	LOC105318243	0.615338	0.463513	0.408768	0.899035	0.615338	0.767902	-0.319544	0.929061	0.615338	0.611881	0.00812742	0.999879	0.767902	0.463513	0.728312	0.767798	0.463513	0.611881	-0.400641	0.89907	0.767902	0.611881	0.327671	0.925126
XM_011415243.1	LOC105318243	0	0	0	1	0	0	0	1	0	0	0	1	0	0	0	1	0	0	0	1	0	0	0	1
XM_011415251.1	LOC105318243	11.2205	21.0367	-0.906774	0.355143	11.2205	14.7179	-0.391432	0.746423	11.2205	14.8759	-0.406842	0.728735	14.7179	21.0367	-0.515343	0.600766	21.0367	14.8759	0.499932	0.61586	14.7179	14.8759	-0.0154107	0.997062
XM_011415246.1	LOC105318243	0	0	0	1	0	0.0135027	#NAME?	1	0	0.0120863	#NAME?	1	0.0135027	0	inf	1	0	0.0120863	#NAME?	1	0.0135027	0.0120863	0.159875	1
XM_011415242.1	LOC105318243	3.29955	0.889765	1.89077	0.355143	3.29955	1.2894	1.35557	0.355143	3.29955	0.456412	2.85386	0.10502	1.2894	0.889765	0.535203	0.833256	0.889765	0.456412	0.963088	0.637364	1.2894	0.456412	1.49829	0.355143
XM_011415238.1	LOC105318243	0.444614	0.24212	0.87683	0.717739	0.444614	0.125443	1.82553	0.370458	0.444614	0	inf	0.355143	0.125443	0.24212	-0.948697	1	0.24212	0	inf	1	0.125443	0	inf	1
XM_011430788.1	LOC105329509	12.5306	10.7255	0.224405	0.918273	12.5306	9.09755	0.461901	0.77813	12.5306	2.18097	2.52241	0.188882	9.09755	10.7255	-0.237496	0.922647	10.7255	2.18097	2.29801	0.33859	9.09755	2.18097	2.06051	0.355143
XM_011430789.1	LOC105329509	0.473874	3.82505	-3.0129	0.266933	0.473874	5.17888	-3.45007	0.115461	0.473874	8.96274	-4.24137	0.00962658	5.17888	3.82505	0.437162	0.855938	3.82505	8.96274	-1.22846	0.355143	5.17888	8.96274	-0.7913	0.591221
XM_011456706.1	LOC105347561	16.4274	30.7058	-0.902405	0.355143	16.4274	30.4085	-0.888366	0.355143	16.4274	25.7598	-0.649014	0.386809	30.4085	30.7058	-0.0140396	0.996867	30.7058	25.7598	0.253392	0.838465	30.4085	25.7598	0.239352	0.849274
XM_011456703.1	LOC105347561	0	0.0692883	#NAME?	1	0	2.2429	#NAME?	0.213663	0	3.05053	#NAME?	0.0992833	2.2429	0.0692883	5.01661	0.0373088	0.0692883	3.05053	-5.46031	0.0116293	2.2429	3.05053	-0.443697	0.803926
XM_011456704.1	LOC105347561	45.6297	31.3822	0.540025	0.487303	45.6297	29.2826	0.639931	0.372804	45.6297	28.7748	0.665168	0.355143	29.2826	31.3822	-0.0999064	0.952793	31.3822	28.7748	0.125142	0.93854	29.2826	28.7748	0.025236	0.992263
XM_011417927.1	LOC105320121	0.0895226	2.05829	-4.52305	0.0042168	0.0895226	0.791262	-3.14383	0.218431	0.0895226	0.360702	-2.01048	0.355143	0.791262	2.05829	-1.37922	0.355143	2.05829	0.360702	2.51257	0.260743	0.791262	0.360702	1.13335	0.497273
XM_011434866.1	LOC105332312	5.17745	3.63844	0.50892	0.78471	5.17745	5.41922	-0.0658442	0.984138	5.17745	1.05087	2.30065	0.327788	5.41922	3.63844	0.574764	0.751085	3.63844	1.05087	1.79173	0.355143	5.41922	1.05087	2.3665	0.319926
XM_011434863.1	LOC105332312	7.18361	4.64221	0.629896	0.61791	7.18361	1.75203	2.03568	0.306729	7.18361	0	inf	0.0404083	1.75203	4.64221	-1.40579	0.355143	4.64221	0	inf	0.148594	1.75203	0	inf	0.355143
XM_011434864.1	LOC105332312	1.18235	6.02045	-2.34821	0.193251	1.18235	6.03446	-2.35156	0.195219	1.18235	11.0934	-3.22997	0.00636017	6.03446	6.02045	0.00335374	0.999879	6.02045	11.0934	-0.88176	0.362805	6.03446	11.0934	-0.878406	0.369615
XM_011438447.1	LOC105334847	677.779	197.321	1.78027	0.012057	677.779	293.92	1.20539	0.258001	677.779	454.511	0.576502	0.406784	293.92	197.321	0.574877	0.43427	197.321	454.511	-1.20377	0.275013	293.92	454.511	-0.628892	0.355143
XM_011448738.1	LOC105341972	3.28997	12.2969	-1.90215	0.355143	3.28997	1.49728	1.13573	0.510653	3.28997	1.10507	1.57394	0.355143	1.49728	12.2969	-3.03788	0.0949119	12.2969	1.10507	3.47608	0.0340018	1.49728	1.10507	0.438205	0.89221
XM_011434384.1	LOC105331979	148.076	57.8381	1.35625	0.347621	148.076	104.008	0.509644	0.579343	148.076	0.331872	8.8015	4.65e-11	104.008	57.8381	0.846604	0.355143	57.8381	0.331872	7.44525	1.95e-07	104.008	0.331872	8.29185	1.47e-09
XM_011455177.1	LOC105346550	0.716365	1.89084	-1.40026	0.413112	0.716365	6.55859	-3.19462	0.0947414	0.716365	2.69751	-1.91286	0.355143	6.55859	1.89084	1.79436	0.355143	1.89084	2.69751	-0.512601	0.847635	6.55859	2.69751	1.28176	0.363072
XM_011455176.1	LOC105346550	10.7562	6.28344	0.775546	0.539623	10.7562	1.18331	3.18427	0.0351046	10.7562	7.43568	0.532635	0.722758	1.18331	6.28344	-2.40872	0.336311	6.28344	7.43568	-0.242911	0.925519	1.18331	7.43568	-2.65163	0.198259
XM_011416991.1	LOC105319445	1.19192	1.11138	0.100945	0.967045	1.19192	0.431706	1.46517	0.355143	1.19192	0.442004	1.43116	0.355143	0.431706	1.11138	-1.36423	0.355143	1.11138	0.442004	1.33021	0.355143	0.431706	0.442004	-0.0340114	0.994927
XM_011416990.1	LOC105319445	0.172231	0.0742457	1.21396	1	0.172231	0.204158	-0.245342	1	0.172231	0.190651	-0.146595	1	0.204158	0.0742457	1.45931	1	0.0742457	0.190651	-1.36056	1	0.204158	0.190651	0.0987473	1
XM_011416989.1	LOC105319445	3.94097	3.12066	0.336698	0.787933	3.94097	2.15998	0.867533	0.355143	3.94097	1.93521	1.02606	0.355143	2.15998	3.12066	-0.530835	0.613988	3.12066	1.93521	0.689361	0.468152	2.15998	1.93521	0.158526	0.936067
XM_011416987.1	LOC105319445	0.00169428	0.000335626	2.33575	1	0.00169428	1.25096	-9.52814	0.0375887	0.00169428	0.6197	-8.51475	0.102799	1.25096	0.000335626	11.8639	0.63355	0.000335626	0.6197	-10.8505	0.678914	1.25096	0.6197	1.01339	0.355143
XM_011416988.1	LOC105319445	6.99e-05	0	inf	1	6.99e-05	0.116202	-10.6997	1	6.99e-05	0.0597266	-9.73952	1	0.116202	0	inf	1	0	0.0597266	#NAME?	1	0.116202	0.0597266	0.960193	1
XM_011443353.1	LOC105338298	1.03115	0.0876544	3.55628	0.166464	1.03115	1.02076	0.0146007	0.999256	1.03115	0.884234	0.221751	0.949161	1.02076	0.0876544	3.54168	0.211226	0.0876544	0.884234	-3.33453	0.273904	1.02076	0.884234	0.20715	0.955675
XM_011443354.1	LOC105338298	0.214501	0	inf	1	0.214501	3.68279	-4.10174	0.0739505	0.214501	0.413769	-0.94784	0.760281	3.68279	0	inf	0.355143	0	0.413769	#NAME?	0.355143	3.68279	0.413769	3.1539	0.190455
XM_011443355.1	LOC105338298	1.67007	0.140474	3.57154	0.218246	1.67007	4.27634	-1.35647	0.355143	1.67007	1.40966	0.244569	0.940096	4.27634	0.140474	4.928	0.0110838	0.140474	1.40966	-3.32697	0.319228	4.27634	1.40966	1.60104	0.355143
XM_011418263.1	LOC105320350	0.253072	7.04e-05	11.8118	1	0.253072	12.2685	-5.59927	0.000170994	0.253072	6.01e-05	12.0407	1	12.2685	7.04e-05	17.411	0.999243	7.04e-05	6.01e-05	0.228965	1	12.2685	6.01e-05	17.64	0.999345
XM_011418262.1	LOC105320350	0	1.44519	#NAME?	0.355143	0	2.18235	#NAME?	0.355143	0	2.17197	#NAME?	0.355143	2.18235	1.44519	0.594621	0.821021	1.44519	2.17197	-0.587743	0.814079	2.18235	2.17197	0.0068785	0.999879
XM_011446618.1	LOC105340520	0	1.6541	#NAME?	0.140913	0	0	0	1	0	0	0	1	0	1.6541	#NAME?	0.140913	1.6541	0	inf	0.140913	0	0	0	1
XM_011446621.1	LOC105340520	1.05458	1.60318	-0.604275	0.702703	1.05458	0.568267	0.892024	0.56704	1.05458	0.413186	1.3518	0.355143	0.568267	1.60318	-1.4963	0.355143	1.60318	0.413186	1.95608	0.355143	0.568267	0.413186	0.459777	0.86719
XM_011446620.1	LOC105340520	1.80788	2.48349	-0.458069	0.760444	1.80788	2.33396	-0.368476	0.832351	1.80788	2.45671	-0.442428	0.765243	2.33396	2.48349	-0.0895926	0.973189	2.48349	2.45671	0.015641	0.997773	2.33396	2.45671	-0.0739516	0.978344
XM_011446619.1	LOC105340520	4.3998	0.402996	3.4486	0.00843534	4.3998	3.12801	0.492193	0.684501	4.3998	2.54324	0.790767	0.395849	3.12801	0.402996	2.95641	0.062321	0.402996	2.54324	-2.65783	0.136314	3.12801	2.54324	0.298575	0.86323
XM_011426401.1	LOC105326391	0.166611	0.259817	-0.641013	1	0.166611	0.764001	-2.19709	0.355143	0.166611	8.90427	-5.73994	2.29e-07	0.764001	0.259817	1.55608	0.355143	0.259817	8.90427	-5.09893	6.02e-06	0.764001	8.90427	-3.54285	0.00267968
XM_011414627.1	LOC105317855	0.29752	0	inf	0.355143	0.29752	0	inf	0.355143	0.29752	0.110445	1.42965	0.488728	0	0	0	1	0	0.110445	#NAME?	1	0	0.110445	#NAME?	1
XM_011414629.1	LOC105317855	0	0	0	1	0	0	0	1	0	0	0	1	0	0	0	1	0	0	0	1	0	0	0	1
XM_011414631.1	LOC105317855	0.109595	0	inf	1	0.109595	0	inf	1	0.109595	0	inf	1	0	0	0	1	0	0	0	1	0	0	0	1
XM_011414634.1	LOC105317855	0	0	0	1	0	0	0	1	0	0	0	1	0	0	0	1	0	0	0	1	0	0	0	1
XM_011414635.1	LOC105317855	0.107824	0	inf	1	0.107824	0	inf	1	0.107824	1.12606	-3.38454	0.180428	0	0	0	1	0	1.12606	#NAME?	0.355143	0	1.12606	#NAME?	0.355143
XM_011414630.1	LOC105317855	0	0	0	1	0	0	0	1	0	0.0264274	#NAME?	1	0	0	0	1	0	0.0264274	#NAME?	1	0	0.0264274	#NAME?	1
XM_011414637.1	LOC105317855	0	2.24e-05	#NAME?	1	0	0	0	1	0	0	0	1	0	2.24e-05	#NAME?	1	2.24e-05	0	inf	1	0	0	0	1
XM_011414625.1	LOC105317855	0	0	0	1	0	0	0	1	0	0	0	1	0	0	0	1	0	0	0	1	0	0	0	1
XM_011414638.1	LOC105317855	0.174139	0.224839	-0.368656	1	0.174139	1.41944	-3.02702	0.195441	0.174139	0	inf	1	1.41944	0.224839	2.65836	0.293008	0.224839	0	inf	1	1.41944	0	inf	0.34488
XM_011414636.1	LOC105317855	0.905456	0	inf	0.355143	0.905456	0	inf	0.355143	0.905456	0.105517	3.10116	0.355143	0	0	0	1	0	0.105517	#NAME?	1	0	0.105517	#NAME?	1
XM_011414633.1	LOC105317855	0.321472	0	inf	0.355143	0.321472	0	inf	0.355143	0.321472	0	inf	0.355143	0	0	0	1	0	0	0	1	0	0	0	1
XM_011414626.1	LOC105317855	1.59784	0.194821	3.0359	0.117195	1.59784	2.53196	-0.664129	0.665729	1.59784	0.831867	0.941698	0.525586	2.53196	0.194821	3.70003	0.0166264	0.194821	0.831867	-2.0942	0.355143	2.53196	0.831867	1.60583	0.355143
XM_011414628.1	LOC105317855	0	0	0	1	0	0	0	1	0	0	0	1	0	0	0	1	0	0	0	1	0	0	0	1
XM_011426572.1	LOC105326502	4.3491	15.1801	-1.80339	0.355143	4.3491	4.61461	-0.0854937	0.980801	4.3491	0.665722	2.70772	0.287835	4.61461	15.1801	-1.7179	0.355143	15.1801	0.665722	4.51112	0.000833967	4.61461	0.665722	2.79322	0.273383
XM_011426571.1	LOC105326502	5.6369	3.57712	0.656105	0.704584	5.6369	7.91193	-0.489127	0.789595	5.6369	7.52388	-0.416574	0.830225	7.91193	3.57712	1.14523	0.372046	3.57712	7.52388	-1.07268	0.410066	7.91193	7.52388	0.0725532	0.982226
XM_011426573.1	LOC105326502	0.905564	0.406219	1.15656	0.636837	0.905564	0.351662	1.36463	0.562659	0.905564	0.577062	0.65009	0.826957	0.351662	0.406219	-0.208069	0.971153	0.406219	0.577062	-0.506468	0.90363	0.351662	0.577062	-0.714537	0.848042
XM_011423713.1	LOC105324598	7.56375	11.6269	-0.620288	0.625333	7.56375	6.42795	0.234743	0.921806	7.56375	7.46518	0.0189257	0.997271	6.42795	11.6269	-0.855031	0.472042	11.6269	7.46518	0.639214	0.622834	6.42795	7.46518	-0.215818	0.931787
XM_011423714.1	LOC105324598	0.578908	0.000678433	9.73691	0.975324	0.578908	6.88916	-3.57292	0.046908	0.578908	0.993601	-0.779333	0.768732	6.88916	0.000678433	13.3098	0.963318	0.000678433	0.993601	-10.5162	0.972924	6.88916	0.993601	2.79359	0.188882
XM_011432120.1	LOC105330446	1.49993	0.061444	4.60948	0.0340108	1.49993	0.000678859	11.1095	0.757118	1.49993	0	inf	0.117108	0.000678859	0.061444	-6.50002	1	0.061444	0	inf	1	0.000678859	0	inf	1
XM_011432118.1	LOC105330446	0.000779119	0.861937	-10.1115	0.560849	0.000779119	0.53505	-9.42361	0.60337	0.000779119	0	inf	1	0.53505	0.861937	-0.687907	0.74394	0.861937	0	inf	0.353833	0.53505	0	inf	0.355143
XM_011432119.1	LOC105330446	1.50572	0.890779	0.757316	0.624575	1.50572	0.735699	1.03327	0.438196	1.50572	1.30757	0.203571	0.93587	0.735699	0.890779	-0.275951	0.926555	0.890779	1.30757	-0.553745	0.771342	0.735699	1.30757	-0.829695	0.582201
XM_011432121.1	LOC105330446	0	0.880378	#NAME?	0.350666	0	0.555679	#NAME?	0.355143	0	0.965282	#NAME?	0.256184	0.555679	0.880378	-0.66387	0.755121	0.880378	0.965282	-0.132827	0.967014	0.555679	0.965282	-0.796698	0.658776
XM_011426201.1	LOC105326267	1.00031	4.39459	-2.13527	0.156455	1.00031	5.93259	-2.56821	0.0285632	1.00031	3.57901	-1.83911	0.326275	5.93259	4.39459	0.432935	0.742227	4.39459	3.57901	0.296169	0.860682	5.93259	3.57901	0.729103	0.463361
XM_011426196.1	LOC105326267	23.2422	13.9011	0.741547	0.355143	23.2422	15.9027	0.547472	0.498093	23.2422	9.00298	1.36827	0.23957	15.9027	13.9011	0.194075	0.898594	13.9011	9.00298	0.626723	0.465382	15.9027	9.00298	0.820798	0.355143
XM_011426199.1	LOC105326267	5.28223	7.17137	-0.441103	0.699022	5.28223	7.08819	-0.424271	0.717777	5.28223	6.9943	-0.405034	0.729505	7.08819	7.17137	-0.0168325	0.996732	7.17137	6.9943	0.0360686	0.989392	7.08819	6.9943	0.0192361	0.99595
XM_011426200.1	LOC105326267	7.97168	8.63459	-0.115243	0.951496	7.97168	11.1577	-0.485081	0.629056	7.97168	9.4699	-0.248465	0.861759	11.1577	8.63459	0.369839	0.760409	8.63459	9.4699	-0.133223	0.941415	11.1577	9.4699	0.236616	0.871515
XM_011426198.1	LOC105326267	5.93648	9.62905	-0.697786	0.409073	5.93648	11.3266	-0.932034	0.355143	5.93648	8.369	-0.495449	0.625239	11.3266	9.62905	0.234247	0.874913	9.62905	8.369	0.202337	0.900374	11.3266	8.369	0.436585	0.683875
XM_011415789.1	LOC105318588	1.49003	0.012556	0	1	1.49003	0.673562	1.14546	0.467141	1.49003	0.818611	0.864096	0.639006	0.673562	0.012556	0	1	0.012556	0.818611	0	1	0.673562	0.818611	-0.281368	0.935521
XM_011415787.1	LOC105318588	11.5813	8.33077	0	1	11.5813	0.964137	3.58642	0.00297822	11.5813	8.46076	0.45294	0.699923	0.964137	8.33077	0	1	8.33077	8.46076	0	1	0.964137	8.46076	-3.13348	0.0240372
XM_011415788.1	LOC105318588	3.15681	2.11641	0	1	3.15681	9.51973	-1.59245	0.355143	3.15681	7.36479	-1.22218	0.355143	9.51973	2.11641	0	1	2.11641	7.36479	0	1	9.51973	7.36479	0.370277	0.794646
XM_011442243.1	LOC105337511	1.61247	4.01643	-1.31664	0.355143	1.61247	0.367339	2.13409	0.355143	1.61247	0	inf	0.215688	0.367339	4.01643	-3.45073	0.0103699	4.01643	0	inf	0.0913357	0.367339	0	inf	1
XM_011442242.1	LOC105337511	0.115536	0	inf	1	0.115536	0.000415901	8.11789	1	0.115536	0	inf	1	0.000415901	0	inf	1	0	0	0	1	0.000415901	0	inf	1
XM_011438730.1	LOC105335061	1.90666	0.000671337	11.4717	0.95513	1.90666	0.00360974	9.04494	0.687576	1.90666	0	inf	0.355143	0.00360974	0.000671337	2.42679	1	0.000671337	0	inf	1	0.00360974	0	inf	1
XM_011438729.1	LOC105335061	6.85377	21.9189	-1.67721	0.255142	6.85377	13.7886	-1.00851	0.355143	6.85377	10.921	-0.672134	0.568272	13.7886	21.9189	-0.668699	0.505973	21.9189	10.921	1.00507	0.355143	13.7886	10.921	0.336373	0.840147
XM_011438728.1	LOC105335061	0	1.70097	#NAME?	0.355143	0	17.2925	#NAME?	0.0340108	0	22.1695	#NAME?	0.0195801	17.2925	1.70097	3.34571	0.0134802	1.70097	22.1695	-3.70414	0.00267968	17.2925	22.1695	-0.358432	0.796149
XM_011438731.1	LOC105335061	12.7872	0.0568897	7.81232	0.00559493	12.7872	0.0914015	7.12827	0.00081777	12.7872	0	inf	0.032291	0.0914015	0.0568897	0.68405	1	0.0568897	0	inf	1	0.0914015	0	inf	1
XM_011414312.1	LOC105317615	1.12583	0.0167361	6.07187	0.0165281	1.12583	3.66356	-1.70226	0.355143	1.12583	4.20315	-1.90048	0.355143	3.66356	0.0167361	7.77414	0.000198191	0.0167361	4.20315	-7.97236	9.33e-05	3.66356	4.20315	-0.198222	0.934676
XM_011447520.1	LOC105341159	25.7093	10.1416	1.342	0.355143	25.7093	4.01899	2.67739	0.00612441	25.7093	5.73452	2.16455	0.0332048	4.01899	10.1416	-1.33538	0.355143	10.1416	5.73452	0.822544	0.432946	4.01899	5.73452	-0.512839	0.746557
XM_011450925.1	LOC105343500	59.8643	57.0424	0.0696618	0.975231	59.8643	276.619	-2.20813	0.00349279	59.8643	192.073	-1.68188	0.0845733	276.619	57.0424	2.2778	0.00371454	57.0424	192.073	-1.75155	0.0806465	276.619	192.073	0.526249	0.516387
XM_011451701.1	LOC105344085	3.04044	7.48609	-1.29993	0.355143	3.04044	6.86616	-1.17522	0.355143	3.04044	15.9654	-2.3926	0.0748089	6.86616	7.48609	-0.124708	0.961878	7.48609	15.9654	-1.09267	0.355143	6.86616	15.9654	-1.21737	0.355143
XM_011451705.1	LOC105344085	11.5853	6.99841	0.7272	0.488746	11.5853	7.64376	0.599945	0.600021	11.5853	8.97099	0.368961	0.794413	7.64376	6.99841	0.127255	0.958382	6.99841	8.97099	-0.358239	0.831057	7.64376	8.97099	-0.230984	0.909415
XM_011451702.1	LOC105344085	124.405	76.2663	0.705931	0.355143	124.405	0.440525	8.14161	0	124.405	73.3355	0.762466	0.355143	0.440525	76.2663	-7.43568	6.35e-11	76.2663	73.3355	0.0565349	0.976592	0.440525	73.3355	-7.37914	8.76e-11
XM_011451703.1	LOC105344085	1.76202	3.38044	-0.939983	0.539151	1.76202	6.82129	-1.95282	0.355143	1.76202	1.54652	0.1882	0.956368	6.82129	3.38044	1.01284	0.423875	3.38044	1.54652	1.12818	0.476172	6.82129	1.54652	2.14102	0.355143
XM_011451700.1	LOC105344085	0	5.1083	#NAME?	0.181612	0	46.1458	#NAME?	0.00685707	0	0.228861	#NAME?	1	46.1458	5.1083	3.17528	0.000402682	5.1083	0.228861	4.4803	0.026322	46.1458	0.228861	7.65558	4.09e-08
XM_011451704.1	LOC105344085	285.886	336.691	-0.235985	0.834631	285.886	432.021	-0.595664	0.384019	285.886	224.37	0.349559	0.701894	432.021	336.691	0.359679	0.687967	336.691	224.37	0.585544	0.397641	432.021	224.37	0.945223	0.355143
XM_011447034.1	LOC105340738	0.474102	0.34118	0.474667	0.876218	0.474102	6.22567	-3.71496	0.00291458	0.474102	0.56163	-0.244421	0.944055	6.22567	0.34118	4.18963	0.00164964	0.34118	0.56163	-0.719089	0.772014	6.22567	0.56163	3.47054	0.0087551
XM_011446960.1	LOC105340738	3.14096	3.93427	-0.324892	0.864623	3.14096	4.40746	-0.488743	0.74368	3.14096	4.90067	-0.641775	0.595792	4.40746	3.93427	0.163851	0.945531	3.93427	4.90067	-0.316882	0.864604	4.40746	4.90067	-0.153031	0.946967
XM_011438275.1	LOC105334722	0.454895	3.98645	-3.1315	0.0417181	0.454895	0.583042	-0.358065	0.910282	0.454895	0.194	1.22948	0.505278	0.583042	3.98645	-2.77343	0.118466	3.98645	0.194	4.36098	0.00242585	0.583042	0.194	1.58755	0.355143
XM_011438356.1	LOC105334786	0.553058	1.58814	-1.52184	0.355143	0.553058	3.19053	-2.52829	0.213777	0.553058	0.144464	1.93672	0.355143	3.19053	1.58814	1.00646	0.476172	1.58814	0.144464	3.45856	0.106879	3.19053	0.144464	4.46502	0.00443571
XM_011451639.1	LOC105344061	139.366	90.0545	0.630008	0.364073	139.366	100.217	0.475758	0.553779	139.366	102.49	0.443393	0.589601	100.217	90.0545	0.154249	0.918496	90.0545	102.49	-0.186614	0.889934	100.217	102.49	-0.0323649	0.988362
XM_011451640.1	LOC105344061	315.853	152.181	1.05347	0.355143	315.853	143.992	1.13326	0.350977	315.853	172.899	0.869324	0.355143	143.992	152.181	-0.0797964	0.961232	152.181	172.899	-0.184143	0.888343	143.992	172.899	-0.263939	0.811705
XM_011451638.1	LOC105344061	20.8608	0	inf	0.0101747	20.8608	12.6523	0.721398	0.434258	20.8608	26.5364	-0.347178	0.776459	12.6523	0	inf	0.0409634	0	26.5364	#NAME?	0.00937785	12.6523	26.5364	-1.06858	0.355143
XM_011420441.1	LOC105321955	0	0.0238979	#NAME?	1	0	0	0	1	0	0	0	1	0	0.0238979	#NAME?	1	0.0238979	0	inf	1	0	0	0	1
XM_011420440.1	LOC105321955	0	0.942683	#NAME?	0.355143	0	3.49771	#NAME?	0.222966	0	0.34331	#NAME?	1	3.49771	0.942683	1.89157	0.355143	0.942683	0.34331	1.45726	0.356063	3.49771	0.34331	3.34883	0.0445247
XM_011456116.1	LOC105347171	1.75505	7.75241	-2.14313	0.341389	1.75505	2.82151	-0.684956	0.731698	1.75505	0.529417	1.72903	0.355143	2.82151	7.75241	-1.45818	0.355143	7.75241	0.529417	3.87217	0.00696453	2.82151	0.529417	2.41399	0.355143
XM_011429956.1	LOC105328916	176.984	36.7969	2.26596	0.00148788	176.984	149.74	0.241165	0.838842	176.984	144.58	0.291752	0.783433	149.74	36.7969	2.0248	0.0110574	36.7969	144.58	-1.97421	0.0139991	149.74	144.58	0.0505874	0.979069
XM_011429957.1	LOC105328916	0	127.253	#NAME?	0.00181446	0	55.9844	#NAME?	0.00783371	0	25.8586	#NAME?	0.0220848	55.9844	127.253	-1.1846	0.355143	127.253	25.8586	2.29899	0.00257743	55.9844	25.8586	1.11438	0.355143
XM_011416082.1	LOC105318801	7.65017	1.10499	2.79146	0.180441	7.65017	9.32341	-0.285365	0.911025	7.65017	12.1743	-0.670269	0.661472	9.32341	1.10499	3.07683	0.104608	1.10499	12.1743	-3.46173	0.028512	9.32341	12.1743	-0.384905	0.856926
XM_011446677.1	LOC105340553	6.88783	7.36816	-0.0972565	0.968677	6.88783	5.54177	0.313703	0.864844	6.88783	12.2095	-0.825887	0.390795	5.54177	7.36816	-0.410959	0.806792	7.36816	12.2095	-0.72863	0.494213	5.54177	12.2095	-1.13959	0.355143
XM_011446678.1	LOC105340553	5.01936	2.87872	0.802074	0.531931	5.01936	1.82411	1.46031	0.355143	5.01936	0.574605	3.12686	0.050751	1.82411	2.87872	-0.658237	0.723689	2.87872	0.574605	2.32479	0.355143	1.82411	0.574605	1.66655	0.355143
XM_011446675.1	LOC105340553	5.05759	6.00851	-0.248557	0.904959	5.05759	5.72858	-0.179726	0.938215	5.05759	10.6943	-1.08032	0.355143	5.72858	6.00851	-0.0688308	0.981231	6.00851	10.6943	-0.831764	0.406766	5.72858	10.6943	-0.900595	0.361962
XM_011446676.1	LOC105340553	5.5449	1.50871	1.87785	0.355143	5.5449	8.52016	-0.619718	0.602149	5.5449	0.800477	2.79223	0.0791366	8.52016	1.50871	2.49756	0.134091	1.50871	0.800477	0.914385	0.624344	8.52016	0.800477	3.41195	0.0102194
XM_011437112.1	LOC105333895	1.1465	0.288894	1.98862	0.355143	1.1465	1.18412	-0.0465839	0.99112	1.1465	0.759281	0.594529	0.762102	1.18412	0.288894	2.03521	0.355143	0.288894	0.759281	-1.39409	0.376757	1.18412	0.759281	0.641112	0.743375
XM_011437111.1	LOC105333895	2.56983	2.39554	0.101321	0.970349	2.56983	1.99397	0.366034	0.847976	2.56983	0.223434	3.52375	0.017577	1.99397	2.39554	-0.264713	0.912795	2.39554	0.223434	3.42243	0.0349502	1.99397	0.223434	3.15772	0.077882
XM_011437110.1	LOC105333895	5.46853	0.000129433	15.3667	0.962473	5.46853	0.00013093	15.3501	0.962867	5.46853	0.000114348	15.5454	0.962457	0.00013093	0.000129433	0.0165951	1	0.000129433	0.000114348	0.178779	1	0.00013093	0.000114348	0.195374	1
XM_011437113.1	LOC105333895	0	8.19008	#NAME?	0.0150893	0	1.93591	#NAME?	0.180928	0	3.17814	#NAME?	0.0601903	1.93591	8.19008	-2.08087	0.112511	8.19008	3.17814	1.36569	0.355143	1.93591	3.17814	-0.715175	0.567889
XM_011427679.1	LOC105327279	659.578	2337.14	-1.82513	0.00790626	659.578	71.4794	3.20594	9.42e-06	659.578	2038.9	-1.62818	0.0300089	71.4794	2337.14	-5.03107	0	2337.14	2038.9	0.196952	0.872716	71.4794	2038.9	-4.83412	0
XM_011413936.1	LOC105317328	1.26383	3.68481	-1.54379	0.355143	1.26383	6.70953	-2.40841	0.0444828	1.26383	3.14911	-1.31715	0.355143	6.70953	3.68481	0.864623	0.364223	3.68481	3.14911	0.226644	0.914762	6.70953	3.14911	1.09127	0.355143
XM_011456850.1	LOC105347683	0	0	0	1	0	0	0	1	0	0	0	1	0	0	0	1	0	0	0	1	0	0	0	1
XM_011456853.1	LOC105347683	15.7452	9.94079	0.663479	0.376415	15.7452	8.93405	0.817525	0.355143	15.7452	7.47552	1.07467	0.355143	8.93405	9.94079	-0.154047	0.927301	9.94079	7.47552	0.411186	0.691381	8.93405	7.47552	0.25714	0.848355
XM_011456852.1	LOC105347683	13.1247	9.9175	0.404241	0.673151	13.1247	18.4638	-0.49241	0.541352	13.1247	11.8293	0.149928	0.923256	18.4638	9.9175	0.896651	0.355143	9.9175	11.8293	-0.254313	0.841093	18.4638	11.8293	0.642338	0.377073
XM_011456851.1	LOC105347683	0.0876076	4.67035	-5.73633	2.59e-07	0.0876076	8.18172	-6.5452	5.19e-10	0.0876076	0	inf	1	8.18172	4.67035	0.808873	0.355143	4.67035	0	inf	0.0163821	8.18172	0	inf	0.00565108
XM_011442446.1	LOC105337625	2.39357	4.94723	-1.04746	0.542924	2.39357	1.37939	0.795131	0.732591	2.39357	1.19894	0.997402	0.6205	1.37939	4.94723	-1.84259	0.355143	4.94723	1.19894	2.04486	0.355143	1.37939	1.19894	0.202271	0.961048
XM_011442443.1	LOC105337625	5.08313	4.61299	0.140014	0.970019	5.08313	3.59119	0.501256	0.843041	5.08313	2.54257	0.999428	0.568243	3.59119	4.61299	-0.361242	0.908354	4.61299	2.54257	0.859415	0.672326	3.59119	2.54257	0.498173	0.853678
XM_011442440.1	LOC105337625	3.3861	3.14652	0.10587	0.980752	3.3861	0.826147	2.03516	0.355143	3.3861	1.80068	0.911083	0.645354	0.826147	3.14652	-1.92928	0.355143	3.14652	1.80068	0.805212	0.728087	0.826147	1.80068	-1.12407	0.626277
XM_011442442.1	LOC105337625	5.34735	4.15674	0.36337	0.896612	5.34735	3.79205	0.495844	0.842125	5.34735	3.40147	0.652664	0.758188	3.79205	4.15674	-0.132474	0.973572	4.15674	3.40147	0.289294	0.932884	3.79205	3.40147	0.156821	0.967439
XM_011442437.1	LOC105337625	43.7843	40.1576	0.12474	0.94952	43.7843	39.7962	0.137781	0.942186	43.7843	34.4982	0.343892	0.79701	39.7962	40.1576	-0.0130412	0.998058	40.1576	34.4982	0.219152	0.90232	39.7962	34.4982	0.20611	0.909449
XM_011442445.1	LOC105337625	0.937294	1.2837	-0.453733	0.897872	0.937294	0.622793	0.589749	0.872672	0.937294	1.04628	-0.158695	0.972078	0.622793	1.2837	-1.04348	0.700885	1.2837	1.04628	0.295037	0.941031	0.622793	1.04628	-0.748444	0.81896
XM_011442444.1	LOC105337625	2.0292	1.64753	0.300606	0.933879	2.0292	2.2746	-0.164706	0.96593	2.0292	1.50531	0.430848	0.889756	2.2746	1.64753	0.465312	0.881528	1.64753	1.50531	0.130242	0.976551	2.2746	1.50531	0.595554	0.8273
XM_011442438.1	LOC105337625	5.47373	5.29947	0.0466751	0.992189	5.47373	11.4018	-1.05867	0.405929	5.47373	0.201284	4.76522	0.0818007	11.4018	5.29947	1.10535	0.402764	5.29947	0.201284	4.71854	0.0964316	11.4018	0.201284	5.82389	0.00855988
XM_011442439.1	LOC105337625	3.44318	2.58936	0.411144	0.883564	3.44318	2.60708	0.401307	0.88806	3.44318	3.87483	-0.170393	0.960122	2.60708	2.58936	0.00983716	0.999799	2.58936	3.87483	-0.581537	0.810201	2.60708	3.87483	-0.5717	0.815674
XM_011432936.1	LOC105330962	4.32237	3.05021	0.502912	0.742083	4.32237	4.70699	-0.122982	0.958948	4.32237	3.69696	0.225481	0.916639	4.70699	3.05021	0.625895	0.658354	3.05021	3.69696	-0.277431	0.898781	4.70699	3.69696	0.348463	0.849441
XM_011432937.1	LOC105330962	2.58787	1.478	0.808121	0.595394	2.58787	1.42825	0.857514	0.568966	2.58787	3.73529	-0.529454	0.738455	1.42825	1.478	-0.0493933	0.991973	1.478	3.73529	-1.33757	0.355143	1.42825	3.73529	-1.38697	0.355143
XM_011432938.1	LOC105330962	0.176837	1.79426	-3.3429	0.139437	0.176837	2.48052	-3.81015	0.0416664	0.176837	0	inf	1	2.48052	1.79426	0.467255	0.829613	1.79426	0	inf	0.327921	2.48052	0	inf	0.257377
XM_011430769.1	LOC105329493	6.3346	8.07753	-0.35066	0.869192	6.3346	11.3098	-0.836245	0.50228	6.3346	1.05914	2.58036	0.200739	11.3098	8.07753	0.485585	0.780276	8.07753	1.05914	2.93102	0.0928941	11.3098	1.05914	3.41661	0.0172658
XM_011448712.1	LOC105341948	4.28476	3.41024	0.329342	0.899615	4.28476	279.928	-6.0297	0	4.28476	235.693	-5.78155	0	279.928	3.41024	6.35904	0	3.41024	235.693	-6.1109	0	279.928	235.693	0.248145	0.826233
XM_011451239.1	LOC105343767	1.45067	3.68987	-1.34685	0.355143	1.45067	0.121898	3.57297	0.302456	1.45067	4.29057	-1.56445	0.355143	0.121898	3.68987	-4.91982	0.0273169	3.68987	4.29057	-0.2176	0.940673	0.121898	4.29057	-5.13742	0.0148414
XM_011418185.1	LOC105320307	14.9366	28.3345	-0.923711	0.355143	14.9366	28.9329	-0.95386	0.355143	14.9366	29.5297	-0.983318	0.355143	28.9329	28.3345	0.030149	0.991355	28.3345	29.5297	-0.059607	0.977448	28.9329	29.5297	-0.0294579	0.991382
XM_011418186.1	LOC105320307	14.9621	1.84583	3.01897	0.0210352	14.9621	3.46176	2.11173	0.151653	14.9621	0	inf	0.0214005	3.46176	1.84583	0.907233	0.575205	1.84583	0	inf	0.355143	3.46176	0	inf	0.25195
XM_011444272.1	LOC105338945	0.313699	1.24492	-1.9886	0.355143	0.313699	0	inf	0.355143	0.313699	14.901	-5.56988	0.00111771	0	1.24492	#NAME?	0.355143	1.24492	14.901	-3.58128	0.0335501	0	14.901	#NAME?	0.220148
XM_011420586.1	LOC105322065	0.712199	11.5015	-4.0134	2.79e-07	0.712199	2.90852	-2.02993	0.153186	0.712199	7.6634	-3.42763	4.71e-05	2.90852	11.5015	-1.98347	0.0305262	11.5015	7.6634	0.585768	0.476172	2.90852	7.6634	-1.3977	0.344448
XM_011423114.1	LOC105324060	0.879357	3.01493	-1.77761	0.355143	0.879357	7.03334	-2.99969	0.0312938	0.879357	6.32152	-2.84575	0.0514774	7.03334	3.01493	1.22208	0.355143	3.01493	6.32152	-1.06814	0.355143	7.03334	6.32152	0.153939	0.947286
XM_011439398.1	LOC105335502	0.287934	0	inf	0.355143	0.287934	2.75915	-3.26041	0.217752	0.287934	1.05329	-1.87109	0.355143	2.75915	0	inf	0.355143	0	1.05329	#NAME?	0.355143	2.75915	1.05329	1.38933	0.355143
XM_011439395.1	LOC105335502	5.62672	6.65897	-0.243003	0.918704	5.62672	1.98303	1.50459	0.355143	5.62672	2.57982	1.12502	0.394428	1.98303	6.65897	-1.74759	0.355143	6.65897	2.57982	1.36803	0.355143	1.98303	2.57982	-0.379565	0.897531
XM_011439397.1	LOC105335502	1.72924	0	inf	0.355143	1.72924	0.390797	2.14565	0.355143	1.72924	0	inf	0.355143	0.390797	0	inf	1	0	0	0	1	0.390797	0	inf	1
XM_011439396.1	LOC105335502	0.568008	2.10285	-1.88836	0.355143	0.568008	8.193	-3.85041	0.00833534	0.568008	7.81936	-3.78307	0.00920113	8.193	2.10285	1.96205	0.355143	2.10285	7.81936	-1.89471	0.355143	8.193	7.81936	0.0673413	0.982427
XM_011439399.1	LOC105335502	4.11882	1.54609	1.41361	0.355143	4.11882	0	inf	0.194683	4.11882	2.08465	0.982424	0.511728	0	1.54609	#NAME?	0.355143	1.54609	2.08465	-0.431183	0.878812	0	2.08465	#NAME?	0.355143
XM_011424795.1	LOC105325289	9.69943	3.10866	1.64161	0.355143	9.69943	16.7117	-0.784884	0.409994	9.69943	3.80067	1.35164	0.355143	16.7117	3.10866	2.42649	0.0634342	3.10866	3.80067	-0.289964	0.90875	16.7117	3.80067	2.13653	0.130148
XM_011424794.1	LOC105325289	2.11995	8.93e-05	14.5348	0.994814	2.11995	1.37368	0.62598	0.784849	2.11995	0	inf	0.3078	1.37368	8.93e-05	13.9088	0.995136	8.93e-05	0	inf	1	1.37368	0	inf	0.355143
XM_011424793.1	LOC105325289	2.34255	0.81163	1.52919	0.355143	2.34255	3.22853	-0.462794	0.820544	2.34255	7.95638	-1.76403	0.355143	3.22853	0.81163	1.99198	0.355143	0.81163	7.95638	-3.29322	0.0214711	3.22853	7.95638	-1.30124	0.355143
XM_011415387.1	LOC105318336	0.251508	2.08937	-3.05439	0.115595	0.251508	0.88374	-1.81302	0.355143	0.251508	2.7897	-3.47143	0.0288849	0.88374	2.08937	-1.24137	0.387041	2.08937	2.7897	-0.417041	0.848556	0.88374	2.7897	-1.65841	0.355143
XM_011433897.1	LOC105331626	4.71424	1.15687	2.02679	0.355143	4.71424	6.27266	-0.412053	0.83424	4.71424	10.5244	-1.15864	0.355143	6.27266	1.15687	2.43885	0.253438	1.15687	10.5244	-3.18543	0.0237099	6.27266	10.5244	-0.746583	0.559919
XM_011452926.1	LOC105344981	7.78934	0.00143315	12.4081	0.92237	7.78934	9.33571	-0.26126	0.909967	7.78934	6.07454	0.358725	0.864626	9.33571	0.00143315	12.6694	0.919952	0.00143315	6.07454	-12.0494	0.925432	9.33571	6.07454	0.619985	0.706135
XM_011452928.1	LOC105344981	44.8541	29.5577	0.601707	0.524536	44.8541	27.8451	0.687817	0.442017	44.8541	37.4997	0.258361	0.856738	27.8451	29.5577	-0.0861101	0.968863	29.5577	37.4997	-0.343346	0.800588	27.8451	37.4997	-0.429456	0.717703
XM_011452930.1	LOC105344981	3.22789	3.88071	-0.265728	0.93302	3.22789	1.89426	0.768954	0.71061	3.22789	2.89515	0.156954	0.964679	1.89426	3.88071	-1.03468	0.545005	3.88071	2.89515	0.422681	0.875415	1.89426	2.89515	-0.612	0.802887
XM_011452929.1	LOC105344981	13.6427	21.6347	-0.665218	0.542083	13.6427	42.9759	-1.6554	0.230474	13.6427	22.9493	-0.750322	0.466737	42.9759	21.6347	0.990182	0.355143	21.6347	22.9493	-0.0851041	0.970582	42.9759	22.9493	0.905078	0.355143
XM_011452927.1	LOC105344981	0.0476917	9.99742	-7.71167	0.00311382	0.0476917	0.0109372	2.12449	1	0.0476917	0.00780292	2.61165	1	0.0109372	9.99742	-9.83616	0.355143	9.99742	0.00780292	10.3233	0.355143	0.0109372	0.00780292	0.487162	1
XM_011433899.1	LOC105331627	0	0	0	1	0	0	0	1	0	0	0	1	0	0	0	1	0	0	0	1	0	0	0	1
XM_011433898.1	LOC105331627	3.84495	6.01794	-0.646304	0.65935	3.84495	35.4033	-3.20284	0.000345226	3.84495	15.5496	-2.01584	0.156498	35.4033	6.01794	2.55654	0.0103961	6.01794	15.5496	-1.36954	0.355143	35.4033	15.5496	1.187	0.355143
XM_011452339.1	LOC105344552	2.01487	0.194256	3.37465	0.104554	2.01487	2.67639	-0.409601	0.859395	2.01487	3.0238	-0.585679	0.749253	2.67639	0.194256	3.78425	0.0413495	0.194256	3.0238	-3.96033	0.0214711	2.67639	3.0238	-0.176078	0.952333
XM_011443956.1	LOC105338725	16.7849	2.18688	2.94022	0.00501701	16.7849	0	inf	0.00839495	16.7849	8.90626	0.914276	0.355143	0	2.18688	#NAME?	0.270665	2.18688	8.90626	-2.02595	0.22712	0	8.90626	#NAME?	0.0366428
XM_011449922.1	LOC105342860	1.18599	0.241729	2.29463	0.355143	1.18599	0.0261882	5.50103	0.0457369	1.18599	0	inf	0.312799	0.0261882	0.241729	-3.2064	1	0.241729	0	inf	1	0.0261882	0	inf	1
XM_011449921.1	LOC105342860	1.20558	0.862434	0.483242	0.844036	1.20558	0	inf	0.305914	1.20558	0	inf	0.305914	0	0.862434	#NAME?	0.355143	0.862434	0	inf	0.355143	0	0	0	1
XM_011426973.1	LOC105326795	1.45298	6.80222	-2.22699	0.139483	1.45298	5.58102	-1.94151	0.311644	1.45298	0.257424	2.4968	0.306706	5.58102	6.80222	-0.285476	0.875861	6.80222	0.257424	4.72379	4.7e-05	5.58102	0.257424	4.43831	0.000275589
XM_011453670.1	LOC105345521	4.96137	6.39557	-0.366335	0.706121	4.96137	5.29723	-0.0945015	0.954976	4.96137	4.82113	0.0413671	0.98421	5.29723	6.39557	-0.271834	0.816363	6.39557	4.82113	0.407703	0.659683	5.29723	4.82113	0.135869	0.933628
XM_011453667.1	LOC105345521	3.21304	1.96315	0.710773	0.366889	3.21304	4.2768	-0.412591	0.669576	3.21304	2.89874	0.148513	0.928604	4.2768	1.96315	1.12336	0.355143	1.96315	2.89874	-0.56226	0.534672	4.2768	2.89874	0.561104	0.500424
XM_011453675.1	LOC105345521	1.99087	1.73047	0.202238	0.899389	1.99087	2.04297	-0.0372683	0.988155	1.99087	1.81721	0.131678	0.941027	2.04297	1.73047	0.239506	0.876112	1.73047	1.81721	-0.0705606	0.973572	2.04297	1.81721	0.168946	0.924962
XM_011453671.1	LOC105345521	2.31792	1.70014	0.447178	0.670659	2.31792	2.76866	-0.25636	0.849331	2.31792	2.34917	-0.0193179	0.995361	2.76866	1.70014	0.703538	0.399102	1.70014	2.34917	-0.466496	0.654223	2.76866	2.34917	0.237042	0.867871
XM_011453682.1	LOC105345521	0.663204	1.4096	-1.08776	0.355143	0.663204	0.567966	0.223648	0.913799	0.663204	0.928794	-0.485906	0.695857	0.567966	1.4096	-1.31141	0.355143	1.4096	0.928794	0.601858	0.560293	0.567966	0.928794	-0.709554	0.520194
XM_011453690.1	LOC105345521	6.43411	4.75671	0.435777	0.618592	6.43411	6.3845	0.0111667	0.997755	6.43411	5.83754	0.140381	0.927121	6.3845	4.75671	0.42461	0.640071	4.75671	5.83754	-0.295396	0.790996	6.3845	5.83754	0.129214	0.934339
XM_011453676.1	LOC105345521	2.17379	1.4079	0.626666	0.481487	2.17379	2.34567	-0.109788	0.951932	2.17379	1.9359	0.167209	0.922336	2.34567	1.4079	0.736454	0.379828	1.4079	1.9359	-0.459457	0.673966	2.34567	1.9359	0.276997	0.838095
XM_011453666.1	LOC105345521	4.89032	4.24283	0.204902	0.881618	4.89032	5.15987	-0.0774042	0.964751	4.89032	5.28711	-0.11255	0.944312	5.15987	4.24283	0.282306	0.813448	4.24283	5.28711	-0.317452	0.773003	5.15987	5.28711	-0.0351462	0.987476
XM_011453681.1	LOC105345521	0.466942	0.22374	1.06142	0.371046	0.466942	0.429613	0.120207	0.962786	0.466942	0.286004	0.707208	0.598008	0.429613	0.22374	0.941217	0.476172	0.22374	0.286004	-0.354216	1	0.429613	0.286004	0.587001	0.713138
XM_011453663.1	LOC105345521	0	0	0	1	0	0	0	1	0	0	0	1	0	0	0	1	0	0	0	1	0	0	0	1
XM_011453680.1	LOC105345521	0.0498382	0.0643533	-0.368762	1	0.0498382	0.0385425	0.3708	1	0.0498382	0.104946	-1.07432	1	0.0385425	0.0643533	-0.739562	1	0.0643533	0.104946	-0.705563	1	0.0385425	0.104946	-1.44513	1
XM_011453691.1	LOC105345521	3.27879	1.71536	0.934656	0.355143	3.27879	3.80003	-0.212845	0.877224	3.27879	2.70588	0.277069	0.825678	3.80003	1.71536	1.1475	0.355143	1.71536	2.70588	-0.657587	0.449929	3.80003	2.70588	0.489914	0.592603
XM_011453679.1	LOC105345521	1.3781	1.19763	0.202497	0.910316	1.3781	1.69033	-0.294626	0.83536	1.3781	1.064	0.373175	0.778781	1.69033	1.19763	0.497122	0.660588	1.19763	1.064	0.170679	0.932857	1.69033	1.064	0.667801	0.482714
XM_011453694.1	LOC105345521	0.0914138	0.0554524	0.721161	1	0.0914138	0.155095	-0.762665	1	0.0914138	0.124075	-0.440728	1	0.155095	0.0554524	1.48383	1	0.0554524	0.124075	-1.16189	1	0.155095	0.124075	0.321937	1
XM_011453687.1	LOC105345521	3.77693	2.83407	0.41434	0.675739	3.77693	6.15317	-0.704114	0.355143	3.77693	6.07073	-0.684655	0.355143	6.15317	2.83407	1.11845	0.355143	2.83407	6.07073	-1.099	0.355143	6.15317	6.07073	0.0194595	0.994792
XM_011453695.1	LOC105345521	1.23474	0.217547	2.50481	0.0617635	1.23474	1.05598	0.22563	0.898485	1.23474	0.245319	2.33148	0.0896496	1.05598	0.217547	2.27918	0.15361	0.217547	0.245319	-0.173334	1	1.05598	0.245319	2.10585	0.208682
XM_011453669.1	LOC105345521	1.43504	0.768164	0.901607	0.355143	1.43504	0.727029	0.981008	0.355143	1.43504	2.70405	-0.914028	0.355143	0.727029	0.768164	-0.0794006	0.975535	0.768164	2.70405	-1.81563	0.12406	0.727029	2.70405	-1.89504	0.0860762
XM_011453688.1	LOC105345521	0.43222	0.449263	-0.055794	0.985955	0.43222	0.449762	-0.0573949	0.985464	0.43222	0.423129	0.0306695	0.994369	0.449762	0.449263	0.00160096	0.999913	0.449263	0.423129	0.0864635	0.976466	0.449762	0.423129	0.0880645	0.976043
XM_011453674.1	LOC105345521	0.13003	0.55294	-2.08828	0.345596	0.13003	0.133734	-0.0405191	1	0.13003	0.0744778	0.803963	1	0.133734	0.55294	-2.04776	0.355143	0.55294	0.0744778	2.89224	0.0723556	0.133734	0.0744778	0.844482	1
XM_011453686.1	LOC105345521	0.645222	0.810186	-0.328457	0.840802	0.645222	0.783699	-0.280504	0.875717	0.645222	0.679473	-0.0746196	0.97676	0.783699	0.810186	-0.0479529	0.987391	0.810186	0.679473	0.253837	0.896055	0.783699	0.679473	0.205885	0.924868
XM_011453697.1	LOC105345521	0.00542697	0.040547	-2.90138	1	0.00542697	0.0420617	-2.95429	1	0.00542697	0.0222935	-2.0384	1	0.0420617	0.040547	0.0529107	1	0.040547	0.0222935	0.862975	1	0.0420617	0.0222935	0.915886	1
XM_011453668.1	LOC105345521	2.38925	1.65635	0.528549	0.577831	2.38925	2.97884	-0.318195	0.788158	2.38925	1.56381	0.611492	0.477928	2.97884	1.65635	0.846744	0.355143	1.65635	1.56381	0.0829431	0.967771	2.97884	1.56381	0.929687	0.355143
XM_011453672.1	LOC105345521	0.966006	1.0695	-0.146832	0.94109	0.966006	1.40875	-0.544309	0.605966	0.966006	3.68449	-1.93136	0.03236	1.40875	1.0695	0.397477	0.762046	1.0695	3.68449	-1.78453	0.0828057	1.40875	3.68449	-1.38705	0.301968
XM_011453696.1	LOC105345521	0.417253	0.288456	0.532569	0.757064	0.417253	0.314829	0.406354	0.833848	0.417253	0.384769	0.11693	0.964711	0.314829	0.288456	0.126216	1	0.288456	0.384769	-0.41564	0.841094	0.314829	0.384769	-0.289424	0.904307
XM_011453665.1	LOC105345521	1.48499	1.33245	0.156368	0.933734	1.48499	1.40946	0.0753091	0.971769	1.48499	1.55567	-0.0670922	0.975022	1.40946	1.33245	0.0810586	0.970367	1.33245	1.55567	-0.22346	0.892603	1.40946	1.55567	-0.142401	0.939772
XM_011453692.1	LOC105345521	0.341413	0.141223	1.27354	0.355143	0.341413	0.278351	0.294612	0.900745	0.341413	0.205854	0.7299	0.618197	0.278351	0.141223	0.978932	1	0.141223	0.205854	-0.543644	1	0.278351	0.205854	0.435288	1
XM_011453673.1	LOC105345521	0.591766	0.327666	0.852801	0.468929	0.591766	0.734253	-0.311251	0.856962	0.591766	0.68515	-0.211394	0.919945	0.734253	0.327666	1.16405	0.355143	0.327666	0.68515	-1.0642	0.355143	0.734253	0.68515	0.0998575	0.967014
XM_011453677.1	LOC105345521	0.9368	0.793575	0.239375	0.896317	0.9368	1.26626	-0.434757	0.727534	0.9368	0.74116	0.337955	0.825231	1.26626	0.793575	0.674132	0.523105	0.793575	0.74116	0.09858	0.966954	1.26626	0.74116	0.772712	0.432878
XM_011453678.1	LOC105345521	4.13209	3.01571	0.454373	0.627633	4.13209	4.08508	0.0165095	0.996084	4.13209	2.02844	1.0265	0.355143	4.08508	3.01571	0.437863	0.657851	3.01571	2.02844	0.572128	0.514921	4.08508	2.02844	1.00999	0.355143
XM_011453664.1	LOC105345521	0.649676	0.845284	-0.379714	0.798392	0.649676	0.858663	-0.402371	0.78026	0.649676	0.875157	-0.429821	0.752572	0.858663	0.845284	0.0226566	0.995685	0.845284	0.875157	-0.0501065	0.985937	0.858663	0.875157	-0.0274499	0.994215
XM_011453693.1	LOC105345521	0.381578	0.245674	0.635236	0.685421	0.381578	0.449608	-0.236691	0.919844	0.381578	0.37847	0.0117979	0.998978	0.449608	0.245674	0.871926	0.510261	0.245674	0.37847	-0.623438	0.702639	0.449608	0.37847	0.248488	0.916689
XM_011453685.1	LOC105345521	0.569497	0.719956	-0.338219	0.840591	0.569497	0.587901	-0.0458845	0.988566	0.569497	0.377755	0.592236	0.666831	0.587901	0.719956	-0.292335	0.875546	0.719956	0.377755	0.930456	0.388405	0.587901	0.377755	0.638121	0.639177
XM_011453689.1	LOC105345521	0.643118	1.15757	-0.84794	0.355143	0.643118	0.962989	-0.582437	0.617339	0.643118	1.66577	-1.37304	0.355143	0.962989	1.15757	-0.265503	0.876811	1.15757	1.66577	-0.525096	0.624425	0.962989	1.66577	-0.790598	0.391811
XM_011453698.1	LOC105345521	61.7205	53.3132	0.211257	0.867347	61.7205	58.7415	0.0713708	0.966007	61.7205	62.237	-0.012022	0.997358	58.7415	53.3132	0.139886	0.926085	53.3132	62.237	-0.223279	0.85604	58.7415	62.237	-0.0833927	0.95896
XM_011453684.1	LOC105345521	1.03853	0.691003	0.587785	0.600677	1.03853	4.45521	-2.10094	0.0101135	1.03853	3.19047	-1.61922	0.1298	4.45521	0.691003	2.68873	0.000998546	0.691003	3.19047	-2.20701	0.0190677	4.45521	3.19047	0.481723	0.587586
XM_011458115.1	LOC105348601	0.0408785	2.47904	-5.92229	0.0222952	0.0408785	0.0289116	0.499691	1	0.0408785	0.431725	-3.4007	0.355143	0.0289116	2.47904	-6.42199	0.00853698	2.47904	0.431725	2.5216	0.344806	0.0289116	0.431725	-3.90039	0.355143
XM_011413764.1	LOC105317200	2.86189	1.40531	1.02608	0.485504	2.86189	3.2163	-0.168435	0.953548	2.86189	0.170453	4.06952	0.0222876	3.2163	1.40531	1.19451	0.40339	1.40531	0.170453	3.04345	0.286896	3.2163	0.170453	4.23796	0.0165745
XM_011455301.1	LOC105346629	3.37065	2.18025	0.628534	0.58255	3.37065	15.3565	-2.18775	0.00963551	3.37065	14.4445	-2.09942	0.0147172	15.3565	2.18025	2.81628	0.000665952	2.18025	14.4445	-2.72796	0.00108791	15.3565	14.4445	0.0883272	0.959876
XM_011455298.1	LOC105346629	16.8156	5.7509	1.54794	0.144538	16.8156	0.00329902	12.3155	0.0818402	16.8156	3.30814	2.34571	0.00318038	0.00329902	5.7509	-10.7675	0.197875	5.7509	3.30814	0.797768	0.37469	0.00329902	3.30814	-9.96977	0.289541
XM_011455299.1	LOC105346629	0.291193	0	inf	0.355143	0.291193	1.22435	-2.07197	0.355143	0.291193	0	inf	0.355143	1.22435	0	inf	0.199577	0	0	0	1	1.22435	0	inf	0.199577
XM_011455302.1	LOC105346629	5.02478	0.446723	3.49161	0.00562643	5.02478	2.49512	1.00995	0.355143	5.02478	0.684117	2.87675	0.0193014	2.49512	0.446723	2.48166	0.220197	0.446723	0.684117	-0.614863	0.792712	2.49512	0.684117	1.86679	0.355143
XM_011455300.1	LOC105346629	3.7367	0	inf	0.0195801	3.7367	4.8035	-0.362322	0.788731	3.7367	3.23624	0.207447	0.911305	4.8035	0	inf	0.0267614	0	3.23624	#NAME?	0.0451473	4.8035	3.23624	0.569769	0.608439
XM_011433227.1	LOC105331146	0.290622	4.32034	-3.89393	0.00603074	0.290622	4.31245	-3.89129	0.00625895	0.290622	0.440763	-0.600858	0.822282	4.31245	4.32034	-0.00263458	0.999879	4.32034	0.440763	3.29307	0.0339458	4.31245	0.440763	3.29044	0.0348667
XM_011439237.1	LOC105335390	2.77867	0.512654	2.43834	0.222628	2.77867	0.0661814	5.39183	0.00311304	2.77867	1.27277	1.12643	0.355143	0.0661814	0.512654	-2.95349	0.355143	0.512654	1.27277	-1.31191	0.369492	0.0661814	1.27277	-4.2654	0.0781191
XM_011439238.1	LOC105335390	5.08412	0.307593	4.04691	0.000676724	5.08412	0.264724	4.26344	0.000205022	5.08412	1.40004	1.86053	0.277935	0.264724	0.307593	-0.216531	1	0.307593	1.40004	-2.18638	0.355143	0.264724	1.40004	-2.40291	0.324559
XM_011439239.1	LOC105335390	0.359834	0	inf	0.355143	0.359834	0	inf	0.355143	0.359834	0	inf	0.355143	0	0	0	1	0	0	0	1	0	0	0	1
XM_011439240.1	LOC105335390	1.17241	0	inf	0.226856	1.17241	0.132362	3.14692	0.156406	1.17241	0.127279	3.20342	0.161851	0.132362	0	inf	1	0	0.127279	#NAME?	1	0.132362	0.127279	0.0565014	1
XM_011416873.1	LOC105319362	0.209464	0.0138415	3.91963	1	0.209464	0.0147553	3.8274	1	0.209464	0.0645458	1.69831	1	0.0147553	0.0138415	0.09223	1	0.0138415	0.0645458	-2.22132	1	0.0147553	0.0645458	-2.12909	1
XM_011416874.1	LOC105319362	1.9528	1.86104	0.0694354	0.984543	1.9528	1.65835	0.235797	0.933772	1.9528	2.75865	-0.49842	0.781565	1.65835	1.86104	-0.166361	0.95732	1.86104	2.75865	-0.567855	0.752869	1.65835	2.75865	-0.734216	0.654681
XM_011416872.1	LOC105319362	3.82096	4.33282	-0.181373	0.935367	3.82096	5.96617	-0.642871	0.570485	3.82096	4.28052	-0.163851	0.940783	5.96617	4.33282	0.461498	0.755944	4.33282	4.28052	0.0175217	0.997436	5.96617	4.28052	0.47902	0.731731
XM_011416876.1	LOC105319362	0.673374	4.39169	-2.7053	0.122834	0.673374	0.436336	0.625969	0.810064	0.673374	0.266405	1.33779	0.468627	0.436336	4.39169	-3.33126	0.0309479	4.39169	0.266405	4.04308	0.00605616	0.436336	0.266405	0.711817	0.793981
XM_011416871.1	LOC105319362	1.80739	2.89419	-0.679255	0.624302	1.80739	3.67487	-1.02379	0.355143	1.80739	2.87643	-0.670376	0.633352	3.67487	2.89419	0.344532	0.852792	2.89419	2.87643	0.0088791	0.999518	3.67487	2.87643	0.353411	0.847789
XM_011416870.1	LOC105319362	2.61041	2.45526	0.0884023	0.977082	2.61041	4.67157	-0.839629	0.477872	2.61041	4.38428	-0.748062	0.544922	4.67157	2.45526	0.928031	0.438985	2.45526	4.38428	-0.836465	0.490986	4.67157	4.38428	0.0915667	0.972738
XM_011416869.1	LOC105319362	1.03821	0.472811	1.13477	0.508415	1.03821	0.603043	0.783768	0.704369	1.03821	1.02997	0.011493	0.999547	0.603043	0.472811	0.350998	0.919179	0.472811	1.02997	-1.12327	0.517917	0.603043	1.02997	-0.772275	0.712726
XM_011439676.1	LOC105335667	0.0550919	0.659025	-3.58042	0.250052	0.0550919	0.274487	-2.31683	1	0.0550919	1.1623	-4.39901	0.0486209	0.274487	0.659025	-1.26359	0.462125	0.659025	1.1623	-0.818583	0.643444	0.274487	1.1623	-2.08218	0.355143
XM_011439677.1	LOC105335667	0	0.439969	#NAME?	0.355143	0	0	0	1	0	0.769257	#NAME?	0.355143	0	0.439969	#NAME?	0.355143	0.439969	0.769257	-0.806063	0.684818	0	0.769257	#NAME?	0.355143
XM_011439675.1	LOC105335667	1.56297	0.836923	0.901123	0.507376	1.56297	1.16867	0.419428	0.83355	1.56297	0.736172	1.08618	0.389802	1.16867	0.836923	0.481695	0.823898	0.836923	0.736172	0.185053	0.952913	1.16867	0.736172	0.666748	0.713128
XM_011439672.1	LOC105335667	8.06804	7.59647	0.0868899	0.964928	8.06804	10.061	-0.318484	0.801461	8.06804	10.4689	-0.375814	0.740906	10.061	7.59647	0.405374	0.729798	7.59647	10.4689	-0.462704	0.667435	10.061	10.4689	-0.0573305	0.979167
XM_011423330.1	LOC105324272	0.551351	0.395963	0.477606	0.878987	0.551351	0.202056	1.44822	0.476172	0.551351	4.29263	-2.96082	0.101027	0.202056	0.395963	-0.97061	1	0.395963	4.29263	-3.43842	0.0520421	0.202056	4.29263	-4.40904	0.0135972
XM_011440043.1	LOC105335901	0.600761	0	inf	0.355143	0.600761	1.95861	-1.70496	0.355143	0.600761	0.252151	1.2525	0.490546	1.95861	0	inf	0.264841	0	0.252151	#NAME?	1	1.95861	0.252151	2.95747	0.172069
XM_011440042.1	LOC105335901	3.37886	4.83663	-0.517468	0.699853	3.37886	2.16623	0.641351	0.649409	3.37886	3.43943	-0.0256354	0.995278	2.16623	4.83663	-1.15882	0.355143	4.83663	3.43943	0.491833	0.729772	2.16623	3.43943	-0.666986	0.637435
XM_011440045.1	LOC105335901	17.3747	15.7138	0.14496	0.932884	17.3747	8.78668	0.9836	0.355143	17.3747	10.5986	0.713114	0.373198	8.78668	15.7138	-0.838639	0.355143	15.7138	10.5986	0.568154	0.537459	8.78668	10.5986	-0.270486	0.860291
XM_011440046.1	LOC105335901	0.972826	1.38874	-0.513527	0.820032	0.972826	8.51021	-3.12894	0.00825469	0.972826	4.97718	-2.35507	0.150989	8.51021	1.38874	2.61541	0.0533201	1.38874	4.97718	-1.84155	0.355143	8.51021	4.97718	0.773867	0.437351
XM_011447583.1	LOC105341208	0	0	0	1	0	0	0	1	0	0.331623	#NAME?	1	0	0	0	1	0	0.331623	#NAME?	1	0	0.331623	#NAME?	1
XM_011447582.1	LOC105341208	0.306061	0.562326	-0.877587	0.658532	0.306061	0.517893	-0.758833	0.731906	0.306061	0.644285	-1.07388	0.512149	0.517893	0.562326	-0.118755	0.977485	0.562326	0.644285	-0.196292	0.954281	0.517893	0.644285	-0.315046	0.923698
XM_011447579.1	LOC105341208	0	0	0	1	0	0	0	1	0	0	0	1	0	0	0	1	0	0	0	1	0	0	0	1
XM_011447589.1	LOC105341208	0.0842609	0.695601	-3.04533	0.248443	0.0842609	0	inf	1	0.0842609	0	inf	1	0	0.695601	#NAME?	0.34488	0.695601	0	inf	0.34488	0	0	0	1
XM_011447588.1	LOC105341208	0.754166	1.95371	-1.37326	0.355143	0.754166	0	inf	0.329246	0.754166	0.14761	2.35309	0.355143	0	1.95371	#NAME?	0.174462	1.95371	0.14761	3.72635	0.0293098	0	0.14761	#NAME?	1
XM_011447585.1	LOC105341208	2.69742	1.35235	0.996114	0.39234	2.69742	0	inf	0.0716961	2.69742	0.914559	1.56043	0.355143	0	1.35235	#NAME?	0.261603	1.35235	0.914559	0.56432	0.773464	0	0.914559	#NAME?	0.322586
XM_011447584.1	LOC105341208	0.751718	0	inf	0.32486	0.751718	0	inf	0.32486	0.751718	0	inf	0.32486	0	0	0	1	0	0	0	1	0	0	0	1
XM_011447580.1	LOC105341208	1.35636	0.673	1.01106	0.475023	1.35636	1.12084	0.275166	0.910003	1.35636	1.02399	0.405545	0.838415	1.12084	0.673	0.735896	0.680943	0.673	1.02399	-0.605516	0.759675	1.12084	1.02399	0.130379	0.965131
XM_011447587.1	LOC105341208	0.602833	7.97e-05	12.885	0.984567	0.602833	2.91251	-2.27243	0.199524	0.602833	0.711096	-0.238286	0.938098	2.91251	7.97e-05	15.1575	0.980986	7.97e-05	0.711096	-13.1233	0.984218	2.91251	0.711096	2.03415	0.345422
XM_011447586.1	LOC105341208	0.68809	0.000223577	11.5876	0.934457	0.68809	0.000113587	12.5646	0.968146	0.68809	0.889479	-0.370364	0.876724	0.000113587	0.000223577	-0.976975	1	0.000223577	0.889479	-11.958	0.932878	0.000113587	0.889479	-12.9349	0.966954
XM_011448796.1	LOC105342016	1.63103	7.8672	-2.27007	0.00931606	1.63103	10.4854	-2.68453	0.000495307	1.63103	9.06576	-2.47465	0.00217537	10.4854	7.8672	0.414454	0.676238	7.8672	9.06576	-0.204578	0.886998	10.4854	9.06576	0.209876	0.880181
XM_011437565.1	LOC105334200	0.432416	4.16358	-3.26733	0.156392	0.432416	0	inf	0.355143	0.432416	0.0640866	2.75433	0.355143	0	4.16358	#NAME?	0.347086	4.16358	0.0640866	6.02166	0.0385569	0	0.0640866	#NAME?	1
XM_011437564.1	LOC105334200	4.7321	1.59078	1.57275	0.355143	4.7321	3.00946	0.652974	0.734219	4.7321	5.91423	-0.321709	0.895728	3.00946	1.59078	0.919773	0.61573	1.59078	5.91423	-1.89446	0.355143	3.00946	5.91423	-0.974683	0.502371
XM_011438395.1	LOC105334815	51.6388	14.7831	1.80451	0.0378408	51.6388	20.0632	1.3639	0.23544	51.6388	11.137	2.21309	0.00382539	20.0632	14.7831	0.440606	0.687671	14.7831	11.137	0.408587	0.735335	20.0632	11.137	0.849193	0.355143
XM_011420390.1	LOC105321900	0.259342	3.36516	-3.69775	0.0321635	0.259342	1.16246	-2.16426	0.355143	0.259342	0	inf	1	1.16246	3.36516	-1.53349	0.355143	3.36516	0	inf	0.293856	1.16246	0	inf	0.355143
XM_011421900.1	LOC105322984	18.6364	6.962	1.42055	0.355143	18.6364	35.9964	-0.949727	0.355143	18.6364	64.81	-1.79809	0.0923959	35.9964	6.962	2.37028	0.0566271	6.962	64.81	-3.21864	0.000575018	35.9964	64.81	-0.848366	0.355143
XM_011428752.1	LOC105328030	134.277	16.4832	3.02614	7.3e-06	134.277	112.403	0.256535	0.821455	134.277	17.1344	2.97025	5.04e-06	112.403	16.4832	2.76961	0.000101493	16.4832	17.1344	-0.0558985	0.982049	112.403	17.1344	2.71371	8.03e-05
XM_011428747.1	LOC105328030	43.5794	215.544	-2.30626	0.000251774	43.5794	115.82	-1.41017	0.14661	43.5794	158.253	-1.86052	0.0101799	115.82	215.544	-0.896098	0.355143	215.544	158.253	0.445747	0.576435	115.82	158.253	-0.45035	0.579521
XM_011428751.1	LOC105328030	134.277	18.1364	2.88826	1.53e-05	134.277	77.9714	0.784198	0.355143	134.277	16.0548	3.06414	2.96e-06	77.9714	18.1364	2.10406	0.0113018	18.1364	16.0548	0.175879	0.927792	77.9714	16.0548	2.27994	0.00389735
XM_011428750.1	LOC105328030	0	21.1521	#NAME?	0.0200876	0	12.6234	#NAME?	0.0423753	0	21.7511	#NAME?	0.012779	12.6234	21.1521	-0.744695	0.433041	21.1521	21.7511	-0.0402879	0.987746	12.6234	21.7511	-0.784983	0.379786
XM_011428749.1	LOC105328030	0	74.9743	#NAME?	0.00220643	0	60.2705	#NAME?	0.0029639	0	80.1908	#NAME?	0.0014067	60.2705	74.9743	-0.314944	0.776022	74.9743	80.1908	-0.0970395	0.953084	60.2705	80.1908	-0.411984	0.65624
XM_011428753.1	LOC105328030	0	0.0906426	#NAME?	1	0	0	0	1	0	0.0754295	#NAME?	1	0	0.0906426	#NAME?	1	0.0906426	0.0754295	0.265061	1	0	0.0754295	#NAME?	1
XM_011442238.1	LOC105337509	4.96357	0.185389	4.74275	0.001038	4.96357	17.0093	-1.77687	0.257195	4.96357	21.9055	-2.14184	0.0617199	17.0093	0.185389	6.51962	4.79e-08	0.185389	21.9055	-6.88459	2.42e-09	17.0093	21.9055	-0.364969	0.782447
XM_011442239.1	LOC105337509	0.467937	8.82e-06	15.6955	0.999913	0.467937	3.45474	-2.88419	0.291439	0.467937	2.47109	-2.40076	0.355143	3.45474	8.82e-06	18.5797	0.999879	8.82e-06	2.47109	-18.0963	0.999879	3.45474	2.47109	0.48343	0.851666
XM_011455635.1	LOC105346885	3.70216	0.146697	4.65746	0.00131577	3.70216	1.52008	1.28422	0.355143	3.70216	2.13965	0.790992	0.557274	1.52008	0.146697	3.37323	0.125901	0.146697	2.13965	-3.86646	0.0302595	1.52008	2.13965	-0.493229	0.819313
XM_011449696.1	LOC105342681	22.6224	17.5583	0.365598	0.742786	22.6224	24.1136	-0.092093	0.958584	22.6224	25.378	-0.165826	0.916666	24.1136	17.5583	0.457691	0.649477	17.5583	25.378	-0.531424	0.558961	24.1136	25.378	-0.0737331	0.968961
XM_011449698.1	LOC105342681	0.21662	0.543028	-1.32586	0.488	0.21662	0.12712	0.768969	1	0.21662	0.211242	0.0362689	1	0.12712	0.543028	-2.09483	0.355143	0.543028	0.211242	1.36213	0.496298	0.12712	0.211242	-0.7327	1
XM_011449694.1	LOC105342681	19.1975	12.6648	0.6001	0.50248	19.1975	18.3984	0.0613423	0.976129	19.1975	17.5948	0.125768	0.942871	18.3984	12.6648	0.538758	0.582257	12.6648	17.5948	-0.474332	0.656292	18.3984	17.5948	0.0644258	0.975337
XM_011449693.1	LOC105342681	5.05702	5.68924	-0.169948	0.936419	5.05702	0	inf	0.0470353	5.05702	0.132058	5.25905	0.000672288	0	5.68924	#NAME?	0.066239	5.68924	0.132058	5.429	0.00041171	0	0.132058	#NAME?	1
XM_011449697.1	LOC105342681	0	0	0	1	0	0.200645	#NAME?	1	0	0.553899	#NAME?	0.355143	0.200645	0	inf	1	0	0.553899	#NAME?	0.355143	0.200645	0.553899	-1.46498	0.476172
XM_011443563.1	LOC105338434	0	0	0	1	0	5.28625	#NAME?	0.0548231	0	7.31274	#NAME?	0.0238868	5.28625	0	inf	0.0548231	0	7.31274	#NAME?	0.0238868	5.28625	7.31274	-0.468167	0.710567
XM_011443561.1	LOC105338434	11.0423	5.32349	1.0526	0.355143	11.0423	2.79737	1.98091	0.111127	11.0423	4.36515	1.33894	0.355143	2.79737	5.32349	-0.928303	0.369655	5.32349	4.36515	0.286341	0.871892	2.79737	4.36515	-0.641962	0.617474
XM_011443564.1	LOC105338434	11.7196	8.78994	0.414993	0.713699	11.7196	8.2902	0.499439	0.631784	11.7196	5.88594	0.993574	0.355143	8.2902	8.78994	-0.0844465	0.968548	8.78994	5.88594	0.578581	0.578443	8.2902	5.88594	0.494134	0.673298
XM_011417319.1	LOC105319692	6.81324	14.5092	-1.09055	0.424927	6.81324	2.4121	1.49805	0.355143	6.81324	24.2367	-1.83078	0.355143	2.4121	14.5092	-2.5886	0.236136	14.5092	24.2367	-0.740226	0.597946	2.4121	24.2367	-3.32883	0.0250235
XM_011441874.1	LOC105337238	0.00427643	0.281339	-6.03976	1	0.00427643	0.59917	-7.13041	0.355143	0.00427643	0.400965	-6.55093	0.355143	0.59917	0.281339	1.09066	0.581456	0.281339	0.400965	-0.511167	0.869918	0.59917	0.400965	0.579488	0.826702
XM_011441879.1	LOC105337238	5.81418	1.8334	1.66506	0.355143	5.81418	4.4067	0.399877	0.791409	5.81418	0.503289	3.53012	0.00509888	4.4067	1.8334	1.26518	0.355143	1.8334	0.503289	1.86506	0.355143	4.4067	0.503289	3.13024	0.0376445
XM_011441878.1	LOC105337238	0.0392317	1.62762	-5.3746	0.0319172	0.0392317	4.3936	-6.80724	0.000791163	0.0392317	4.00818	-6.67479	0.00108915	4.3936	1.62762	1.43264	0.355143	1.62762	4.00818	-1.30019	0.355143	4.3936	4.00818	0.132454	0.956146
XM_011441877.1	LOC105337238	5.18154	6.27742	-0.276789	0.869918	5.18154	5.68671	-0.134213	0.95113	5.18154	5.15436	0.00758752	0.999523	5.68671	6.27742	-0.142576	0.947693	6.27742	5.15436	0.284377	0.869223	5.68671	5.15436	0.141801	0.949084
XM_011441876.1	LOC105337238	0.615784	0.329068	0.904039	0.674069	0.615784	0.622508	-0.0156676	0.999119	0.615784	0.0525574	3.55046	0.355143	0.622508	0.329068	0.919706	0.665147	0.329068	0.0525574	2.64642	1	0.622508	0.0525574	3.56613	0.355143
XM_011441880.1	LOC105337238	42.3337	31.2408	0.438374	0.619582	42.3337	36.5409	0.212295	0.871553	42.3337	42.5694	-0.00801257	0.998821	36.5409	31.2408	0.226079	0.864434	31.2408	42.5694	-0.446386	0.617137	36.5409	42.5694	-0.220307	0.867162
XM_011441875.1	LOC105337238	10.4015	5.83542	0.833878	0.355143	10.4015	5.80087	0.842444	0.355143	10.4015	4.875	1.09331	0.355143	5.80087	5.83542	-0.00856607	0.999366	5.83542	4.875	0.259435	0.889251	5.80087	4.875	0.250868	0.895859
XM_011434231.1	LOC105331865	14.7318	19.4085	-0.397751	0.753048	14.7318	0.99614	3.88645	0.000714919	14.7318	16.5243	-0.165647	0.932313	0.99614	19.4085	-4.2842	9.26e-05	19.4085	16.5243	0.232105	0.891769	0.99614	16.5243	-4.05209	0.000366525
XM_011434232.1	LOC105331865	5.26659	4.17846	0.333895	0.880011	5.26659	0.662163	2.99161	0.0869911	5.26659	5.54736	-0.0749346	0.980646	0.662163	4.17846	-2.65771	0.236277	4.17846	5.54736	-0.408829	0.840685	0.662163	5.54736	-3.06654	0.0749741
XM_011448774.1	LOC105341999	0.0364911	0.158299	-2.11704	1	0.0364911	0.430249	-3.55955	0.355143	0.0364911	0.537819	-3.8815	0.355143	0.430249	0.158299	1.44251	0.51035	0.158299	0.537819	-1.76446	0.362673	0.430249	0.537819	-0.32195	0.929205
XM_011448771.1	LOC105341999	0.00123206	4.15629	-11.72	0.766541	0.00123206	4.47543	-11.8267	0.763223	0.00123206	2.44155	-10.9525	0.789819	4.47543	4.15629	0.10673	0.971646	4.15629	2.44155	0.7675	0.613939	4.47543	2.44155	0.874229	0.54515
XM_011448773.1	LOC105341999	7.15836	7.33943	-0.0360388	0.990692	7.15836	8.17686	-0.191917	0.923028	7.15836	8.73755	-0.287598	0.852403	8.17686	7.33943	0.155878	0.941288	7.33943	8.73755	-0.25156	0.884788	8.17686	8.73755	-0.095682	0.96558
XM_011448770.1	LOC105341999	0	0	0	1	0	0	0	1	0	0	0	1	0	0	0	1	0	0	0	1	0	0	0	1
XM_011448772.1	LOC105341999	3.72508	0.000660958	12.4604	0.934109	3.72508	0.000768295	12.2433	0.925575	3.72508	0.180433	4.36773	0.0386233	0.000768295	0.000660958	0.217103	1	0.000660958	0.180433	-8.09269	1	0.000768295	0.180433	-7.87559	1
XM_011448769.1	LOC105341999	0	0	0	1	0	0	0	1	0	0	0	1	0	0	0	1	0	0	0	1	0	0	0	1
XM_011451604.1	LOC105344031	0.42776	0.192929	1.14874	0.774442	0.42776	0.100978	2.08276	0.47276	0.42776	10.5814	-4.62859	0.00811853	0.100978	0.192929	-0.934026	1	0.192929	10.5814	-5.77732	0.0264937	0.100978	10.5814	-6.71135	0.0039637
XM_011448741.1	LOC105341974	1.13744	10.5822	-3.21778	0.0255313	1.13744	2.50348	-1.13814	0.480237	1.13744	0.275537	2.04548	0.355143	2.50348	10.5822	-2.07964	0.355143	10.5822	0.275537	5.26325	0.000257921	2.50348	0.275537	3.18362	0.229937
XM_011413894.1	LOC105317288	0	0.0158135	#NAME?	1	0	2.00533	#NAME?	0.267066	0	0.212668	#NAME?	1	2.00533	0.0158135	6.98654	0.00206247	0.0158135	0.212668	-3.74938	1	2.00533	0.212668	3.23716	0.0760131
XM_011429989.1	LOC105328889	0.106661	0	inf	1	0.106661	0	inf	1	0.106661	0	inf	1	0	0	0	1	0	0	0	1	0	0	0	1
XM_011429970.1	LOC105328889	0.354142	1.91482	-2.43481	0.248063	0.354142	1.05182	-1.57049	0.355143	0.354142	0.544021	-0.619336	0.79464	1.05182	1.91482	-0.864323	0.508525	1.91482	0.544021	1.81547	0.355143	1.05182	0.544021	0.951152	0.540592
XM_011429963.1	LOC105328889	1.15817	1.45829	-0.332429	0.880734	1.15817	0.671861	0.785614	0.616192	1.15817	0.222784	2.37813	0.331425	0.671861	1.45829	-1.11804	0.405532	1.45829	0.222784	2.71056	0.19123	0.671861	0.222784	1.59252	0.355143
XM_011430004.1	LOC105328889	7.19536	5.19502	0.469937	0.668432	7.19536	8.01396	-0.155448	0.931498	7.19536	6.64901	0.113927	0.952168	8.01396	5.19502	0.625385	0.51035	5.19502	6.64901	-0.356009	0.790495	8.01396	6.64901	0.269376	0.854862
XM_011429998.1	LOC105328889	1.27883	1.14466	0.1599	0.953245	1.27883	1.6421	-0.360714	0.8565	1.27883	1.07811	0.246318	0.92202	1.6421	1.14466	0.520615	0.774942	1.14466	1.07811	0.0864183	0.979766	1.6421	1.07811	0.607033	0.709419
XM_011429923.1	LOC105328889	0	0	0	1	0	0	0	1	0	0	0	1	0	0	0	1	0	0	0	1	0	0	0	1
XM_011429931.1	LOC105328889	3.22011	0.417091	2.94867	0.0637152	3.22011	0.43962	2.87278	0.0749603	3.22011	3.61966	-0.168746	0.934544	0.43962	0.417091	0.0758927	0.988255	0.417091	3.61966	-3.11742	0.0414393	0.43962	3.61966	-3.04153	0.0492739
XM_011430026.1	LOC105328889	2.85465	2.13604	0.418377	0.795921	2.85465	2.42503	0.235314	0.913081	2.85465	2.10945	0.436448	0.783939	2.42503	2.13604	0.183063	0.940267	2.13604	2.10945	0.0180702	0.99757	2.42503	2.10945	0.201134	0.934339
XM_011429939.1	LOC105328889	1.89803	4.6161	-1.28217	0.355143	1.89803	3.48205	-0.875439	0.384636	1.89803	0	inf	0.0869827	3.48205	4.6161	-0.406735	0.76697	4.6161	0	inf	0.0262498	3.48205	0	inf	0.0516838
XM_011429948.1	LOC105328889	1.0477	3.23143	-1.62495	0.355143	1.0477	0.444426	1.23721	0.393595	1.0477	0	inf	0.176851	0.444426	3.23143	-2.86216	0.0908343	3.23143	0	inf	0.0727473	0.444426	0	inf	0.355143
XM_011430034.1	LOC105328889	1.84839	1.02145	0.855654	0.500072	1.84839	1.6638	0.151789	0.952639	1.84839	2.03365	-0.137798	0.954682	1.6638	1.02145	0.703864	0.645372	1.02145	2.03365	-0.993452	0.407205	1.6638	2.03365	-0.289587	0.892936
XM_011429954.1	LOC105328889	2.87633	1.50239	0.936969	0.3821	2.87633	4.57473	-0.669459	0.502082	2.87633	3.66196	-0.348389	0.815248	4.57473	1.50239	1.60643	0.355143	1.50239	3.66196	-1.28536	0.355143	4.57473	3.66196	0.32107	0.831492
XM_011429978.1	LOC105328889	0	0.407836	#NAME?	0.355143	0	0.608909	#NAME?	0.355143	0	0.361764	#NAME?	0.355143	0.608909	0.407836	0.578239	0.822387	0.407836	0.361764	0.172938	0.965673	0.608909	0.361764	0.751177	0.735683
XM_011430010.1	LOC105328889	2.34706	2.52928	-0.107873	0.964756	2.34706	1.89701	0.307124	0.871381	2.34706	1.93616	0.277656	0.887367	1.89701	2.52928	-0.414996	0.807747	2.52928	1.93616	0.385528	0.826169	1.89701	1.93616	-0.0294682	0.994745
XM_011430018.1	LOC105328889	0.259865	0.460117	-0.824239	0.695871	0.259865	0.362871	-0.481695	1	0.259865	0.260368	-0.00279199	1	0.362871	0.460117	-0.342544	0.918118	0.460117	0.260368	0.821447	0.70622	0.362871	0.260368	0.478903	1
XM_011425563.1	LOC105325836	14.8953	0	inf	0.0316325	14.8953	3.7077	2.00626	0.270665	14.8953	0.781798	0	1	3.7077	0	inf	0.323046	0	0	0	1	3.7077	0.781798	0	1
XM_011425562.1	LOC105325836	0	0	0	1	0	0	0	1	0	0	0	1	0	0	0	1	0	0	0	1	0	0	0	1
XM_011425561.1	LOC105325836	24.9914	39.6827	-0.66708	0.429966	24.9914	46.0386	-0.881414	0.355143	24.9914	42.1344	0	1	46.0386	39.6827	0.214334	0.885474	39.6827	42.1344	0	1	46.0386	42.1344	0	1
XM_011443328.1	LOC105338275	24.3588	21.5348	0.177778	0.91083	24.3588	20.0478	0.281001	0.828585	24.3588	16.1885	0.589481	0.483663	20.0478	21.5348	-0.103223	0.955353	21.5348	16.1885	0.411703	0.702768	20.0478	16.1885	0.308479	0.811907
XM_011443320.1	LOC105338275	1.03589	1.13179	-0.12774	0.972981	1.03589	3.66723	-1.82382	0.355143	1.03589	0.137425	2.91415	0.355143	3.66723	1.13179	1.69608	0.355143	1.13179	0.137425	3.04189	0.355143	3.66723	0.137425	4.73797	0.00786651
XM_011430942.1	LOC105329622	1.48407	0.17286	3.10188	0.160651	1.48407	2.68943	-0.857745	0.504009	1.48407	1.24209	0.256787	0.922528	2.68943	0.17286	3.95963	0.0167584	0.17286	1.24209	-2.84509	0.268139	2.68943	1.24209	1.11453	0.355143
XM_011430941.1	LOC105329622	2.86133	4.92936	-0.784714	0.445749	2.86133	8.51537	-1.57338	0.32153	2.86133	5.3114	-0.892404	0.355143	8.51537	4.92936	0.788667	0.395823	4.92936	5.3114	-0.107691	0.960598	8.51537	5.3114	0.680976	0.478888
XM_011430944.1	LOC105329622	14.9698	6.85565	1.12669	0.355143	14.9698	4.80454	1.63959	0.197407	14.9698	6.83954	1.13009	0.355143	4.80454	6.85565	-0.512896	0.683177	6.85565	6.83954	0.00339467	0.999879	4.80454	6.83954	-0.509501	0.678796
XM_011430943.1	LOC105329622	1.88965	0.844444	1.16204	0.355143	1.88965	2.52114	-0.415959	0.819647	1.88965	0.960033	0.97696	0.468453	2.52114	0.844444	1.578	0.355143	0.844444	0.960033	-0.185083	0.953313	2.52114	0.960033	1.39292	0.355143
XM_011442420.1	LOC105337611	1.90332	0.228098	3.06079	0.192352	1.90332	0.640495	1.57126	0.355143	1.90332	0.401507	2.24502	0.355143	0.640495	0.228098	1.48953	0.427488	0.228098	0.401507	-0.815771	0.762552	0.640495	0.401507	0.67376	0.78922
XM_011442412.1	LOC105337611	0.97603	0.154467	2.65963	0.355143	0.97603	0.412567	1.2423	0.455511	0.97603	0.604995	0.690002	0.743273	0.412567	0.154467	1.41733	0.524337	0.154467	0.604995	-1.96963	0.355143	0.412567	0.604995	-0.552296	0.843399
XM_011442426.1	LOC105337611	42.0158	34.7376	0.274434	0.81839	42.0158	33.0177	0.347692	0.743145	42.0158	32.576	0.367125	0.714945	33.0177	34.7376	-0.0732579	0.968699	34.7376	32.576	0.0926915	0.95738	33.0177	32.576	0.0194336	0.99508
XM_011442413.1	LOC105337611	9.47724	6.04712	0.64822	0.530589	9.47724	7.62976	0.312829	0.835315	9.47724	7.45523	0.346215	0.801889	7.62976	6.04712	0.335391	0.837824	6.04712	7.45523	-0.302006	0.85727	7.62976	7.45523	0.0333851	0.991736
XM_011442423.1	LOC105337611	0.0505405	0.162685	-1.68657	1	0.0505405	0.885544	-4.13105	0.197859	0.0505405	0.374751	-2.89042	0.355143	0.885544	0.162685	2.44448	0.355143	0.162685	0.374751	-1.20385	0.610933	0.885544	0.374751	1.24063	0.48964
XM_011442416.1	LOC105337611	2.72606	2.46278	0.14653	0.956625	2.72606	0.800797	1.76731	0.355143	2.72606	1.90525	0.516836	0.778922	0.800797	2.46278	-1.62078	0.355143	2.46278	1.90525	0.370306	0.875546	0.800797	1.90525	-1.25047	0.430864
XM_011442422.1	LOC105337611	0	10.9774	#NAME?	0.0220645	0	18.5103	#NAME?	0.00865914	0	14.6601	#NAME?	0.0120398	18.5103	10.9774	0.753793	0.370138	10.9774	14.6601	-0.417362	0.723689	18.5103	14.6601	0.336431	0.788362
XM_011442418.1	LOC105337611	1.12059	0.406309	1.46361	0.355143	1.12059	0.469176	1.25606	0.447048	1.12059	0.687158	0.705547	0.755851	0.469176	0.406309	0.207551	0.957777	0.406309	0.687158	-0.758066	0.760702	0.469176	0.687158	-0.550515	0.849586
XM_011442417.1	LOC105337611	1.85015	0.108161	4.09638	0.116908	1.85015	0.297973	2.63439	0.320557	1.85015	0.210225	3.13764	0.171166	0.297973	0.108161	1.462	1	0.108161	0.210225	-0.958749	1	0.297973	0.210225	0.50325	1
XM_011442419.1	LOC105337611	1.49246	0.334418	2.15797	0.355143	1.49246	0.408244	1.87019	0.355143	1.49246	0	inf	0.253408	0.408244	0.334418	0.287777	0.9408	0.334418	0	inf	1	0.408244	0	inf	0.355143
XM_011442424.1	LOC105337611	0.131013	0.15634	-0.254982	1	0.131013	0	inf	1	0.131013	0.427233	-1.70531	0.380704	0	0.15634	#NAME?	1	0.15634	0.427233	-1.45033	0.509276	0	0.427233	#NAME?	0.355143
XM_011442425.1	LOC105337611	0.168569	0.0877324	0.942156	1	0.168569	0	inf	1	0.168569	0.17513	-0.0550873	1	0	0.0877324	#NAME?	1	0.0877324	0.17513	-0.997244	1	0	0.17513	#NAME?	1
XM_011442421.1	LOC105337611	0.0388402	0	inf	1	0.0388402	0	inf	1	0.0388402	0.125118	-1.68767	1	0	0	0	1	0	0.125118	#NAME?	1	0	0.125118	#NAME?	1
XM_011442415.1	LOC105337611	0.792478	0.949186	-0.26032	0.939221	0.792478	0.0181405	5.44909	0.270355	0.792478	0.377086	1.07148	0.564806	0.0181405	0.949186	-5.70941	0.222743	0.949186	0.377086	1.3318	0.44502	0.0181405	0.377086	-4.37761	0.355143
XM_011419967.1	LOC105321610	0.147525	0	inf	1	0.147525	0.0243354	2.59983	1	0.147525	0	inf	1	0.0243354	0	inf	1	0	0	0	1	0.0243354	0	inf	1
XM_011419968.1	LOC105321610	0.160619	0.667998	-2.0562	0.355143	0.160619	0	inf	1	0.160619	3.15682	-4.29676	0.00182233	0	0.667998	#NAME?	0.355143	0.667998	3.15682	-2.24055	0.312219	0	3.15682	#NAME?	0.0920646
XM_011419970.1	LOC105321610	7.03692	7.57476	-0.106257	0.956614	7.03692	9.10192	-0.371227	0.765647	7.03692	6.86232	0.0362478	0.989438	9.10192	7.57476	0.26497	0.86298	7.57476	6.86232	0.142505	0.940744	9.10192	6.86232	0.407475	0.737333
XM_011419969.1	LOC105321610	3.13605	1.93185	0.698963	0.579319	3.13605	2.29832	0.448371	0.784125	3.13605	0	inf	0.0666906	2.29832	1.93185	0.250592	0.91768	1.93185	0	inf	0.169861	2.29832	0	inf	0.166863
XM_011417032.1	LOC105319484	2.33811	1.29628	0.850963	0.575615	2.33811	2.61651	-0.162299	0.953245	2.33811	0.239015	3.29017	0.0514529	2.61651	1.29628	1.01326	0.477197	1.29628	0.239015	2.43921	0.355143	2.61651	0.239015	3.45247	0.0382509
XM_011431580.1	LOC105330033	1.05702	12.2861	-3.53894	0.00970491	1.05702	2.37261	-1.16647	0.476527	1.05702	19.3213	-4.19211	0.000308733	2.37261	12.2861	-2.37247	0.233141	12.2861	19.3213	-0.653172	0.600687	2.37261	19.3213	-3.02564	0.027866
XM_011416765.1	LOC105319286	79.6244	0	inf	0.0133881	79.6244	0	inf	0.0133881	79.6244	0	inf	0.0133881	0	0	0	1	0	0	0	1	0	0	0	1
XM_011430643.1	LOC105329401	13.705	16.0089	-0.224178	0.885673	13.705	11.7946	0.216574	0.897504	13.705	11.4486	0.259534	0.862729	11.7946	16.0089	-0.440753	0.706757	16.0089	11.4486	0.483712	0.654227	11.7946	11.4486	0.0429593	0.987218
XM_011430640.1	LOC105329401	3.25643	5.56376	-0.772768	0.509846	3.25643	0	inf	0.12539	3.25643	4.36005	-0.421053	0.802669	0	5.56376	#NAME?	0.0925392	5.56376	4.36005	0.351716	0.843685	0	4.36005	#NAME?	0.0998619
XM_011430641.1	LOC105329401	5.2926	0.316676	4.0629	0.00555846	5.2926	7.21296	-0.446615	0.753761	5.2926	4.03547	0.39124	0.815293	7.21296	0.316676	4.50951	0.00108202	0.316676	4.03547	-3.67166	0.0272324	7.21296	4.03547	0.837854	0.454523
XM_011430638.1	LOC105329401	0.00444479	0	inf	1	0.00444479	0.00602745	-0.439435	1	0.00444479	0	inf	1	0.00602745	0	inf	1	0	0	0	1	0.00602745	0	inf	1
XM_011430642.1	LOC105329401	1.10522	0	inf	0.340264	1.10522	4.67059	-2.07928	0.323282	1.10522	0.000480998	11.166	0.933721	4.67059	0	inf	0.129642	0	0.000480998	#NAME?	1	4.67059	0.000480998	13.2453	0.917662
XM_011452839.1	LOC105344924	1.65178	0.255042	2.69522	0.355143	1.65178	0.132223	3.64297	0.355143	1.65178	7.82568	-2.24419	0.355143	0.132223	0.255042	-0.947757	1	0.255042	7.82568	-4.93941	0.0100089	0.132223	7.82568	-5.88717	0.0206378
XM_011417853.1	LOC105320076	37.4304	0.416127	6.49105	0.000221844	37.4304	0	inf	0.0165009	37.4304	11.541	1.69744	0.355143	0	0.416127	#NAME?	0.355143	0.416127	11.541	-4.79361	0.0398202	0	11.541	#NAME?	0.21015
XM_011417854.1	LOC105320076	11.5905	0.513508	4.49642	0.0205763	11.5905	0	inf	0.140487	11.5905	0.100358	6.85165	0.0634342	0	0.513508	#NAME?	0.355143	0.513508	0.100358	2.35523	0.547802	0	0.100358	#NAME?	1
XM_011417851.1	LOC105320076	11.3283	46.8308	-2.04753	0.0910918	11.3283	51.5791	-2.18686	0.0553788	11.3283	30.5458	-1.43105	0.355143	51.5791	46.8308	0.139328	0.942158	46.8308	30.5458	0.616484	0.543722	51.5791	30.5458	0.755812	0.420025
XM_011417852.1	LOC105320076	5.79735	6.75803	-0.22121	0.938231	5.79735	5.6061	0.0483955	0.991881	5.79735	14.9141	-1.36322	0.355143	5.6061	6.75803	-0.269605	0.927964	6.75803	14.9141	-1.14201	0.355143	5.6061	14.9141	-1.41161	0.355143
XM_011425858.1	LOC105326030	120.127	392.853	-1.70943	0.100107	120.127	23.7463	2.33878	0.10144	120.127	268.892	-1.16247	0.355143	23.7463	392.853	-4.04821	8.37e-06	392.853	268.892	0.546962	0.537212	23.7463	268.892	-3.50125	0.0004175
XM_011418809.1	LOC105320749	2.12719	5.25154	-1.30379	0.355143	2.12719	0.856597	1.31226	0.405537	2.12719	4.19157	-0.978538	0.482823	0.856597	5.25154	-2.61605	0.238481	5.25154	4.19157	0.32525	0.886339	0.856597	4.19157	-2.2908	0.355143
XM_011418810.1	LOC105320749	2.75304	0.534506	2.36475	0.355143	2.75304	5.9764	-1.11825	0.359674	2.75304	1.40911	0.966244	0.570648	5.9764	0.534506	3.483	0.0448938	0.534506	1.40911	-1.3985	0.443748	5.9764	1.40911	2.0845	0.355143
XM_011424139.1	LOC105324897	1288.32	965.7	0.415844	0.631825	1288.32	884.407	0.542709	0.476172	1288.32	1470.57	-0.190889	0.88212	884.407	965.7	-0.126865	0.935763	965.7	1470.57	-0.606733	0.397249	884.407	1470.57	-0.733598	0.355143
XM_011424138.1	LOC105324897	206.508	1938.48	-3.23066	5.23e-08	206.508	1503.81	-2.86435	4.1e-06	206.508	197.356	0.0653937	0.975823	1503.81	1938.48	-0.366305	0.683805	1938.48	197.356	3.29605	6.98e-08	1503.81	197.356	2.92974	4.75e-06
XM_011452582.1	LOC105344724	356.617	110.6	1.68903	0.0289491	356.617	301.147	0.243908	0.828461	356.617	196.78	0.857792	0.355143	301.147	110.6	1.44512	0.118534	110.6	196.78	-0.831236	0.355143	301.147	196.78	0.613884	0.380559
XM_011452584.1	LOC105344724	551.1	253.499	1.12033	0.355143	551.1	425.691	0.372506	0.675095	551.1	53.6839	3.35975	3.99e-09	425.691	253.499	0.747827	0.355143	253.499	53.6839	2.23942	0.000886662	425.691	53.6839	2.98725	3.27e-07
XM_011441146.1	LOC105336711	22.4622	19.5265	0.202061	0.899711	22.4622	17.1211	0.391722	0.733533	22.4622	12.3429	0.86382	0.355143	17.1211	19.5265	-0.189661	0.913822	19.5265	12.3429	0.661759	0.476172	17.1211	12.3429	0.472098	0.67573
XM_011441145.1	LOC105336711	0.706123	1.63105	-1.20781	0.470436	0.706123	1.54372	-1.12842	0.513956	0.706123	9.15996	-3.69735	0.00570562	1.54372	1.63105	-0.0793914	0.984543	1.63105	9.15996	-2.48954	0.0935065	1.54372	9.15996	-2.56893	0.0873841
XM_011441147.1	LOC105336711	17.1235	15.6086	0.133632	0.941773	17.1235	18.5272	-0.113666	0.951814	17.1235	17.5378	-0.0344926	0.98946	18.5272	15.6086	0.247298	0.872085	15.6086	17.5378	-0.168125	0.926012	18.5272	17.5378	0.079173	0.969013
XM_011439151.1	LOC105335327	4.75757	0.761034	2.64419	0.146426	4.75757	8.07531	-0.763293	0.525143	4.75757	2.48188	0.93879	0.476172	8.07531	0.761034	3.40749	0.0129486	0.761034	2.48188	-1.7054	0.355143	8.07531	2.48188	1.70208	0.355143
XM_011457474.1	LOC105348152	3.08985	0.450281	2.77864	0.0745588	3.08985	0	inf	0.0739505	3.08985	0.309961	3.31738	0.0146246	0	0.450281	#NAME?	0.355143	0.450281	0.309961	0.538736	0.833881	0	0.309961	#NAME?	1
XM_011420491.1	LOC105321986	2.79523	7.68973	-1.45996	0.355143	2.79523	6.53514	-1.22525	0.355143	2.79523	2.81986	-0.0126568	0.99906	6.53514	7.68973	-0.234714	0.917613	7.68973	2.81986	1.44731	0.355143	6.53514	2.81986	1.21259	0.355143
XM_011420490.1	LOC105321986	0.527597	2.41004	-2.19155	0.355143	0.527597	9.24919	-4.13182	0.000206166	0.527597	1.3274	-1.33109	0.371054	9.24919	2.41004	1.94027	0.231427	2.41004	1.3274	0.860458	0.583761	9.24919	1.3274	2.80073	0.0339539
XM_011420489.1	LOC105321986	13.3752	3.67298	1.86453	0.177397	13.3752	0	inf	0.00954951	13.3752	11.0184	0.27964	0.844498	0	3.67298	#NAME?	0.152027	3.67298	11.0184	-1.5849	0.355143	0	11.0184	#NAME?	0.0176527
XM_011434180.1	LOC105331825	18.1069	21.0706	-0.218688	0.87665	18.1069	23.9875	-0.405743	0.689208	18.1069	17.1368	0.0794454	0.965961	23.9875	21.0706	0.187055	0.902947	21.0706	17.1368	0.298133	0.810129	23.9875	17.1368	0.485188	0.605342
XM_011434178.1	LOC105331825	9.11981	0	inf	0.0123421	9.11981	3.09099	1.56093	0.355143	9.11981	5.83771	0.643601	0.505146	3.09099	0	inf	0.149	0	5.83771	#NAME?	0.0387052	3.09099	5.83771	-0.917334	0.376139
XM_011434179.1	LOC105331825	6.84025	9.28964	-0.441574	0.714255	6.84025	8.47061	-0.308419	0.839346	6.84025	9.06297	-0.405936	0.743418	8.47061	9.28964	-0.133155	0.947955	9.28964	9.06297	0.0356376	0.990114	8.47061	9.06297	-0.0975178	0.963252
XM_011434181.1	LOC105331825	0.373786	0.867214	-1.21417	0.476172	0.373786	0.131403	1.50822	0.477383	0.373786	0.131464	1.50755	0.470269	0.131403	0.867214	-2.72239	0.355143	0.867214	0.131464	2.72172	0.355143	0.131403	0.131464	-0.000673926	1
XM_011455442.1	LOC105346734	0.8188	8.62804	-3.39745	0.110174	0.8188	2.00709	-1.29352	0.53432	0.8188	0.977628	-0.255775	0.955439	2.00709	8.62804	-2.10393	0.355143	8.62804	0.977628	3.14168	0.236192	2.00709	0.977628	1.03775	0.682496
XM_011455445.1	LOC105346734	11.0876	0	inf	0.21671	11.0876	0.210651	5.71794	0.0172053	11.0876	8.41785	0.39742	0.862119	0.210651	0	inf	1	0	8.41785	#NAME?	0.32839	0.210651	8.41785	-5.32052	0.0440969
XM_011455444.1	LOC105346734	0	0.0872644	#NAME?	1	0	0	0	1	0	0	0	1	0	0.0872644	#NAME?	1	0.0872644	0	inf	1	0	0	0	1
XM_011455443.1	LOC105346734	31.2351	7.56387	2.04597	0.281734	31.2351	0.507397	5.94391	0.00010343	31.2351	13.3725	1.2239	0.355143	0.507397	7.56387	-3.89794	0.111809	7.56387	13.3725	-0.822074	0.596693	0.507397	13.3725	-4.72001	0.0126686
XM_011437927.1	LOC105334472	0.529138	2.84522	-2.42683	0.238781	0.529138	1.46336	-1.46757	0.355143	0.529138	0.233275	1.18161	0.497513	1.46336	2.84522	-0.959253	0.488983	2.84522	0.233275	3.60844	0.0194351	1.46336	0.233275	2.64919	0.288874
XM_011458672.1	LOC105349024	3.44422	2.86826	0.264003	0.889097	3.44422	11.1428	-1.69386	0.161052	3.44422	2.49782	0.463506	0.745137	11.1428	2.86826	1.95786	0.095049	2.86826	2.49782	0.199504	0.931405	11.1428	2.49782	2.15737	0.042926
XM_011417654.1	LOC105319923	0	0.000188383	#NAME?	1	0	0	0	1	0	0	0	1	0	0.000188383	#NAME?	1	0.000188383	0	inf	1	0	0	0	1
XM_011417650.1	LOC105319923	6.22251	9.86811	-0.665276	0.50688	6.22251	16.3617	-1.39476	0.355143	6.22251	2.72693	1.19022	0.355143	16.3617	9.86811	0.729481	0.417054	9.86811	2.72693	1.8555	0.276562	16.3617	2.72693	2.58498	0.020022
XM_011417651.1	LOC105319923	6.22253	4.33835	0.520355	0.701503	6.22253	0.124625	5.64184	0.00104508	6.22253	12.0928	-0.958578	0.355143	0.124625	4.33835	-5.12148	0.00705413	4.33835	12.0928	-1.47893	0.355143	0.124625	12.0928	-6.60042	2.52e-05
XM_011438364.1	LOC105334792	3.76722	8.48423	-1.17128	0.383465	3.76722	10.798	-1.51919	0.355143	3.76722	0.529965	2.82953	0.298719	10.798	8.48423	0.347913	0.879195	8.48423	0.529965	4.00082	0.0172436	10.798	0.529965	4.34873	0.00493405
XM_011432164.1	LOC105330471	275.556	207.414	0.409831	0.634714	275.556	679.87	-1.30291	0.16377	275.556	223.966	0.299064	0.770681	679.87	207.414	1.71275	0.0182293	207.414	223.966	-0.110767	0.943337	679.87	223.966	1.60198	0.0351046
XM_011449501.1	LOC105342527	2.72566	8.35835	-1.61661	0.318373	2.72566	7.95614	-1.54546	0.355143	2.72566	8.79271	-1.6897	0.253925	7.95614	8.35835	-0.0711494	0.974878	8.35835	8.79271	-0.073089	0.973443	7.95614	8.79271	-0.144238	0.940087
XM_011449499.1	LOC105342527	0.211443	0	inf	1	0.211443	0	inf	1	0.211443	0.17423	0.279275	1	0	0	0	1	0	0.17423	#NAME?	1	0	0.17423	#NAME?	1
XM_011449500.1	LOC105342527	9.30794	8.10207	0.200172	0.908182	9.30794	10.4908	-0.172586	0.923519	9.30794	4.59334	1.01892	0.355143	10.4908	8.10207	0.372758	0.774445	8.10207	4.59334	0.818748	0.382915	10.4908	4.59334	1.19151	0.355143
XM_011449502.1	LOC105342527	8.71075	0	inf	0.0141556	8.71075	0.48497	4.16683	0.000240224	8.71075	0	inf	0.0141556	0.48497	0	inf	0.355143	0	0	0	1	0.48497	0	inf	0.355143
XM_011449503.1	LOC105342527	13.7627	10.471	0.39436	0.732485	13.7627	11.1014	0.310018	0.81292	13.7627	6.14298	1.16376	0.355143	11.1014	10.471	0.0843419	0.967351	10.471	6.14298	0.769395	0.393064	11.1014	6.14298	0.853737	0.355143
XM_011449498.1	LOC105342527	3.15224	7.01011	-1.15306	0.355143	3.15224	4.72609	-0.584271	0.637326	3.15224	6.36189	-1.01308	0.355143	4.72609	7.01011	-0.56879	0.634927	7.01011	6.36189	0.139982	0.945826	4.72609	6.36189	-0.428808	0.760168
XM_011451268.1	LOC105343792	2.84866	0	inf	0.0419097	2.84866	0.000637311	12.126	0.691379	2.84866	1.54318	0.884378	0.402135	0.000637311	0	inf	1	0	1.54318	#NAME?	0.141416	0.000637311	1.54318	-11.2416	0.72409
XM_011451270.1	LOC105343792	2.21701	10.4006	-2.22998	0.0195391	2.21701	8.75667	-1.98177	0.0685059	2.21701	7.53783	-1.76553	0.158623	8.75667	10.4006	-0.248219	0.861357	10.4006	7.53783	0.464452	0.646471	8.75667	7.53783	0.216233	0.888549
XM_011451271.1	LOC105343792	0.554253	0.832119	-0.586245	0.779305	0.554253	0	inf	0.355143	0.554253	0	inf	0.355143	0	0.832119	#NAME?	0.331891	0.832119	0	inf	0.331891	0	0	0	1
XM_011451269.1	LOC105343792	0.28404	0	inf	1	0.28404	1.46999	-2.37164	0.348675	0.28404	0	inf	1	1.46999	0	inf	0.2023	0	0	0	1	1.46999	0	inf	0.2023
XM_011451267.1	LOC105343792	5.67827	0	inf	0.0121418	5.67827	0.823825	2.78504	0.0206318	5.67827	2.45127	1.21192	0.355143	0.823825	0	inf	0.341389	0	2.45127	#NAME?	0.0717893	0.823825	2.45127	-1.57312	0.355143
XM_011429232.1	LOC105328379	13.0201	12.6934	0.0366658	0.989959	13.0201	12.733	0.0321762	0.991657	13.0201	11.6386	0.161827	0.933879	12.733	12.6934	0.00448965	0.999879	12.6934	11.6386	0.125162	0.952848	12.733	11.6386	0.129651	0.951178
XM_011429238.1	LOC105328379	10.7937	6.12379	0.817691	0.459595	10.7937	12.4447	-0.205345	0.91768	10.7937	13.9914	-0.374348	0.791676	12.4447	6.12379	1.02304	0.355143	6.12379	13.9914	-1.19204	0.355143	12.4447	13.9914	-0.169003	0.93446
XM_011429235.1	LOC105328379	0	8.00157	#NAME?	0.109845	0	1.49615	#NAME?	0.355143	0	5.66075	#NAME?	0.151653	1.49615	8.00157	-2.41902	0.283449	8.00157	5.66075	0.49929	0.7537	1.49615	5.66075	-1.91974	0.355143
XM_011429234.1	LOC105328379	5.17053	2.36307	1.12965	0.38613	5.17053	2.66778	0.954674	0.477171	5.17053	7.95744	-0.621993	0.636723	2.66778	2.36307	0.174974	0.95808	2.36307	7.95744	-1.75164	0.355143	2.66778	7.95744	-1.57667	0.355143
XM_011429236.1	LOC105328379	2.12723	1.20107	0.824654	0.661314	2.12723	0	inf	0.336678	2.12723	0	inf	0.336678	0	1.20107	#NAME?	0.355143	1.20107	0	inf	0.355143	0	0	0	1
XM_011429233.1	LOC105328379	6.96753	9.46067	-0.441295	0.769461	6.96753	5.27654	0.401056	0.826302	6.96753	0.421539	4.04691	0.00770925	5.27654	9.46067	-0.84235	0.48135	9.46067	0.421539	4.48821	0.00159924	5.27654	0.421539	3.64586	0.041587
XM_011455686.1	LOC105346911	0.836352	1.46766	-0.811338	0.598005	0.836352	1.33644	-0.676217	0.689652	0.836352	1.62423	-0.957575	0.482677	1.33644	1.46766	-0.135122	0.963805	1.46766	1.62423	-0.146237	0.959794	1.33644	1.62423	-0.281359	0.911406
XM_011455687.1	LOC105346911	9.12929	8.01024	0.188659	0.912904	9.12929	9.10026	0.00459489	0.999879	9.12929	8.63288	0.0806605	0.967999	9.10026	8.01024	0.184064	0.918244	8.01024	8.63288	-0.107998	0.956065	9.10026	8.63288	0.0760656	0.971104
XM_011455685.1	LOC105346911	0.609211	1.68775	-1.47008	0.355143	0.609211	0.0375406	4.02042	0.286953	0.609211	0.501573	0.280483	0.93308	0.0375406	1.68775	-5.4905	0.0253881	1.68775	0.501573	1.75057	0.355143	0.0375406	0.501573	-3.73994	0.355143
XM_011455684.1	LOC105346911	0.000624506	0	inf	1	0.000624506	0.146302	-7.87202	1	0.000624506	0.000308252	1.01861	1	0.146302	0	inf	1	0	0.000308252	#NAME?	1	0.146302	0.000308252	8.89063	1
XM_011434213.1	LOC105331846	1.60763	3.86147	-1.26421	0.355143	1.60763	2.4201	-0.590128	0.753706	1.60763	0.170984	3.23301	0.214003	2.4201	3.86147	-0.674085	0.657788	3.86147	0.170984	4.49722	0.00776933	2.4201	0.170984	3.82313	0.0664834
XM_011434212.1	LOC105331846	6.52394	5.11573	0.350803	0.827954	6.52394	5.3541	0.2851	0.872188	6.52394	5.27012	0.307909	0.850181	5.3541	5.11573	0.0657025	0.981824	5.11573	5.27012	-0.0428939	0.98954	5.3541	5.27012	0.0228086	0.995993
XM_011434211.1	LOC105331846	0	0	0	1	0	0	0	1	0	0	0	1	0	0	0	1	0	0	0	1	0	0	0	1
XM_011434214.1	LOC105331846	1.59621	1.87274	-0.2305	0.93669	1.59621	2.73181	-0.775209	0.615283	1.59621	1.23678	0.368053	0.885758	2.73181	1.87274	0.544709	0.774731	1.87274	1.23678	0.598553	0.76573	2.73181	1.23678	1.14326	0.38774
XM_011418134.1	LOC105320267	11.2564	0.266207	5.40206	0.00653409	11.2564	0.463391	4.60238	0.00964273	11.2564	0.328799	5.0974	0.00559493	0.463391	0.266207	0.799683	0.844082	0.266207	0.328799	-0.304659	1	0.463391	0.328799	0.495024	0.917518
XM_011455232.1	LOC105346586	7.46106	7.3555	0.0205588	0.99508	7.46106	5.55336	0.426021	0.70213	7.46106	5.62905	0.40649	0.711497	5.55336	7.3555	-0.405462	0.734476	7.3555	5.62905	0.385932	0.744909	5.55336	5.62905	-0.0195301	0.995936
XM_011455225.1	LOC105346586	0	0	0	1	0	0	0	1	0	0	0	1	0	0	0	1	0	0	0	1	0	0	0	1
XM_011455233.1	LOC105346586	23.1649	14.4479	0.681078	0.355143	23.1649	17.8266	0.37791	0.689694	23.1649	15.3989	0.589112	0.432122	17.8266	14.4479	0.303168	0.791974	14.4479	15.3989	-0.0919663	0.957407	17.8266	15.3989	0.211201	0.874755
XM_011455228.1	LOC105346586	2.71131	1.54318	0.813082	0.464174	2.71131	1.08861	1.31649	0.355143	2.71131	4.54052	-0.74387	0.42664	1.08861	1.54318	-0.503412	0.778752	1.54318	4.54052	-1.55695	0.355143	1.08861	4.54052	-2.06036	0.164492
XM_011455230.1	LOC105346586	1.13017	0.91452	0.305456	0.899434	1.13017	0.7878	0.520642	0.780063	1.13017	0.337	1.74572	0.355143	0.7878	0.91452	-0.215186	0.942024	0.91452	0.337	1.44027	0.355143	0.7878	0.337	1.22508	0.436449
XM_011455231.1	LOC105346586	1.6799	0.418104	2.00644	0.355143	1.6799	0.168094	3.32104	0.0398202	1.6799	0.781906	1.10331	0.355143	0.168094	0.418104	-1.3146	0.466292	0.418104	0.781906	-0.903132	0.600629	0.168094	0.781906	-2.21773	0.355143
XM_011455229.1	LOC105346586	3.91964	2.39071	0.713282	0.49073	3.91964	3.53871	0.147495	0.942291	3.91964	3.7509	0.0634851	0.978509	3.53871	2.39071	0.565787	0.653643	2.39071	3.7509	-0.649797	0.555916	3.53871	3.7509	-0.0840103	0.970945
XM_011455227.1	LOC105346586	0.328246	0.912861	-1.47562	0.355143	0.328246	9.24858	-4.81638	1.31e-06	0.328246	3.19972	-3.2851	0.0111332	9.24858	0.912861	3.34076	0.000848959	0.912861	3.19972	-1.80948	0.355143	9.24858	3.19972	1.53128	0.258888
XM_011433073.1	LOC105331042	0.131498	1.81507	-3.78691	0.0509151	0.131498	0.0232485	2.49984	1	0.131498	0.346862	-1.39932	1	0.0232485	1.81507	-6.28675	0.0114773	1.81507	0.346862	2.3876	0.355143	0.0232485	0.346862	-3.89915	1
XM_011445883.1	LOC105340050	6.24526	2.47684	1.33426	0.355143	6.24526	2.97791	1.06846	0.355143	6.24526	0.380768	4.03578	0.000326459	2.97791	2.47684	0.265802	0.908302	2.47684	0.380768	2.70151	0.135361	2.97791	0.380768	2.96732	0.0605456
XM_011439034.1	LOC105335236	5.48998	7.1832	-0.387826	0.849635	5.48998	12.8082	-1.22219	0.355143	5.48998	5.01077	0.131768	0.963805	12.8082	7.1832	0.834364	0.489449	7.1832	5.01077	0.519594	0.779104	12.8082	5.01077	1.35396	0.355143
XM_011439035.1	LOC105335236	3.89801	0.348093	3.48519	0.196269	3.89801	0.206943	4.23543	0.0963496	3.89801	5.09959	-0.387645	0.86687	0.206943	0.348093	-0.750235	1	0.348093	5.09959	-3.87284	0.0962887	0.206943	5.09959	-4.62307	0.043589
XM_011439036.1	LOC105335236	2.22963	0.541471	2.04185	0.355143	2.22963	0.293046	2.9276	0.355143	2.22963	0.926334	1.2672	0.456331	0.293046	0.541471	-0.885757	0.808227	0.541471	0.926334	-0.774647	0.787011	0.293046	0.926334	-1.6604	0.476172
XM_011425389.1	LOC105325709	1.55762	0.0238173	6.03119	0.0335036	1.55762	5.43176	-1.80208	0.355143	1.55762	0.454317	1.77757	0.355143	5.43176	0.0238173	7.83327	0.000502173	0.0238173	0.454317	-4.25362	0.355143	5.43176	0.454317	3.57965	0.0140596
XM_011425390.1	LOC105325709	0.634594	0.00140604	8.81805	0.915264	0.634594	0.00130289	8.92797	0.925422	0.634594	0.00122799	9.0134	0.916306	0.00130289	0.00140604	-0.109924	1	0.00140604	0.00122799	0.195347	1	0.00130289	0.00122799	0.0854226	1
XM_011415964.1	LOC105318724	0.390753	0.489465	-0.324947	0.922567	0.390753	6.23523	-3.99611	0.000511058	0.390753	4.99197	-3.67528	0.00222763	6.23523	0.489465	3.67117	0.00473402	0.489465	4.99197	-3.35033	0.015355	6.23523	4.99197	0.320835	0.848963
XM_011415963.1	LOC105318724	0	0.938271	#NAME?	0.355143	0	1.33763	#NAME?	0.355143	0	0.929052	#NAME?	0.355143	1.33763	0.938271	0.5116	0.836899	0.938271	0.929052	0.0142466	0.999243	1.33763	0.929052	0.525847	0.828491
XM_011451766.1	LOC105344121	1.89871	1.50269	0.337465	0.858553	1.89871	0.00142832	10.3765	0.355143	1.89871	0.855251	1.1506	0.355143	0.00142832	1.50269	-10.039	0.355143	1.50269	0.855251	0.813131	0.572084	0.00142832	0.855251	-9.22589	0.355143
XM_011451762.1	LOC105344121	2.65273	2.45416	0.112249	0.961938	2.65273	1.17395	1.17611	0.355143	2.65273	3.801	-0.5189	0.663815	1.17395	2.45416	-1.06386	0.355143	2.45416	3.801	-0.631149	0.579991	1.17395	3.801	-1.69501	0.355143
XM_011451760.1	LOC105344121	3.25305	4.10681	-0.336226	0.820886	3.25305	4.51387	-0.472574	0.702141	3.25305	3.51821	-0.113051	0.957628	4.51387	4.10681	0.136348	0.94736	4.10681	3.51821	0.223176	0.902806	4.51387	3.51821	0.359523	0.804896
XM_011451764.1	LOC105344121	0.645067	0.280147	1.20327	0.422791	0.645067	1.71176	-1.40796	0.355143	0.645067	2.41261	-1.90307	0.315968	1.71176	0.280147	2.61123	0.170682	0.280147	2.41261	-3.10634	0.0339851	1.71176	2.41261	-0.49511	0.732573
XM_011451761.1	LOC105344121	9.93501	11.1631	-0.168141	0.915859	9.93501	12.7897	-0.36439	0.733107	9.93501	9.23973	0.104671	0.95272	12.7897	11.1631	0.19625	0.895779	11.1631	9.23973	0.272811	0.833322	12.7897	9.23973	0.469061	0.62355
XM_011451765.1	LOC105344121	3.27565	2.31916	0.498178	0.714375	3.27565	2.06297	0.667058	0.56599	3.27565	3.04879	0.103545	0.962537	2.06297	2.31916	-0.16888	0.943764	2.31916	3.04879	-0.394633	0.803658	2.06297	3.04879	-0.563513	0.667374
XM_011420637.1	LOC105322102	0.650687	1.07811	-0.728462	0.76343	0.650687	1.23969	-0.929944	0.657738	0.650687	0.729798	-0.165532	0.96602	1.23969	1.07811	0.201482	0.959029	1.07811	0.729798	0.56293	0.841864	1.23969	0.729798	0.764412	0.748568
XM_011420638.1	LOC105322102	0.117291	1.82236	-3.95764	0.282333	0.117291	4.2426	-5.17678	0.0351066	0.117291	2.91937	-4.63749	0.0970714	4.2426	1.82236	1.21914	0.390611	1.82236	2.91937	-0.67985	0.732995	4.2426	2.91937	0.539293	0.785532
XM_011420639.1	LOC105322102	2.7595	0.479415	2.52506	0.355143	2.7595	1.18904	1.21461	0.414265	2.7595	0.39623	2.8	0.288193	1.18904	0.479415	1.31045	0.474808	0.479415	0.39623	0.274937	0.947529	1.18904	0.39623	1.58539	0.355143
XM_011420636.1	LOC105322102	0	1.39897	#NAME?	0.355143	0	8.25795	#NAME?	0.0827797	0	3.97101	#NAME?	0.191357	8.25795	1.39897	2.56142	0.171168	1.39897	3.97101	-1.50515	0.355143	8.25795	3.97101	1.05628	0.355143
XM_011425892.1	LOC105326056	15.231	11.9153	0.354194	0.789918	15.231	18.984	-0.317775	0.810234	15.231	21.2167	-0.478194	0.639014	18.984	11.9153	0.671968	0.474712	11.9153	21.2167	-0.832388	0.355143	18.984	21.2167	-0.160419	0.928349
XM_011425891.1	LOC105326056	3.1742	0.43979	2.85151	0.172856	3.1742	6.36575	-1.00394	0.355143	3.1742	3.33417	-0.0709358	0.982307	6.36575	0.43979	3.85544	0.00844787	0.43979	3.33417	-2.92244	0.152941	6.36575	3.33417	0.933002	0.40749
XM_011425895.1	LOC105326056	5.12019	20.9936	-2.03568	0.0693893	5.12019	4.71304	0.119538	0.962696	5.12019	1.89017	1.43768	0.355143	4.71304	20.9936	-2.15522	0.0690973	20.9936	1.89017	3.47336	0.00113005	4.71304	1.89017	1.31814	0.355143
XM_011425890.1	LOC105326056	0	0	0	1	0	0	0	1	0	0	0	1	0	0	0	1	0	0	0	1	0	0	0	1
XM_011425896.1	LOC105326056	1.49115	1.10498	0.432397	0.876498	1.49115	0.788546	0.919154	0.613087	1.49115	0.689384	1.11304	0.493059	0.788546	1.10498	-0.486757	0.866765	1.10498	0.689384	0.680645	0.780734	0.788546	0.689384	0.193887	0.958459
XM_011425894.1	LOC105326056	0.328938	0.401837	-0.288793	0.941979	0.328938	0.133222	1.30399	0.646784	0.328938	0	inf	0.355143	0.133222	0.401837	-1.59278	0.533903	0.401837	0	inf	0.355143	0.133222	0	inf	1
XM_011425897.1	LOC105326056	9.745	14.5837	-0.581627	0.570062	9.745	11.8136	-0.277713	0.862608	9.745	11.2334	-0.205058	0.912562	11.8136	14.5837	-0.303915	0.839992	14.5837	11.2334	0.376569	0.781159	11.8136	11.2334	0.0726544	0.975512
XM_011426424.1	LOC105326413	0.171526	3.27108	-4.25327	0.0180711	0.171526	2.46117	-3.84285	0.0608335	0.171526	1.37156	-2.99932	0.312015	2.46117	3.27108	-0.410422	0.870334	3.27108	1.37156	1.25395	0.384535	2.46117	1.37156	0.843528	0.64847
XM_011414162.1	LOC105317508	135.45	1.40481	6.59125	0	135.45	68.0963	0.992112	0.355143	135.45	111.737	0.277654	0.803394	68.0963	1.40481	5.59913	2.79e-09	1.40481	111.737	-6.31359	3.1e-12	68.0963	111.737	-0.714458	0.355143
XM_011432842.1	LOC105330907	10.0834	7.37586	0.451095	0.748044	10.0834	12.9401	-0.359873	0.799424	10.0834	0	inf	0.0256975	12.9401	7.37586	0.810967	0.438379	7.37586	0	inf	0.104098	12.9401	0	inf	0.0354152
XM_011432843.1	LOC105330907	6.46802	4.2054	0.621081	0.669763	6.46802	6.3885	0.0178453	0.997406	6.46802	15.761	-1.28496	0.355143	6.3885	4.2054	0.603236	0.695314	4.2054	15.761	-1.90604	0.239954	6.3885	15.761	-1.30281	0.355143
XM_011432840.1	LOC105330907	10.8686	11.5133	-0.0831333	0.971383	10.8686	6.47897	0.746331	0.486351	10.8686	20.7334	-0.931792	0.355143	6.47897	11.5133	-0.829464	0.440484	11.5133	20.7334	-0.848658	0.355143	6.47897	20.7334	-1.67812	0.277451
XM_011432841.1	LOC105330907	2.64938	2.40752	0.138106	0.96457	2.64938	2.35706	0.168661	0.955561	2.64938	4.72497	-0.834654	0.520971	2.35706	2.40752	-0.030555	0.996162	2.40752	4.72497	-0.97276	0.474354	2.35706	4.72497	-1.00331	0.461998
XM_011418184.1	LOC105320306	0	7.32549	#NAME?	0.0262577	0	2.6443	#NAME?	0.140062	0	2.95759	#NAME?	0.101129	2.6443	7.32549	-1.47004	0.355143	7.32549	2.95759	1.3085	0.355143	2.6443	2.95759	-0.161533	0.947345
XM_011435172.1	LOC105332542	1.03564	2.91305	-1.49201	0.355143	1.03564	4.60856	-2.15379	0.355143	1.03564	0.0268151	5.27133	0.078638	4.60856	2.91305	0.661784	0.70228	2.91305	0.0268151	6.76334	0.00385682	4.60856	0.0268151	7.42513	0.000625983
XM_011428446.1	LOC105327817	28.043	2.62332	3.41818	2.75e-05	28.043	0.0143052	10.9369	8.92e-06	28.043	11.5328	1.28189	0.349652	0.0143052	2.62332	-7.51871	0.0174985	2.62332	11.5328	-2.13628	0.0818402	0.0143052	11.5328	-9.65499	0.000237943
XM_011438458.1	LOC105334853	15.7222	14.5417	0.112604	0.955909	15.7222	57.616	-1.87366	0.0361954	15.7222	40.2409	-1.35586	0.330069	57.616	14.5417	1.98627	0.0304009	14.5417	40.2409	-1.46846	0.27924	57.616	40.2409	0.517806	0.550093
XM_011455456.1	LOC105346745	0.34871	0.240574	0.535545	0.862617	0.34871	0.172626	1.01437	0.668545	0.34871	13.2701	-5.25001	1.04e-06	0.172626	0.240574	-0.478828	1	0.240574	13.2701	-5.78556	8.34e-07	0.172626	13.2701	-6.26439	7.18e-07
XM_011434436.1	LOC105332019	10.1711	2.73314	1.89584	0.258444	10.1711	0.604105	4.07353	0.00085777	10.1711	8.78676	0.211072	0.909705	0.604105	2.73314	-2.17769	0.355143	2.73314	8.78676	-1.68477	0.355143	0.604105	8.78676	-3.86246	0.0026188
XM_011434435.1	LOC105332019	2.01012	2.35625	-0.229213	0.935577	2.01012	3.54878	-0.820041	0.561911	2.01012	2.97213	-0.564215	0.755222	3.54878	2.35625	0.590828	0.743556	2.35625	2.97213	-0.335002	0.892434	3.54878	2.97213	0.255826	0.921713
XM_011421009.1	LOC105322358	90.5539	89.9614	0.00947185	0.998681	90.5539	103.805	-0.197033	0.893231	90.5539	55.7535	0.699715	0.380292	103.805	89.9614	0.206505	0.889372	89.9614	55.7535	0.690243	0.407344	103.805	55.7535	0.896748	0.355143
XM_011421010.1	LOC105322358	1.90839	0.938294	1.02425	0.649255	1.90839	1.25415	0.60565	0.831658	1.90839	59.7958	-4.96961	1.55e-06	1.25415	0.938294	0.418597	0.915569	0.938294	59.7958	-5.99386	8.63e-07	1.25415	59.7958	-5.57526	1.51e-06
XM_011455472.1	LOC105346764	100.131	2.35695	5.40882	1.72e-07	100.131	137.295	-0.455395	0.666336	100.131	86.3985	0.212811	0.897348	137.295	2.35695	5.86422	7.06e-09	2.35695	86.3985	-5.19601	1.06e-06	137.295	86.3985	0.668206	0.462185
XM_011415846.1	LOC105318605	7.98486	0.626456	3.67198	0.00219207	7.98486	6.23207	0.357554	0.786624	7.98486	6.76787	0.238565	0.879339	6.23207	0.626456	3.31443	0.0123969	0.626456	6.76787	-3.43342	0.00717648	6.23207	6.76787	-0.118989	0.953157
XM_011415923.1	LOC105318605	0.223724	4.74244	-4.40584	0.000298106	0.223724	0.370414	-0.727416	1	0.223724	0.518729	-1.21326	0.504169	0.370414	4.74244	-3.67842	0.00475429	4.74244	0.518729	3.19258	0.0282821	0.370414	0.518729	-0.485843	0.869323
XM_011417348.1	LOC105319709	1.10171	0.838373	0.394081	0.874042	1.10171	0.596216	0.885838	0.625386	1.10171	1.22263	-0.150244	0.960081	0.596216	0.838373	-0.491757	0.852604	0.838373	1.22263	-0.544325	0.792948	0.596216	1.22263	-1.03608	0.522456
XM_011417347.1	LOC105319709	2.20088	0.0926015	4.5709	0.013571	2.20088	1.10847	0.989508	0.454792	2.20088	0.799698	1.46056	0.355143	1.10847	0.0926015	3.58139	0.183254	0.0926015	0.799698	-3.11035	0.354602	1.10847	0.799698	0.471047	0.842521
XM_011453645.1	LOC105345508	0	0.104103	#NAME?	1	0	0	0	1	0	0	0	1	0	0.104103	#NAME?	1	0.104103	0	inf	1	0	0	0	1
XM_011453646.1	LOC105345508	0.644349	0.164239	1.97205	0.355143	0.644349	2.3361	-1.85819	0.355143	0.644349	0.435779	0.564243	0.817949	2.3361	0.164239	3.83023	0.0330324	0.164239	0.435779	-1.40781	0.453031	2.3361	0.435779	2.42243	0.288704
XM_011422478.1	LOC105323384	6.35422	0.99797	2.67065	0.267884	6.35422	19.3011	-1.6029	0.355143	6.35422	14.1768	-1.15775	0.355143	19.3011	0.99797	4.27354	0.00161753	0.99797	14.1768	-3.82839	0.00992547	19.3011	14.1768	0.445148	0.798186
XM_011414570.1	LOC105317819	24.4594	0.155419	7.29809	2.68e-07	24.4594	40.2566	-0.718833	0.355143	24.4594	27.8583	-0.187718	0.902216	40.2566	0.155419	8.01692	6.4e-09	0.155419	27.8583	-7.48581	1.16e-07	40.2566	27.8583	0.531116	0.538513
XM_011414571.1	LOC105317819	45.2582	36.5855	0.306906	0.782177	45.2582	3.64901	3.6326	1.33e-05	45.2582	22.268	1.02321	0.355143	3.64901	36.5855	-3.3257	0.000173668	36.5855	22.268	0.716304	0.355143	3.64901	22.268	-2.60939	0.0139172
XM_011445457.1	LOC105339751	1.92456	3.10388	-0.689538	0.626903	1.92456	9.05272	-2.23382	0.0788821	1.92456	1.56905	0.294645	0.90465	9.05272	3.10388	1.54428	0.355143	3.10388	1.56905	0.984183	0.44093	9.05272	1.56905	2.52846	0.0447971
XM_011435485.1	LOC105332779	0.340797	1.65826	-2.28269	0.355143	0.340797	0.0642787	2.4065	0.355143	0.340797	3.67179	-3.4295	0.0441238	0.0642787	1.65826	-4.68918	0.171753	1.65826	3.67179	-1.14681	0.42479	0.0642787	3.67179	-5.836	0.0229495
XM_011419680.1	LOC105321418	0.203134	1.50074	-2.88517	0.355143	0.203134	0.804949	-1.98647	0.355143	0.203134	4.3115	-4.40769	0.0249751	0.804949	1.50074	-0.898703	0.676812	1.50074	4.3115	-1.52252	0.355143	0.804949	4.3115	-2.42122	0.355143
XM_011444748.1	LOC105339282	2.2308	1.55434	0.521257	0.730284	2.2308	2.02897	0.136814	0.954758	2.2308	1.19276	0.903254	0.425418	2.02897	1.55434	0.384444	0.846376	1.55434	1.19276	0.381996	0.853553	2.02897	1.19276	0.76644	0.569042
XM_011444749.1	LOC105339282	0.000123352	0.109414	-9.79281	1	0.000123352	0	inf	1	0.000123352	0.200832	-10.669	1	0	0.109414	#NAME?	1	0.109414	0.200832	-0.876183	1	0	0.200832	#NAME?	1
XM_011444751.1	LOC105339282	0.0916767	0	inf	1	0.0916767	0	inf	1	0.0916767	0.238366	-1.37855	1	0	0	0	1	0	0.238366	#NAME?	1	0	0.238366	#NAME?	1
XM_011444750.1	LOC105339282	0.0528441	0	inf	1	0.0528441	1.25196	-4.56631	0.0215938	0.0528441	0.264555	-2.32375	1	1.25196	0	inf	0.243153	0	0.264555	#NAME?	1	1.25196	0.264555	2.24256	0.355143
XM_011444752.1	LOC105339282	0.194472	0.9483	-2.28578	0.355143	0.194472	1.218	-2.64687	0.233346	0.194472	0.81028	-2.05885	0.355143	1.218	0.9483	0.361095	0.880551	0.9483	0.81028	0.226924	0.937714	1.218	0.81028	0.588019	0.756664
XM_011458179.1	LOC105348647	8.08713	10.1304	-0.324992	0.817673	8.08713	7.82173	0.0481405	0.985599	8.08713	8.92051	-0.141499	0.941979	7.82173	10.1304	-0.373133	0.791642	10.1304	8.92051	0.183493	0.923738	7.82173	8.92051	-0.18964	0.923773
XM_011458177.1	LOC105348647	0.165071	0.085958	0.941382	1	0.165071	0	inf	1	0.165071	0.23244	-0.493773	1	0	0.085958	#NAME?	1	0.085958	0.23244	-1.43516	1	0	0.23244	#NAME?	1
XM_011458178.1	LOC105348647	4.33322	0.117867	5.20021	0.00353185	4.33322	2.84987	0.604541	0.675885	4.33322	4.7882	-0.144044	0.94953	2.84987	0.117867	4.59567	0.0262498	0.117867	4.7882	-5.34425	0.00232864	2.84987	4.7882	-0.748585	0.55772
XM_011432148.1	LOC105330462	121.316	109.031	0.154026	0.922329	121.316	490.949	-2.01681	0.00234399	121.316	710.755	-2.55058	1.34e-05	490.949	109.031	2.17083	0.000998546	109.031	710.755	-2.70461	4.88e-06	490.949	710.755	-0.533779	0.462737
XM_011458011.1	LOC105348507	13.9836	0.0608416	7.84446	0.000128357	13.9836	3.02553	2.20848	0.294251	13.9836	7.17935	0.961813	0.428851	3.02553	0.0608416	5.63599	0.0435185	0.0608416	7.17935	-6.88265	0.00254796	3.02553	7.17935	-1.24667	0.367147
XM_011434351.1	LOC105331957	0.0826394	0.0854179	-0.047709	1	0.0826394	0.204567	-1.30767	1	0.0826394	2.61845	-4.98574	0.0104804	0.204567	0.0854179	1.25996	1	0.0854179	2.61845	-4.93803	0.0252564	0.204567	2.61845	-3.67806	0.0736434
XM_011444980.1	LOC105339434	0.37814	9.13787	-4.59487	9.94e-05	0.37814	0.798793	-1.0789	0.565504	0.37814	0.308012	0.295934	0.938883	0.798793	9.13787	-3.51596	0.00583376	9.13787	0.308012	4.8908	0.000111993	0.798793	0.308012	1.37484	0.446737
XM_011444978.1	LOC105339434	18.2312	5.74348	1.66641	0.241066	18.2312	13.8168	0.399989	0.725231	18.2312	11.1444	0.710087	0.406858	13.8168	5.74348	1.26643	0.355143	5.74348	11.1444	-0.956328	0.355143	13.8168	11.1444	0.310098	0.828158
XM_011425099.1	LOC105325510	0.235243	0.477674	-1.02187	0.650602	0.235243	0.0950435	1.30749	1	0.235243	0.372288	-0.662264	0.822128	0.0950435	0.477674	-2.32937	0.355143	0.477674	0.372288	0.359607	0.922477	0.0950435	0.372288	-1.96976	0.367594
XM_011425098.1	LOC105325510	0	0	0	1	0	0	0	1	0	0	0	1	0	0	0	1	0	0	0	1	0	0	0	1
XM_011425110.1	LOC105325510	0	0.290544	#NAME?	1	0	0.315465	#NAME?	1	0	0.311757	#NAME?	1	0.315465	0.290544	0.118726	1	0.290544	0.311757	-0.101665	1	0.315465	0.311757	0.0170607	1
XM_011425111.1	LOC105325510	2.38605	0.200434	3.57342	0.107485	2.38605	1.87703	0.346169	0.886797	2.38605	4.33817	-0.862466	0.476172	1.87703	0.200434	3.22725	0.257925	0.200434	4.33817	-4.43589	0.0117812	1.87703	4.33817	-1.20863	0.355143
XM_011425107.1	LOC105325510	5.16316	2.1881	1.23857	0.355143	5.16316	2.92092	0.821833	0.49625	5.16316	3.87073	0.415649	0.805838	2.92092	2.1881	0.41674	0.844729	2.1881	3.87073	-0.822924	0.551238	2.92092	3.87073	-0.406184	0.837331
XM_011425103.1	LOC105325510	3.66237	2.57666	0.507275	0.761745	3.66237	3.74405	-0.0318214	0.993928	3.66237	2.86086	0.356331	0.856209	3.74405	2.57666	0.539096	0.745506	2.57666	2.86086	-0.150944	0.956195	3.74405	2.86086	0.388152	0.841385
XM_011425106.1	LOC105325510	2.71198	2.47248	0.133387	0.963545	2.71198	1.05011	1.3688	0.355143	2.71198	2.21486	0.292133	0.906019	1.05011	2.47248	-1.23542	0.412558	2.47248	2.21486	0.158746	0.957889	1.05011	2.21486	-1.07667	0.498458
XM_011425102.1	LOC105325510	11.9785	13.858	-0.210268	0.900374	11.9785	12.852	-0.101546	0.95899	11.9785	12.4723	-0.0582824	0.979983	12.852	13.858	-0.108722	0.956686	13.858	12.4723	0.151985	0.936789	12.852	12.4723	0.0432636	0.986876
XM_011425108.1	LOC105325510	0.311722	1.1665	-1.90386	0.355143	0.311722	0.566513	-0.861846	0.709987	0.311722	0.166196	0.907375	0.753274	0.566513	1.1665	-1.04201	0.579512	1.1665	0.166196	2.81123	0.355143	0.566513	0.166196	1.76922	0.364658
XM_011425101.1	LOC105325510	0	0	0	1	0	0	0	1	0	0	0	1	0	0	0	1	0	0	0	1	0	0	0	1
XM_011425097.1	LOC105325510	4.71022	4.99854	-0.0857119	0.971773	4.71022	4.71619	-0.00182612	0.999895	4.71022	6.50826	-0.466478	0.714922	4.71619	4.99854	-0.0838858	0.973623	4.99854	6.50826	-0.380766	0.795625	4.71619	6.50826	-0.464652	0.729757
XM_011425105.1	LOC105325510	0.193995	1.38314	-2.83385	0.343427	0.193995	0.685949	-1.82208	0.355143	0.193995	0.407917	-1.07226	0.643099	0.685949	1.38314	-1.01177	0.566147	1.38314	0.407917	1.7616	0.355143	0.685949	0.407917	0.749825	0.755891
XM_011425100.1	LOC105325510	1.75477	2.98209	-0.765041	0.603187	1.75477	3.45836	-0.978804	0.456987	1.75477	2.90657	-0.728032	0.63839	3.45836	2.98209	0.213763	0.933864	2.98209	2.90657	0.0370083	0.99333	3.45836	2.90657	0.250771	0.920976
XM_011425104.1	LOC105325510	0	2.03892	#NAME?	0.320557	0	1.10786	#NAME?	0.355143	0	0.0721324	#NAME?	1	1.10786	2.03892	-0.880031	0.630604	2.03892	0.0721324	4.82101	0.0643626	1.10786	0.0721324	3.94098	0.285001
XM_011421490.1	LOC105322650	1.72609	1.51899	0.184402	0.947406	1.72609	0.726999	1.24748	0.383447	1.72609	0.566732	1.60677	0.355143	0.726999	1.51899	-1.06308	0.504822	1.51899	0.566732	1.42237	0.355143	0.726999	0.566732	0.359287	0.916644
XM_011421493.1	LOC105322650	0.861912	3.6953	-2.10008	0.340554	0.861912	1.45924	-0.759608	0.67799	0.861912	5.89307	-2.77341	0.0483862	1.45924	3.6953	-1.34047	0.355143	3.6953	5.89307	-0.673327	0.559831	1.45924	5.89307	-2.0138	0.277695
XM_011421487.1	LOC105322650	99.9247	75.8205	0.398254	0.642097	99.9247	83.7423	0.254886	0.81633	99.9247	98.4424	0.0215622	0.993143	83.7423	75.8205	0.143368	0.92248	75.8205	98.4424	-0.376691	0.670586	83.7423	98.4424	-0.233324	0.839447
XM_011421489.1	LOC105322650	111.259	76.678	0.53704	0.467044	111.259	131.489	-0.241014	0.829806	111.259	130.738	-0.23276	0.838287	131.489	76.678	0.778054	0.355143	76.678	130.738	-0.7698	0.355143	131.489	130.738	0.00825397	0.998694
XM_011421488.1	LOC105322650	110.206	99.2471	0.151107	0.914692	110.206	100.456	0.133643	0.928081	110.206	109.715	0.00644245	0.999243	100.456	99.2471	0.0174634	0.99508	99.2471	109.715	-0.144664	0.919993	100.456	109.715	-0.127201	0.932454
XM_011421492.1	LOC105322650	2.76249	1.94113	0.509075	0.765372	2.76249	0.543201	2.34641	0.268384	2.76249	1.92193	0.523417	0.744794	0.543201	1.94113	-1.83734	0.355143	1.94113	1.92193	0.0143415	0.998769	0.543201	1.92193	-1.82299	0.355143
XM_011413772.1	LOC105317207	1.30571	0.052689	4.63119	0.00518318	1.30571	0.152364	3.09924	0.0727473	1.30571	0.149129	3.1302	0.0605743	0.152364	0.052689	1.53195	1	0.052689	0.149129	-1.50099	1	0.152364	0.149129	0.0309615	1
XM_011428737.1	LOC105328017	18.7833	0.468958	5.32385	1e-06	18.7833	0.210633	6.47858	1.53e-07	18.7833	0.608021	4.94918	2.66e-06	0.210633	0.468958	-1.15473	0.606082	0.468958	0.608021	-0.374663	0.912048	0.210633	0.608021	-1.52939	0.416878
XM_011424721.1	LOC105325250	401.717	8.23499	5.60827	3.1e-12	401.717	9.45434	5.40906	1.08e-11	401.717	19.9839	4.32927	7.69e-10	9.45434	8.23499	0.199209	0.946878	8.23499	19.9839	-1.279	0.355143	9.45434	19.9839	-1.07979	0.371343
XM_011413851.1	LOC105317259	0.956048	1.27121	-0.411044	0.881485	0.956048	0.122931	2.95923	0.355143	0.956048	3.21573	-1.74999	0.355143	0.122931	1.27121	-3.37028	0.228886	1.27121	3.21573	-1.33894	0.355143	0.122931	3.21573	-4.70922	0.00791284
XM_011457502.1	LOC105348177	1.08137	0.287447	1.91149	0.355143	1.08137	0.0355599	4.92647	0.00893435	1.08137	0.0544965	4.31055	0.0101311	0.0355599	0.287447	-3.01498	1	0.287447	0.0544965	2.39906	1	0.0355599	0.0544965	-0.615913	1
XM_011427485.1	LOC105327168	8.62783	32.3564	-1.90698	0.0211826	8.62783	27.2225	-1.65773	0.0906695	8.62783	10.3429	-0.261568	0.856383	27.2225	32.3564	-0.249251	0.84088	32.3564	10.3429	1.64541	0.0786794	27.2225	10.3429	1.39616	0.240967
XM_011427486.1	LOC105327168	2.49644	0	inf	0.0864951	2.49644	12.7473	-2.35225	0.0145767	2.49644	0	inf	0.0864951	12.7473	0	inf	0.0102328	0	0	0	1	12.7473	0	inf	0.0102328
XM_011449781.1	LOC105342750	22.1539	4.21842	2.39279	0.202045	22.1539	34.514	-0.639619	0.606178	22.1539	13.4905	0.715616	0.596052	34.514	4.21842	3.03241	0.0316035	4.21842	13.4905	-1.67717	0.355143	34.514	13.4905	1.35523	0.355143
XM_011447258.1	LOC105340984	0.233573	0	inf	1	0.233573	0.0113893	4.35812	1	0.233573	2.17515	-3.21917	0.0316513	0.0113893	0	inf	1	0	2.17515	#NAME?	0.152812	0.0113893	2.17515	-7.57729	0.000341997
XM_011437748.1	LOC105334348	3.16644	3.7711	-0.252124	0.893026	3.16644	4.0887	-0.36878	0.808772	3.16644	5.65418	-0.836456	0.355712	4.0887	3.7711	0.116656	0.959664	3.7711	5.65418	-0.584332	0.610848	4.0887	5.65418	-0.467676	0.714058
XM_011437749.1	LOC105334348	5.42431	6.49049	-0.258888	0.870925	5.42431	3.06812	0.822086	0.412265	5.42431	0.85472	2.66592	0.0441814	3.06812	6.49049	-1.08097	0.355143	6.49049	0.85472	2.9248	0.0171778	3.06812	0.85472	1.84383	0.355143
XM_011437750.1	LOC105334348	33.2903	29.8985	0.155028	0.918418	33.2903	32.0957	0.0527214	0.977732	33.2903	38.3657	-0.204716	0.874011	32.0957	29.8985	0.102306	0.951024	29.8985	38.3657	-0.359744	0.715079	32.0957	38.3657	-0.257437	0.827763
XM_011439828.1	LOC105335743	0	0	0	1	0	0	0	1	0	0	0	1	0	0	0	1	0	0	0	1	0	0	0	1
XM_011439813.1	LOC105335743	0.142488	0	inf	1	0.142488	0.0594344	1.26147	1	0.142488	5.10054	-5.16174	0.00221807	0.0594344	0	inf	1	0	5.10054	#NAME?	0.131883	0.0594344	5.10054	-6.42321	0.0398748
XM_011439846.1	LOC105335743	20.0887	0.458043	5.45476	6.8e-05	20.0887	16.8957	0.24973	0.908645	20.0887	1.5927	3.65684	0.0118212	16.8957	0.458043	5.20503	0.000381537	0.458043	1.5927	-1.79792	0.355143	16.8957	1.5927	3.40711	0.0383423
XM_011439821.1	LOC105335743	5.18021	0	inf	0.084097	5.18021	9.20984	-0.830165	0.425916	5.18021	3.80375	0.445588	0.794256	9.20984	0	inf	0.0563846	0	3.80375	#NAME?	0.183192	9.20984	3.80375	1.27575	0.355143
XM_011439838.1	LOC105335743	0	0	0	1	0	0	0	1	0	0	0	1	0	0	0	1	0	0	0	1	0	0	0	1
XM_011449475.1	LOC105342512	1.41335	2.22324	-0.653541	0.726291	1.41335	1.722	-0.284965	0.922775	1.41335	3.32242	-1.23311	0.355143	1.722	2.22324	-0.368576	0.881814	2.22324	3.32242	-0.579572	0.744194	1.722	3.32242	-0.948148	0.491412
XM_011449477.1	LOC105342512	0.496734	1.24303	-1.32331	0.414107	0.496734	1.24801	-1.32908	0.412519	0.496734	0.499904	-0.00917806	0.999879	1.24801	1.24303	0.005768	0.999879	1.24303	0.499904	1.31413	0.431299	1.24801	0.499904	1.3199	0.429625
XM_011449476.1	LOC105342512	0.927783	1.67624	-0.853369	0.633524	0.927783	1.23904	-0.417365	0.884254	0.927783	2.63116	-1.50384	0.355143	1.23904	1.67624	-0.436003	0.867498	1.67624	2.63116	-0.650471	0.714095	1.23904	2.63116	-1.08647	0.472172
XM_011449478.1	LOC105342512	2.89807	0.687182	2.07633	0.355143	2.89807	0.660888	2.13261	0.355143	2.89807	0.213064	3.76573	0.0462144	0.660888	0.687182	-0.056287	0.991989	0.687182	0.213064	1.6894	0.355143	0.660888	0.213064	1.63312	0.376278
XM_011432082.1	LOC105330416	0.0817664	0.152632	-0.900473	1	0.0817664	0.761163	-3.21862	0.0395383	0.0817664	0	inf	1	0.761163	0.152632	2.31815	0.355143	0.152632	0	inf	1	0.761163	0	inf	0.152715
XM_011432083.1	LOC105330416	1.84288	0.880164	1.06612	0.355143	1.84288	0.643101	1.51885	0.355143	1.84288	1.46655	0.329532	0.81873	0.643101	0.880164	-0.452727	0.790012	0.880164	1.46655	-0.736586	0.490859	0.643101	1.46655	-1.18931	0.355143
XM_011432080.1	LOC105330416	0	0.000130616	#NAME?	1	0	0	0	1	0	6.11e-05	#NAME?	1	0	0.000130616	#NAME?	1	0.000130616	6.11e-05	1.09695	1	0	6.11e-05	#NAME?	1
XM_011432081.1	LOC105330416	1.1881	1.82509	-0.619312	0.545932	1.1881	2.17857	-0.874727	0.355143	1.1881	2.00768	-0.756873	0.408505	2.17857	1.82509	0.255415	0.873621	1.82509	2.00768	-0.137561	0.943419	2.17857	2.00768	0.117854	0.952599
XM_011433736.1	LOC105331509	2.06359	1.92707	0.0987487	0.979715	2.06359	2.43274	-0.237424	0.938969	2.06359	14.5742	-2.82019	0.0301002	2.43274	1.92707	0.336173	0.909475	1.92707	14.5742	-2.91894	0.0322632	2.43274	14.5742	-2.58277	0.0825174
XM_011456615.1	LOC105347497	10.2156	12.085	-0.242443	0.885186	10.2156	12.4181	-0.281677	0.857448	10.2156	8.47481	0.269519	0.871568	12.4181	12.085	0.0392343	0.989104	12.085	8.47481	0.511962	0.66747	12.4181	8.47481	0.551197	0.629126
XM_011456614.1	LOC105347497	4.02962	0.61321	2.71619	0.164714	4.02962	7.10778	-0.818755	0.476172	4.02962	1.85412	1.11991	0.377264	7.10778	0.61321	3.53495	0.0141559	0.61321	1.85412	-1.59629	0.355143	7.10778	1.85412	1.93866	0.355143
XM_011456613.1	LOC105347497	4.73936	8.78579	-0.890482	0.390671	4.73936	4.27425	0.149021	0.95361	4.73936	5.18996	-0.131032	0.957704	4.27425	8.78579	-1.0395	0.355143	8.78579	5.18996	0.75945	0.494778	4.27425	5.18996	-0.280053	0.899367
XM_011449449.1	LOC105342482	3.31096	25.1756	-2.9267	3.44e-05	3.31096	0.788675	2.06975	0.243465	3.31096	12.5413	-1.92136	0.0493325	0.788675	25.1756	-4.99645	3.61e-09	25.1756	12.5413	1.00534	0.355143	0.788675	12.5413	-3.99111	1.78e-05
XM_011445842.1	LOC105340013	3.53e-05	1.98804	-15.7822	0.996772	3.53e-05	5.64e-05	-0.675992	1	3.53e-05	6.65e-05	-0.91447	1	5.64e-05	1.98804	-15.1062	0.996405	1.98804	6.65e-05	14.8678	0.994505	5.64e-05	6.65e-05	-0.238477	1
XM_011445843.1	LOC105340013	1.2958	5.47e-05	14.5331	0.996732	1.2958	0.187353	2.79002	0.279052	1.2958	0.0729811	4.15018	0.047182	0.187353	5.47e-05	11.743	1	5.47e-05	0.0729811	-10.3829	1	0.187353	0.0729811	1.36017	1
XM_011449071.1	LOC105342192	207.079	280.661	-0.438646	0.581507	207.079	146.687	0.497441	0.514143	207.079	466.824	-1.1727	0.278026	146.687	280.661	-0.936087	0.355143	280.661	466.824	-0.73405	0.355143	146.687	466.824	-1.67014	0.0238624
XM_011452897.1	LOC105344960	5.97082	2.61618	1.19047	0.355143	5.97082	0	inf	0.0131922	5.97082	0.000351556	14.0519	0.853694	0	2.61618	#NAME?	0.10233	2.61618	0.000351556	12.8614	0.871456	0	0.000351556	#NAME?	1
XM_011452903.1	LOC105344960	5.10495	2.66459	0.937982	0.355143	5.10495	5.06771	0.0105646	0.998769	5.10495	4.30384	0.246275	0.885293	5.06771	2.66459	0.927417	0.355143	2.66459	4.30384	-0.691707	0.535801	5.06771	4.30384	0.23571	0.896202
XM_011452910.1	LOC105344960	4.04201	2.59674	0.638369	0.581285	4.04201	4.66329	-0.206276	0.9147	4.04201	5.18377	-0.358931	0.799133	4.66329	2.59674	0.844645	0.427371	2.59674	5.18377	-0.9973	0.355143	4.66329	5.18377	-0.152655	0.941288
XM_011452919.1	LOC105344960	1.1421	4.37882	-1.93885	0.230474	1.1421	4.66871	-2.03133	0.188653	1.1421	6.88937	-2.59268	0.0176452	4.66871	4.37882	0.0924828	0.968186	4.37882	6.88937	-0.653831	0.508583	4.66871	6.88937	-0.561348	0.611854
XM_011443198.1	LOC105338195	6.82985	1.59965	2.0941	0.355143	6.82985	3.38035	1.01468	0.43144	6.82985	2.87585	1.24787	0.355143	3.38035	1.59965	1.07942	0.51763	1.59965	2.87585	-0.846235	0.665882	3.38035	2.87585	0.233185	0.939298
XM_011443196.1	LOC105338195	13.9848	0	inf	0.0607165	13.9848	0.0226264	9.27164	0.355143	13.9848	0.710726	4.29843	0.00285292	0.0226264	0	inf	1	0	0.710726	#NAME?	0.355143	0.0226264	0.710726	-4.97321	0.473593
XM_011443197.1	LOC105338195	0.823769	3.75232	-2.18747	0.355143	0.823769	1.97035	-1.25814	0.511743	0.823769	6.41198	-2.96046	0.220499	1.97035	3.75232	-0.929329	0.634879	3.75232	6.41198	-0.772989	0.6845	1.97035	6.41198	-1.70232	0.355143
XM_011427072.1	LOC105326853	0.790864	0.778823	0.0221338	0.99822	0.790864	0.926449	-0.228282	0.948902	0.790864	1.43887	-0.863433	0.662701	0.926449	0.778823	0.250416	0.944618	0.778823	1.43887	-0.885567	0.664031	0.926449	1.43887	-0.635152	0.793835
XM_011427067.1	LOC105326853	0.397614	0.8755	-1.13874	0.54618	0.397614	0.910598	-1.19545	0.513303	0.397614	0.230261	0.788097	0.792761	0.910598	0.8755	0.056708	0.991777	0.8755	0.230261	1.92683	0.355143	0.910598	0.230261	1.98354	0.355143
XM_011427062.1	LOC105326853	0	1.34446	#NAME?	0.355143	0	0	0	1	0	0	0	1	0	1.34446	#NAME?	0.355143	1.34446	0	inf	0.355143	0	0	0	1
XM_011427071.1	LOC105326853	10.5551	9.20967	0.196726	0.922866	10.5551	12.014	-0.186767	0.927186	10.5551	11.3669	-0.106897	0.960663	12.014	9.20967	0.383493	0.79951	9.20967	11.3669	-0.303622	0.855557	12.014	11.3669	0.0798705	0.973591
XM_011427063.1	LOC105326853	20.2371	16.4691	0.297239	0.831469	20.2371	20.1781	0.00421098	0.999879	20.2371	13.1528	0.621631	0.497449	20.1781	16.4691	0.293028	0.838927	16.4691	13.1528	0.324392	0.820555	20.1781	13.1528	0.61742	0.51317
XM_011427070.1	LOC105326853	20.0237	21.533	-0.104835	0.956058	20.0237	17.9467	0.157992	0.932384	20.0237	18.2197	0.136215	0.940218	17.9467	21.533	-0.262827	0.863842	21.533	18.2197	0.241049	0.87582	17.9467	18.2197	-0.0217776	0.995117
XM_011427069.1	LOC105326853	0.0786778	4.95915	-5.97799	0.00190227	0.0786778	0.809897	-3.36371	0.355143	0.0786778	0.634335	-3.01122	0.355143	0.809897	4.95915	-2.61428	0.193484	4.95915	0.634335	2.96678	0.0943797	0.809897	0.634335	0.352494	0.919415
XM_011427068.1	LOC105326853	0.944126	0.344386	1.45495	0.443424	0.944126	0	inf	0.355143	0.944126	0	inf	0.355143	0	0.344386	#NAME?	1	0.344386	0	inf	1	0	0	0	1
XM_011427065.1	LOC105326853	8.27164	0	inf	0.0407291	8.27164	3.74386	1.14365	0.355143	8.27164	4.53575	0.866831	0.411515	3.74386	0	inf	0.19899	0	4.53575	#NAME?	0.13407	3.74386	4.53575	-0.276815	0.90436
XM_011427064.1	LOC105326853	0.0619262	1.60952	-4.69994	0.13955	0.0619262	0.789932	-3.67311	0.355143	0.0619262	2.78387	-5.4904	0.0317039	0.789932	1.60952	-1.02683	0.569412	1.60952	2.78387	-0.790458	0.655964	0.789932	2.78387	-1.81729	0.355143
XM_011458887.1	LOC105349186	0	0.679389	#NAME?	0.355143	0	0.0040634	#NAME?	1	0	1.69388	#NAME?	0.355143	0.0040634	0.679389	-7.38541	0.476172	0.679389	1.69388	-1.31802	0.386688	0.0040634	1.69388	-8.70343	0.364917
XM_011458878.1	LOC105349186	5.55652	0.553124	3.32851	0.0155501	5.55652	2.698	1.04229	0.355143	5.55652	3.41923	0.700508	0.569672	2.698	0.553124	2.28622	0.355143	0.553124	3.41923	-2.628	0.189107	2.698	3.41923	-0.341781	0.874755
XM_011454083.1	LOC105345788	2.7955	9.59277	-1.77884	0.243465	2.7955	15.3194	-2.45418	0.0145018	2.7955	2.21883	0.333303	0.877378	15.3194	9.59277	0.67534	0.468765	9.59277	2.21883	2.11215	0.150648	15.3194	2.21883	2.78749	0.00896925
XM_011454082.1	LOC105345788	18.019	10.7325	0.747532	0.355143	18.019	14.4592	0.317528	0.794335	18.019	15.9321	0.177586	0.908602	14.4592	10.7325	0.430004	0.695951	10.7325	15.9321	-0.569946	0.521142	14.4592	15.9321	-0.139942	0.935779
XM_011424966.1	LOC105325416	31.5796	17.3296	0.865755	0.355143	31.5796	17.8429	0.823642	0.355143	31.5796	6.6197	2.25416	0.00963551	17.8429	17.3296	0.0421132	0.986481	17.3296	6.6197	1.3884	0.355143	17.8429	6.6197	1.43051	0.355143
XM_011424967.1	LOC105325416	0	0	0	1	0	0.569982	#NAME?	0.355143	0	0.905361	#NAME?	0.355143	0.569982	0	inf	0.355143	0	0.905361	#NAME?	0.355143	0.569982	0.905361	-0.667579	0.789685
XM_011424969.1	LOC105325416	8104.73	17456.1	-1.1069	0.441003	8104.73	9799.78	-0.273985	0.906803	8104.73	11357.4	-0.486793	0.782107	9799.78	17456.1	-0.832913	0.614212	17456.1	11357.4	0.620105	0.75251	9799.78	11357.4	-0.212808	0.933702
XM_011424968.1	LOC105325416	49.4104	60.602	-0.294551	0.789329	49.4104	16.9381	1.54454	0.13928	49.4104	14.9555	1.72414	0.0601903	16.9381	60.602	-1.83909	0.0354449	60.602	14.9555	2.01869	0.0123521	16.9381	14.9555	0.179596	0.920513
XM_011424965.1	LOC105325416	0	0	0	1	0	0	0	1	0	0	0	1	0	0	0	1	0	0	0	1	0	0	0	1
XM_011454741.1	LOC105346239	0.546638	0.37096	0.559324	0.853838	0.546638	4.01099	-2.8753	0.119955	0.546638	1.19669	-1.13039	0.518724	4.01099	0.37096	3.43462	0.0630756	0.37096	1.19669	-1.68972	0.355143	4.01099	1.19669	1.74491	0.355143
XM_011454735.1	LOC105346239	7.73569	8.41738	-0.121841	0.955103	7.73569	9.65132	-0.319196	0.837091	7.73569	12.8052	-0.72713	0.440383	9.65132	8.41738	0.197355	0.922716	8.41738	12.8052	-0.605289	0.569354	9.65132	12.8052	-0.407934	0.752922
XM_011454738.1	LOC105346239	0.89185	0.750376	0.249186	0.943502	0.89185	0.607555	0.553784	0.839296	0.89185	0.348823	1.35431	0.454528	0.607555	0.750376	-0.304599	0.932719	0.750376	0.348823	1.10512	0.581814	0.607555	0.348823	0.800522	0.749428
XM_011454736.1	LOC105346239	0.726717	0.771467	-0.0862099	0.985046	0.726717	0.541278	0.425025	0.892258	0.726717	0.846686	-0.220433	0.952679	0.541278	0.771467	-0.511235	0.855662	0.771467	0.846686	-0.134223	0.973646	0.541278	0.846686	-0.645458	0.802977
XM_011454742.1	LOC105346239	0.0661949	0.684115	-3.36945	0.355143	0.0661949	0.263441	-1.99269	1	0.0661949	0.819649	-3.63022	0.355143	0.263441	0.684115	-1.37676	0.496071	0.684115	0.819649	-0.260768	0.9408	0.263441	0.819649	-1.63753	0.369589
XM_011454739.1	LOC105346239	0.167383	0	inf	1	0.167383	0	inf	1	0.167383	0	inf	1	0	0	0	1	0	0	0	1	0	0	0	1
XM_011454737.1	LOC105346239	4.04064	1.06131	1.92874	0.355143	4.04064	2.2585	0.839217	0.529991	4.04064	0.0660741	5.93436	0.0080584	2.2585	1.06131	1.08953	0.498259	1.06131	0.0660741	4.00561	0.326275	2.2585	0.0660741	5.09514	0.0592019
XM_011452892.1	LOC105344958	1.49773	0	inf	0.339016	1.49773	5.2961	-1.82215	0.355143	1.49773	0	inf	0.339016	5.2961	0	inf	0.164679	0	0	0	1	5.2961	0	inf	0.164679
XM_011452894.1	LOC105344958	0.364423	4.28561	-3.55582	0.0370186	0.364423	0	inf	0.355143	0.364423	5.06114	-3.79578	0.0155501	0	4.28561	#NAME?	0.200475	4.28561	5.06114	-0.239961	0.924178	0	5.06114	#NAME?	0.158862
XM_011452893.1	LOC105344958	0.000183689	1.12847	-12.5848	0.981201	0.000183689	1.04739	-12.4772	0.981343	0.000183689	3.98606	-14.4054	0.977616	1.04739	1.12847	-0.107566	0.979964	1.12847	3.98606	-1.8206	0.355143	1.04739	3.98606	-1.92817	0.355143
XM_011450139.1	LOC105342984	0.569126	0.143403	1.98868	0.413603	0.569126	0.627724	-0.141381	0.974719	0.569126	0.252967	1.1698	0.652724	0.627724	0.143403	2.13006	0.359218	0.143403	0.252967	-0.818878	1	0.627724	0.252967	1.31118	0.584817
XM_011450132.1	LOC105342984	0.183413	1.14226	-2.63872	0.355143	0.183413	0.581045	-1.66356	0.419169	0.183413	3.71207	-4.33906	0.0229495	0.581045	1.14226	-0.975167	0.652723	1.14226	3.71207	-1.70033	0.355143	0.581045	3.71207	-2.6755	0.26227
XM_011450125.1	LOC105342984	0	0	0	1	0	0	0	1	0	0	0	1	0	0	0	1	0	0	0	1	0	0	0	1
XM_011429752.1	LOC105328747	4.84732	0.508368	3.25324	0.0665988	4.84732	2.12516	1.18962	0.355143	4.84732	1.06921	2.18064	0.355143	2.12516	0.508368	2.06362	0.355143	0.508368	1.06921	-1.0726	0.613454	2.12516	1.06921	0.991027	0.590173
XM_011429753.1	LOC105328747	3.00552	0.684269	2.13498	0.355143	3.00552	0.000217568	13.7539	0.982585	3.00552	0	inf	0.211992	0.000217568	0.684269	-11.6189	0.986189	0.684269	0	inf	0.355143	0.000217568	0	inf	1
XM_011429754.1	LOC105328747	19.693	11.2577	0.806766	0.355143	19.693	8.70166	1.17832	0.355143	19.693	15.7685	0.32064	0.808682	8.70166	11.2577	-0.371555	0.807445	11.2577	15.7685	-0.486126	0.685421	8.70166	15.7685	-0.857681	0.355143
XM_011429755.1	LOC105328747	4.38566	2.16317	1.01965	0.472077	4.38566	1.31047	1.74271	0.355143	4.38566	0.307584	3.83374	0.0297429	1.31047	2.16317	-0.723062	0.745268	2.16317	0.307584	2.81409	0.355143	1.31047	0.307584	2.09103	0.355143
XM_011440973.1	LOC105336612	0	0	0	1	0	0	0	1	0	0	0	1	0	0	0	1	0	0	0	1	0	0	0	1
XM_011440977.1	LOC105336612	1.04544	2.07837	-0.991346	0.538407	1.04544	4.68959	-2.16536	0.334742	1.04544	7.54485	-2.85139	0.0454496	4.68959	2.07837	1.17401	0.355143	2.07837	7.54485	-1.86004	0.355143	4.68959	7.54485	-0.686031	0.570735
XM_011440980.1	LOC105336612	25.8765	15.3353	0.754787	0.355143	25.8765	13.8199	0.904893	0.355143	25.8765	28.5767	-0.143198	0.933299	13.8199	15.3353	-0.150106	0.938394	15.3353	28.5767	-0.897986	0.355143	13.8199	28.5767	-1.04809	0.355143
XM_011440981.1	LOC105336612	22.5324	19.8773	0.180882	0.914969	22.5324	22.5878	-0.0035433	0.999879	22.5324	1.97971	3.50864	0.000393531	22.5878	19.8773	0.184426	0.914392	19.8773	1.97971	3.32776	0.00145889	22.5878	1.97971	3.51219	0.000453845
XM_011440979.1	LOC105336612	26.8212	41.2049	-0.619439	0.436425	26.8212	41.6199	-0.633896	0.420499	26.8212	45.4461	-0.760781	0.355143	41.6199	41.2049	0.0144567	0.996875	41.2049	45.4461	-0.141341	0.931077	41.6199	45.4461	-0.126885	0.938077
XM_011440975.1	LOC105336612	11.5924	5.49556	1.07684	0.355143	11.5924	5.71065	1.02146	0.355143	11.5924	7.96702	0.541071	0.631713	5.71065	5.49556	0.0553875	0.986068	5.49556	7.96702	-0.535773	0.690357	5.71065	7.96702	-0.480386	0.73522
XM_011440974.1	LOC105336612	2.48517	1.27096	0.967421	0.529234	2.48517	1.05052	1.24223	0.394334	2.48517	1.04361	1.25176	0.372238	1.05052	1.27096	-0.274813	0.937569	1.27096	1.04361	0.28434	0.934234	1.05052	1.04361	0.00952684	0.999879
XM_011440978.1	LOC105336612	14.9215	8.4723	0.816563	0.363913	14.9215	9.35023	0.674315	0.478789	14.9215	0	inf	0.0120444	9.35023	8.4723	0.142249	0.947573	8.4723	0	inf	0.0570453	9.35023	0	inf	0.0442356
XM_011435430.1	LOC105332743	0.740092	1.83205	-1.30768	0.450846	0.740092	0.458303	0.691403	0.818084	0.740092	12.5491	-4.08373	0.00303866	0.458303	1.83205	-1.99908	0.355143	1.83205	12.5491	-2.77605	0.113357	0.458303	12.5491	-4.77513	0.00186419
XM_011455441.1	LOC105346732	25.7992	1.02743	4.65021	4.07e-05	25.7992	0.167737	7.26498	5.19e-06	25.7992	69.04	-1.42011	0.320495	0.167737	1.02743	-2.61476	0.355143	1.02743	69.04	-6.07032	1.47e-09	0.167737	69.04	-8.68509	4.93e-09
XM_011438575.1	LOC105334946	0.84346	8.51871	-3.33624	0.012057	0.84346	0.499422	0.75606	0.734327	0.84346	1.07215	-0.346118	0.910742	0.499422	8.51871	-4.0923	0.0016039	8.51871	1.07215	2.99013	0.0401234	0.499422	1.07215	-1.10218	0.537017
XM_011415218.1	LOC105318237	1.62938	0.311656	2.38629	0.355143	1.62938	8.09919	-2.31346	0.220153	1.62938	0.618918	1.3965	0.355143	8.09919	0.311656	4.69975	0.000624935	0.311656	0.618918	-0.989793	0.650953	8.09919	0.618918	3.70996	0.00674135
XM_011436352.1	LOC105333401	0.435975	0	inf	0.355143	0.435975	0.234055	0.897396	0.715781	0.435975	0.108178	2.01084	0.355143	0.234055	0	inf	1	0	0.108178	#NAME?	1	0.234055	0.108178	1.11344	1
XM_011436350.1	LOC105333401	0	0	0	1	0	0	0	1	0	0	0	1	0	0	0	1	0	0	0	1	0	0	0	1
XM_011436351.1	LOC105333401	1.31259	0.658965	0.994142	0.551605	1.31259	0.478291	1.45646	0.355143	1.31259	0.824055	0.671605	0.755398	0.478291	0.658965	-0.462315	0.876498	0.658965	0.824055	-0.322538	0.925519	0.478291	0.824055	-0.784853	0.731814
XM_011436353.1	LOC105333401	23.2075	13.2115	0.812796	0.355143	23.2075	15.4885	0.583397	0.501649	23.2075	17.8555	0.37822	0.725137	15.4885	13.2115	0.229399	0.887024	13.2115	17.8555	-0.434576	0.697666	15.4885	17.8555	-0.205177	0.898144
XM_011436354.1	LOC105333401	8.32473	0.755162	3.46255	0.00523381	8.32473	0.643064	3.69437	0.00286218	8.32473	8.44381	-0.0204903	0.995967	0.643064	0.755162	-0.231824	0.948221	0.755162	8.44381	-3.48304	0.00540286	0.643064	8.44381	-3.71486	0.00295983
XM_011439198.1	LOC105335370	0.477287	11.6234	-4.60604	0.000991347	0.477287	37.0921	-6.28011	2.76e-08	0.477287	32.2544	-6.0785	1.04e-07	37.0921	11.6234	1.67408	0.355143	11.6234	32.2544	-1.47246	0.355143	37.0921	32.2544	0.201614	0.915307
XM_011423978.1	LOC105324796	13.3472	5.94191	1.16754	0.355143	13.3472	1.73398	2.94437	0.00737397	13.3472	17.9245	-0.425398	0.694669	1.73398	5.94191	-1.77684	0.355143	5.94191	17.9245	-1.59293	0.271579	1.73398	17.9245	-3.36977	0.000791163
XM_011447295.1	LOC105341017	921.099	233.482	1.98005	0.00408417	921.099	257.557	1.83847	0.010953	921.099	517.442	0.831959	0.355143	257.557	233.482	0.141579	0.931224	233.482	517.442	-1.14809	0.355143	257.557	517.442	-1.00651	0.355143
XM_011421538.1	LOC105322691	9.37901	0.605816	3.95248	0.00150105	9.37901	4.07019	1.20434	0.355143	9.37901	0	inf	0.0249751	4.07019	0.605816	2.74814	0.181274	0.605816	0	inf	0.355143	4.07019	0	inf	0.213717
XM_011421539.1	LOC105322691	3.68093	0.187814	4.29269	0.024808	3.68093	0.537791	2.77495	0.154043	3.68093	0	inf	0.121947	0.537791	0.187814	1.51774	0.480551	0.187814	0	inf	1	0.537791	0	inf	0.355143
XM_011421537.1	LOC105322691	5.00955	8.29339	-0.727282	0.517231	5.00955	10.3232	-1.04313	0.355143	5.00955	13.7495	-1.45663	0.355143	10.3232	8.29339	0.315851	0.852423	8.29339	13.7495	-0.729346	0.469837	10.3232	13.7495	-0.413495	0.755864
XM_011432613.1	LOC105330720	2.21581	3.80409	-0.779721	0.506669	2.21581	1.96306	0.174724	0.945841	2.21581	1.86306	0.250157	0.915086	1.96306	3.80409	-0.954444	0.408735	3.80409	1.86306	1.02988	0.355143	1.96306	1.86306	0.0754329	0.981426
XM_011432612.1	LOC105330720	5.55248	8.98479	-0.694352	0.457482	5.55248	6.71467	-0.274183	0.861369	5.55248	5.54345	0.00234976	0.999879	6.71467	8.98479	-0.420169	0.73256	8.98479	5.54345	0.696701	0.467633	6.71467	5.54345	0.276532	0.863134
XM_011432611.1	LOC105330720	3.84256	0.209188	4.1992	0.00219948	3.84256	0.236587	4.02163	0.00354994	3.84256	1.09834	1.80674	0.355143	0.236587	0.209188	0.17757	1	0.209188	1.09834	-2.39245	0.355143	0.236587	1.09834	-2.21488	0.355143
XM_011432610.1	LOC105330720	0	0	0	1	0	0.899375	#NAME?	0.355143	0	0	0	1	0.899375	0	inf	0.355143	0	0	0	1	0.899375	0	inf	0.355143
XM_011443569.1	LOC105338439	1.39086	3.83395	-1.46286	0.355143	1.39086	0.289322	2.26522	0.355143	1.39086	2.71927	-0.967245	0.531547	0.289322	3.83395	-3.72808	0.0301246	3.83395	2.71927	0.495611	0.808313	0.289322	2.71927	-3.23247	0.11899
XM_011441084.1	LOC105336663	0.109065	0.422945	-1.95528	0.355143	0.109065	0.0329867	1.72523	1	0.109065	0.8938	-3.03476	0.137613	0.0329867	0.422945	-3.68052	0.27924	0.422945	0.8938	-1.07948	0.482174	0.0329867	0.8938	-4.76	0.0404388
XM_011455006.1	LOC105346448	0.323022	2.40778	-2.898	0.227129	0.323022	1.08897	-1.75326	0.355143	0.323022	1.83627	-2.50707	0.355143	1.08897	2.40778	-1.14474	0.463486	2.40778	1.83627	0.390924	0.87529	1.08897	1.83627	-0.753813	0.696528
XM_011455005.1	LOC105346448	9.485	0.195092	5.60342	0.00053517	9.485	0.196206	5.5952	0.000638724	9.485	1.01893	3.21859	0.0283	0.196206	0.195092	0.00821352	1	0.195092	1.01893	-2.38483	0.355143	0.196206	1.01893	-2.37661	0.355143
XM_011455004.1	LOC105346448	0	14.7759	#NAME?	0.027306	0	11.0055	#NAME?	0.0390745	0	8.20147	#NAME?	0.0683432	11.0055	14.7759	-0.425024	0.744387	14.7759	8.20147	0.849294	0.369445	11.0055	8.20147	0.42427	0.76573
XM_011455007.1	LOC105346448	7.18912	5.42184	0.407033	0.798265	7.18912	6.49722	0.145992	0.949243	7.18912	5.80096	0.309525	0.862969	6.49722	5.42184	0.261041	0.902383	5.42184	5.80096	-0.0975087	0.970748	6.49722	5.80096	0.163532	0.944779
XM_011424621.1	LOC105325178	91.3312	90.3138	0.0161617	0.996406	91.3312	35.956	1.34487	0.3526	91.3312	100.914	-0.143948	0.930337	35.956	90.3138	-1.32871	0.355143	90.3138	100.914	-0.16011	0.922564	35.956	100.914	-1.48882	0.22731
XM_011424622.1	LOC105325178	4.9438	2.41662	1.03263	0.533395	4.9438	69.7998	-3.81953	7.49e-05	4.9438	2.36963	1.06096	0.510998	69.7998	2.41662	4.85216	3.28e-06	2.41662	2.36963	0.028328	0.997171	69.7998	2.36963	4.88049	1.98e-06
XM_011414367.1	LOC105317656	12.2782	0.647882	4.24423	0.00723572	12.2782	24.0097	-0.967515	0.388549	12.2782	21.231	-0.790072	0.520317	24.0097	0.647882	5.21174	0.00012855	0.647882	21.231	-5.0343	0.00028353	24.0097	21.231	0.177444	0.939985
XM_011445645.1	LOC105339865	2.46644	0.150436	4.03521	0.0111696	2.46644	0.649741	1.92449	0.355143	2.46644	0.509735	2.27461	0.323282	0.649741	0.150436	2.11072	0.355143	0.150436	0.509735	-1.7606	0.355143	0.649741	0.509735	0.350117	0.911439
XM_011436309.1	LOC105333377	1.1622	5.47229	-2.23529	0.00861072	1.1622	0.00584765	7.63478	0.000188724	1.1622	5.7252	-2.30047	0.0051639	0.00584765	5.47229	-9.87007	5.59e-08	5.47229	5.7252	-0.0651824	0.972946	0.00584765	5.7252	-9.93525	4.18e-08
XM_011436307.1	LOC105333374	0	1.88821	#NAME?	0.355143	0	0	0	1	0	0.0372166	#NAME?	1	0	1.88821	#NAME?	0.355143	1.88821	0.0372166	5.66493	0.041587	0	0.0372166	#NAME?	1
XM_011414322.1	LOC105317622	4.54703	1.38408	1.71599	0.355143	4.54703	0.686538	2.72751	0.153522	4.54703	0.135308	5.0706	0.0219137	0.686538	1.38408	-1.01152	0.609957	1.38408	0.135308	3.35461	0.355143	0.686538	0.135308	2.34309	0.355143
XM_011414332.1	LOC105317622	23.0741	3.32031	2.79688	0.00980489	23.0741	6.39362	1.85157	0.16961	23.0741	9.37823	1.29889	0.355143	6.39362	3.32031	0.945313	0.462733	3.32031	9.37823	-1.498	0.355143	6.39362	9.37823	-0.552683	0.690246
XM_011457821.1	LOC105348422	1.5545	0.715001	1.12044	0.47849	1.5545	0.0884649	4.1352	0.154178	1.5545	3.14616	-1.01714	0.457422	0.0884649	0.715001	-3.01477	0.355143	0.715001	3.14616	-2.13757	0.355143	0.0884649	3.14616	-5.15234	0.0203983
XM_011457820.1	LOC105348422	7.92021	6.33179	0.322925	0.844325	7.92021	10.6231	-0.423598	0.741646	7.92021	12.5713	-0.666524	0.477466	10.6231	6.33179	0.746524	0.476172	6.33179	12.5713	-0.98945	0.355143	10.6231	12.5713	-0.242926	0.883489
XM_011457822.1	LOC105348422	4.62877	5.2199	-0.173395	0.938213	4.62877	7.02149	-0.601151	0.612978	4.62877	7.09228	-0.615622	0.581359	7.02149	5.2199	0.427756	0.783782	5.2199	7.09228	-0.442227	0.763147	7.02149	7.09228	-0.014471	0.997927
XM_011425796.1	LOC105325976	1.08005	0	inf	0.265089	1.08005	0	inf	0.265089	1.08005	1.39027	-0.36427	0.875364	0	0	0	1	0	1.39027	#NAME?	0.246208	0	1.39027	#NAME?	0.246208
XM_011425797.1	LOC105325976	0.00375687	2.77413	-9.52829	0.0934617	0.00375687	0.0858574	-4.51434	1	0.00375687	0.0910066	-4.59837	1	0.0858574	2.77413	-5.01395	0.0165455	2.77413	0.0910066	4.92992	0.0100089	0.0858574	0.0910066	-0.0840286	1
XM_011425795.1	LOC105325976	2.18594	0.499484	2.12974	0.355143	2.18594	2.20992	-0.0157425	0.998268	2.18594	1.46842	0.573985	0.740687	2.20992	0.499484	2.14549	0.355143	0.499484	1.46842	-1.55576	0.355143	2.20992	1.46842	0.589727	0.73457
XM_011425798.1	LOC105325976	0.637929	0.794348	-0.316375	0.911635	0.637929	1.13832	-0.835441	0.604584	0.637929	0.908617	-0.510275	0.81781	1.13832	0.794348	0.519067	0.81326	0.794348	0.908617	-0.193901	0.951856	1.13832	0.908617	0.325166	0.904768
XM_011453888.1	LOC105345665	1.8978	0.114958	4.04515	0.0913357	1.8978	0.0295	6.00747	0.0188043	1.8978	1.83994	0.0446686	0.993041	0.0295	0.114958	-1.96232	1	0.114958	1.83994	-4.00048	0.107409	0.0295	1.83994	-5.9628	0.0221249
XM_011421437.1	LOC105322617	18.3293	71.0786	-1.95527	0.26458	18.3293	40.9452	-1.15955	0.355143	18.3293	0.645865	4.82677	0.0125637	40.9452	71.0786	-0.795719	0.481132	71.0786	0.645865	6.78204	6.03e-06	40.9452	0.645865	5.98632	0.000263825
XM_011449534.1	LOC105342547	2.67626	0.947476	1.49806	0.43597	2.67626	28.3433	-3.40472	0.0171153	2.67626	3.42508	-0.355921	0.91792	28.3433	0.947476	4.90277	0.000633708	0.947476	3.42508	-1.85398	0.355143	28.3433	3.42508	3.0488	0.0509761
XM_011449533.1	LOC105342547	39.5576	51.1039	-0.369478	0.778012	39.5576	11.971	1.72441	0.34834	39.5576	53.9945	-0.448858	0.698421	11.971	51.1039	-2.09389	0.12647	51.1039	53.9945	-0.0793802	0.970316	11.971	53.9945	-2.17327	0.0945539
XM_011430825.1	LOC105329541	0.0583943	2.03657	-5.12417	0.00748616	0.0583943	0.722641	-3.62938	0.220332	0.0583943	3.11548	-5.73748	0.000795671	0.722641	2.03657	-1.49479	0.355143	2.03657	3.11548	-0.613312	0.727611	0.722641	3.11548	-2.1081	0.355143
XM_011455121.1	LOC105346503	1.36797	0.47271	1.53301	0.355143	1.36797	9.78071	-2.8379	0.0175717	1.36797	6.80187	-2.31389	0.129343	9.78071	0.47271	4.37091	9.63e-05	0.47271	6.80187	-3.8469	0.0017086	9.78071	6.80187	0.524009	0.670374
XM_011444027.1	LOC105338770	10.855	6.91841	0.64985	0.469703	10.855	50.028	-2.20437	0.00122336	10.855	11.066	-0.0277707	0.992054	50.028	6.91841	2.85423	2.09e-05	6.91841	11.066	-0.677621	0.456195	50.028	11.066	2.1766	0.00244566
XM_011444028.1	LOC105338770	16.9816	15.1428	0.16534	0.921273	16.9816	5.9773	1.50641	0.25164	16.9816	16.6359	0.0296713	0.990742	5.9773	15.1428	-1.34107	0.355143	15.1428	16.6359	-0.135669	0.938056	5.9773	16.6359	-1.47674	0.288453
XM_011415300.1	LOC105318280	0.0874865	1.11278	-3.66896	0.0902879	0.0874865	1.93495	-4.4671	0.00876458	0.0874865	0.584564	-2.74023	0.355143	1.93495	1.11278	0.798138	0.64643	1.11278	0.584564	0.928729	0.623838	1.93495	0.584564	1.72687	0.355143
XM_011415299.1	LOC105318280	0	4.09e-05	#NAME?	1	0	0	0	1	0	3.20234	#NAME?	0.209259	0	4.09e-05	#NAME?	1	4.09e-05	3.20234	-16.2583	0.99724	0	3.20234	#NAME?	0.209259
XM_011414059.1	LOC105317413	8.40346	1.70011	2.30535	0.355143	8.40346	535.899	-5.99483	0	8.40346	14.8437	-0.820796	0.602499	535.899	1.70011	8.30018	0	1.70011	14.8437	-3.12615	0.102307	535.899	14.8437	5.17404	3.84e-11
XM_011419769.1	LOC105321494	7.79343	8.08948	-0.0537881	0.98262	7.79343	8.18504	-0.0707309	0.975317	7.79343	6.9404	0.16724	0.930387	8.18504	8.08948	0.0169428	0.996999	8.08948	6.9404	0.221028	0.90108	8.18504	6.9404	0.237971	0.889622
XM_011419766.1	LOC105321494	9.06514	0.405771	4.48159	5.2e-05	9.06514	0.311778	4.86174	1.68e-05	9.06514	0.389859	4.5393	3.1e-05	0.311778	0.405771	-0.380146	0.911144	0.405771	0.389859	0.0577116	0.991745	0.311778	0.389859	-0.322435	0.92891
XM_011419767.1	LOC105321494	1.26083	0.911089	0.468713	0.843399	1.26083	1.14786	0.135434	0.966328	1.26083	1.02771	0.294938	0.914727	1.14786	0.911089	0.333278	0.908142	0.911089	1.02771	-0.173774	0.957637	1.14786	1.02771	0.159504	0.959783
XM_011419771.1	LOC105321494	27.5075	26.7221	0.0417895	0.985832	27.5075	32.2408	-0.229065	0.870725	27.5075	28.5685	-0.054602	0.979097	32.2408	26.7221	0.270854	0.841987	26.7221	28.5685	-0.0963915	0.958622	32.2408	28.5685	0.174463	0.914249
XM_011419770.1	LOC105321494	16.9522	22.3451	-0.398486	0.715733	16.9522	16.4625	0.0422849	0.986296	16.9522	19.3859	-0.193539	0.90428	16.4625	22.3451	-0.440771	0.689356	22.3451	19.3859	0.204948	0.896691	16.4625	19.3859	-0.235824	0.878987
XM_011419768.1	LOC105321494	7.91259	11.3055	-0.514797	0.61921	7.91259	9.02406	-0.189627	0.916864	7.91259	6.81582	0.215263	0.900687	9.02406	11.3055	-0.325169	0.814201	11.3055	6.81582	0.73006	0.417129	9.02406	6.81582	0.40489	0.751921
XM_011419773.1	LOC105321494	0	0	0	1	0	0	0	1	0	0	0	1	0	0	0	1	0	0	0	1	0	0	0	1
XM_011419765.1	LOC105321494	0	0	0	1	0	0	0	1	0	0	0	1	0	0	0	1	0	0	0	1	0	0	0	1
XM_011419772.1	LOC105321494	9.43891	8.14039	0.213522	0.912247	9.43891	9.89072	-0.0674558	0.978086	9.43891	9.85222	-0.0618288	0.980546	9.89072	8.14039	0.280978	0.874983	8.14039	9.85222	-0.275351	0.877808	9.89072	9.85222	0.00562697	0.999879
XM_011421474.1	LOC105322641	1.21453	3.2027	-1.39889	0.355143	1.21453	0.0357955	5.08448	0.102701	1.21453	3.43078	-1.49814	0.355143	0.0357955	3.2027	-6.48337	0.00739183	3.2027	3.43078	-0.0992489	0.977657	0.0357955	3.43078	-6.58262	0.00552247
XM_011439256.1	LOC105335403	3.06303	0.561747	2.44697	0.355143	3.06303	0.189351	4.01583	0.14661	3.06303	4.38232	-0.516736	0.768823	0.189351	0.561747	-1.56886	0.532245	0.561747	4.38232	-2.9637	0.130616	0.189351	4.38232	-4.53256	0.0551434
XM_011439255.1	LOC105335403	0.162182	0.992996	-2.61418	0.355143	0.162182	2.38225	-3.87664	0.0914216	0.162182	0.693701	-2.0967	0.355143	2.38225	0.992996	1.26246	0.415996	0.992996	0.693701	0.517475	0.852782	2.38225	0.693701	1.77994	0.355143
XM_011439253.1	LOC105335403	0	0	0	1	0	0.000411435	#NAME?	1	0	0	0	1	0.000411435	0	inf	1	0	0	0	1	0.000411435	0	inf	1
XM_011439254.1	LOC105335403	0	14.092	#NAME?	0.0269488	0	5.61067	#NAME?	0.13369	0	0.000396171	#NAME?	1	5.61067	14.092	-1.32863	0.355143	14.092	0.000396171	15.1184	0.949114	5.61067	0.000396171	13.7898	0.953987
XM_011442343.1	LOC105337568	0.0162001	0.290613	-4.16502	1	0.0162001	0.0186436	-0.202683	1	0.0162001	0	inf	1	0.0186436	0.290613	-3.96234	1	0.290613	0	inf	1	0.0186436	0	inf	1
XM_011442350.1	LOC105337568	7.43558	3.55054	1.06641	0.355143	7.43558	6.24289	0.252231	0.8543	7.43558	6.85791	0.116676	0.94643	6.24289	3.55054	0.814175	0.355143	3.55054	6.85791	-0.949731	0.355143	6.24289	6.85791	-0.135555	0.938898
XM_011442348.1	LOC105337568	0.0393142	4.68145	-6.89576	7.72e-07	0.0393142	0.0634112	-0.689687	1	0.0393142	0	inf	1	0.0634112	4.68145	-6.20607	6.02e-06	4.68145	0	inf	0.0169826	0.0634112	0	inf	1
XM_011442347.1	LOC105337568	0	0.316971	#NAME?	1	0	0	0	1	0	0	0	1	0	0.316971	#NAME?	1	0.316971	0	inf	1	0	0	0	1
XM_011442344.1	LOC105337568	4.00654	4.12341	-0.0414798	0.98717	4.00654	5.74507	-0.519967	0.605619	4.00654	3.19302	0.327437	0.815008	5.74507	4.12341	0.478487	0.657945	4.12341	3.19302	0.368917	0.782787	5.74507	3.19302	0.847404	0.355143
XM_011442349.1	LOC105337568	0.0163068	0.238171	-3.86845	1	0.0163068	0.0112452	0.536164	1	0.0163068	0	inf	1	0.0112452	0.238171	-4.40461	1	0.238171	0	inf	1	0.0112452	0	inf	1
XM_011442345.1	LOC105337568	3.03577	0.218446	3.79671	0.00155332	3.03577	1.81539	0.741785	0.476172	3.03577	2.26981	0.41949	0.744664	1.81539	0.218446	3.05493	0.050593	0.218446	2.26981	-3.37722	0.0123291	1.81539	2.26981	-0.322296	0.85406
XM_011433436.1	LOC105331308	6.84959	0.351388	4.28488	0.0454763	6.84959	4.31124	0.667916	0.736798	6.84959	2.46885	1.47218	0.355143	4.31124	0.351388	3.61696	0.198036	0.351388	2.46885	-2.8127	0.355143	4.31124	2.46885	0.80426	0.691075
XM_011428940.1	LOC105328173	1.12427	6.18764	-2.4604	0.14661	1.12427	0.0220848	5.66979	0.0375759	1.12427	1.58907	-0.499197	0.830664	0.0220848	6.18764	-8.13019	5.7e-05	6.18764	1.58907	1.96121	0.355143	0.0220848	1.58907	-6.16899	0.0143313
XM_011438909.1	LOC105335147	5.11e-05	2.09193	-15.3212	0.987385	5.11e-05	0.0206363	-8.65771	1	5.11e-05	0.415792	-12.9903	0.990099	0.0206363	2.09193	-6.6635	0.0347101	2.09193	0.415792	2.3309	0.300593	0.0206363	0.415792	-4.33261	0.355143
XM_011438908.1	LOC105335147	3.10114	2.09193	0.567966	0.690004	3.10114	0.0206363	7.23147	0.0120444	3.10114	0.415792	2.89886	0.0525961	0.0206363	2.09193	-6.6635	0.0347101	2.09193	0.415792	2.3309	0.300593	0.0206363	0.415792	-4.33261	0.355143
XM_011458601.1	LOC105348974	5.85764	27.508	-2.23146	0.0908868	5.85764	18.6271	-1.66901	0.355143	5.85764	41.862	-2.83725	0.00481396	18.6271	27.508	-0.562452	0.638481	27.508	41.862	-0.605788	0.541029	18.6271	41.862	-1.16824	0.355143
XM_011456761.1	LOC105347610	0.0974774	0.268794	-1.46336	1	0.0974774	3.3367	-5.09721	0.00285292	0.0974774	0.0242175	2.00902	1	3.3367	0.268794	3.63385	0.0424032	0.268794	0.0242175	3.47238	1	3.3367	0.0242175	7.10623	0.00157632
XM_011432529.1	LOC105330673	0	12.9531	#NAME?	0.233141	0	0.279952	#NAME?	1	0	0.0827746	#NAME?	1	0.279952	12.9531	-5.53198	0.00509098	12.9531	0.0827746	7.2899	0.000899909	0.279952	0.0827746	1.75792	1
XM_011431018.1	LOC105329676	31.4848	4.80209	2.71292	0.0833412	31.4848	116.963	-1.89333	0.102661	31.4848	119.288	-1.92172	0.0868162	116.963	4.80209	4.60625	4.88e-06	4.80209	119.288	-4.63464	3.49e-06	116.963	119.288	-0.0283923	0.992195
XM_011432682.1	LOC105330776	2.34582	0.454335	2.36826	0.355143	2.34582	2.85081	-0.281284	0.927599	2.34582	5.1684	-1.13963	0.402668	2.85081	0.454335	2.64955	0.355143	0.454335	5.1684	-3.50789	0.0496543	2.85081	5.1684	-0.858344	0.590852
XM_011425426.1	LOC105325734	6.47482	0.0232709	0	1	6.47482	1.34437	2.26791	0.0459732	6.47482	1.32013	2.29416	0.0290175	1.34437	0.0232709	0	1	0.0232709	1.32013	0	1	1.34437	1.32013	0.0262545	0.995853
XM_011425423.1	LOC105325734	39.1941	20.0457	0	1	39.1941	28.8583	0.441653	0.587411	39.1941	28.8193	0.443601	0.579939	28.8583	20.0457	0	1	20.0457	28.8193	0	1	28.8583	28.8193	0.00194856	0.999879
XM_011425424.1	LOC105325734	7.61332	3.91616	0	1	7.61332	1.52329	2.32133	0.0201085	7.61332	3.94702	0.94776	0.355143	1.52329	3.91616	0	1	3.91616	3.94702	0	1	1.52329	3.94702	-1.37357	0.355143
XM_011425425.1	LOC105325734	0	0	0	1	0	0	0	1	0	0	0	1	0	0	0	1	1.27032	0	0	1	0	0	0	1
XM_011457234.1	LOC105347968	4.1418	7.72165	-0.89865	0.355143	4.1418	3.17366	0.384112	0.783377	4.1418	0.366509	3.49834	0.00636017	3.17366	7.72165	-1.28276	0.355143	7.72165	0.366509	4.39699	6.01e-05	3.17366	0.366509	3.11423	0.0342649
XM_011457233.1	LOC105347968	6.99063	0	inf	0.00722106	6.99063	7.50211	-0.101874	0.956368	6.99063	6.77084	0.0460879	0.984095	7.50211	0	inf	0.0121384	0	6.77084	#NAME?	0.0108071	7.50211	6.77084	0.147962	0.934726
XM_011432700.1	LOC105330790	8.49911	15.6842	-0.883931	0.355143	8.49911	13.9436	-0.714216	0.471637	8.49911	1.19238	2.83347	0.0797449	13.9436	15.6842	-0.169715	0.932313	15.6842	1.19238	3.7174	0.00337587	13.9436	1.19238	3.54769	0.00707667
XM_011432697.1	LOC105330790	0.102739	0.228999	-1.15635	1	0.102739	1.87843	-4.19247	0.168949	0.102739	1.85374	-4.17338	0.16383	1.87843	0.228999	3.03611	0.355143	0.228999	1.85374	-3.01703	0.355143	1.87843	1.85374	0.0190849	0.998354
XM_011432696.1	LOC105330790	0	0	0	1	0	0	0	1	0	0.00189189	#NAME?	1	0	0	0	1	0	0.00189189	#NAME?	1	0	0.00189189	#NAME?	1
XM_011432698.1	LOC105330790	0.323472	0.54721	-0.758455	0.781458	0.323472	0.302072	0.0987467	0.986743	0.323472	5.68383	-4.13515	0.00605788	0.302072	0.54721	-0.857201	0.763288	0.54721	5.68383	-3.3767	0.041379	0.302072	5.68383	-4.2339	0.0153096
XM_011442284.1	LOC105337541	1.8696	1.63806	0.19074	0.938698	1.8696	4.24799	-1.18405	0.355143	1.8696	0.570885	1.71146	0.355143	4.24799	1.63806	1.37479	0.355143	1.63806	0.570885	1.52072	0.355143	4.24799	0.570885	2.89551	0.0447302
XM_011442281.1	LOC105337541	0.0813302	0	inf	1	0.0813302	0	inf	1	0.0813302	0.102599	-0.335155	1	0	0	0	1	0	0.102599	#NAME?	1	0	0.102599	#NAME?	1
XM_011442283.1	LOC105337541	1.30694	1.16644	0.16408	0.952238	1.30694	0.586409	1.15621	0.381923	1.30694	2.56024	-0.970086	0.355143	0.586409	1.16644	-0.992132	0.515675	1.16644	2.56024	-1.13417	0.355143	0.586409	2.56024	-2.1263	0.319923
XM_011442278.1	LOC105337541	0	0	0	1	0	0	0	1	0	0	0	1	0	0	0	1	0	0	0	1	0	0	0	1
XM_011442282.1	LOC105337541	3.76142	2.83667	0.407076	0.775939	3.76142	1.4979	1.32834	0.355143	3.76142	2.90533	0.372576	0.801149	1.4979	2.83667	-0.92126	0.431304	2.83667	2.90533	-0.0345005	0.99219	1.4979	2.90533	-0.95576	0.399572
XM_011442279.1	LOC105337541	1.4848	1.63411	-0.138236	0.958428	1.4848	1.20741	0.298356	0.898594	1.4848	0.613274	1.27567	0.355143	1.20741	1.63411	-0.436592	0.828129	1.63411	0.613274	1.41391	0.355143	1.20741	0.613274	0.977313	0.499853
XM_011442280.1	LOC105337541	1.31356	3.58511	-1.44853	0.355143	1.31356	2.59066	-0.979835	0.359404	1.31356	2.23149	-0.764523	0.527066	2.59066	3.58511	-0.468696	0.741814	3.58511	2.23149	0.684007	0.551037	2.59066	2.23149	0.215312	0.924962
XM_011431682.1	LOC105330100	0.935263	0.869394	0.105361	0.968769	0.935263	0.948982	-0.02101	0.996772	0.935263	1.3169	-0.493704	0.728887	0.948982	0.869394	0.126371	0.961878	0.869394	1.3169	-0.599065	0.661627	0.948982	1.3169	-0.472694	0.756961
XM_011431683.1	LOC105330100	0.633847	2.502	-1.98088	0.162838	0.633847	0.661104	-0.0607443	0.986175	0.633847	1.73197	-1.45021	0.355143	0.661104	2.502	-1.92013	0.244889	2.502	1.73197	0.530668	0.646876	0.661104	1.73197	-1.38946	0.355143
XM_011431681.1	LOC105330100	0.864877	1.47501	-0.770162	0.476366	0.864877	3.87705	-2.16439	0.0425118	0.864877	0.22314	1.95455	0.355143	3.87705	1.47501	1.39423	0.355143	1.47501	0.22314	2.72471	0.0957244	3.87705	0.22314	4.11894	0.00020659
XM_011450823.1	LOC105343444	15.6004	6.14997	1.34294	0.355143	15.6004	5.51375	1.50048	0.355143	15.6004	8.24931	0.919243	0.355143	5.51375	6.14997	-0.157546	0.948344	6.14997	8.24931	-0.423694	0.778399	5.51375	8.24931	-0.58124	0.666294
XM_011450824.1	LOC105343444	0.229935	0	inf	1	0.229935	5.90606	-4.6829	0.00185852	0.229935	0.177286	0.375148	1	5.90606	0	inf	0.129789	0	0.177286	#NAME?	1	5.90606	0.177286	5.05805	0.00320869
XM_011442634.1	LOC105337755	1.94054	3.81913	-0.976788	0.355143	1.94054	3.74375	-0.948028	0.355143	1.94054	2.36645	-0.286265	0.871853	3.74375	3.81913	-0.0287598	0.993194	3.81913	2.36645	0.690523	0.50676	3.74375	2.36645	0.661763	0.527785
XM_011442629.1	LOC105337755	0	0	0	1	0	0	0	1	0	0	0	1	0	0	0	1	0	0	0	1	0	0	0	1
XM_011442633.1	LOC105337755	9.50785	5.53073	0.781649	0.355143	9.50785	3.22295	1.56074	0.229626	9.50785	7.42743	0.356256	0.752097	3.22295	5.53073	-0.779089	0.399018	5.53073	7.42743	-0.425393	0.701433	3.22295	7.42743	-1.20448	0.355143
XM_011442631.1	LOC105337755	2.1329	2.3889	-0.163534	0.938271	2.1329	2.42575	-0.185616	0.929833	2.1329	0.726569	1.55364	0.355143	2.42575	2.3889	0.0220827	0.995995	2.3889	0.726569	1.71718	0.355143	2.42575	0.726569	1.73926	0.355143
XM_011442632.1	LOC105337755	0.419771	0.236792	0.825981	0.685757	0.419771	3.12412	-2.89578	0.0327357	0.419771	0.203606	1.04382	0.559267	3.12412	0.236792	3.72176	0.00338216	0.236792	0.203606	0.217842	1	3.12412	0.203606	3.9396	0.00148788
XM_011454142.1	LOC105345824	0.59807	2.37846	-1.99164	0.355143	0.59807	13.0136	-4.44356	0.000341997	0.59807	0.732166	-0.291857	0.937621	13.0136	2.37846	2.45192	0.130578	2.37846	0.732166	1.69979	0.355143	13.0136	0.732166	4.1517	0.0012333
XM_011454141.1	LOC105345824	10.8542	12.1506	-0.162775	0.93655	10.8542	6.87856	0.658079	0.587896	10.8542	10.2263	0.0859774	0.970908	6.87856	12.1506	-0.820854	0.466915	12.1506	10.2263	0.248753	0.893723	6.87856	10.2263	-0.572102	0.67906
XM_011438228.1	LOC105334682	16.1591	16.5033	-0.0304098	0.991877	16.1591	32.0667	-0.98873	0.355143	16.1591	25.3	-0.646793	0.461675	32.0667	16.5033	0.95832	0.355143	16.5033	25.3	-0.616383	0.50427	32.0667	25.3	0.341937	0.772217
XM_011438229.1	LOC105334682	9.32057	1.68144	2.47072	0.117011	9.32057	9.03163	0.0454316	0.98773	9.32057	6.08464	0.615246	0.595153	9.03163	1.68144	2.42529	0.161968	1.68144	6.08464	-1.85548	0.355143	9.03163	6.08464	0.569815	0.664867
XM_011438231.1	LOC105334682	20.7649	18.0053	0.205722	0.901844	20.7649	0	inf	0.00924233	20.7649	14.082	0.560298	0.567949	0	18.0053	#NAME?	0.0203624	18.0053	14.082	0.354576	0.793784	0	14.082	#NAME?	0.0229651
XM_011438230.1	LOC105334682	15.5349	3.22121	2.26984	0.0929111	15.5349	0.16228	6.58088	8.31e-05	15.5349	12.6521	0.296133	0.84143	0.16228	3.22121	-4.31104	0.0914353	3.22121	12.6521	-1.97371	0.258144	0.16228	12.6521	-6.28475	0.000303704
XM_011438233.1	LOC105334682	0.100414	0.273277	-1.4444	1	0.100414	3.52783	-5.13474	0.0256922	0.100414	0.421088	-2.06815	0.37402	3.52783	0.273277	3.69034	0.0825786	0.273277	0.421088	-0.623755	0.856231	3.52783	0.421088	3.06659	0.136541
XM_011438232.1	LOC105334682	0.119647	0.0692984	0.787894	1	0.119647	0.0531154	1.17159	1	0.119647	0.208073	-0.798302	1	0.0531154	0.0692984	-0.383692	1	0.0692984	0.208073	-1.5862	1	0.0531154	0.208073	-1.96989	1
XM_011448192.1	LOC105341599	3.70164	1.16435	1.66864	0.355143	3.70164	0	inf	0.137021	3.70164	0.167991	4.46171	0.00767682	0	1.16435	#NAME?	0.355143	1.16435	0.167991	2.79307	0.355143	0	0.167991	#NAME?	1
XM_011448191.1	LOC105341599	2.27451	0.272752	3.05989	0.162224	2.27451	0	inf	0.199284	2.27451	0.450341	2.33646	0.355143	0	0.272752	#NAME?	1	0.272752	0.450341	-0.723427	0.798904	0	0.450341	#NAME?	0.355143
XM_011437562.1	LOC105334198	0	3.07544	#NAME?	0.355143	0	0.0356631	#NAME?	1	0	1.47998	#NAME?	0.355143	0.0356631	3.07544	-6.43021	0.00921992	3.07544	1.47998	1.05521	0.509278	0.0356631	1.47998	-5.375	0.0687277
XM_011437561.1	LOC105334198	0	0.29702	#NAME?	1	0	0.000130273	#NAME?	1	0	4.64e-05	#NAME?	1	0.000130273	0.29702	-11.1548	1	0.29702	4.64e-05	12.6441	1	0.000130273	4.64e-05	1.4893	1
XM_011430654.1	LOC105329410	5.9947	3.8202	0.650041	0.574174	5.9947	1.41896	2.07886	0.220332	5.9947	10.7047	-0.836486	0.355143	1.41896	3.8202	-1.42882	0.355143	3.8202	10.7047	-1.48653	0.355143	1.41896	10.7047	-2.91534	0.0102994
XM_011428775.1	LOC105328042	0.406017	0.466104	-0.199111	0.956398	0.406017	1.37586	-1.76072	0.355143	0.406017	0.490942	-0.27401	0.93682	1.37586	0.466104	1.56161	0.355143	0.466104	0.490942	-0.0748998	0.987814	1.37586	0.490942	1.48671	0.355143
XM_011428778.1	LOC105328042	0	0	0	1	0	0	0	1	0	0	0	1	0	0	0	1	0	0	0	1	0	0	0	1
XM_011428773.1	LOC105328042	0.237283	0	inf	1	0.237283	0	inf	1	0.237283	0	inf	1	0	0	0	1	0	0	0	1	0	0	0	1
XM_011428777.1	LOC105328042	0	0.138062	#NAME?	1	0	0.508365	#NAME?	0.355143	0	0.191924	#NAME?	1	0.508365	0.138062	1.88055	0.355143	0.138062	0.191924	-0.475221	1	0.508365	0.191924	1.40533	0.466029
XM_011428772.1	LOC105328042	3.26388	1.69381	0.946319	0.451586	3.26388	1.95637	0.738412	0.581828	3.26388	3.95101	-0.275634	0.886601	1.95637	1.69381	0.207908	0.942021	1.69381	3.95101	-1.22195	0.355143	1.95637	3.95101	-1.01405	0.379985
XM_011428776.1	LOC105328042	1.87659	0	inf	0.209996	1.87659	0.0167675	6.8063	0.0357847	1.87659	2.76812	-0.560795	0.730377	0.0167675	0	inf	1	0	2.76812	#NAME?	0.144991	0.0167675	2.76812	-7.36709	0.0139994
XM_011428771.1	LOC105328042	0.0210874	0.842922	-5.32094	0.311809	0.0210874	0.0773589	-1.87518	1	0.0210874	0	inf	1	0.0773589	0.842922	-3.44576	0.355143	0.842922	0	inf	0.355143	0.0773589	0	inf	1
XM_011440171.1	LOC105336011	2.03394	2.17404	-0.0961039	0.978314	2.03394	2.76898	-0.445081	0.832687	2.03394	0.360868	2.49473	0.355143	2.76898	2.17404	0.348977	0.892165	2.17404	0.360868	2.59084	0.355143	2.76898	0.360868	2.93982	0.206961
XM_011440170.1	LOC105336011	2.71523	0	inf	0.155173	2.71523	0.117549	4.52974	0.0350604	2.71523	0	inf	0.155173	0.117549	0	inf	1	0	0	0	1	0.117549	0	inf	1
XM_011440169.1	LOC105336011	1.2264	2.9604	-1.27137	0.355143	1.2264	4.42523	-1.85133	0.355143	1.2264	5.29727	-2.11082	0.238324	4.42523	2.9604	0.579962	0.696728	2.9604	5.29727	-0.839458	0.476172	4.42523	5.29727	-0.259496	0.896992
XM_011439372.1	LOC105335493	0.328736	1.40525	-2.09582	0.355143	0.328736	6.5134	-4.30841	0.00979855	0.328736	2.87336	-3.12774	0.219319	6.5134	1.40525	2.21259	0.355143	1.40525	2.87336	-1.03192	0.557307	6.5134	2.87336	1.18067	0.411067
XM_011433510.1	LOC105331368	21.3176	3.6718	2.53749	0.085477	21.3176	12.3632	0.785998	0.476172	21.3176	29.4559	-0.466513	0.704387	12.3632	3.6718	1.75149	0.355143	3.6718	29.4559	-3.004	0.0153771	12.3632	29.4559	-1.25251	0.355143
XM_011433179.1	LOC105331123	0.0726826	16.7673	-7.84982	2.59e-08	0.0726826	0.296544	-2.02856	1	0.0726826	0.269961	-1.89307	1	0.296544	16.7673	-5.82126	5.52e-08	16.7673	0.269961	5.95675	1.71e-08	0.296544	0.269961	0.135497	1
XM_011433178.1	LOC105331123	28.6993	20.1297	0.511691	0.543434	28.6993	32.7611	-0.190966	0.890338	28.6993	29.356	-0.0326369	0.988563	32.7611	20.1297	0.702658	0.355143	20.1297	29.356	-0.544328	0.513179	32.7611	29.356	0.158329	0.91909
XM_011430768.1	LOC105329492	21.5742	104.674	-2.27852	0.0117759	21.5742	39.6498	-0.878008	0.355143	21.5742	12.6487	0.770314	0.522965	39.6498	104.674	-1.40051	0.345551	104.674	12.6487	3.04884	0.000818371	39.6498	12.6487	1.64832	0.355143
XM_011430767.1	LOC105329492	3.15838	0.168621	4.22733	0.129507	3.15838	0.796142	1.98809	0.355143	3.15838	3.43772	-0.122271	0.975324	0.796142	0.168621	2.23924	0.355143	0.168621	3.43772	-4.3496	0.1129	0.796142	3.43772	-2.11036	0.355143
XM_011446891.1	LOC105340717	0.0893651	4.40361	-5.62283	4.34e-06	0.0893651	0.34038	-1.92936	1	0.0893651	1.49073	-4.06017	0.0112035	0.34038	4.40361	-3.69347	0.0039289	4.40361	1.49073	1.56267	0.355143	0.34038	1.49073	-2.1308	0.355143
XM_011437412.1	LOC105334086	0.0790071	1.65927	-4.39242	0.0249668	0.0790071	0.198655	-1.33021	1	0.0790071	1.1492	-3.8625	0.0913357	0.198655	1.65927	-3.06221	0.207305	1.65927	1.1492	0.529924	0.82012	0.198655	1.1492	-2.53229	0.355143
XM_011422162.1	LOC105323174	1.00761	0.555561	0.858926	0.558051	1.00761	0.885924	0.185687	0.943527	1.00761	0.554957	0.860496	0.53671	0.885924	0.555561	0.673239	0.716457	0.555561	0.554957	0.00156969	0.999913	0.885924	0.554957	0.674809	0.703992
XM_011422163.1	LOC105323174	0	0	0	1	0	0	0	1	0	0	0	1	0	0	0	1	0	0	0	1	0	0	0	1
XM_011422157.1	LOC105323174	3.49999	2.79357	0.325243	0.829673	3.49999	2.60323	0.427049	0.741334	3.49999	2.63723	0.408326	0.755003	2.60323	2.79357	-0.101806	0.964699	2.79357	2.63723	0.0830833	0.972629	2.60323	2.63723	-0.0187227	0.996732
XM_011422160.1	LOC105323174	3.42323	1.80321	0.924795	0.355143	3.42323	2.98211	0.199024	0.916741	3.42323	2.27109	0.591974	0.582171	2.98211	1.80321	0.725772	0.51815	1.80321	2.27109	-0.332821	0.850617	2.98211	2.27109	0.392951	0.789819
XM_011422156.1	LOC105323174	1.19652	0.684894	0.804889	0.547502	1.19652	0.805761	0.570419	0.728683	1.19652	0.708114	0.756789	0.585854	0.805761	0.684894	0.23447	0.934262	0.684894	0.708114	-0.0481006	0.99134	0.805761	0.708114	0.18637	0.949571
XM_011422164.1	LOC105323174	0.565508	0.659064	-0.22087	0.940027	0.565508	0.881906	-0.641077	0.719157	0.565508	0.840458	-0.571629	0.758267	0.881906	0.659064	0.420207	0.852906	0.659064	0.840458	-0.350759	0.883741	0.881906	0.840458	0.069448	0.984517
XM_011422159.1	LOC105323174	0.505479	0.711179	-0.49256	0.810846	0.505479	0.706638	-0.483318	0.817801	0.505479	0.674878	-0.416976	0.849464	0.706638	0.711179	-0.00924169	0.999703	0.711179	0.674878	0.0755845	0.983156	0.706638	0.674878	0.0663428	0.98605
XM_011422165.1	LOC105323174	1.35964	0.103581	3.71439	0.0229104	1.35964	0	inf	0.104522	1.35964	0.730763	0.895748	0.483419	0	0.103581	#NAME?	1	0.103581	0.730763	-2.81864	0.272388	0	0.730763	#NAME?	0.286296
XM_011422158.1	LOC105323174	6.68331	5.22059	0.356348	0.766191	6.68331	7.11892	-0.0910975	0.961494	6.68331	5.38526	0.311545	0.80739	7.11892	5.22059	0.447446	0.680202	5.22059	5.38526	-0.0448035	0.985384	7.11892	5.38526	0.402642	0.724136
XM_011422161.1	LOC105323174	2.82463	3.85711	-0.449461	0.711118	2.82463	3.82072	-0.435784	0.726149	2.82463	2.88598	-0.031	0.992269	3.82072	3.85711	-0.013677	0.997872	3.85711	2.88598	0.418461	0.746582	3.82072	2.88598	0.404784	0.761227
XM_011422155.1	LOC105323174	1.15089	1.79421	-0.640607	0.62437	1.15089	1.85882	-0.691641	0.576131	1.15089	2.01705	-0.809501	0.469479	1.85882	1.79421	0.0510333	0.987359	1.79421	2.01705	-0.168894	0.940951	1.85882	2.01705	-0.11786	0.961037
XM_011422154.1	LOC105323174	0	0	0	1	0	0	0	1	0	0	0	1	0	0	0	1	0	0	0	1	0	0	0	1
XM_011436561.1	LOC105333532	84.9093	99.935	-0.235068	0.889953	84.9093	4.86379	4.12577	0.000240869	84.9093	45.1355	0.91166	0.355143	4.86379	99.935	-4.36084	7.6e-05	99.935	45.1355	1.14673	0.355143	4.86379	45.1355	-3.21411	0.0253055
XM_011415064.1	LOC105318129	10.2223	0.801743	3.67244	0.00253594	10.2223	9.41759	0.118293	0.954521	10.2223	0.840677	3.60403	0.00236457	9.41759	0.801743	3.55415	0.00563737	0.801743	0.840677	-0.0684131	0.989057	9.41759	0.840677	3.48573	0.00539766
XM_011415063.1	LOC105318129	15.1595	28.0917	-0.889923	0.355143	15.1595	21.4923	-0.503598	0.615192	15.1595	24.7595	-0.707763	0.38411	21.4923	28.0917	-0.386325	0.730614	28.0917	24.7595	0.18216	0.909355	21.4923	24.7595	-0.204165	0.896507
XM_011438736.1	LOC105335065	2.08208	2.02306	0.0414843	0.99333	2.08208	6.24309	-1.58424	0.355143	2.08208	0.392862	2.40593	0.354643	6.24309	2.02306	1.62572	0.355143	2.02306	0.392862	2.36444	0.355143	6.24309	0.392862	3.99016	0.00265504
XM_011428124.1	LOC105327565	47.2652	1.0878	5.4413	4.18e-08	47.2652	3.94709	3.58192	0.00034669	47.2652	1.3033	5.18054	1.17e-07	3.94709	1.0878	1.85938	0.355143	1.0878	1.3033	-0.260757	0.939865	3.94709	1.3033	1.59862	0.355143
XM_011438190.1	LOC105334653	4.68329	11.0899	-1.24366	0.355143	4.68329	12.9262	-1.4647	0.355143	4.68329	4.91311	-0.0691141	0.983848	12.9262	11.0899	0.221042	0.917492	11.0899	4.91311	1.17454	0.355143	12.9262	4.91311	1.39558	0.355143
XM_011438187.1	LOC105334653	0	2.33702	#NAME?	0.355143	0	12.0066	#NAME?	0.0832055	0	0.486284	#NAME?	0.355143	12.0066	2.33702	2.36109	0.249676	2.33702	0.486284	2.2648	0.355143	12.0066	0.486284	4.62589	0.00185852
XM_011438186.1	LOC105334653	14.4966	17.3233	-0.257004	0.88094	14.4966	7.2688	0.995922	0.355143	14.4966	14.528	-0.00312288	0.999879	7.2688	17.3233	-1.25293	0.355143	17.3233	14.528	0.253881	0.886227	7.2688	14.528	-0.999045	0.355143
XM_011438191.1	LOC105334653	0	0	0	1	0	0	0	1	0	0	0	1	0	0	0	1	0	0	0	1	0	0	0	1
XM_011438185.1	LOC105334653	0.606298	3.67774	-2.60072	0.340554	0.606298	0.596897	0.0225439	0.998673	0.606298	1.81406	-1.58112	0.355143	0.596897	3.67774	-2.62326	0.355143	3.67774	1.81406	1.0196	0.553541	0.596897	1.81406	-1.60366	0.362472
XM_011438189.1	LOC105334653	1.43571	0.742253	0.951782	0.672029	1.43571	0	inf	0.355143	1.43571	0.556432	1.36749	0.476172	0	0.742253	#NAME?	0.355143	0.742253	0.556432	0.415706	0.913812	0	0.556432	#NAME?	0.355143
XM_011438188.1	LOC105334653	0.21987	2.28719	-3.37885	0.3043	0.21987	1.84799	-3.07124	0.355143	0.21987	3.3786	-3.9417	0.107187	1.84799	2.28719	-0.307614	0.930462	2.28719	3.3786	-0.562852	0.807708	1.84799	3.3786	-0.870467	0.651833
XM_011418433.1	LOC105320490	0.753955	2.97448	-1.98009	0.355143	0.753955	0.000710903	10.0506	0.946749	0.753955	4.29235	-2.50922	0.201976	0.000710903	2.97448	-12.0307	0.934569	2.97448	4.29235	-0.529128	0.762219	0.000710903	4.29235	-12.5598	0.932312
XM_011418432.1	LOC105320490	0	0.23898	#NAME?	1	0	0	0	1	0	0	0	1	0	0.23898	#NAME?	1	0.23898	0	inf	1	0	0	0	1
XM_011418435.1	LOC105320490	2.69252	0.0851858	4.9822	0.0807479	2.69252	4.23081	-0.651979	0.673623	2.69252	0.000223964	13.5534	0.977958	4.23081	0.0851858	5.63418	0.0231414	0.0851858	0.000223964	8.5712	1	4.23081	0.000223964	14.2054	0.976592
XM_011451032.1	LOC105343612	11.9395	4.19036	1.5106	0.355143	11.9395	0.753196	3.98657	0.000584109	11.9395	1.69661	2.81501	0.0313855	0.753196	4.19036	-2.47598	0.254218	4.19036	1.69661	1.30442	0.355143	0.753196	1.69661	-1.17156	0.468906
XM_011447045.1	LOC105340826	12.1261	0.136389	6.47424	0.00673899	12.1261	21.2345	-0.808297	0.587593	12.1261	15.7534	-0.377553	0.87207	21.2345	0.136389	7.28254	0.00091029	0.136389	15.7534	-6.8518	0.0028012	21.2345	15.7534	0.430744	0.83948
XM_011432209.1	LOC105330498	1.23241	2.84218	-1.20551	0.355143	1.23241	0.0448279	4.78095	0.0136193	1.23241	5.81209	-2.23757	0.0970495	0.0448279	2.84218	-5.98646	0.00023914	2.84218	5.81209	-1.03206	0.355143	0.0448279	5.81209	-7.01852	1.56e-06
XM_011417038.1	LOC105319490	0.0599173	0.118977	-0.989639	1	0.0599173	2.45162	-5.35462	0.000460376	0.0599173	0.0666083	-0.15273	1	2.45162	0.118977	4.36498	0.00443571	0.118977	0.0666083	0.836909	1	2.45162	0.0666083	5.20189	0.00144608
XM_011437395.1	LOC105334074	0.17875	0.564713	-1.65958	0.355143	0.17875	3.6039	-4.33355	0.00160882	0.17875	0.767523	-2.10227	0.355143	3.6039	0.564713	2.67397	0.146368	0.564713	0.767523	-0.442694	0.873528	3.6039	0.767523	2.23128	0.324846
XM_011431531.1	LOC105329996	9.69936	0.011219	9.7558	0.00308852	9.69936	3.75813	1.36787	0.355143	9.69936	11.3136	-0.2221	0.899766	3.75813	0.011219	8.38792	0.0262498	0.011219	11.3136	-9.9779	0.00220268	3.75813	11.3136	-1.58997	0.355143
XM_011431530.1	LOC105329996	0.261936	0.000787118	8.37842	1	0.261936	0.0818406	1.67833	1	0.261936	0.0604463	2.11549	1	0.0818406	0.000787118	6.70009	1	0.000787118	0.0604463	-6.26293	1	0.0818406	0.0604463	0.437163	1
XM_011431529.1	LOC105329996	0	0.00504966	#NAME?	1	0	0	0	1	0	0	0	1	0	0.00504966	#NAME?	1	0.00504966	0	inf	1	0	0	0	1
XM_011451544.1	LOC105343996	9.6759	0.296516	5.02821	0.0021871	9.6759	0.79834	3.59932	0.021224	9.6759	2.11416	2.19431	0.350303	0.79834	0.296516	1.42889	0.51135	0.296516	2.11416	-2.8339	0.355143	0.79834	2.11416	-1.40501	0.402761
XM_011429563.1	LOC105328612	4.59809	2.71899	0.757967	0.460292	4.59809	4.11887	0.158788	0.93683	4.59809	3.05085	0.591827	0.589282	4.11887	2.71899	0.599179	0.623221	2.71899	3.05085	-0.166141	0.940288	4.11887	3.05085	0.433039	0.758188
XM_011429567.1	LOC105328612	0.560285	0.78041	-0.478073	0.842671	0.560285	0.375309	0.578083	0.802549	0.560285	0.711657	-0.345021	0.90182	0.375309	0.78041	-1.05616	0.538918	0.78041	0.711657	0.133052	0.970915	0.375309	0.711657	-0.923104	0.618347
XM_011429566.1	LOC105328612	0.276663	0.557112	-1.00984	0.580643	0.276663	0.346174	-0.323367	1	0.276663	0.0891767	1.63339	1	0.346174	0.557112	-0.68647	0.769912	0.557112	0.0891767	2.64323	0.355143	0.346174	0.0891767	1.95676	1
XM_011429559.1	LOC105328612	0	0	0	1	0	0	0	1	0	0	0	1	0	0	0	1	0	0	0	1	0	0	0	1
XM_011429561.1	LOC105328612	3.07174	3.50587	-0.190718	0.929399	3.07174	4.86075	-0.662124	0.531745	3.07174	2.04586	0.58635	0.657585	4.86075	3.50587	0.471405	0.723678	3.50587	2.04586	0.777068	0.498658	4.86075	2.04586	1.24847	0.355143
XM_011429557.1	LOC105328612	1.53498	1.96839	-0.358792	0.853207	1.53498	2.15794	-0.491429	0.758655	1.53498	0.0572571	4.74462	0.0175042	2.15794	1.96839	0.132637	0.959216	1.96839	0.0572571	5.10342	0.00771456	2.15794	0.0572571	5.23605	0.00494
XM_011429560.1	LOC105328612	0.844729	0.403029	1.06761	0.494944	0.844729	1.33749	-0.662969	0.703878	0.844729	0.573695	0.558205	0.799024	1.33749	0.403029	1.73058	0.355143	0.403029	0.573695	-0.509401	0.843304	1.33749	0.573695	1.22117	0.374983
XM_011429565.1	LOC105328612	5.75806	4.58468	0.32876	0.819926	5.75806	6.05744	-0.0731267	0.973589	5.75806	3.73237	0.62549	0.528471	6.05744	4.58468	0.401886	0.766174	4.58468	3.73237	0.296731	0.85685	6.05744	3.73237	0.698617	0.476172
XM_011429558.1	LOC105328612	6.25273	4.11583	0.603303	0.546264	6.25273	5.8548	0.094867	0.961941	6.25273	6.72495	-0.105037	0.955501	5.8548	4.11583	0.508436	0.66041	4.11583	6.72495	-0.70834	0.451681	5.8548	6.72495	-0.199904	0.907058
XM_011429564.1	LOC105328612	10.3505	9.43874	0.133032	0.939985	10.3505	13.0909	-0.338868	0.77028	10.3505	6.54562	0.661098	0.448126	13.0909	9.43874	0.4719	0.636185	9.43874	6.54562	0.528065	0.598843	13.0909	6.54562	0.999965	0.355143
XM_011439087.1	LOC105335272	10.9951	7.25402	0.60001	0.516691	10.9951	11.2777	-0.0366161	0.988438	10.9951	10.0868	0.12439	0.944798	11.2777	7.25402	0.636626	0.494087	7.25402	10.0868	-0.47562	0.666572	11.2777	10.0868	0.161006	0.929011
XM_011439086.1	LOC105335272	3.1056	1.99773	0.636514	0.620382	3.1056	1.88698	0.718792	0.559876	3.1056	3.77539	-0.281752	0.869745	1.88698	1.99773	-0.0822783	0.978974	1.99773	3.77539	-0.918266	0.389857	1.88698	3.77539	-1.00054	0.355143
XM_011439088.1	LOC105335272	1.38492	2.65422	-0.93849	0.439296	1.38492	0.948409	0.546219	0.776649	1.38492	0.256236	2.43426	0.333208	0.948409	2.65422	-1.48471	0.355143	2.65422	0.256236	3.37275	0.0374795	0.948409	0.256236	1.88804	0.355143
XM_011439085.1	LOC105335272	0.335349	0.383075	-0.191965	0.959826	0.335349	0.306067	0.131817	0.975621	0.335349	0.384801	-0.198451	0.957626	0.306067	0.383075	-0.323782	1	0.383075	0.384801	-0.00648627	0.999879	0.306067	0.384801	-0.330268	0.923638
XM_011439084.1	LOC105335272	0.460239	0.327502	0.490878	0.854449	0.460239	0.166843	1.46389	0.377916	0.460239	0.145723	1.65915	0.355143	0.166843	0.327502	-0.973014	1	0.327502	0.145723	1.16827	1	0.166843	0.145723	0.195258	1
XM_011428480.1	LOC105327837	200.044	511.327	-1.35393	0.222861	200.044	121.81	0.715683	0.388977	200.044	347.788	-0.797891	0.355143	121.81	511.327	-2.06961	0.0101013	511.327	347.788	0.556037	0.476172	121.81	347.788	-1.51357	0.184553
XM_011428478.1	LOC105327837	629.263	9.8303	6.00028	4.5e-12	629.263	1162.29	-0.885235	0.355143	629.263	1472.03	-1.22608	0.238324	1162.29	9.8303	6.88552	0	9.8303	1472.03	-7.22636	0	1162.29	1472.03	-0.340841	0.712602
XM_011428479.1	LOC105327837	71.1111	401.565	-2.49749	0.00076847	71.1111	381.923	-2.42514	0.00151915	71.1111	70.8997	0.00429537	0.999879	381.923	401.565	-0.0723499	0.96775	401.565	70.8997	2.50178	0.00124951	381.923	70.8997	2.42943	0.00233823
XM_011444704.1	LOC105339242	1.19787	0.469737	1.35055	0.355143	1.19787	0.459511	1.38231	0.355143	1.19787	0.611321	0.970474	0.540902	0.459511	0.469737	-0.0317547	0.996621	0.469737	0.611321	-0.380077	0.902272	0.459511	0.611321	-0.411832	0.890596
XM_011444705.1	LOC105339242	0.175506	0.479849	-1.45106	0.394349	0.175506	2.18996	-3.64131	0.0253239	0.175506	1.17995	-2.74913	0.253365	2.18996	0.479849	2.19025	0.355143	0.479849	1.17995	-1.29807	0.363887	2.18996	1.17995	0.892182	0.516702
XM_011444701.1	LOC105339242	0	0	0	1	0	0	0	1	0	0	0	1	0	0	0	1	0	0	0	1	0	0	0	1
XM_011444702.1	LOC105339242	2.83792	1.03511	1.45505	0.355143	2.83792	0.487626	2.54099	0.15444	2.83792	1.29771	1.12887	0.355143	0.487626	1.03511	-1.08593	0.508783	1.03511	1.29771	-0.326182	0.906017	0.487626	1.29771	-1.41212	0.355143
XM_011444703.1	LOC105339242	4.68436	4.4472	0.0749557	0.975266	4.68436	5.50608	-0.233172	0.896167	4.68436	3.49717	0.421663	0.75906	5.50608	4.4472	0.308128	0.855151	4.4472	3.49717	0.346708	0.83319	5.50608	3.49717	0.654836	0.556619
XM_011440991.1	LOC105336617	1.27171	1.5188	-0.256162	0.929832	1.27171	0.855686	0.571613	0.800979	1.27171	1.68327	-0.404497	0.862184	0.855686	1.5188	-0.827775	0.650476	1.5188	1.68327	-0.148336	0.961514	0.855686	1.68327	-0.976111	0.548103
XM_011440995.1	LOC105336617	6.82957	7.14802	-0.0657478	0.977417	6.82957	5.19584	0.394437	0.777447	6.82957	5.88687	0.214294	0.905248	5.19584	7.14802	-0.460185	0.727469	7.14802	5.88687	0.280042	0.864733	5.19584	5.88687	-0.180143	0.932585
XM_011440989.1	LOC105336617	2.4197	0.0146547	7.36732	0.0205125	2.4197	1.40929	0.779855	0.601135	2.4197	2.44686	-0.0161052	0.998176	1.40929	0.0146547	6.58746	0.0724919	0.0146547	2.44686	-7.38342	0.0205969	1.40929	2.44686	-0.795961	0.59741
XM_011440993.1	LOC105336617	0.0824018	0.176383	-1.09796	1	0.0824018	0.0287977	1.51672	1	0.0824018	0.160117	-0.958384	1	0.0287977	0.176383	-2.61469	1	0.176383	0.160117	0.13958	1	0.0287977	0.160117	-2.47511	1
XM_011440994.1	LOC105336617	6.57263	4.17089	0.656115	0.554741	6.57263	4.58284	0.520228	0.674018	6.57263	4.41248	0.574879	0.609181	4.58284	4.17089	0.135888	0.954269	4.17089	4.41248	-0.0812367	0.975384	4.58284	4.41248	0.0546512	0.985017
XM_011440992.1	LOC105336617	1.99025	1.25905	0.660612	0.716501	1.99025	0.0333067	5.90099	0.111575	1.99025	0.296045	2.74906	0.203005	0.0333067	1.25905	-5.24038	0.25164	1.25905	0.296045	2.08845	0.355143	0.0333067	0.296045	-3.15193	1
XM_011454129.1	LOC105345812	8.07129	0.644191	3.64724	0.00443277	8.07129	2.08773	1.95086	0.355143	8.07129	3.179	1.34423	0.355143	2.08773	0.644191	1.69638	0.355143	0.644191	3.179	-2.30301	0.355143	2.08773	3.179	-0.606635	0.751623
XM_011451964.1	LOC105344244	2.59521	1.96814	0.399014	0.861429	2.59521	0.539776	2.26542	0.355143	2.59521	6.19788	-1.25593	0.355143	0.539776	1.96814	-1.8664	0.355143	1.96814	6.19788	-1.65494	0.355143	0.539776	6.19788	-3.52134	0.0116577
XM_011451963.1	LOC105344244	5.73082	6.12044	-0.0948936	0.969336	5.73082	7.95907	-0.473857	0.725414	5.73082	4.37495	0.389475	0.814713	7.95907	6.12044	0.378964	0.814429	6.12044	4.37495	0.484369	0.753543	7.95907	4.37495	0.863333	0.424418
XM_011439342.1	LOC105335478	4.15042	8.83669	-1.09025	0.371614	4.15042	0.892654	2.21709	0.355143	4.15042	2.02769	1.03342	0.492394	0.892654	8.83669	-3.30733	0.0376445	8.83669	2.02769	2.12367	0.355143	0.892654	2.02769	-1.18366	0.484732
XM_011451258.1	LOC105343784	5.43742	1.56299	1.79861	0.330006	5.43742	5.69924	-0.0678475	0.97766	5.43742	0.571165	3.25094	0.00708858	5.69924	1.56299	1.86646	0.308478	1.56299	0.571165	1.45233	0.355143	5.69924	0.571165	3.31879	0.00665993
XM_011437391.1	LOC105334068	1.327	10.8298	-3.02876	0.0229646	1.327	0	inf	0.355143	1.327	5.92576	-2.15883	0.328166	0	10.8298	#NAME?	0.0713242	10.8298	5.92576	0.869936	0.436394	0	5.92576	#NAME?	0.143901
XM_011458137.1	LOC105348617	3.82726	0.388627	3.29985	0.355143	3.82726	12.1214	-1.66317	0.355143	3.82726	1.77286	1.11024	0.550203	12.1214	0.388627	4.96302	0.0264487	0.388627	1.77286	-2.18962	0.355143	12.1214	1.77286	2.77341	0.212439
XM_011458138.1	LOC105348617	8.71746	8.82705	-0.0180237	0.998551	8.71746	4.07338	1.09768	0.51298	8.71746	5.83	0.580413	0.807747	4.07338	8.82705	-1.11571	0.52607	8.82705	5.83	0.598437	0.809575	4.07338	5.83	-0.51727	0.858929
XM_011441556.1	LOC105337008	0.510765	0.216806	1.23626	0.541786	0.510765	0.39037	0.387817	0.90934	0.510765	0.376569	0.439743	0.888982	0.39037	0.216806	0.848439	1	0.216806	0.376569	-0.796513	0.762775	0.39037	0.376569	0.0519262	0.993416
XM_011441560.1	LOC105337008	1.05576	1.15035	-0.123791	0.971841	1.05576	2.06232	-0.965985	0.510075	1.05576	1.12747	-0.0948125	0.979734	2.06232	1.15035	0.842193	0.603649	1.15035	1.12747	0.0289789	0.996437	2.06232	1.12747	0.871172	0.570731
XM_011441549.1	LOC105337008	0.0762461	2.20785	-4.85584	0.0104804	0.0762461	2.14279	-4.81268	0.0124265	0.0762461	2.3726	-4.95966	0.00770534	2.14279	2.20785	-0.0431506	0.991877	2.20785	2.3726	-0.103823	0.972608	2.14279	2.3726	-0.146974	0.958113
XM_011441557.1	LOC105337008	13.6478	12.0478	0.179903	0.916335	13.6478	22.8633	-0.744358	0.355143	13.6478	10.8953	0.324967	0.799115	22.8633	12.0478	0.924261	0.355143	12.0478	10.8953	0.145064	0.937575	22.8633	10.8953	1.06932	0.355143
XM_011441552.1	LOC105337008	0	0.238974	#NAME?	1	0	0	0	1	0	0	0	1	0	0.238974	#NAME?	1	0.238974	0	inf	1	0	0	0	1
XM_011441548.1	LOC105337008	45.6631	27.8585	0.712909	0.355143	45.6631	12.2675	1.89618	0.0200567	45.6631	9.25055	2.30342	0.00206247	12.2675	27.8585	-1.18327	0.355143	27.8585	9.25055	1.59051	0.15559	12.2675	9.25055	0.407235	0.736393
XM_011441564.1	LOC105337008	1.49834	1.91932	-0.357229	0.882999	1.49834	2.05257	-0.454067	0.831263	1.49834	0.464019	1.69111	0.355143	2.05257	1.91932	0.0968379	0.977589	1.91932	0.464019	2.04834	0.355143	2.05257	0.464019	2.14518	0.355143
XM_011441553.1	LOC105337008	6.91043	5.86307	0.237119	0.894175	6.91043	10.4584	-0.597812	0.551485	6.91043	2.75953	1.32436	0.355143	10.4584	5.86307	0.834931	0.3658	5.86307	2.75953	1.08724	0.355143	10.4584	2.75953	1.92217	0.167811
XM_011441563.1	LOC105337008	58.6474	63.5048	-0.114798	0.940691	58.6474	84.1758	-0.521338	0.48877	58.6474	51.1133	0.198369	0.87907	84.1758	63.5048	0.406539	0.64279	63.5048	51.1133	0.313167	0.761875	84.1758	51.1133	0.719707	0.355143
XM_011441562.1	LOC105337008	0.390816	0.26099	0.582492	0.844062	0.390816	0.00184433	7.72725	0.702484	0.390816	1.7016	-2.12233	0.355143	0.00184433	0.26099	-7.14475	1	0.26099	1.7016	-2.70483	0.32186	0.00184433	1.7016	-9.84958	0.5726
XM_011441558.1	LOC105337008	1.20005	2.10473	-0.81054	0.592796	1.20005	1.13493	0.080487	0.983406	1.20005	1.17574	0.0295194	0.996284	1.13493	2.10473	-0.891027	0.567893	2.10473	1.17574	0.84006	0.606385	1.13493	1.17574	-0.0509676	0.991877
XM_011441559.1	LOC105337008	14.3898	14.6091	-0.0218205	0.994777	14.3898	25.5598	-0.828827	0.355143	14.3898	12.2319	0.234402	0.875678	25.5598	14.6091	0.807007	0.355143	14.6091	12.2319	0.256222	0.863772	25.5598	12.2319	1.06323	0.355143
XM_011441554.1	LOC105337008	2.33061	5.06451	-1.11972	0.355143	2.33061	5.87153	-1.33303	0.355143	2.33061	3.65632	-0.649686	0.616521	5.87153	5.06451	0.213314	0.918087	5.06451	3.65632	0.470031	0.74541	5.87153	3.65632	0.683344	0.553819
XM_011441555.1	LOC105337008	1.98596	2.99895	-0.594617	0.700806	1.98596	3.00379	-0.596943	0.700958	1.98596	2.95065	-0.571192	0.709629	3.00379	2.99895	0.00232631	0.999879	2.99895	2.95065	0.023425	0.99637	3.00379	2.95065	0.0257513	0.995802
XM_011441547.1	LOC105337008	0	0	0	1	0	0	0	1	0	0	0	1	0	0	0	1	0	0	0	1	0	0	0	1
XM_011441551.1	LOC105337008	0	0	0	1	0	0	0	1	0	0	0	1	0	0	0	1	0	0	0	1	0	0	0	1
XM_011441561.1	LOC105337008	2.46142	3.26198	-0.406254	0.81898	2.46142	2.24465	0.133	0.961117	2.46142	3.47137	-0.496014	0.750447	2.24465	3.26198	-0.539253	0.749349	3.26198	3.47137	-0.0897603	0.974499	2.24465	3.47137	-0.629014	0.678977
XM_011429809.1	LOC105328796	22.9068	5.2446	2.12687	0.00346585	22.9068	23.1379	-0.0144823	0.996437	22.9068	10.2708	1.15723	0.355143	23.1379	5.2446	2.14136	0.00353968	5.2446	10.2708	-0.969642	0.355143	23.1379	10.2708	1.17171	0.355143
XM_011414104.1	LOC105317464	10.2145	0	inf	0.0426749	10.2145	0	inf	0.0426749	10.2145	0.0747955	7.09345	1.23e-05	0	0	0	1	0	0.0747955	#NAME?	1	0	0.0747955	#NAME?	1
XM_011452961.1	LOC105344999	18.0444	43.5849	-1.27228	0.355143	18.0444	31.2086	-0.790388	0.50804	18.0444	6.23136	1.53394	0.355143	31.2086	43.5849	-0.481888	0.731798	43.5849	6.23136	2.80621	0.0496923	31.2086	6.23136	2.32432	0.236196
XM_011452960.1	LOC105344999	52.3137	1.40681	5.21669	2.15e-05	52.3137	106.361	-1.02371	0.355143	52.3137	78.0811	-0.577785	0.543264	106.361	1.40681	6.2404	4.79e-08	1.40681	78.0811	-5.79448	7.92e-07	106.361	78.0811	0.445923	0.677976
XM_011443547.1	LOC105338428	7.66051	2.50276	1.61392	0.355143	7.66051	11.3101	-0.562103	0.658898	7.66051	0.994505	2.94539	0.0558113	11.3101	2.50276	2.17603	0.224262	2.50276	0.994505	1.33147	0.36726	11.3101	0.994505	3.50749	0.00890322
XM_011443550.1	LOC105338428	5.80808	8.3715	-0.527425	0.736742	5.80808	2.53345	1.19696	0.355143	5.80808	7.97423	-0.457283	0.785546	2.53345	8.3715	-1.72438	0.355143	8.3715	7.97423	0.0701417	0.981282	2.53345	7.97423	-1.65424	0.355143
XM_011443551.1	LOC105338428	0.581667	1.27695	-1.13444	0.546635	0.581667	0	inf	0.355143	0.581667	2.97199	-2.35317	0.355143	0	1.27695	#NAME?	0.355143	1.27695	2.97199	-1.21872	0.435489	0	2.97199	#NAME?	0.346333
XM_011443548.1	LOC105338428	0.292786	0.0806527	1.86005	0.578339	0.292786	0	inf	0.355143	0.292786	0.954096	-1.70429	0.355143	0	0.0806527	#NAME?	1	0.0806527	0.954096	-3.56434	0.355143	0	0.954096	#NAME?	0.355143
XM_011450511.1	LOC105343234	3.4744	2.53936	0.452299	0.829753	3.4744	0.00223818	10.6002	0.720956	3.4744	4.08351	-0.233048	0.928697	0.00223818	2.53936	-10.1479	0.739037	2.53936	4.08351	-0.685347	0.685606	0.00223818	4.08351	-10.8333	0.711904
XM_011450521.1	LOC105343234	0.630868	0.302405	1.06085	0.646822	0.630868	4.3337	-2.78019	0.135022	0.630868	1.4435	-1.19416	0.477557	4.3337	0.302405	3.84105	0.0372988	0.302405	1.4435	-2.25502	0.355143	4.3337	1.4435	1.58603	0.355143
XM_011431917.1	LOC105330302	3.25638	3.50111	-0.104544	0.97085	3.25638	5.48126	-0.751237	0.555946	3.25638	4.60008	-0.498387	0.761324	5.48126	3.50111	0.646693	0.654128	3.50111	4.60008	-0.393843	0.837806	5.48126	4.60008	0.25285	0.911622
XM_011431916.1	LOC105330302	4.70723	1.61937	1.53945	0.355143	4.70723	14.7324	-1.64604	0.300338	4.70723	3.0741	0.614714	0.673523	14.7324	1.61937	3.18549	0.00620546	1.61937	3.0741	-0.924733	0.526548	14.7324	3.0741	2.26076	0.0697208
XM_011438271.1	LOC105334721	101.72	97.8421	0.0560807	0.97955	101.72	0.484405	7.71418	1.29e-09	101.72	61.9929	0.714434	0.404411	0.484405	97.8421	-7.6581	2.33e-09	97.8421	61.9929	0.658353	0.476172	0.484405	61.9929	-6.99975	1.36e-07
XM_011451080.1	LOC105343639	2.01941	13.0076	-2.68735	0.135558	2.01941	16.6516	-3.04365	0.0442356	2.01941	6.82364	-1.75661	0.355143	16.6516	13.0076	0.356304	0.859803	13.0076	6.82364	0.930741	0.48877	16.6516	6.82364	1.28704	0.355143
XM_011448644.1	LOC105341887	0.581773	2.9743	-2.35402	0.233957	0.581773	0.0278885	4.38272	0.243177	0.581773	1.07542	-0.886375	0.602803	0.0278885	2.9743	-6.73673	0.00283541	2.9743	1.07542	1.46764	0.355143	0.0278885	1.07542	-5.26909	0.0696901
XM_011457642.1	LOC105348287	3.5518	0.245009	3.85764	0.0155491	3.5518	0.376781	3.23675	0.0561844	3.5518	5.71128	-0.685262	0.61601	0.376781	0.245009	0.620891	1	0.245009	5.71128	-4.54291	0.00114158	0.376781	5.71128	-3.92202	0.0051591
XM_011445601.1	LOC105339837	443.748	1045.01	-1.23571	0.24413	443.748	228.507	0.957504	0.355143	443.748	309.665	0.519031	0.516965	228.507	1045.01	-2.19321	0.00127322	1045.01	309.665	1.75474	0.0201669	228.507	309.665	-0.438473	0.649385
XM_011434935.1	LOC105332364	0.185479	4.40815	-4.57084	0.000298106	0.185479	0.688551	-1.89231	0.355143	0.185479	0.215596	-0.217074	1	0.688551	4.40815	-2.67854	0.111469	4.40815	0.215596	4.35377	0.000869529	0.688551	0.215596	1.67523	0.355143
XM_011455146.1	LOC105346527	2.29099	12.7383	-2.47513	0.151799	2.29099	1.16116	0.980402	0.582712	2.29099	0.596729	1.94082	0.355143	1.16116	12.7383	-3.45554	0.0141913	12.7383	0.596729	4.41596	0.000806872	1.16116	0.596729	0.960421	0.646809
XM_011442269.1	LOC105337533	14.231	18.1701	-0.35253	0.819294	14.231	15.0595	-0.0816354	0.973967	14.231	7.50165	0.923757	0.393483	15.0595	18.1701	-0.270895	0.884263	18.1701	7.50165	1.27629	0.355143	15.0595	7.50165	1.00539	0.355143
XM_011442268.1	LOC105337533	15.5222	22.418	-0.530322	0.655261	15.5222	16.277	-0.0684947	0.9795	15.5222	9.21869	0.751704	0.510841	16.277	22.418	-0.461828	0.7376	22.418	9.21869	1.28203	0.355143	16.277	9.21869	0.820199	0.47657
XM_011442270.1	LOC105337533	1.2291	5.51223	-2.16504	0.355143	1.2291	0.257028	2.2576	0.355143	1.2291	9.07522	-2.88433	0.0781714	0.257028	5.51223	-4.42264	0.0970495	5.51223	9.07522	-0.719297	0.629946	0.257028	9.07522	-5.14194	0.0167345
XM_011438063.1	LOC105334552	0	0	0	1	0	0	0	1	0	0.852761	#NAME?	0.355143	0	0	0	1	0	0.852761	#NAME?	0.355143	0	0.852761	#NAME?	0.355143
XM_011438061.1	LOC105334552	0	0	0	1	0	0	0	1	0	12.9173	#NAME?	0.0214711	0	0	0	1	0	12.9173	#NAME?	0.0214711	0	12.9173	#NAME?	0.0214711
XM_011438064.1	LOC105334552	120.804	0.0446934	11.4003	1.19e-05	120.804	59.676	1.01745	0.355143	120.804	99.9892	0.272829	0.801601	59.676	0.0446934	10.3829	0.000137339	0.0446934	99.9892	-11.1275	2.37e-05	59.676	99.9892	-0.744622	0.355143
XM_011438065.1	LOC105334552	11.1367	35.6878	-1.68011	0.108094	11.1367	7.00947	0.667946	0.53867	11.1367	12.4222	-0.157597	0.934922	7.00947	35.6878	-2.34805	0.0134618	35.6878	12.4222	1.52251	0.221315	7.00947	12.4222	-0.825544	0.413843
XM_011438062.1	LOC105334552	0	0	0	1	0	0	0	1	0	5.36209	#NAME?	0.0977567	0	0	0	1	0	5.36209	#NAME?	0.0977567	0	5.36209	#NAME?	0.0977567
XM_011417947.1	LOC105320139	0.0962403	1.81089	-4.23391	0.00673899	0.0962403	0.0414342	1.21582	1	0.0962403	0.0831736	0.210516	1	0.0414342	1.81089	-5.44973	0.00667221	1.81089	0.0831736	4.44443	0.00779599	0.0414342	0.0831736	-1.0053	1
XM_011430842.1	LOC105329557	0.491206	3.93414	-3.00165	0.0829967	0.491206	4.81014	-3.29168	0.0313855	0.491206	7.39153	-3.91147	0.00189725	4.81014	3.93414	0.29003	0.904028	3.93414	7.39153	-0.909825	0.454414	4.81014	7.39153	-0.619795	0.66565
XM_011415806.1	LOC105318604	73.6264	22.5963	1.70414	0.0503995	73.6264	34.0829	1.11117	0.355143	73.6264	22.4991	1.71035	0.0417283	34.0829	22.5963	0.592961	0.481741	22.5963	22.4991	0.00621812	0.999547	34.0829	22.4991	0.59918	0.475626
XM_011415805.1	LOC105318604	190.105	235.519	-0.309047	0.75428	190.105	297.879	-0.647927	0.355143	190.105	213.555	-0.167809	0.901004	297.879	235.519	0.33888	0.717906	235.519	213.555	0.141238	0.922948	297.879	213.555	0.480118	0.530649
XM_011434278.1	LOC105331913	1.89212	0.0713048	4.72986	0.156453	1.89212	0.0733371	4.68932	0.165023	1.89212	0.032247	5.8747	0.0258748	0.0733371	0.0713048	0.0405438	1	0.0713048	0.032247	1.14483	1	0.0733371	0.032247	1.18538	1
XM_011447144.1	LOC105340890	0.0256973	0	inf	1	0.0256973	10.5282	-8.67843	0.0261822	0.0256973	1.12666	-5.45429	0.355143	10.5282	0	inf	0.0315107	0	1.12666	#NAME?	0.355143	10.5282	1.12666	3.22413	0.014791
XM_011447143.1	LOC105340890	5.43125	6.25804	-0.204428	0.923669	5.43125	0.000150637	15.1379	0.983288	5.43125	4.39272	0.30617	0.873005	0.000150637	6.25804	-15.3424	0.982974	6.25804	4.39272	0.510598	0.732255	0.000150637	4.39272	-14.8318	0.983756
XM_011445095.1	LOC105339524	3.69039	13.2002	-1.83872	0.305788	3.69039	11.4847	-1.63786	0.355143	3.69039	8.98878	-1.28435	0.355143	11.4847	13.2002	-0.200855	0.922661	13.2002	8.98878	0.554368	0.650934	11.4847	8.98878	0.353514	0.826439
XM_011445099.1	LOC105339524	10.6021	7.90462	0.423575	0.776593	10.6021	7.96165	0.413205	0.786522	10.6021	12.0489	-0.184552	0.928697	7.96165	7.90462	0.0103701	0.999165	7.90462	12.0489	-0.608128	0.622733	7.96165	12.0489	-0.597757	0.634789
XM_011445098.1	LOC105339524	4.24714	0.740232	2.52044	0.276697	4.24714	0.384681	3.46476	0.0910559	4.24714	2.2295	0.929768	0.498856	0.384681	0.740232	-0.944314	0.710761	0.740232	2.2295	-1.59067	0.355143	0.384681	2.2295	-2.53499	0.355143
XM_011445101.1	LOC105339524	16.4326	2.7965	2.55487	0.0860618	16.4326	13.825	0.249282	0.885399	16.4326	1.45631	3.49617	0.00855523	13.825	2.7965	2.30558	0.202087	2.7965	1.45631	0.941303	0.626071	13.825	1.45631	3.24689	0.0273942
XM_011445097.1	LOC105339524	0	0	0	1	0	1.02497	#NAME?	0.355143	0	0.170582	#NAME?	1	1.02497	0	inf	0.355143	0	0.170582	#NAME?	1	1.02497	0.170582	2.58705	0.355143
XM_011445093.1	LOC105339524	32.0263	10.1836	1.65301	0.209091	32.0263	2.0513	3.96465	7.62e-05	32.0263	22.9336	0.481796	0.629946	2.0513	10.1836	-2.31164	0.199889	10.1836	22.9336	-1.17122	0.355143	2.0513	22.9336	-3.48285	0.00168636
XM_011445100.1	LOC105339524	3.18263	0.166653	4.2553	0.136909	3.18263	2.56337	0.312179	0.906287	3.18263	2.08591	0.609543	0.752275	2.56337	0.166653	3.94312	0.232357	0.166653	2.08591	-3.64575	0.336648	2.56337	2.08591	0.297364	0.920252
XM_011445096.1	LOC105339524	0	3.35279	#NAME?	0.241913	0	1.77249	#NAME?	0.355143	0	0.480531	#NAME?	0.355143	1.77249	3.35279	-0.919585	0.569042	3.35279	0.480531	2.80266	0.219419	1.77249	0.480531	1.88307	0.355143
XM_011425501.1	LOC105325787	0.31238	0	inf	0.355143	0.31238	0.264817	0.238307	0.951471	0.31238	0.488152	-0.64403	0.794143	0.264817	0	inf	1	0	0.488152	#NAME?	0.355143	0.264817	0.488152	-0.882336	0.692112
XM_011425508.1	LOC105325787	2.24932	3.2656	-0.537857	0.722287	2.24932	3.66824	-0.7056	0.571882	2.24932	2.50486	-0.155239	0.950948	3.66824	3.2656	0.167743	0.943302	3.2656	2.50486	0.382618	0.833476	3.66824	2.50486	0.550361	0.702325
XM_011425535.1	LOC105325787	1.43625	1.78228	-0.311425	0.897472	1.43625	1.40759	0.0290772	0.995899	1.43625	1.55152	-0.111378	0.971447	1.40759	1.78228	-0.340502	0.890618	1.78228	1.55152	0.200047	0.943619	1.40759	1.55152	-0.140455	0.963836
XM_011425522.1	LOC105325787	8.94651	3.96238	1.17496	0.355143	8.94651	5.68543	0.654056	0.513223	8.94651	5.75644	0.636149	0.524688	5.68543	3.96238	0.520902	0.705002	3.96238	5.75644	-0.538809	0.686156	5.68543	5.75644	-0.0179068	0.996974
XM_011425542.1	LOC105325787	1.0076	0.967338	0.0588348	0.989475	1.0076	1.44076	-0.515902	0.806339	1.0076	0.690415	0.545391	0.815797	1.44076	0.967338	0.574737	0.78562	0.967338	0.690415	0.486556	0.852271	1.44076	0.690415	1.06129	0.50396
XM_011425529.1	LOC105325787	6.62641	7.36696	-0.152841	0.93729	6.62641	5.6671	0.225618	0.901349	6.62641	6.01417	0.139862	0.944445	5.6671	7.36696	-0.378459	0.793512	7.36696	6.01417	0.292704	0.85493	5.6671	6.01417	-0.0857553	0.971157
XM_011425515.1	LOC105325787	0.966959	0.000346923	11.4446	0.940009	0.966959	2.3547	-1.28401	0.355143	0.966959	0.132656	2.86576	0.355143	2.3547	0.000346923	12.7286	0.933499	0.000346923	0.132656	-8.57886	1	2.3547	0.132656	4.14978	0.0291329
XM_011425494.1	LOC105325787	2.57817	2.54564	0.0183143	0.997339	2.57817	3.05708	-0.245807	0.909245	2.57817	2.84917	-0.144197	0.951932	3.05708	2.54564	0.264121	0.902383	2.54564	2.84917	-0.162511	0.945898	3.05708	2.84917	0.10161	0.968835
XM_011439784.1	LOC105335729	0	4.55709	#NAME?	0.0630989	0	0.813048	#NAME?	0.355143	0	2.45817	#NAME?	0.142404	0.813048	4.55709	-2.4867	0.164136	4.55709	2.45817	0.89053	0.413259	0.813048	2.45817	-1.59617	0.355143
XM_011439785.1	LOC105335729	6.47953	0	inf	0.018523	6.47953	3.22296	1.0075	0.355143	6.47953	2.79457	1.21326	0.355143	3.22296	0	inf	0.134197	0	2.79457	#NAME?	0.139101	3.22296	2.79457	0.205761	0.933067
XM_011439788.1	LOC105335729	0.60806	1.26237	-1.05385	0.513882	0.60806	0.714665	-0.233054	0.94756	0.60806	0.55831	0.123147	0.976466	0.714665	1.26237	-0.8208	0.677773	1.26237	0.55831	1.177	0.476172	0.714665	0.55831	0.356201	0.918148
XM_011439786.1	LOC105335729	4.90897	4.37113	0.167415	0.936805	4.90897	3.68828	0.412472	0.781159	4.90897	5.46478	-0.154742	0.940039	3.68828	4.37113	-0.245057	0.905147	4.37113	5.46478	-0.322157	0.848339	3.68828	5.46478	-0.567213	0.654147
XM_011439787.1	LOC105335729	0.673753	1.21545	-0.851203	0.635491	0.673753	1.44057	-1.09635	0.466724	0.673753	1.13425	-0.751443	0.692208	1.44057	1.21545	0.245145	0.934983	1.21545	1.13425	0.0997603	0.978908	1.44057	1.13425	0.344906	0.896376
XM_011446632.1	LOC105340526	6.56471	0.731428	3.16594	0.0398881	6.56471	8.37545	-0.351434	0.839296	6.56471	14.198	-1.11288	0.355143	8.37545	0.731428	3.51738	0.0145767	0.731428	14.198	-4.27883	0.000359592	8.37545	14.198	-0.761451	0.474549
XM_011446630.1	LOC105340526	22.394	7.84181	1.51385	0.350877	22.394	29.3058	-0.388078	0.732336	22.394	14.0588	0.671638	0.462129	29.3058	7.84181	1.90193	0.111659	7.84181	14.0588	-0.842213	0.390693	29.3058	14.0588	1.05972	0.355143
XM_011446631.1	LOC105340526	0.0626963	1.92609	-4.94115	0.110118	0.0626963	0	inf	1	0.0626963	2.38634	-5.25028	0.0642994	0	1.92609	#NAME?	0.355143	1.92609	2.38634	-0.309127	0.916046	0	2.38634	#NAME?	0.339379
XM_011420539.1	LOC105322025	0.312318	4.4467	-3.83164	0.0182798	0.312318	0.0689169	2.18009	0.404394	0.312318	0.210961	0.566042	0.868374	0.0689169	4.4467	-6.01173	0.0171809	4.4467	0.210961	4.39769	0.0111696	0.0689169	0.210961	-1.61405	1
XM_011435325.1	LOC105332653	0.0919369	1.71278	-4.21955	0.0102352	0.0919369	0.830245	-3.17482	0.205029	0.0919369	0.244943	-1.41373	1	0.830245	1.71278	-1.04473	0.455228	1.71278	0.244943	2.80583	0.146368	0.830245	0.244943	1.76109	0.355143
XM_011435320.1	LOC105332653	0.122478	0.0394951	1.63278	1	0.122478	0.300512	-1.2949	1	0.122478	0.167422	-0.45096	1	0.300512	0.0394951	2.92768	1	0.0394951	0.167422	-2.08374	1	0.300512	0.167422	0.843937	1
XM_011435321.1	LOC105332653	15.1233	16.6003	-0.13444	0.934615	15.1233	15.7507	-0.0586503	0.975736	15.1233	16.4383	-0.12029	0.941352	15.7507	16.6003	-0.0757895	0.967262	16.6003	16.4383	0.0141497	0.996981	15.7507	16.4383	-0.0616398	0.974633
XM_011435319.1	LOC105332653	0.120426	0.0388558	1.63195	1	0.120426	0.475196	-1.98038	0.355143	0.120426	0.492981	-2.03339	0.355143	0.475196	0.0388558	3.61232	0.355143	0.0388558	0.492981	-3.66533	0.352719	0.475196	0.492981	-0.0530085	0.992638
XM_011435322.1	LOC105332653	0.114827	0.501102	-2.12565	0.355143	0.114827	0.538146	-2.22854	0.355143	0.114827	0	inf	1	0.538146	0.501102	0.102892	0.98107	0.501102	0	inf	0.355143	0.538146	0	inf	0.355143
XM_011435323.1	LOC105332653	0	0.18143	#NAME?	1	0	0	0	1	0	0	0	1	0	0.18143	#NAME?	1	0.18143	0	inf	1	0	0	0	1
XM_011454727.1	LOC105346232	0.0123557	2.03259	-7.36199	0.00083755	0.0123557	1.38043	-6.8038	0.00388492	0.0123557	1.44033	-6.86508	0.00309296	1.38043	2.03259	-0.558197	0.786378	2.03259	1.44033	0.496918	0.81538	1.38043	1.44033	-0.0612785	0.988839
XM_011430341.1	LOC105329159	29.2885	18.6006	0.65499	0.576232	29.2885	10.6366	1.4613	0.355143	29.2885	62.8273	-1.10106	0.355143	10.6366	18.6006	-0.806311	0.537385	18.6006	62.8273	-1.75605	0.224732	10.6366	62.8273	-2.56236	0.0229416
XM_011449780.1	LOC105342749	0.668001	10.4904	-3.97308	0.123904	0.668001	1.89735	-1.50606	0.533905	0.668001	0.214935	1.63595	0.637635	1.89735	10.4904	-2.46702	0.355143	10.4904	0.214935	5.60903	0.0455549	1.89735	0.214935	3.14201	0.355143
XM_011426614.1	LOC105326520	0.469533	0.181311	1.37276	0.480076	0.469533	3.79885	-3.01626	0.0851027	0.469533	2.72918	-2.53917	0.265449	3.79885	0.181311	4.38902	0.00928588	0.181311	2.72918	-3.91193	0.0390025	3.79885	2.72918	0.477093	0.814851
XM_011424235.1	LOC105324953	148.915	65.4295	1.18647	0.355143	148.915	43.8291	1.76452	0.046873	148.915	81.3505	0.872261	0.355143	43.8291	65.4295	-0.578052	0.528132	65.4295	81.3505	-0.31421	0.79411	43.8291	81.3505	-0.892262	0.355143
XM_011424236.1	LOC105324953	10.4934	17.7938	-0.761891	0.536071	10.4934	9.11049	0.203879	0.937162	10.4934	3.01318	1.80012	0.355143	9.11049	17.7938	-0.96577	0.420398	17.7938	3.01318	2.56201	0.178345	9.11049	3.01318	1.59624	0.355143
XM_011427323.1	LOC105327036	187.875	83.9311	1.1625	0.316094	187.875	74.8793	1.32714	0.169182	187.875	157.503	0.254396	0.81839	74.8793	83.9311	-0.164638	0.906364	83.9311	157.503	-0.908101	0.355143	74.8793	157.503	-1.07274	0.355143
XM_011427325.1	LOC105327036	125.104	100.134	0.321198	0.738296	125.104	85.3021	0.552478	0.447075	125.104	150.238	-0.264119	0.804651	85.3021	100.134	-0.23128	0.84334	100.134	150.238	-0.585317	0.400035	85.3021	150.238	-0.816597	0.355143
XM_011427324.1	LOC105327036	15.8606	84.1446	-2.40742	0.000201969	15.8606	101.963	-2.68452	1.12e-05	15.8606	11.7567	0.431966	0.683897	101.963	84.1446	0.277102	0.794966	84.1446	11.7567	2.83938	9.24e-06	101.963	11.7567	3.11649	4.06e-07
XM_011424812.1	LOC105325299	0.186421	0.0965596	0.949071	1	0.186421	0.186243	0.00137534	1	0.186421	0.147575	0.337108	1	0.186243	0.0965596	0.947695	1	0.0965596	0.147575	-0.611962	1	0.186243	0.147575	0.335733	1
XM_011424813.1	LOC105325299	1.5229	2.96776	-0.962553	0.535318	1.5229	11.4173	-2.90632	0.0298291	1.5229	3.87479	-1.34729	0.355143	11.4173	2.96776	1.94377	0.335531	2.96776	3.87479	-0.384741	0.866653	11.4173	3.87479	1.55903	0.355143
XM_011424809.1	LOC105325299	60.9874	73.3159	-0.265613	0.818319	60.9874	78.8708	-0.370979	0.696557	60.9874	79.0446	-0.374154	0.693621	78.8708	73.3159	0.105366	0.948377	73.3159	79.0446	-0.108541	0.946577	78.8708	79.0446	-0.0031757	0.999879
XM_011424808.1	LOC105325299	0.0423347	0.0132814	1.67244	1	0.0423347	0.0880844	-1.05704	1	0.0423347	0	inf	1	0.0880844	0.0132814	2.72948	1	0.0132814	0	inf	1	0.0880844	0	inf	1
XM_011424814.1	LOC105325299	0	0	0	1	0	0.0206537	#NAME?	1	0	0	0	1	0.0206537	0	inf	1	0	0	0	1	0.0206537	0	inf	1
XM_011424810.1	LOC105325299	0	0.169943	#NAME?	1	0	0.0433025	#NAME?	1	0	0.0347883	#NAME?	1	0.0433025	0.169943	-1.97253	1	0.169943	0.0347883	2.28838	1	0.0433025	0.0347883	0.315849	1
XM_011424815.1	LOC105325299	0	0	0	1	0	0.0216211	#NAME?	1	0	0	0	1	0.0216211	0	inf	1	0	0	0	1	0.0216211	0	inf	1
XM_011424811.1	LOC105325299	0	0.0136633	#NAME?	1	0	0.0454469	#NAME?	1	0	0	0	1	0.0454469	0.0136633	1.73388	1	0.0136633	0	inf	1	0.0454469	0	inf	1
XM_011445493.1	LOC105339775	0	0	0	1	0	0	0	1	0	5.10604	#NAME?	0.0708812	0	0	0	1	0	5.10604	#NAME?	0.0708812	0	5.10604	#NAME?	0.0708812
XM_011445496.1	LOC105339775	1.15168	4.41191	-1.93766	0.355143	1.15168	6.0961	-2.40414	0.135722	1.15168	0.644444	0.837618	0.656729	6.0961	4.41191	0.466483	0.753632	4.41191	0.644444	2.77528	0.0953155	6.0961	0.644444	3.24176	0.0170566
XM_011445495.1	LOC105339775	2.45029	0.859751	1.51096	0.355143	2.45029	1.26188	0.957383	0.499901	2.45029	2.88514	-0.235686	0.92499	1.26188	0.859751	0.553581	0.827388	0.859751	2.88514	-1.74665	0.355143	1.26188	2.88514	-1.19307	0.358872
XM_011445494.1	LOC105339775	19.0609	5.63099	1.75915	0.147701	19.0609	8.5759	1.15225	0.355143	19.0609	9.76784	0.964503	0.355143	8.5759	5.63099	0.606899	0.602387	5.63099	9.76784	-0.79465	0.418782	8.5759	9.76784	-0.18775	0.923422
XM_011422016.1	LOC105323057	0	0	0	1	0	4.29056	#NAME?	0.170355	0	0	0	1	4.29056	0	inf	0.170355	0	0	0	1	4.29056	0	inf	0.170355
XM_011422013.1	LOC105323057	6.4249	6.05494	0.0855628	0.97363	6.4249	0.530367	3.59861	0.0112915	6.4249	4.99584	0.362946	0.832619	0.530367	6.05494	-3.51305	0.0192808	6.05494	4.99584	0.277383	0.893084	0.530367	4.99584	-3.23567	0.0495054
XM_011422014.1	LOC105323057	0.341849	3.84782	-3.49261	0.0358403	0.341849	1.06991	-1.64605	0.355143	0.341849	0.506098	-0.566056	0.844855	1.06991	3.84782	-1.84656	0.355143	3.84782	0.506098	2.92655	0.122783	1.06991	0.506098	1.08	0.575413
XM_011422015.1	LOC105323057	0.221907	2.16931	-3.28921	0.164678	0.221907	0.697742	-1.65274	0.355951	0.221907	1.09806	-2.30693	0.355143	0.697742	2.16931	-1.63647	0.355143	2.16931	1.09806	0.982285	0.571886	0.697742	1.09806	-0.654189	0.792255
XM_011423466.1	LOC105324402	0.363241	0.441596	-0.2818	0.93978	0.363241	1.96461	-2.43525	0.355143	0.363241	0.0265543	3.77391	0.355143	1.96461	0.441596	2.15345	0.355143	0.441596	0.0265543	4.05571	0.355143	1.96461	0.0265543	6.20915	0.014314
XM_011414968.1	LOC105318070	0.473026	0.471053	0.00602951	0.999879	0.473026	0.0117351	5.33302	0.0693893	0.473026	0.647714	-0.453439	0.860852	0.0117351	0.471053	-5.32699	0.0734809	0.471053	0.647714	-0.459468	0.861478	0.0117351	0.647714	-5.78646	0.0316406
XM_011446160.1	LOC105340209	4.68186	5.27099	-0.170991	0.925813	4.68186	7.1864	-0.618186	0.486576	4.68186	5.02993	-0.103454	0.957349	7.1864	5.27099	0.447196	0.685293	5.27099	5.02993	0.0675364	0.975551	7.1864	5.02993	0.514732	0.605619
XM_011446159.1	LOC105340209	3.82718	2.71767	0.493913	0.681877	3.82718	2.42373	0.65905	0.520857	3.82718	2.48393	0.623654	0.54821	2.42373	2.71767	-0.165137	0.939081	2.71767	2.48393	0.129742	0.953271	2.42373	2.48393	-0.0353953	0.991556
XM_011446161.1	LOC105340209	29.081	14.3336	1.02067	0.355143	29.081	14.1867	1.03553	0.355143	29.081	12.9144	1.17109	0.355143	14.1867	14.3336	-0.0148646	0.996686	14.3336	12.9144	0.150423	0.925827	14.1867	12.9144	0.135559	0.934109
XM_011446165.1	LOC105340209	91.4004	74.3471	0.297924	0.768664	91.4004	71.7121	0.349984	0.703963	91.4004	59.2979	0.62422	0.355143	71.7121	74.3471	-0.0520597	0.976468	74.3471	59.2979	0.326296	0.729525	71.7121	59.2979	0.274236	0.793516
XM_011446158.1	LOC105340209	0.316748	0.311075	0.0260733	0.99757	0.316748	1.67521	-2.40293	0.22661	0.316748	0.639618	-1.01387	0.5226	1.67521	0.311075	2.42901	0.303272	0.311075	0.639618	-1.03995	0.548023	1.67521	0.639618	1.38906	0.355143
XM_011446162.1	LOC105340209	9.63877	5.34667	0.850207	0.355143	9.63877	24.1096	-1.32269	0.238781	9.63877	9.10849	0.0816363	0.964554	24.1096	5.34667	2.1729	0.00496105	5.34667	9.10849	-0.768571	0.355143	24.1096	9.10849	1.40432	0.191818
XM_011446157.1	LOC105340209	0.954945	0.825757	0.209701	0.936746	0.954945	0.967499	-0.0188416	0.997773	0.954945	0.899418	0.0864262	0.978183	0.967499	0.825757	0.228542	0.933879	0.825757	0.899418	-0.123274	0.967201	0.967499	0.899418	0.105268	0.973519
XM_011446163.1	LOC105340209	2.34196	3.6971	-0.658677	0.521834	2.34196	1.18138	0.987239	0.355143	2.34196	2.21074	0.0831855	0.972785	1.18138	3.6971	-1.64592	0.355143	3.6971	2.21074	0.741863	0.462149	1.18138	2.21074	-0.904054	0.413005
XM_011446164.1	LOC105340209	23.5663	23.5566	0.000594703	0.999923	23.5663	29.5356	-0.325728	0.741412	23.5663	22.267	0.081818	0.9602	29.5356	23.5566	0.326323	0.74909	23.5566	22.267	0.0812233	0.9616	29.5356	22.267	0.407546	0.647687
XM_011454855.1	LOC105346331	0.414075	19.1835	-5.53383	3.08e-05	0.414075	0.512904	-0.308796	0.943823	0.414075	0.194389	1.09094	0.731421	0.512904	19.1835	-5.22503	0.000269191	19.1835	0.194389	6.62478	0.000114991	0.512904	0.194389	1.39974	0.620245
XM_011428265.1	LOC105327666	0.84512	0.525733	0.684827	0.777275	0.84512	0.289557	1.54531	0.375483	0.84512	0.815013	0.052334	0.99296	0.289557	0.525733	-0.860484	0.730016	0.525733	0.815013	-0.632492	0.812442	0.289557	0.815013	-1.49298	0.42399
XM_011428263.1	LOC105327666	4.99184	4.3738	0.190683	0.933639	4.99184	5.00394	-0.00349414	0.999879	4.99184	4.4965	0.150768	0.948666	5.00394	4.3738	0.194178	0.934769	4.3738	4.4965	-0.0399157	0.99138	5.00394	4.4965	0.154262	0.950163
XM_011428264.1	LOC105327666	0	0	0	1	0	0.0737672	#NAME?	1	0	3.38304	#NAME?	0.179895	0.0737672	0	inf	1	0	3.38304	#NAME?	0.179895	0.0737672	3.38304	-5.5192	0.0155491
XM_011417169.1	LOC105319573	1877.5	4112.61	-1.13124	0.32589	1877.5	5685.21	-1.5984	0.0318371	1877.5	3644.29	-0.956823	0.355143	5685.21	4112.61	0.46716	0.539506	4112.61	3644.29	0.174416	0.893254	5685.21	3644.29	0.641576	0.355143
XM_011425391.1	LOC105325710	16.9936	7.30671	1.21769	0.355143	16.9936	6.87531	1.30549	0.355143	16.9936	14.0459	0.274841	0.846399	6.87531	7.30671	-0.087797	0.971981	7.30671	14.0459	-0.942854	0.355143	6.87531	14.0459	-1.03065	0.355143
XM_011425392.1	LOC105325710	0.105706	0	inf	1	0.105706	5.50953	-5.70381	0.000836059	0.105706	0	inf	1	5.50953	0	inf	0.0935065	0	0	0	1	5.50953	0	inf	0.0935065
XM_011425393.1	LOC105325710	2.41218	1.28287	0.910965	0.553378	2.41218	0.254724	3.24333	0.139584	2.41218	2.67862	-0.15115	0.955893	0.254724	1.28287	-2.33237	0.355143	1.28287	2.67862	-1.06212	0.474376	0.254724	2.67862	-3.39448	0.111348
XM_011455473.1	LOC105346765	219.601	611.638	-1.4778	0.106459	219.601	70.1026	1.64734	0.145212	219.601	201.917	0.121122	0.942482	70.1026	611.638	-3.12514	3.97e-06	611.638	201.917	1.59892	0.0676443	70.1026	201.917	-1.52622	0.239915
XM_011452740.1	LOC105344842	14.9112	2.78987	2.41813	0.23957	14.9112	0.455079	5.03414	0.00208506	14.9112	0.242115	5.94456	0.0012096	0.455079	2.78987	-2.61601	0.355143	2.78987	0.242115	3.52643	0.332335	0.455079	0.242115	0.910424	0.81067
XM_011424240.1	LOC105324958	0.176551	0.401117	-1.18394	0.52385	0.176551	1.99165	-3.49581	0.0445247	0.176551	0.375518	-1.0888	0.573752	1.99165	0.401117	2.31187	0.355143	0.401117	0.375518	0.0951405	0.983215	1.99165	0.375518	2.40701	0.341389
XM_011421619.1	LOC105322753	1.12689	3.4281	-1.60506	0.355143	1.12689	12.6011	-3.48313	0.000113113	1.12689	2.18634	-0.956165	0.435276	12.6011	3.4281	1.87807	0.116068	3.4281	2.18634	0.648892	0.61968	12.6011	2.18634	2.52696	0.0102998
XM_011416564.1	LOC105319151	194.187	52.8133	1.87847	0.00800302	194.187	62.4179	1.63741	0.0353161	194.187	183.589	0.0809641	0.958886	62.4179	52.8133	0.241058	0.848435	52.8133	183.589	-1.79751	0.0139948	62.4179	183.589	-1.55645	0.0577503
XM_011415195.1	LOC105318220	2.21707	0	inf	0.355143	2.21707	32.3731	-3.86807	0.00588297	2.21707	1.23103	0.848785	0.757892	32.3731	0	inf	0.118148	0	1.23103	#NAME?	0.355143	32.3731	1.23103	4.71686	0.00256795
XM_011415196.1	LOC105318220	118.297	214.61	-0.859309	0.355143	118.297	32.3731	1.86954	0.137452	118.297	106.743	0.14827	0.933734	32.3731	214.61	-2.72885	0.00177631	214.61	106.743	1.00758	0.355143	32.3731	106.743	-1.72127	0.244782
XM_011428799.1	LOC105328052	2.38029	1.74385	0.448864	0.858629	2.38029	3.44063	-0.531532	0.80367	2.38029	0.0321885	6.20845	0.0127039	3.44063	1.74385	0.980396	0.544086	1.74385	0.0321885	5.75958	0.0350223	3.44063	0.0321885	6.73998	0.00412649
XM_011443263.1	LOC105338243	0.478845	1.01919	-1.08979	0.653917	0.478845	9.00993	-4.23389	0.0195626	0.478845	0.601872	-0.3299	0.9408	9.00993	1.01919	3.14409	0.143385	1.01919	0.601872	0.759891	0.799477	9.00993	0.601872	3.90399	0.0457486
XM_011458268.1	LOC105348718	9.93626	4.68485	1.0847	0.355143	9.93626	6.95379	0.514903	0.549779	9.93626	1.7429	2.51121	0.00223121	6.95379	4.68485	0.569797	0.520022	4.68485	1.7429	1.42651	0.355143	6.95379	1.7429	1.99631	0.0524498
XM_011458274.1	LOC105348718	2.72457	0.000184242	13.8521	0.879821	2.72457	1.63614	0.735735	0.476172	2.72457	3.05518	-0.165229	0.931518	1.63614	0.000184242	13.1164	0.888743	0.000184242	3.05518	-14.0174	0.877811	1.63614	3.05518	-0.900964	0.355143
XM_011422287.1	LOC105323237	0.131117	1.68849	-3.68682	0.00767787	0.131117	1.07926	-3.04112	0.092158	0.131117	1.19668	-3.19011	0.0460353	1.07926	1.68849	-0.645691	0.651606	1.68849	1.19668	0.496702	0.74366	1.07926	1.19668	-0.148989	0.955025
XM_011422306.1	LOC105323237	9.46229	7.58219	0.319575	0.785265	9.46229	7.49841	0.335606	0.769945	9.46229	6.51032	0.539461	0.534339	7.49841	7.58219	-0.0160302	0.996652	7.58219	6.51032	0.219885	0.883228	7.49841	6.51032	0.203855	0.896336
XM_011422279.1	LOC105323237	0	0	0	1	0	0.315533	#NAME?	1	0	0	0	1	0.315533	0	inf	1	0	0	0	1	0.315533	0	inf	1
XM_011422297.1	LOC105323237	0.727354	0.261593	1.47533	0.355143	0.727354	0.447899	0.699484	0.68672	0.727354	0.343657	1.08169	0.454949	0.447899	0.261593	0.775847	0.699658	0.261593	0.343657	-0.393645	1	0.447899	0.343657	0.382201	0.893941
XM_011422317.1	LOC105323237	3.54684	4.85546	-0.453074	0.685568	3.54684	4.98784	-0.491879	0.644166	3.54684	4.9944	-0.493777	0.640113	4.98784	4.85546	0.0388054	0.988266	4.85546	4.9944	-0.0407032	0.987391	4.98784	4.9944	-0.00189782	0.999879
XM_011422326.1	LOC105323237	1.2163	0.214597	2.5028	0.214414	1.2163	0	inf	0.10084	1.2163	0.417995	1.54094	0.355143	0	0.214597	#NAME?	1	0.214597	0.417995	-0.961856	0.597458	0	0.417995	#NAME?	0.355143
XM_011440493.1	LOC105336253	1.21779	0	inf	0.355143	1.21779	0	inf	0.355143	1.21779	0	inf	0.355143	0	0	0	1	0	0	0	1	0	0	0	1
[truncated: 1,331 more rows]
