# Supplementary material for: Transcriptional profiling of long non-coding RNAs in mantle of Crassostrea gigas and their association with shell pigmentation
Source: Sci Rep. 2018 Jan 23;8:1436. doi: 10.1038/s41598-018-19950-6 (PMC5780484; doi:10.1038/s41598-018-19950-6)
Supplement: Supplementary file 6 — Supplementary Table S5 [file 41598_2018_19950_MOESM6_ESM.xlsx]

## Sheet: Table S5
Gene_id	readcount_GSM	readcount_WSM	log2.Fold_change.	qvalue	readcount_BSM	readcount_WSM	log2.Fold_change.	qvalue	readcount_WSM	readcount_NSM	log2.Fold_change.	qvalue	readcount_GSM	readcount_BSM	log2.Fold_change.	qvalue	readcount_GSM	readcount_NSM	log2.Fold_change.	qvalue	readcount_BSM	readcount_NSM	log2.Fold_change.	qvalue
LOC105317059	183.732	84.7919	1.1156	4.67e-09	89.9262	92.5937	-0.042173	0.5413	83.5387	96.5437	-0.20874	0.93563	200.934	93.5173	1.1034	7.5e-06	184.07	98.88	0.8965	5.91e-06	91.3223	106.522	-0.22212	0.99735
LOC105317092	40.6509	65.2724	-0.68319	0.19276	13.9512	71.2782	-2.3531	4.83e-07	64.3077	37.1931	0.78996	0.080827	44.4569	14.5083	1.6155	0.0080335	40.7255	38.0931	0.096402	0.99931	14.1678	41.0373	-1.5343	0.031088
LOC105317108	38.5621	5.96776	2.6919	3.9e-06	30.5077	6.51686	2.2269	5.5e-05	5.87956	21.3662	-1.8616	0.02551	42.1725	31.726	0.41064	0.99671	38.6329	21.8833	0.82	0.401	30.9813	23.5746	0.39416	0.48058
LOC105317118	0	3.23254	-2.5231	0.63022	23.5321	3.52997	2.7369	0.00011164	3.18476	0	1.8568	0.86	0	24.4718	-5.3144	3.77e-06	0	0	-0.67665	0.99931	23.8974	0	4.6225	5.49e-06
LOC105317119	252.823	170.454	0.56874	0.00018002	102.869	186.138	-0.85557	0.016381	167.935	307.832	-0.87424	1.94e-09	276.494	106.977	1.3699	3.79e-12	253.287	315.281	-0.31587	0.51831	104.466	339.65	-1.701	6.15e-20
LOC105317125	11.9703	8.70298	0.45988	0.96444	30.4236	9.50376	1.6786	0.00082591	8.57436	15.3872	-0.84363	0.68277	13.0911	31.6386	-1.2731	0.016833	11.9923	15.7596	-0.39412	0.99931	30.8959	16.9776	0.86378	0.084837
LOC105317126	14.5411	1.36761	3.4104	0.0045832	2.85747	1.49345	0.93609	0.72693	1.3474	3.16537	-1.2322	0.99802	15.9026	2.97158	2.42	0.051181	14.5678	3.24197	2.1678	0.12081	2.90183	3.49254	-0.26731	0.9997
LOC105317173	96.325	235.354	-1.2888	6.59e-12	89.7581	257.009	-1.5177	1.31e-11	231.875	107.71	1.1062	7.69e-10	105.343	93.3425	0.17449	0.99671	96.5017	110.317	-0.19303	0.99931	91.1516	118.843	-0.38272	0.99735
LOC105317177	17.7546	23.1251	-0.38126	0.99312	49.6695	25.2528	0.97592	0.0022025	22.7833	17.9371	0.34503	0.99802	19.4169	51.653	-1.4115	0.0002356	17.7872	18.3711	-0.046601	0.99931	50.4406	19.7911	1.3497	0.00023239
LOC105317209	526.052	867.812	-0.72218	1.67e-15	430.889	947.66	-1.1371	1.12e-22	854.986	483.862	0.82131	1.1e-21	575.303	448.096	0.36051	0.43826	527.017	495.571	0.088758	0.99931	437.579	533.874	-0.28696	0.99735
LOC105317215	17.7546	1.7406	3.3505	0.0012961	20.9267	1.90075	3.4607	6.27e-05	1.71487	13.4528	-2.9717	0.017327	19.4169	21.7624	-0.16453	0.98979	17.7872	13.7784	0.36844	0.99931	21.2516	14.8433	0.51776	0.52046
LOC105317216	1.76743	1.98925	-0.17057	0.99541	20.5906	2.17229	3.2447	0.00011333	1.95985	17.6733	-3.1728	0.0025181	1.93291	21.4128	-3.4696	0.00014245	1.77067	18.101	-3.3537	0.0058179	20.9102	19.5	0.10073	0.96993
LOC105317220	285.922	407.673	-0.51179	0.0006874	185.651	445.183	-1.2618	1.39e-13	401.647	156.422	1.3605	1.59e-23	312.692	193.065	0.69565	0.0027563	286.447	160.207	0.83833	1.98e-08	188.534	172.59	0.12747	0.095151
LOC105317232	1.52642	8.70298	-2.5114	0.15852	14.7916	9.50376	0.63821	0.37291	8.57436	2.90159	1.5632	0.49612	1.66933	15.3823	-3.2039	0.003353	1.52922	2.9718	-0.95854	0.99931	15.0212	3.2015	2.2302	0.018895
LOC105317234	0	0	NA	NA	14.3714	0	4.404	0.00065313	0	3.78086	-2.626	0.56481	0	14.9453	-4.9016	0.00083324	0	3.87235	NA	NA	14.5945	4.17165	1.8067	0.054332
LOC105317239	9.88154	31.2064	-1.659	0.012444	32.4407	34.0778	-0.071027	0.80839	30.7452	8.96854	1.7774	0.0064952	10.8067	33.7361	-1.6424	0.0017004	9.89968	9.18557	0.10801	0.99931	32.9443	9.89553	1.7352	0.00073052
LOC105317240	0	17.779	-6.7899	0.00032608	0	19.4148	-5.2791	0.00028043	17.5162	0	5.1306	0.00033565	0	0	NA	NA	0	0	NA	NA	NA	NA	NA	NA
LOC105317257	43.8644	103.938	-1.2446	3.92e-05	24.5406	113.502	-2.2095	4.96e-10	102.402	63.2194	0.69581	0.03304	47.9712	25.5206	0.91051	0.2805	43.9449	64.7493	-0.55917	0.88579	24.9216	69.7538	-1.4849	0.0024095
LOC105317258	28.3592	7.83269	1.8562	0.0040989	17.3129	8.55338	1.0173	0.12895	7.71692	20.3111	-1.3962	0.13046	31.0144	18.0043	0.7846	0.68665	28.4113	20.8026	0.4497	0.99931	17.5817	22.4105	-0.3501	0.99735
LOC105317260	86.2827	159.016	-0.88203	0.00023567	66.8984	173.647	-1.3761	1.46e-06	156.666	89.8613	0.80192	0.00053383	94.361	69.5699	0.43973	0.87717	86.4411	92.0358	-0.090479	0.99931	67.9369	99.1493	-0.54541	0.76613
LOC105317261	30.0463	75.2186	-1.3239	0.00034491	53.7876	82.1396	-0.6108	0.58046	74.1069	26.3781	1.4903	3.77e-05	32.8594	55.9356	-0.76746	0.026069	30.1015	27.0164	0.156	0.99931	54.6227	29.1045	0.90826	0.0050521
LOC105317289	164.853	136.015	0.27741	0.26941	75.2186	148.53	-0.98159	0.0079182	134.005	159.851	-0.25444	0.5616	180.287	78.2224	1.2046	2.98e-06	165.156	163.719	0.012601	0.99931	76.3864	176.373	-1.2072	2.42e-05
LOC105317308	160.515	60.2992	1.4125	3.84e-11	111.946	65.8475	0.7656	1.97e-05	59.408	83.4426	-0.49013	0.27041	175.543	116.416	0.59254	0.18094	160.809	85.4619	0.912	2.53e-05	113.683	92.0672	0.30426	0.054679
LOC105317314	45.7925	14.0491	1.7046	0.00025127	9.41283	15.3418	-0.70476	0.81427	13.8415	23.8282	-0.78367	0.51174	50.0799	9.78873	2.355	2.15e-05	45.8765	24.4048	0.91059	0.1612	9.55897	26.2911	-1.4596	0.17049
LOC105317322	28.1182	33.5687	-0.25561	0.99434	73.5378	36.6573	1.0044	6.08e-05	33.0725	29.2797	0.17573	0.99802	30.7508	76.4744	-1.3144	8.23e-06	28.1698	29.9882	-0.090245	0.99931	74.6794	32.306	1.2089	1.4e-05
LOC105317365	34.3042	35.8066	-0.061838	0.99871	82.6985	39.1012	1.0806	5.68e-06	35.2774	37.5448	-0.08987	0.99802	37.516	86.0009	-1.1968	8.59e-06	34.3672	38.4533	-0.16208	0.99931	83.9823	41.4254	1.0196	4.13e-05
LOC105317369	464.031	693.628	-0.57994	3.85e-08	362.058	757.449	-1.0649	1.61e-15	683.376	384.856	0.82836	1.29e-17	507.476	376.516	0.43063	0.15859	464.882	394.169	0.23805	0.09349	367.679	424.635	-0.20778	0.99735
LOC105317375	31.9744	3.97851	3.0066	1.08e-05	10.0011	4.34457	1.2029	0.24465	3.91971	16.5303	-2.0763	0.041672	34.968	10.4005	1.7494	0.013962	32.0331	16.9303	0.91996	0.40559	10.1564	18.2388	-0.84462	0.87943
LOC105317381	216.51	71.9861	1.5886	1.27e-17	34.7939	78.6096	-1.1759	0.020068	70.9222	86.5201	-0.2868	0.76734	236.781	36.1833	2.7102	4.21e-30	216.908	88.6138	1.2915	1.39e-12	35.334	95.4628	-1.4339	0.00035568
LOC105317410	271.06	147.329	0.87957	2.99e-09	251.373	160.885	0.6438	9.91e-10	145.152	299.743	-1.0462	2.83e-12	296.438	261.411	0.18141	0.99671	271.557	306.996	-0.17697	0.99931	255.276	330.724	-0.37357	0.94989
LOC105317412	19.04	5.96776	1.6738	0.052688	16.4725	6.51686	1.3378	0.063467	5.87956	110.172	-4.2279	8.96e-24	20.8227	17.1303	0.28161	0.99671	19.075	112.838	-2.5645	9.85e-15	16.7282	121.56	-2.8613	1.29e-15
LOC105317413	0	13.4275	-5.063	0.0027275	41.6014	14.6629	1.5045	0.00016262	13.229	8.96854	0.56076	0.99802	0	43.2627	-6.6218	1.84e-10	0	9.18557	-4.5126	0.075765	42.2472	9.89553	2.094	6.24e-06
LOC105317414	105.242	195.817	-0.89579	2.03e-05	0	213.835	-7.9911	3.19e-41	192.923	386.439	-1.0022	9.94e-15	115.096	0	7.041	3.44e-24	105.436	395.79	-1.9084	6.12e-36	0	426.381	-8.9646	6.71e-75
LOC105317420	511.189	615.425	-0.26773	0.12019	280.704	672.051	-1.2595	2.39e-20	606.329	874.257	-0.52796	3.03e-11	559.049	291.914	0.93743	2.44e-11	512.127	895.413	-0.80605	1.89e-19	285.062	964.62	-1.7587	1.7e-60
LOC105317440	50.4521	1.36761	5.2052	5.04e-12	16.9767	1.49345	3.5068	0.00041569	1.3474	18.2888	-3.7627	0.0007073	55.1757	17.6547	1.644	0.0016379	50.5447	18.7314	1.4321	0.0028886	17.2403	20.1791	-0.22708	0.99735
LOC105317442	30.7694	4.97313	2.6293	7.5e-05	16.5565	5.43072	1.6082	0.030964	4.89963	15.651	-1.6755	0.12918	33.6501	17.2177	0.96672	0.39814	30.8258	16.0297	0.94339	0.40462	16.8135	17.2687	-0.038534	0.99735
LOC105317456	15.5052	49.234	-1.6669	0.00058956	14.0352	53.7641	-1.9376	0.00046138	48.5064	33.5881	0.53022	0.56109	16.9569	14.5957	0.21633	0.99671	15.5336	34.4009	-1.147	0.23221	14.2531	37.0597	-1.3786	0.094177
LOC105317457	3.45452	3.35687	0.041372	0.99434	0	3.66573	-2.2769	0.55336	3.30725	18.2009	-2.4603	0.010139	3.77795	0	2.2639	0.72752	3.46086	18.6413	-2.4293	0.034821	0	20.0821	-4.7084	0.00042073
LOC105317472	87.4878	99.3383	-0.18327	0.99434	37.9035	108.479	-1.517	4.3e-05	97.8702	102.787	-0.070711	0.99802	95.6789	39.4171	1.2794	0.00079065	87.6483	105.274	-0.26435	0.99931	38.4919	113.411	-1.5589	9.9e-06
LOC105317508	62.3421	139.248	-1.1594	4.84e-06	65.2175	152.06	-1.2213	0.00015075	137.19	57.2404	1.2611	2.95e-07	68.1789	67.8219	0.0075742	0.99671	62.4565	58.6256	0.091321	0.99931	66.23	63.1568	0.068547	0.70803
LOC105317510	26.9935	46.7475	-0.79228	0.21309	28.6587	51.0487	-0.8329	0.38456	46.0565	11.9581	1.9454	0.00010481	29.5208	29.8032	-0.013736	0.99671	27.043	12.2474	1.1428	0.27074	29.1036	13.194	1.1413	0.03029
LOC105317543	32.6975	114.506	-1.8082	7.81e-10	36.6428	125.042	-1.7708	1.1e-07	112.814	28.4883	1.9855	1.73e-11	35.7588	38.1061	-0.091725	0.96762	32.7575	29.1777	0.16696	0.99931	37.2117	31.4329	0.24348	0.61859
LOC105317555	286.002	447.085	-0.64452	1.52e-06	100.432	488.222	-2.2813	8.76e-45	440.477	525.187	-0.25377	0.042992	312.779	104.442	1.5824	8.23e-18	286.527	537.896	-0.90866	1.85e-14	101.991	579.471	-2.5063	3.44e-63
LOC105317556	35.911	71.2401	-0.98827	0.014407	28.0704	77.795	-1.4706	0.0014196	70.1872	37.281	0.91277	0.020986	39.2732	29.1914	0.428	0.99671	35.9769	38.1832	-0.085867	0.99931	28.5062	41.1344	-0.52907	0.98923
LOC105317562	126.211	344.763	-1.4498	5.65e-21	449.715	376.485	0.25642	3.84e-07	339.667	165.83	1.0344	7.6e-13	138.027	467.674	-1.7606	1.64e-50	126.442	169.843	-0.42572	0.47932	456.697	182.97	1.3196	1.03e-37
LOC105317566	1.76743	4.47582	-1.3405	0.8564	20.0023	4.88765	2.033	0.0036052	4.40967	2.63781	0.74133	0.99802	1.93291	20.801	-3.4278	0.00020419	1.77067	2.70164	-0.60954	0.99931	20.3128	2.91045	2.8031	0.00072704
LOC105317578	4.9006	48.4881	-3.3066	1.44e-08	5.12663	52.9495	-3.3685	3.41e-08	47.7714	22.861	1.0633	0.036927	5.35942	5.33136	0.0075742	0.99671	4.90959	23.4142	-2.2537	0.017463	5.20622	25.2239	-2.2765	0.013637
LOC105317591	113.035	200.169	-0.82444	8.56e-05	105.306	218.586	-1.0536	0.00013276	197.21	130.659	0.59392	0.0050769	123.618	109.511	0.17481	0.99671	113.243	133.821	-0.24089	0.99931	106.941	144.164	-0.4309	0.94722
LOC105317612	30.3677	25.4873	0.25276	0.96583	89.59	27.8324	1.6866	1.57e-10	25.1106	25.235	-0.0071298	0.99847	33.2109	93.1677	-1.4882	3.3e-08	30.4234	25.8457	0.23526	0.99931	90.9809	27.8433	1.7082	3.83e-10
LOC105317614	5.14162	26.7306	-2.3782	0.0015476	9.32879	29.1901	-1.6457	0.056282	26.3355	9.67196	1.4451	0.055938	5.623	9.70133	-0.78684	0.73644	5.15105	9.90601	-0.94344	0.99931	9.47362	10.6717	-0.1718	0.99735
LOC105317615	0	0	0.82943	0.99434	2.01704	0	1.893	0.62091	0	13.7166	-4.8071	0.0023906	0	2.09758	-1.118	0.99671	0	14.0485	-3.988	0.012869	2.04835	15.1343	-2.8853	0.032813
LOC105317616	5.70398	51.5963	-3.1772	8.72e-09	7.9841	56.3437	-2.8191	3.85e-07	50.8337	3.07744	4.046	1.28e-10	6.23802	8.30294	-0.41253	0.99162	5.71445	3.15191	0.85839	0.99931	8.10805	3.39553	1.2557	0.468
LOC105317622	13.9788	418.987	-4.9056	2.95e-93	8.32027	457.538	-5.7811	2.43e-96	412.794	9.40818	5.4554	1.1e-95	15.2875	8.65253	0.82116	0.89296	14.0044	9.63585	0.5394	0.99931	8.44944	10.3806	-0.29696	0.99735
LOC105317623	37.8391	87.7758	-1.2139	0.00031279	33.7854	95.8522	-1.5044	0.00017668	86.4785	38.6878	1.1605	0.00040326	41.3818	35.1345	0.23611	0.99671	37.9085	39.624	-0.063854	0.99931	34.3099	42.6866	-0.31516	0.99735
LOC105317629	46.3549	111.896	-1.2714	1.09e-05	96.3135	122.191	-0.34333	0.93309	110.242	62.8677	0.81028	0.0057676	50.6949	100.16	-0.98239	3.16e-05	46.4399	64.3891	-0.47145	0.99931	97.8087	69.3657	0.49574	0.011246
LOC105317652	25.7081	35.6822	-0.47298	0.81859	5.88302	38.9654	-2.7276	7.46e-05	35.1549	4.66013	2.9153	9.99e-06	28.115	6.11795	2.2002	0.0067849	25.7553	4.7729	2.4319	0.0026995	5.97435	5.1418	0.21651	0.99735
LOC105317653	0	34.9363	-6.7644	5.86e-08	0	38.1508	-8.8264	5.77e-07	34.4199	0	8.6127	8.44e-07	0	0	2.0076	0.99671	0	0	1.8379	0.99931	0	0	-0.18485	0.99735
LOC105317656	0	15.0437	-4.3789	0.0018491	1.26065	16.4279	-3.7039	0.0045069	14.8214	1.75854	3.0752	0.0098848	0	1.31099	-0.72939	0.99671	0	1.80109	-1.3141	0.99931	1.28022	1.9403	-0.59989	0.99735
LOC105317665	33.7419	19.2709	0.80812	0.21225	8.5724	21.044	-1.2956	0.30133	18.9861	24.4437	-0.36452	0.99802	36.9009	8.91473	2.0494	0.0023043	33.8038	25.0352	0.43323	0.99931	8.70549	26.9702	-1.6314	0.09284
LOC105317667	1.36574	29.3415	-4.4252	1.95e-06	16.5565	32.0412	-0.95253	0.42125	28.9078	0	5.3609	8.21e-07	1.49361	17.2177	-3.527	0.00090021	1.36825	0	0.92539	0.99931	16.8135	0	4.4372	0.00031578
LOC105317726	3.77587	5.09746	-0.43297	0.99434	11.3458	5.56649	1.0273	0.26622	5.02212	40.6222	-3.0159	6.13e-07	4.12939	11.7989	-1.5147	0.21184	3.7828	41.6052	-3.4592	3.62e-07	11.522	44.8209	-1.9598	0.0016675
LOC105317731	0	24.244	-5.5996	9.67e-06	0	26.4748	-5.7265	8.84e-06	23.8857	0	5.5781	1.08e-05	NA	NA	NA	NA	NA	NA	NA	NA	NA	NA	NA	NA
LOC105317739	37.2767	108.663	-1.5435	1.95e-07	22.3555	118.661	-2.4081	6.85e-12	107.057	41.4136	1.3702	1.8e-06	40.7668	23.2482	0.81027	0.50834	37.3451	42.4157	-0.18368	0.99931	22.7025	45.6941	-1.0092	0.27862
LOC105317744	56.6381	7.58403	2.9007	1.54e-09	7.22771	8.28185	-0.19641	0.93309	7.47194	18.025	-1.2704	0.23795	61.9409	7.51634	3.0428	5.09e-09	56.742	18.4612	1.6199	0.00022423	7.33992	19.8881	-1.4381	0.31066
LOC105317751	116.168	103.193	0.17088	0.78133	240.363	112.687	1.0929	5.26e-17	101.667	148.333	-0.54498	0.02818	127.045	249.962	-0.97637	1.05e-12	116.382	151.922	-0.38447	0.81783	244.095	163.664	0.5767	2.2e-07
LOC105317766	8.35513	21.8818	-1.389	0.12852	24.1204	23.8952	0.013535	0.76878	21.5584	5.80318	1.8933	0.025682	9.13738	25.0836	-1.4569	0.022332	8.37046	5.94361	0.49397	0.99931	24.4949	6.40299	1.9357	0.0026679
LOC105317778	16.1479	10.4436	0.62873	0.75884	63.9569	11.4045	2.4875	3.72e-11	10.2892	44.7548	-2.1209	3.05e-05	17.6597	66.5109	-1.9131	6.3e-08	16.1775	45.8378	-1.5025	0.0096276	64.9498	49.3806	0.39538	0.13247
LOC105317802	10.4439	10.4436	4.5e-05	0.99434	36.8109	11.4045	1.6905	0.000151	10.2892	7.73757	0.41118	0.99802	11.4217	38.2809	-1.7448	0.00034093	10.4631	7.92481	0.40086	0.99931	37.3824	8.53732	2.1305	2.31e-05
LOC105317803	12.372	1.11896	3.4669	0.010751	1.1766	1.22191	-0.054511	0.93309	1.10242	47.4805	-5.4286	3.35e-11	13.5303	1.22359	3.467	0.018221	12.3947	48.6295	-1.9721	0.00022922	1.19487	52.3881	-5.4543	5.76e-11
LOC105317819	112.151	102.944	0.12359	0.91714	45.3833	112.416	-1.3086	0.00055748	101.422	76.5843	0.40526	0.43122	122.652	47.1956	1.3778	1.57e-05	112.357	78.4376	0.51848	0.16885	46.0879	84.5001	-0.87457	0.16296
LOC105317847	0	2.23791	-2.478	0.79602	11.3458	2.44382	2.215	0.035681	2.20483	0	1.6482	0.99802	0	11.7989	-4.7473	0.004693	0	0	-0.84015	0.99931	11.522	0	3.892	0.0075028
LOC105317854	354.45	736.397	-1.0549	2.61e-26	240.279	804.154	-1.7428	6.36e-47	725.513	210.761	1.7834	2.1e-63	387.636	249.875	0.6335	0.0033881	355.101	215.861	0.71813	3.77e-08	244.01	232.545	0.069429	0.10643
LOC105317855	5.86466	11.5625	-0.97934	0.70517	34.2056	12.6264	1.4378	0.0012697	11.3916	48.3598	-2.0858	1.57e-05	6.41374	35.5715	-2.4715	1.21e-05	5.87542	49.5301	-3.0755	1.08e-07	34.7366	53.3583	-0.61925	0.82914
LOC105317859	9.23884	12.0598	-0.38443	0.99434	0	13.1695	-3.8324	0.0125	11.8816	25.9384	-1.1264	0.16093	10.1038	0	3.3936	0.064705	9.25579	26.5661	-1.5212	0.12227	0	28.6194	-4.93	7.36e-06
LOC105317861	6.02533	21.2601	-1.819	0.037498	2.94151	23.2163	-2.9805	0.0021986	20.9459	12.3098	0.76687	0.6485	6.58945	3.05898	1.1071	0.93178	6.03639	12.6076	-1.0625	0.99931	2.98718	13.5821	-2.1849	0.15535
LOC105317862	17.1923	48.4881	-1.4959	0.0023037	15.548	52.9495	-1.7679	0.001763	47.7714	22.1576	1.1083	0.027365	18.8019	16.1689	0.21766	0.99671	17.2238	22.6938	-0.39789	0.99931	15.7894	24.4478	-0.63075	0.97915
LOC105317885	172.244	73.851	1.2218	1.03e-09	121.442	80.6462	0.59059	0.00017861	72.7595	139.716	-0.94129	5.86e-05	188.371	126.292	0.57681	0.1836	172.56	143.097	0.27011	0.68638	123.328	154.157	-0.3219	0.99735
LOC105317894	20.7271	43.5149	-1.07	0.060647	90.9347	47.5188	0.93633	1.43e-05	42.8718	34.2915	0.32218	0.98778	22.6677	94.5661	-2.0607	3.41e-12	20.7652	35.1213	-0.75818	0.90115	92.3464	37.8359	1.2873	2.12e-07
LOC105317911	80.2574	516.957	-2.6873	5.58e-73	86.6485	564.523	-2.7038	5.66e-66	509.317	66.4727	2.9377	1.6e-81	87.7715	90.1087	-0.037914	0.85609	80.4047	68.0813	0.24002	0.99931	87.9937	73.3433	0.26273	0.168
LOC105317912	49.1667	112.517	-1.1944	3.51e-05	55.5525	122.87	-1.1452	0.0026114	110.854	51.701	1.1004	8.57e-05	53.77	57.771	-0.10354	0.85213	49.2569	52.9521	-0.10436	0.99931	56.415	57.0448	-0.016018	0.93023
LOC105317916	25.0654	32.574	-0.37803	0.9528	55.8047	35.5712	0.64968	0.015625	32.0926	21.63	0.56921	0.70982	27.4121	58.0332	-1.0821	0.0015592	25.1114	22.1534	0.18081	0.99931	56.671	23.8657	1.2477	0.00019054
LOC105317947	3.21351	26.3576	-3.036	0.00018272	15.0437	28.7828	-0.93605	0.4759	25.9681	1.84646	3.8139	2.44e-05	3.51438	15.6445	-2.1543	0.02349	3.21941	1.89115	0.76753	0.99931	15.2773	2.03732	2.9066	0.0044935
LOC105317966	10.1226	0	5.3473	0.010614	14.9597	0	5.7838	0.00035179	0	2.63781	-3.4286	0.62085	11.0703	15.5571	-0.49088	0.78818	10.1411	2.70164	1.9083	0.48814	15.1919	2.91045	2.384	0.012865
LOC105317968	1.04439	101.949	-6.609	5.56e-23	84.7996	111.33	-0.39271	0.89893	100.442	11.5184	3.1244	4.39e-17	1.14217	88.1859	-6.2707	1.18e-21	1.04631	11.7972	-3.4951	0.05219	86.116	12.709	2.7604	1.26e-15
LOC105317970	0	15.2924	-4.9347	0.0011339	10.5894	16.6995	-0.65718	0.83158	15.0664	1.14305	3.7204	0.003514	0	11.0123	-4.461	0.0079837	0	1.17071	NA	NA	10.7538	1.2612	3.092	0.022685
LOC105317995	12.131	19.7682	-0.70448	0.73852	37.3152	21.5871	0.78959	0.032626	19.476	13.6287	0.51506	0.96277	13.2668	38.8053	-1.5484	0.0010214	12.1533	13.9585	-0.1998	0.99931	37.8945	15.0373	1.3334	0.0025494
LOC105317996	20.4058	91.0083	-2.157	5.87e-10	32.8609	99.3821	-1.5966	3.76e-05	89.6633	25.4109	1.8191	3.6e-08	22.3163	34.1731	-0.61477	0.26446	20.4432	26.0258	-0.34832	0.99931	33.371	28.0373	0.25125	0.65814
LOC105318001	188.151	154.789	0.28159	0.19948	94.0443	169.031	-0.84588	0.028096	152.501	156.422	-0.036624	0.99802	205.767	97.7999	1.0731	1.15e-05	188.496	160.207	0.2346	0.83215	95.5043	172.59	-0.85371	0.017376
LOC105318009	1.84777	16.9087	-3.1939	0.0039668	7.9841	18.4644	-1.2095	0.40724	16.6587	5.18769	1.6831	0.11849	2.02077	8.30294	-2.0387	0.2117	1.85116	5.31322	-1.5212	0.99931	8.10805	5.72389	0.50236	0.90844
LOC105318012	0	24.99	-5.4737	6.79e-06	52.611	27.2894	0.94703	0.0018948	24.6207	4.30842	2.5146	0.0015079	0	54.712	-6.4751	2.61e-13	0	4.41268	-2.9694	0.90118	53.4278	4.75374	3.4905	1.36e-11
LOC105318026	28.3592	100.955	-1.8318	7.4e-09	94.9688	110.244	-0.21517	0.8734	99.4625	26.3781	1.9148	1.13e-09	31.0144	98.7613	-1.671	5.32e-10	28.4113	27.0164	0.072628	0.99931	96.4431	29.1045	1.7284	6.9e-11
LOC105318037	41.856	75.4673	-0.85042	0.03689	58.494	82.4111	-0.49455	0.7836	74.3519	33.5001	1.1502	0.0015201	45.7747	60.8299	-0.41023	0.23189	41.9328	34.3108	0.28941	0.99931	59.4021	36.9627	0.68444	0.020493
LOC105318051	62.4224	140.988	-1.1754	3e-06	78.4123	153.961	-0.97341	0.0073136	138.905	68.7588	1.0145	3.22e-05	68.2668	81.5436	-0.25639	0.34687	62.537	70.4227	-0.17133	0.99931	79.6296	75.8657	0.069856	0.62237
LOC105318059	29.4036	3.72985	2.9788	3.25e-05	7.9841	4.07304	0.97102	0.42217	3.67472	20.0473	-2.4477	0.006121	32.1565	8.30294	1.9534	0.008641	29.4576	20.5325	0.52073	0.99931	8.10805	22.1194	-1.4479	0.25442
LOC105318062	64.3505	143.226	-1.1543	3.71e-06	29.5832	156.405	-2.4024	1.52e-15	141.109	72.7155	0.95648	7.99e-05	70.3754	30.7646	1.1938	0.013703	64.4686	74.4752	-0.20816	0.99931	30.0425	80.2314	-1.4172	0.0017
LOC105318068	46.1139	96.8518	-1.0706	0.0008338	54.7121	105.763	-0.95091	0.047296	95.4203	52.2286	0.86946	0.0065383	50.4313	56.897	-0.17403	0.72097	46.1985	53.4925	-0.21149	0.99931	55.5615	57.6269	-0.052657	0.97631
LOC105318087	31.0907	8.45433	1.8787	0.0020005	10.3373	9.23222	0.16311	0.79001	8.32937	11.7822	-0.50033	0.99802	34.0016	10.7501	1.6612	0.024075	31.1478	12.0673	1.368	0.068823	10.4978	13	-0.30843	0.99735
LOC105318103	61.0567	112.89	-0.8867	0.0031415	46.8961	123.277	-1.3944	6.88e-05	111.222	29.3676	1.9211	7.63e-11	66.7731	48.7688	0.45331	0.93342	61.1687	30.0782	1.0241	0.021642	47.6241	32.403	0.55557	0.11191
LOC105318106	53.1836	23.1251	1.2015	0.0036374	39.0801	25.2528	0.62999	0.065445	22.7833	46.865	-1.0405	0.036094	58.1629	40.6407	0.51717	0.86449	53.2812	47.9991	0.15062	0.99931	39.6868	51.709	-0.38176	0.99735
LOC105318121	5.78432	28.9685	-2.3243	0.0010457	9.32879	31.6339	-1.7617	0.02737	28.5404	5.71525	2.3201	0.001009	6.32588	9.70133	-0.61692	0.84525	5.79493	5.85355	-0.014521	0.99931	9.47362	6.30598	0.5872	0.80853
LOC105318125	13.6574	40.4067	-1.5649	0.0047837	20.6746	44.1246	-1.0937	0.17676	39.8095	19.6077	1.0217	0.090686	14.9361	21.5002	-0.52555	0.61274	13.6825	20.0822	-0.55359	0.99931	20.9956	21.6343	-0.043237	0.99735
LOC105318134	62.0207	536.725	-3.1134	2.66e-88	18.4055	586.11	-4.993	7.14e-119	528.793	20.9266	4.6593	9.99e-118	67.8275	19.1405	1.8252	5.2e-05	62.1345	21.433	1.5356	0.00018945	18.6912	23.0896	-0.30488	0.99735
LOC105318145	1.44608	13.8004	-3.2545	0.011545	2.5213	15.0702	-2.5795	0.044003	13.5965	0	4.2727	0.0038894	1.58147	2.62198	-0.72939	0.99671	1.44873	0	1.0078	0.99931	2.56044	0	1.722	0.81015
LOC105318169	20.8878	47.6178	-1.1888	0.02118	12.8586	51.9991	-2.0158	0.00034801	46.914	19.7836	1.2457	0.01197	22.8434	13.3721	0.77255	0.8162	20.9261	20.2623	0.046509	0.99931	13.0582	21.8284	-0.74125	0.92014
LOC105318175	79.9361	89.3921	-0.1613	0.99434	21.2629	97.6172	-2.1988	1.29e-08	88.0709	63.3953	0.47429	0.34366	87.4201	22.112	1.9831	2.94e-07	80.0827	64.9294	0.30262	0.99931	21.593	69.9478	-1.6957	0.00034433
LOC105318176	207.512	294.907	-0.50706	0.0071832	123.964	322.042	-1.3773	6.56e-12	290.548	237.666	0.28984	0.22383	226.941	128.914	0.81591	0.001661	207.893	243.418	-0.22759	0.99931	125.888	262.232	-1.0587	6.62e-06
LOC105318191	44.6678	287.447	-2.686	1.56e-40	25.6332	313.896	-3.6142	5.2e-51	283.199	29.2797	3.2738	4.1e-50	48.8498	26.6568	0.87385	0.3173	44.7498	29.9882	0.57748	0.81791	26.0311	32.306	-0.31156	0.99735
LOC105318194	36.3127	20.8872	0.79786	0.19052	73.7899	22.809	1.6938	8.98e-09	20.5785	28.7521	-0.48253	0.83778	39.7124	76.7366	-0.95032	0.00067817	36.3793	29.4479	0.30495	0.99931	74.9355	31.7239	1.2401	9e-06
LOC105318218	61.2174	164.113	-1.4227	8.58e-10	64.0409	179.214	-1.4846	7.51e-08	161.688	56.2732	1.5227	2.58e-11	66.9489	66.5983	0.0075742	0.99671	61.3297	57.635	0.089641	0.99931	65.0351	62.0896	0.066867	0.71868
LOC105318220	110.786	169.087	-0.60999	0.018178	242.044	184.644	0.39052	1.13e-05	166.587	49.8546	1.7405	4.01e-14	121.158	251.71	-1.0549	3.81e-14	110.989	51.061	1.1201	4.92e-05	245.802	55.0075	2.1598	1.82e-35
LOC105318229	17.1923	56.3207	-1.7119	0.00012301	21.5151	61.5029	-1.5153	0.0043824	55.4883	15.8268	1.8098	4.11e-05	18.8019	22.3742	-0.25096	0.90846	17.2238	16.2098	0.087536	0.99931	21.8491	17.4627	0.32329	0.73487
LOC105318230	14.1394	30.9578	-1.1306	0.12693	50.0897	33.8062	0.56723	0.043225	30.5002	14.8596	1.0374	0.17347	15.4633	52.09	-1.7522	1.16e-05	14.1654	15.2192	-0.10353	0.99931	50.8674	16.3955	1.6334	1.93e-05
LOC105318231	44.1858	47.8664	-0.11543	0.99434	102.953	52.2707	0.97791	1.42e-06	47.159	43.8755	0.10412	0.99802	48.3227	107.064	-1.1477	8.58e-07	44.2668	44.9373	-0.021686	0.99931	104.551	48.4105	1.1108	5.24e-07
LOC105318237	3.21351	4.60015	-0.51753	0.99434	16.8927	5.02341	1.7497	0.019596	4.53216	1.67061	1.4398	0.86589	3.51438	17.5673	-2.3215	0.0089508	3.21941	1.71104	0.91192	0.99931	17.1549	1.84329	3.2183	0.0011579
LOC105318241	4.65959	18.1519	-1.9618	0.045649	27.4821	19.8221	0.47138	0.26441	17.8837	7.82549	1.1924	0.31999	5.09584	28.5796	-2.4876	0.00013392	4.66814	8.01486	-0.77983	0.99931	27.9088	8.63434	1.6926	0.0030436
LOC105318244	89.5766	27.3522	1.7115	3.5e-08	22.0193	29.8689	-0.43988	0.91227	26.948	70.7812	-1.3932	0.00011336	97.9632	22.8986	2.097	8.01e-09	89.741	72.494	0.30791	0.99931	22.3612	78.0971	-1.8043	3.77e-05
LOC105318255	92.4687	222.796	-1.2687	5.3e-11	310.203	243.296	0.3505	1.66e-06	219.504	97.0713	1.1771	2.67e-10	101.126	322.591	-1.6735	1.04e-32	92.6384	99.4203	-0.10193	0.99931	315.019	107.105	1.5564	1.25e-31
LOC105318266	0	20.0169	-5.376	8.99e-05	10.3373	21.8586	-1.0803	0.44314	19.721	53.5475	-1.4411	0.00088089	0	10.7501	-4.35	0.0096192	0	54.8433	-6.8274	7.92e-12	10.4978	59.0821	-2.4926	2.16e-06
LOC105318274	46.6762	78.4512	-0.74911	0.074993	12.3543	85.6696	-2.7938	1.45e-10	77.2917	51.9648	0.57278	0.22596	51.0463	12.8477	1.9903	0.00023805	46.7619	53.2223	-0.1867	0.99931	12.5461	57.3359	-2.1922	3.48e-05
LOC105318289	22.8963	24.4927	-0.097239	0.99434	45.6354	26.7463	0.77082	0.016032	24.1307	19.7836	0.28657	0.99802	25.0399	47.4578	-0.92242	0.018274	22.9383	20.2623	0.17896	0.99931	46.3439	21.8284	1.0862	0.0035457
LOC105318296	136.494	279.241	-1.0327	9.9e-10	114.719	304.935	-1.4104	7.44e-12	275.114	143.585	0.93813	6.95e-09	149.273	119.3	0.32336	0.99671	136.744	147.059	-0.10492	0.99931	116.5	158.425	-0.44348	0.90043
LOC105318307	197.551	367.515	-0.89558	6.58e-10	125.392	401.33	-1.6783	7.55e-22	362.083	188.779	0.93962	1.18e-11	216.046	130.4	0.7284	0.012444	197.913	193.347	0.033672	0.99931	127.339	208.291	-0.70993	0.065949
LOC105318308	350.514	629.972	-0.84582	3.58e-15	220.361	687.936	-1.6424	6.37e-36	620.661	320.494	0.95351	2.2e-20	383.331	229.161	0.74223	0.00013181	351.157	328.249	0.097324	0.99931	223.782	353.62	-0.6601	0.018999
LOC105318315	4.17756	11.5625	-1.4687	0.37018	22.3555	12.6264	0.82418	0.12616	11.3916	24.9712	-1.1323	0.17347	4.56869	23.2482	-2.3473	0.0013404	4.18523	25.5755	-2.6114	0.0029544	22.7025	27.5523	-0.27932	0.99735
LOC105318349	0	13.0545	-7.3443	0.0042295	0	14.2556	-6.4062	0.0025545	12.8615	0	7.1925	0.004512	0	0	-0.99243	0.99671	0	0	-0.16208	0.99931	0	0	0.81515	0.99735
LOC105318351	46.6762	62.1642	-0.4134	0.7186	18.2374	67.884	-1.8962	7.51e-05	61.2454	30.071	1.0262	0.015585	51.0463	18.9657	1.4284	0.01239	46.7619	30.7987	0.60246	0.69247	18.5205	33.1791	-0.84115	0.66439
LOC105318354	43.3824	2.36224	4.1989	1.22e-09	86.5645	2.57959	5.0686	1.4e-22	2.32733	12.9253	-2.4734	0.047983	47.4441	90.0213	-0.92404	0.0002276	43.462	13.238	1.7151	0.0013241	87.9083	14.2612	2.6239	2.96e-15
LOC105318362	97.771	173.687	-0.82901	0.00029842	34.8779	189.668	-2.4431	2.71e-19	171.12	65.6814	1.3814	2.42e-10	106.925	36.2707	1.5597	5.15e-06	97.9504	67.2708	0.54207	0.20719	35.4194	72.4702	-1.0328	0.082758
LOC105318373	29.725	67.8833	-1.1914	0.0028938	31.6002	74.1293	-1.2301	0.016468	66.88	28.5762	1.2268	0.0015399	32.508	32.8622	-0.015633	0.99671	29.7795	29.2678	0.025008	0.99931	32.0908	31.5299	0.025441	0.97041
LOC105318383	70.6972	78.2025	-0.14556	0.99434	147.748	85.398	0.79086	2.53e-07	77.0467	63.4832	0.27936	0.91482	77.3163	153.648	-0.99079	5.29e-08	70.8269	65.0194	0.12343	0.99931	150.042	70.0448	1.099	6.87e-10
LOC105318384	11.0063	12.9301	-0.23241	0.99434	31.7683	14.1199	1.1699	0.0086147	12.739	7.64964	0.73579	0.89783	12.0367	33.0369	-1.4566	0.0052648	11.0265	7.83475	0.49301	0.99931	32.2615	8.44031	1.9344	0.00031379
LOC105318395	152.963	273.149	-0.83651	1.36e-06	127.157	298.282	-1.2301	1.04e-08	269.112	238.634	0.17341	0.82129	167.284	132.235	0.3392	0.98017	153.244	244.408	-0.67346	0.0014029	129.131	263.299	-1.0279	1.52e-05
LOC105318397	2.9725	11.5625	-1.9597	0.17149	29.9194	12.6264	1.2446	0.008076	11.3916	6.41866	0.82763	0.86147	3.2508	31.1142	-3.2587	2.88e-06	2.97795	6.57399	-1.1424	0.99931	30.3839	7.0821	2.1011	0.0002418
LOC105318403	39.1245	106.301	-1.442	1.41e-06	25.8013	116.082	-2.1696	5.68e-10	104.73	54.3388	0.94661	0.0013413	42.7875	26.8316	0.67326	0.71543	39.1963	55.6538	-0.50576	0.99931	26.2018	59.9553	-1.1942	0.051977
LOC105318449	1.76743	5.7191	-1.6941	0.61373	39.4162	6.24533	2.6579	2.09e-07	5.63458	4.30842	0.38715	0.99802	1.93291	40.9903	-4.4064	9.4e-10	1.77067	4.41268	-1.3174	0.99931	40.0282	4.75374	3.0739	5.8e-08
LOC105318451	29.0823	8.82731	1.7201	0.0064465	31.9364	9.63952	1.7282	0.00043505	8.69685	22.5972	-1.3776	0.10189	31.8051	33.2117	-0.062435	0.99671	29.1356	23.144	0.33214	0.99931	32.4322	24.9329	0.37938	0.47782
LOC105318468	134.084	18.7736	2.8364	7.85e-22	110.265	20.501	2.4272	1.16e-18	18.4961	45.722	-1.3057	0.0070569	146.637	114.668	0.35479	0.96817	134.33	46.8284	1.5203	8.92e-10	111.976	50.4478	1.1503	8.13e-08
LOC105318483	51.4965	212.974	-2.0481	1.58e-21	53.4515	232.571	-2.1214	4.6e-19	209.827	45.1065	2.2178	1.76e-24	56.3179	55.586	0.018872	0.99671	51.591	46.198	0.15929	0.99931	54.2813	49.7687	0.12522	0.67002
LOC105318497	86.7648	230.505	-1.4096	1.83e-13	90.1783	251.714	-1.4809	7.59e-11	227.098	87.3114	1.3791	1.22e-13	94.8881	93.7795	0.016955	0.96749	86.924	89.4243	-0.040912	0.99931	91.5783	96.3359	-0.073068	0.93061
LOC105318531	0	0	-2.63	0.99434	0	0	-0.69194	0.93309	0	54.5147	-6.7978	1.63e-12	0	0	-1.9924	0.99671	0	55.8339	-9.4382	2.81e-09	0	60.1493	-7.461	4.49e-12
LOC105318542	26.5115	0	5.4144	1.76e-06	0	0	-2.0139	0.87269	0	9.05647	-3.8863	0.038709	28.9936	0	7.3739	4.79e-06	26.5601	9.27563	1.5177	0.071935	0	9.99255	-5.8714	0.024037
LOC105318544	23.2176	7.95701	1.5449	0.037872	29.4992	8.68915	1.7634	0.00069049	7.83941	43.5238	-2.473	4.48e-06	25.3914	30.6772	-0.27283	0.78891	23.2602	44.577	-0.93844	0.29647	29.9571	48.0224	-0.68081	0.75777
LOC105318555	31.0104	0	6.3775	1.83e-07	1.26065	0	1.63	0.75823	0	12.3098	-5.066	0.0044385	33.9137	1.31099	4.6931	5.43e-07	31.0673	12.6076	1.3011	0.093809	1.28022	13.5821	-3.4072	0.023864
LOC105318588	34.7862	99.96	-1.5228	9.92e-07	46.8961	109.157	-1.2189	0.0022087	98.4826	55.7457	0.82101	0.0095905	38.0431	48.7688	-0.35832	0.4273	34.8501	57.0946	-0.71219	0.52403	47.6241	61.5075	-0.36907	0.99735
LOC105318592	3.93655	35.1849	-3.16	4.69e-06	23.7002	38.4223	-0.69705	0.65646	34.6649	15.2993	1.18	0.065905	4.30511	24.6466	-2.5173	0.00048185	3.94377	15.6695	-1.9903	0.1918	24.0681	16.8806	0.51176	0.46522
LOC105318603	1981.85	1097.57	0.85254	1.35e-63	798.914	1198.56	-0.58519	0.00044892	1081.35	2853.84	-1.4001	2.82e-183	2167.4	830.818	1.3834	1.29e-97	1985.49	2922.9	-0.55791	2.29e-31	811.317	3148.82	-1.9565	7.25e-238
LOC105318611	0	21.5088	-5.4269	4.12e-05	0	23.4879	-5.5538	3.79e-05	21.1909	5.27561	2.006	0.019291	NA	NA	NA	NA	0	5.40328	-3.4338	0.54881	0	5.8209	-3.5412	0.26324
LOC105318612	4.57925	28.7198	-2.6489	0.00031244	17.7331	31.3624	-0.82259	0.56782	28.2954	100.94	-1.8349	1.38e-09	5.00799	18.4413	-1.8806	0.022242	4.58765	103.383	-4.4941	8.45e-22	18.0084	111.373	-2.6287	7.47e-13
LOC105318619	12.6934	11.6869	0.11919	0.99434	28.4066	12.7622	1.1544	0.016086	11.5141	5.36354	1.1021	0.63613	13.8818	29.541	-1.0895	0.052488	12.7167	5.49333	1.211	0.90372	28.8476	5.91792	2.2853	0.0001758
LOC105318637	22.7356	48.3637	-1.089	0.037038	23.1119	52.8137	-1.1923	0.071567	47.6489	17.8492	1.4166	0.0034015	24.8642	24.0348	0.048945	0.99671	22.7773	18.2811	0.31724	0.99931	23.4707	19.694	0.2531	0.7958
LOC105318641	22.4946	18.7736	0.26087	0.9937	44.4588	20.501	1.1168	0.00159	18.4961	21.4542	-0.21404	0.99802	24.6006	46.2342	-0.91027	0.022332	22.5358	21.9733	0.036468	0.99931	45.149	23.6717	0.93153	0.012512
LOC105318654	69.2511	140.242	-1.018	6.4e-05	71.7729	153.146	-1.0934	0.0012338	138.17	69.9019	0.98304	6.1e-05	75.7348	74.639	0.021026	0.99671	69.3782	71.5934	-0.045345	0.99931	72.8871	77.1269	-0.081571	0.9776
LOC105318666	37.2767	79.4458	-1.0917	0.0027471	36.6428	86.7557	-1.2434	0.006631	78.2716	29.5434	1.4057	5.51e-05	40.7668	38.1061	0.097371	0.99671	37.3451	30.2584	0.30359	0.99931	37.2117	32.597	0.19101	0.70765
LOC105318697	171.039	55.9478	1.6122	3.07e-14	139.932	61.0956	1.1956	4.4e-11	55.1209	89.0699	-0.69234	0.042116	187.053	145.52	0.36223	0.89768	171.353	91.2254	0.90946	1.18e-05	142.104	98.2762	0.53204	0.00051275
LOC105318698	101.306	134.896	-0.41313	0.33776	217.168	147.308	0.55997	2.71e-07	132.903	101.995	0.38187	0.34706	110.791	225.84	-1.0275	2.8e-12	101.492	104.463	-0.041634	0.99931	220.539	112.537	0.97063	1.88e-12
LOC105318706	1.52642	8.08134	-2.4044	0.20868	25.0449	8.82492	1.5049	0.0064517	7.9619	17.2337	-1.114	0.36862	1.66933	26.045	-3.9637	5.74e-06	1.52922	17.6507	-3.5289	0.0051454	25.4337	19.0149	0.41961	0.54658
LOC105318718	34.8666	9.44895	1.8836	0.0008318	2.68938	10.3184	-1.9399	0.2748	9.3093	10.1995	-0.13176	0.99802	38.131	2.79678	3.7691	7.72e-07	34.9306	10.4463	1.7415	0.0058909	2.73113	11.2537	-2.0428	0.28486
LOC105318724	13.4164	1.49194	3.1687	0.010337	35.046	1.62922	4.427	5.21e-09	1.46989	21.8938	-3.8967	0.00011163	14.6725	36.4455	-1.3126	0.0065057	13.441	22.4236	-0.73838	0.99931	35.5901	24.1567	0.55905	0.21907
LOC105318728	18.076	26.3576	-0.54414	0.82345	31.4321	28.7828	0.12703	0.58499	25.9681	52.5803	-1.0178	0.025602	19.7684	32.6874	-0.72554	0.18732	18.1092	53.8527	-1.5723	0.0017961	31.9201	58.015	-0.86196	0.35358
LOC105318734	15.2642	17.406	-0.18943	0.99434	6.97558	19.0075	-1.4462	0.25254	17.1487	52.1407	-1.6043	0.00029616	16.6933	7.25415	1.2024	0.52843	15.2922	53.4024	-1.8041	0.00031268	7.08388	57.5299	-3.0217	6.53e-08
LOC105318736	37.5177	79.1972	-1.0779	0.0032594	38.4918	86.4842	-1.1679	0.013947	78.0266	30.8623	1.3381	0.00012521	41.0303	40.0289	0.035649	0.99671	37.5866	31.6092	0.24987	0.99931	39.0893	34.0523	0.19902	0.67432
LOC105318739	17.1119	13.6761	0.32334	0.98599	39.9205	14.9345	1.4185	0.00043067	13.474	18.5526	-0.46144	0.98778	18.7141	41.5147	-1.1495	0.008197	17.1433	19.0015	-0.14847	0.99931	40.5403	20.4702	0.98583	0.015127
LOC105318765	101.949	290.431	-1.5104	7.39e-19	143.378	317.154	-1.1454	6.87e-08	286.139	115.8	1.3051	9.63e-16	111.494	149.103	-0.41935	0.0094926	102.136	118.602	-0.21564	0.99931	145.604	127.769	0.18851	0.093099
LOC105318769	61.4584	73.6024	-0.26014	0.96476	127.662	80.3746	0.66751	2.64e-05	72.5146	46.5133	0.64063	0.16465	67.2124	132.76	-0.98202	7.43e-07	61.5712	47.6389	0.37011	0.99931	129.643	51.3209	1.3369	7.8e-11
LOC105318770	74.3124	21.3845	1.797	2.78e-07	22.8597	23.3521	-0.030742	0.81583	21.0684	54.163	-1.3622	0.0015388	81.2699	23.7726	1.7734	1.07e-05	74.4488	55.4737	0.42445	0.81091	23.2146	59.7612	-1.3642	0.016084
LOC105318781	19.2007	4.60015	2.0614	0.016921	26.9779	5.02341	2.425	8.38e-05	4.53216	12.1339	-1.4208	0.3566	20.9984	28.0552	-0.41799	0.62208	19.236	12.4275	0.63026	0.99931	27.3967	13.3881	1.0331	0.061649
LOC105318788	28.8413	27.8495	0.05048	0.99434	60.6792	30.412	0.99656	0.00040871	27.4379	26.0264	0.076199	0.99802	31.5415	63.1023	-1.0004	0.0018039	28.8942	26.6562	0.11631	0.99931	61.6212	28.7164	1.1015	0.00035568
LOC105318800	2.24946	17.779	-2.9825	0.0043793	1.42873	19.4148	-3.7643	0.0014076	17.5162	2.54988	2.7802	0.0068184	2.46006	1.48579	0.72747	0.99671	2.25358	2.61158	-0.2127	0.99931	1.45091	2.81344	-0.95537	0.99735
LOC105318805	75.2765	197.682	-1.3929	2.35e-11	45.3833	215.871	-2.2499	2.06e-19	194.76	60.6696	1.6827	1.03e-15	82.3243	47.1956	0.80266	0.17094	75.4146	62.1377	0.27937	0.99931	46.0879	66.9404	-0.53849	0.90754
LOC105318809	674.516	222.05	1.603	2.06e-55	804.041	242.482	1.7294	3.54e-96	218.769	558.951	-1.3533	5.25e-34	737.667	836.149	-0.18079	6.11e-06	675.753	572.477	0.23928	0.014912	816.523	616.724	0.40487	1.44e-16
LOC105318810	271.461	171.076	0.66611	4.68e-06	333.819	186.817	0.83744	2.83e-17	168.547	576.8	-1.7749	7.85e-52	296.877	347.15	-0.2257	0.0035887	271.959	590.758	-1.1192	3.71e-23	339.002	636.418	-0.90868	7.67e-10
LOC105318838	15.1838	25.2387	-0.7331	0.59228	4.79046	27.5609	-2.5244	0.0029514	24.8656	11.4305	1.1213	0.2051	16.6054	4.98176	1.7369	0.19213	15.2117	11.7071	0.3778	0.99931	4.86483	12.612	-1.3743	0.58851
LOC105318860	30.2873	96.9761	-1.6789	1.56e-07	25.0449	105.899	-2.0801	1.48e-08	95.5428	22.4214	2.0913	2.01e-10	33.123	26.045	0.34683	0.99671	30.3429	22.9639	0.40199	0.99931	25.4337	24.7388	0.039963	0.98747
LOC105318866	88.8535	182.141	-1.0356	1.79e-06	51.3504	198.9	-1.9536	2.91e-14	179.449	104.281	0.78309	0.00022996	97.1725	53.401	0.86368	0.064908	89.0166	106.805	-0.26283	0.99931	52.1476	115.06	-1.1417	0.003239
LOC105318867	23.0569	119.48	-2.3735	1.17e-14	23.9523	130.473	-2.4455	2.44e-13	117.714	37.1052	1.6656	1.98e-09	25.2156	24.9088	0.017663	0.99671	23.0992	38.0031	-0.71827	0.91914	24.3242	40.9403	-0.75113	0.7065
LOC105318877	30.689	61.2939	-0.99802	0.026401	11.0937	66.9336	-2.593	1.44e-07	60.388	3.34122	4.1758	8.05e-13	33.5623	11.5367	1.5406	0.043544	30.7453	3.42208	3.1674	3.57e-05	11.2659	3.68657	1.6116	0.16573
LOC105318878	255.474	114.133	1.1625	2.76e-13	115.643	124.635	-0.10803	0.62532	112.447	274.772	-1.289	1.45e-15	279.393	120.261	1.2161	8.76e-10	255.943	281.421	-0.13691	0.99931	117.439	303.172	-1.3682	9.2e-12
LOC105318902	12.6934	0	3.8664	0.0060687	0	0	-3.4993	0.74621	0	0	0.70069	0.99802	13.8818	0	7.3114	0.004693	12.7167	0	4.5567	0.011429	0	0	-2.7698	0.99735
LOC105318915	19.2811	25.1143	-0.38133	0.9823	47.3163	27.4251	0.78684	0.012085	24.7431	21.2783	0.21765	0.99802	21.0863	49.2058	-1.2225	0.0016321	19.3164	21.7932	-0.17405	0.99931	48.0509	23.4776	1.0333	0.0041861
LOC105318917	92.1474	23.4981	1.9714	4.66e-10	79.5048	25.6601	1.6315	4.64e-09	23.1508	47.5685	-1.0389	0.03427	100.775	82.6798	0.28553	0.99671	92.3165	48.7196	0.92209	0.004601	80.7391	52.4851	0.62136	0.0077003
LOC105318918	57.2005	2.85955	4.3222	8.28e-13	95.8933	3.12266	4.9406	6.57e-25	2.81729	46.4254	-4.0425	7.36e-10	62.5559	99.7226	-0.67278	0.0028577	57.3054	47.5488	0.26926	0.99931	97.382	51.2239	0.92684	2.89e-05
LOC105318922	142.6	374.104	-1.3915	2.58e-21	164.304	408.526	-1.3141	1.26e-13	368.575	115.712	1.6714	2.25e-29	155.95	170.866	-0.13178	0.27425	142.861	118.512	0.26958	0.8904	166.855	127.672	0.38616	0.0022052
LOC105318939	5.70398	36.5525	-2.6799	2.4e-05	17.3129	39.9158	-1.2051	0.13692	36.0123	6.50659	2.4685	6.02e-05	6.23802	18.0043	-1.5292	0.065614	5.71445	6.66404	-0.22178	0.99931	17.5817	7.17911	1.2922	0.10429
LOC105318942	7.8731	9.07597	-0.20512	0.99434	39.9205	9.91106	2.01	8.19e-06	8.94183	6.33074	0.4982	0.99802	8.61022	41.5147	-2.2695	5.13e-06	7.88755	6.48393	0.28271	0.99931	40.5403	6.98508	2.537	7.4e-07
LOC105318972	1.60675	35.3093	-4.4578	1.03e-07	158.337	38.5581	2.0379	1.56e-22	34.7874	89.5096	-1.3635	1.18e-05	1.75719	164.66	-6.5501	5.1e-40	1.6097	91.6756	-5.8317	1.45e-20	160.795	98.7613	0.70321	3.57e-06
LOC105318979	7.55175	4.72448	0.67666	0.93689	20.8427	5.15918	2.0143	0.0029711	4.65465	7.64964	-0.71672	0.99802	8.25878	21.675	-1.392	0.05117	7.56561	7.83475	-0.050432	0.99983	21.1663	8.44031	1.3264	0.051997
LOC105318987	8.35513	47.2448	-2.4994	2.56e-06	27.4821	51.5918	-0.90865	0.29036	46.5465	10.3754	2.1655	2e-05	9.13738	28.5796	-1.6451	0.0050908	8.37046	10.6264	-0.34428	0.99931	27.9088	11.4478	1.2857	0.019135
LOC105318998	17.1119	104.684	-2.613	2.15e-14	91.523	114.317	-0.32083	0.93512	103.137	35.4345	1.5413	2e-07	18.7141	95.1779	-2.3465	4.43e-14	17.1433	36.292	-1.082	0.26073	92.9439	39.097	1.2493	3.46e-07
LOC105319124	74.4731	116.371	-0.64394	0.05321	71.941	127.079	-0.82084	0.091817	114.651	48.096	1.2533	4.85e-06	81.4457	74.8138	0.12253	0.99671	74.6097	49.2599	0.59895	0.2781	73.0578	53.0672	0.46122	0.056967
LOC105319128	123.961	453.425	-1.871	2.31e-40	120.518	495.146	-2.0386	5.7e-38	446.724	141.035	1.6633	2.39e-35	135.567	125.331	0.11327	0.99671	124.189	144.448	-0.21801	0.99931	122.389	155.612	-0.34648	0.99735
LOC105319146	44.1858	103.441	-1.2272	5.34e-05	50.4259	112.959	-1.1636	0.00351	101.912	33.3243	1.6127	7.89e-08	48.3227	52.4396	-0.11796	0.8537	44.2668	34.1307	0.37516	0.99931	51.2087	36.7687	0.47791	0.14328
LOC105319151	423.942	637.68	-0.58896	9.72e-08	232.631	696.354	-1.5818	8.05e-34	628.255	662.441	-0.076441	0.87443	463.634	241.921	0.93845	1.87e-09	424.72	678.472	-0.67578	2.24e-10	236.243	730.911	-1.6294	7.1e-40
LOC105319162	24.9047	22.8764	0.12256	0.99434	3.02555	24.9813	-3.0456	0.0010986	22.5383	23.9161	-0.085604	0.99802	27.2364	3.14638	3.1138	0.00035908	24.9504	24.4949	0.026584	0.99931	3.07252	26.3881	-3.1024	0.00074135
LOC105319173	8.35513	26.3576	-1.6575	0.027336	5.46281	28.7828	-2.3975	0.0035657	25.9681	6.41866	2.0164	0.0063991	9.13738	5.68096	0.68565	0.99671	8.37046	6.57399	0.34854	0.99931	5.54761	7.0821	-0.35231	0.99735
LOC105319178	110.223	208.126	-0.91702	5.59e-06	131.528	227.276	-0.78908	0.019446	205.05	89.9492	1.1888	8.71e-10	120.543	136.78	-0.18231	0.25475	110.426	92.1259	0.2614	0.99931	133.569	99.2463	0.4285	0.0046552
LOC105319198	100.663	99.0897	0.022729	0.99434	253.558	108.207	1.2285	1.52e-20	97.6252	86.2563	0.17862	0.99802	110.088	263.684	-1.2602	1.05e-18	100.848	88.3436	0.19098	0.99931	257.495	95.1717	1.4359	1.86e-23
LOC105319208	7.55175	115.75	-3.9381	4.27e-23	31.9364	126.4	-1.9847	2.08e-09	114.039	9.23232	3.6267	5.81e-22	8.25878	33.2117	-2.0077	0.00028175	7.56561	9.45574	-0.32173	0.99931	32.4322	10.1866	1.6708	0.0011589
LOC105319238	2.24946	5.22179	-1.215	0.8592	30.0875	5.70225	2.3996	2.96e-05	5.14461	4.39634	0.22676	0.99802	2.46006	31.289	-3.6689	7.97e-07	2.25358	4.50273	-0.99858	0.99931	30.5546	4.85075	2.6551	2.02e-05
LOC105319284	35.9913	369.255	-3.3589	4.07e-65	179.6	403.231	-1.1668	2.28e-10	363.798	63.1315	2.5267	1.49e-49	39.361	186.772	-2.2464	1.94e-26	36.0574	64.6592	-0.84256	0.18027	182.388	69.6568	1.3887	6.25e-16
LOC105319286	0	47.9907	-6.5847	6.41e-11	0	52.4064	-6.7117	4.8e-11	47.2815	27.1694	0.79929	0.1775	NA	NA	NA	NA	0	27.8269	-5.7984	5.1e-06	0	29.9776	-5.9058	2.21e-06
LOC105319300	0	7.58403	-4.9758	0.048729	43.7024	8.28185	2.3997	1.76e-07	7.47194	14.3321	-0.93969	0.62681	0	45.4477	-7.4298	2.15e-10	0	14.6789	-5.9258	0.0040272	44.3809	15.8134	1.4888	0.00025759
LOC105319302	1.92811	40.0337	-4.376	1.25e-08	3.36173	43.7173	-3.7009	1.92e-07	39.442	2.19817	4.1654	1.98e-08	2.10863	3.49597	-0.72939	0.99671	1.93164	2.25137	-0.22097	0.99931	3.41392	2.42538	0.49322	0.99735
LOC105319307	72.4646	349.114	-2.2683	2.97e-40	55.0483	381.236	-2.7919	1.84e-46	343.954	62.516	2.4599	1.86e-45	79.2492	57.2466	0.46921	0.86512	72.5976	64.0288	0.1812	0.99931	55.9029	68.9777	-0.30321	0.99735
LOC105319318	177.145	687.038	-1.9555	4.09e-65	120.266	750.254	-2.6412	4.77e-85	676.884	109.205	2.6319	1.4e-96	193.73	125.068	0.63133	0.087528	177.47	111.848	0.66604	0.0016365	122.133	120.493	0.019506	0.5642
LOC105319319	52.9426	112.02	-1.0813	0.00020639	34.2056	122.327	-1.8384	4.99e-08	110.364	44.9306	1.2965	3.94e-06	57.8993	35.5715	0.70282	0.50765	53.0397	46.0179	0.20488	0.99931	34.7366	49.5747	-0.51315	0.98538
LOC105319332	34.1435	81.5594	-1.2562	0.0003622	71.1846	89.0638	-0.32327	0.93512	80.354	29.0159	1.4695	1.89e-05	37.3402	74.0272	-0.98732	0.00059816	34.2062	29.718	0.20292	0.99931	72.2897	32.015	1.175	3.11e-05
LOC105319335	155.052	12.4328	3.6405	3.91e-31	51.8546	13.5768	1.9333	3.58e-07	12.2491	8.79269	0.4783	0.99802	169.569	53.9254	1.6528	2.03e-10	155.336	9.00546	4.1085	4.69e-33	52.6597	9.7015	2.4404	1.44e-08
LOC105319353	138.261	636.81	-2.2035	8.43e-71	95.1369	695.403	-2.8698	8.14e-88	627.398	119.493	2.3925	2.85e-80	151.206	98.936	0.61195	0.20591	138.515	122.384	0.17862	0.99931	96.6138	131.843	-0.44852	0.92582
LOC105319391	2.32979	22.1304	-3.2478	0.0004923	16.8086	24.1667	-0.52382	0.87732	21.8034	4.13256	2.3994	0.004939	2.54792	17.4799	-2.7783	0.0031938	2.33407	4.23257	-0.85869	0.99931	17.0696	4.55971	1.9044	0.022585
LOC105319396	3.69554	6.96239	-0.9138	0.91234	34.962	7.60301	2.2011	1.35e-05	6.85949	6.06696	0.17713	0.99802	4.04153	36.3581	-3.1693	3.83e-07	3.70232	6.21377	-0.74704	0.99931	35.5047	6.69404	2.4071	9.63e-06
LOC105319402	19.04	22.5034	-0.24111	0.99434	44.6269	24.574	0.86078	0.0095845	22.1708	17.3216	0.35609	0.99802	20.8227	46.409	-1.1563	0.0040001	19.075	17.7408	0.10461	0.99931	45.3197	19.112	1.2457	0.0012737
LOC105319406	12.372	7.70836	0.68258	0.80786	38.4918	8.41761	2.1931	4.19e-06	7.59443	13.4528	-0.82489	0.76959	13.5303	40.0289	-1.5648	0.000721	12.3947	13.7784	-0.15268	0.99931	39.0893	14.8433	1.397	0.0013697
LOC105319445	47.801	45.0069	0.086895	0.99434	127.409	49.148	1.3743	7.66e-12	44.3417	57.4163	-0.3728	0.73764	52.2763	132.497	-1.3417	3.33e-10	47.8887	58.8057	-0.29627	0.99931	129.387	63.3508	1.0303	6.86e-08
LOC105319450	47.7206	23.4981	1.0221	0.024141	13.7831	25.6601	-0.89663	0.55369	23.1508	42.5566	-0.87832	0.12875	52.1885	14.3335	1.8643	0.00049443	47.8082	43.5864	0.13338	0.99931	13.9971	46.9553	-1.7462	0.0045916
LOC105319509	23.8603	127.188	-2.4143	6.43e-16	13.615	138.891	-3.3507	5.91e-21	125.308	26.6419	2.2337	8.5e-15	26.0942	14.1587	0.88204	0.63752	23.9041	27.2866	-0.19093	0.99931	13.8264	29.3955	-1.0882	0.41426
LOC105319528	31.5727	68.3806	-1.1149	0.0056519	10.7575	74.6724	-2.7952	2.92e-09	67.3699	31.4778	1.0978	0.0049414	34.5287	11.1871	1.626	0.026282	31.6307	32.2396	-0.027508	0.99931	10.9245	34.7314	-1.6687	0.032562
LOC105319529	21.2092	40.2824	-0.92546	0.15813	53.1993	43.9888	0.27427	0.21123	39.687	19.6077	1.0172	0.093698	23.1949	55.3238	-1.2541	0.00049942	21.2481	20.0822	0.081416	0.99931	54.0252	21.6343	1.3203	0.00015526
LOC105319544	71.4203	17.9033	1.9961	5.67e-08	34.1215	19.5506	0.80347	0.04174	17.6387	11.3426	0.63699	0.8752	78.107	35.4841	1.1383	0.013127	71.5513	11.617	2.6227	2.71e-10	34.6513	12.5149	1.4693	0.002115
LOC105319545	100.744	35.4336	1.5075	9.45e-08	77.3197	38.6939	0.99873	3.82e-05	34.9099	80.1014	-1.1982	0.00031651	110.176	80.4074	0.45441	0.7968	100.928	82.0398	0.29894	0.99931	78.5201	88.3807	-0.17067	0.99735
LOC105319547	1.20507	17.6546	-3.8729	0.00097115	1.84895	19.279	-3.3823	0.0029359	17.3937	1.23098	3.8207	0.0011084	1.31789	1.92279	-0.54497	0.99671	1.20728	1.26076	-0.062542	0.99983	1.87765	1.35821	0.46722	0.99735
LOC105319548	0	2.36224	-1.708	0.9182	14.3714	2.57959	2.478	0.0078267	2.32733	1.3189	0.81933	0.99802	0	14.9453	-4.2404	0.0012116	0	1.35082	-0.89904	0.99931	14.5945	1.45523	3.3261	0.003092
LOC105319550	31.0104	41.5257	-0.42125	0.85016	108.416	45.3465	1.2575	3.61e-09	40.9119	39.0395	0.067585	0.99802	33.9137	112.745	-1.7331	6.51e-12	31.0673	39.9843	-0.36404	0.99931	110.099	43.0747	1.3539	2.39e-09
LOC105319560	32.1351	68.3806	-1.0894	0.0071385	35.2981	74.6724	-1.081	0.050841	67.3699	27.2573	1.3055	0.00067572	35.1438	36.7077	-0.062815	0.99671	32.1941	27.9169	0.20565	0.99931	35.8461	30.0747	0.25327	0.61958
LOC105319573	256.358	124.453	1.0426	2.51e-11	127.409	135.904	-0.093113	0.55745	122.613	165.478	-0.43253	0.087333	280.359	132.497	1.0813	9.07e-08	256.828	169.483	0.59966	0.00026588	129.387	182.582	-0.49685	0.67018
LOC105319578	0	5.22179	-3.3845	0.24441	0	5.70225	-3.5115	0.19828	5.14461	18.2888	-1.8298	0.053476	NA	NA	NA	NA	0	18.7314	-5.2274	0.00059668	0	20.1791	-5.3348	0.00026436
LOC105319586	2.9725	2.6109	0.18713	0.99434	3.19364	2.85113	0.16367	0.8902	2.57231	214.454	-6.3815	7.89e-50	3.2508	3.32117	-0.0309	0.99671	2.97795	219.643	-6.2047	1.06e-49	3.24322	236.62	-6.189	2.39e-50
LOC105319637	57.4415	300.75	-2.3884	5.63e-37	237.926	328.423	-0.46504	0.54959	296.305	73.8586	2.0042	2.44e-30	62.8195	247.428	-1.9777	1.7e-30	57.5469	75.6459	-0.39452	0.99931	241.62	81.4926	1.568	2.07e-24
LOC105319646	5.30229	8.95164	-0.75554	0.93243	17.481	9.77529	0.83857	0.19749	8.81934	2.72573	1.694	0.41253	5.79872	18.1791	-1.6485	0.045079	5.31202	2.79169	0.92812	0.99931	17.7524	3.00747	2.5614	0.0034788
LOC105319684	18.1563	6.09209	1.5755	0.081441	32.6928	6.65263	2.297	1.83e-05	6.00205	15.2114	-1.3416	0.28245	19.8562	33.9983	-0.77587	0.13734	18.1896	15.5795	0.22347	0.99931	33.2003	16.7836	0.98415	0.037167
LOC105319692	55.192	14.4221	1.9362	5.21e-06	5.12663	15.7491	-1.6192	0.24013	14.2089	17.4095	-0.29308	0.99802	60.3594	5.33136	3.501	4.31e-10	55.2933	17.8308	1.6327	0.0002573	5.20622	19.209	-1.8835	0.11805
LOC105319697	7.06972	17.6546	-1.3203	0.24619	38.4918	19.279	0.99752	0.0084243	17.3937	8.70476	0.99869	0.49837	7.73163	40.0289	-2.3722	4.53e-06	7.08269	8.91541	-0.332	0.99931	39.0893	9.60449	2.025	2.56e-05
LOC105319716	35.7503	16.1627	1.1453	0.038293	52.527	17.6498	1.5734	7.3e-06	15.9238	56.537	-1.828	1.91e-05	39.0974	54.6246	-0.48248	0.19205	35.8159	57.9051	-0.69309	0.55469	53.3424	62.3806	-0.22581	0.99735
LOC105319734	478.572	299.134	0.67794	9.37e-11	217.924	326.658	-0.58395	0.15591	294.713	482.543	-0.71135	2.01e-10	523.378	226.626	1.2075	4.95e-18	479.45	494.22	-0.043772	0.99931	221.307	532.418	-1.2665	1.23e-17
LOC105319765	9.39952	28.2225	-1.5862	0.027181	5.54685	30.8193	-2.4741	0.0017028	27.8054	6.15488	2.1756	0.0022001	10.2795	5.76836	0.83354	0.96978	9.41676	6.30382	0.579	0.99931	5.63296	6.79105	-0.26974	0.9995
LOC105319780	227.918	382.683	-0.74763	1.98e-07	350.208	417.894	-0.25492	0.85025	377.027	621.995	-0.72224	9.62e-14	249.257	364.193	-0.54707	1.07e-08	228.336	637.047	-1.4802	9.41e-40	355.645	686.284	-0.94837	8.89e-12
LOC105319781	27.3952	57.8127	-1.0775	0.018826	12.4384	63.1321	-2.3436	3.08e-06	56.9582	27.2573	1.0633	0.016663	29.9601	12.9351	1.2117	0.21942	27.4454	27.9169	-0.024574	0.99931	12.6315	30.0747	-1.2515	0.2486
LOC105319786	0	13.0545	-4.7593	0.0037419	11.682	14.2556	-0.28724	0.93512	12.8615	46.3375	-1.8491	0.0001402	0	12.1485	-4.5264	0.0042923	0	47.4588	-6.6188	2.73e-10	11.8634	51.1269	-2.1076	0.00021777
LOC105319796	39.3655	12.1842	1.6919	0.00097068	29.4151	13.3053	1.1446	0.014291	12.0041	12.7494	-0.086902	0.99802	43.0511	30.5898	0.493	0.96817	39.4377	13.0579	1.5947	0.0058314	29.8718	14.0672	1.0865	0.034843
LOC105319824	299.74	627.858	-1.0667	6.8e-23	430.049	685.628	-0.67293	0.00057773	618.579	278.025	1.1537	7.22e-28	327.803	447.222	-0.44816	2.55e-08	300.29	284.753	0.076647	0.99931	436.725	306.761	0.50961	2.07e-11
LOC105319864	13.4967	20.6385	-0.61273	0.82552	30.0034	22.5375	0.4128	0.28152	20.3335	6.41866	1.6635	0.067392	14.7604	31.2016	-1.0799	0.044771	13.5215	6.57399	1.0404	0.99931	30.4692	7.0821	2.1051	0.00023194
LOC105319934	61.4584	32.6984	0.91039	0.017187	120.938	35.707	1.76	8.66e-15	32.2151	83.7943	-1.3791	2.13e-05	67.2124	125.768	-0.90396	7.5e-06	61.5712	85.8221	-0.47909	0.91405	122.816	92.4553	0.40967	0.01019
LOC105319936	24.4227	224.537	-3.2007	6.88e-38	25.213	245.197	-3.2817	3.76e-36	221.218	19.8715	3.4767	3.31e-41	26.7093	26.2198	0.026683	0.99671	24.4675	20.3523	0.26567	0.99931	25.6044	21.9254	0.22379	0.80308
LOC105319950	15.3445	6.09209	1.3327	0.22283	23.6161	6.65263	1.8278	0.0025708	6.00205	37.0172	-2.6247	1.53e-05	16.7811	24.5592	-0.54942	0.51352	15.3727	37.913	-1.3023	0.080838	23.9828	40.8433	-0.7681	0.68063
LOC105319980	34.4649	55.6991	-0.69253	0.25118	15.9682	60.824	-1.9294	0.00016403	54.8759	18.2009	1.5922	0.00029364	37.6917	16.6059	1.1826	0.14546	34.5281	18.6413	0.88927	0.38674	16.2161	20.0821	-0.30848	0.99735
LOC105319997	4.01689	1.61627	1.3134	0.84609	16.4725	1.76498	3.2223	0.0008295	1.59238	3.95671	-1.3131	0.94261	4.39297	17.1303	-1.9633	0.024763	4.02426	4.05246	-0.010075	0.99931	16.7282	4.36568	1.938	0.022665
LOC105320011	194.337	160.632	0.2748	0.20197	69.6718	175.412	-1.3321	3.33e-06	158.258	251.559	-0.66862	5.18e-05	212.532	72.4541	1.5525	1.03e-11	194.694	257.646	-0.40419	0.23358	70.7534	277.56	-1.9719	5.4e-21
LOC105320019	8.27479	4.22716	0.96903	0.75081	15.7161	4.61611	1.7675	0.02528	4.16469	0	2.3958	0.58275	9.04952	16.3437	-0.85282	0.42436	8.28997	0	3.3545	0.17984	15.9601	0	4.1921	0.00059653
LOC105320035	29.1626	38.6661	-0.40695	0.89071	92.8677	42.2238	1.1371	4.65e-07	38.0946	31.8295	0.25922	0.99802	31.893	96.5763	-1.5984	2.81e-09	29.2161	32.5998	-0.1581	0.99931	94.3094	35.1194	1.4251	1.58e-08
LOC105320036	114.642	163.492	-0.51208	0.080892	77.6559	178.535	-1.201	4.34e-05	161.075	118.174	0.44683	0.12085	125.375	80.757	0.63459	0.24639	114.852	121.033	-0.075626	0.99931	78.8615	130.388	-0.72542	0.19488
LOC105320039	40.9723	43.8879	-0.099176	0.99434	102.785	47.9261	1.1007	1.71e-07	43.2393	45.1065	-0.060994	0.99802	44.8083	106.889	-1.2543	1.37e-07	41.0474	46.198	-0.17054	0.99931	104.38	49.7687	1.0685	1.13e-06
LOC105320056	41.2133	5.09746	3.0153	2.88e-07	22.2714	5.56649	2.0004	0.0020215	5.02212	34.8191	-2.7935	1.45e-05	45.0719	23.1608	0.96054	0.2553	41.2889	35.6616	0.21138	0.99931	22.6172	38.4179	-0.76436	0.71174
LOC105320058	13.4967	43.6392	-1.693	0.0012646	18.9097	47.6546	-1.3335	0.045895	42.9943	17.6733	1.2826	0.014853	14.7604	19.6649	-0.41389	0.78173	13.5215	18.101	-0.42081	0.99931	19.2033	19.5	-0.022123	0.99735
LOC105320064	25.2261	28.4712	-0.17459	0.99434	64.1249	31.0909	1.0444	0.00015093	28.0504	29.3676	-0.066204	0.99802	27.5879	66.6857	-1.2733	6.67e-05	25.2723	30.0782	-0.25116	0.99931	65.1205	32.403	1.007	0.00056978
LOC105320076	55.5134	124.826	-1.169	1.6e-05	59.1664	136.311	-1.2041	0.00052718	122.981	57.68	1.0923	3.17e-05	60.7108	61.5291	-0.019315	0.97998	55.6152	59.0758	-0.087088	0.99931	60.0849	63.6418	-0.082972	0.99735
LOC105320109	13.8984	15.2924	-0.13789	0.99434	39.8365	16.6995	1.2543	0.0013183	15.0664	14.42	0.063259	0.99802	15.1997	41.4273	-1.4465	0.0011797	13.9239	14.769	-0.085002	0.99931	40.4549	15.9105	1.3463	0.0014713
LOC105320119	94.7182	89.7651	0.077488	0.99434	58.8302	98.0245	-0.73658	0.28253	88.4384	122.57	-0.47086	0.13468	103.586	61.1795	0.75971	0.13389	94.892	125.536	-0.40374	0.90118	59.7435	135.239	-1.1787	0.00057956
LOC105320131	48.042	228.391	-2.2491	4.54e-26	48.0727	249.406	-2.3752	2.65e-24	225.016	31.5658	2.8336	1.03e-34	52.5399	49.9924	0.071705	0.99671	48.1301	32.3296	0.57408	0.74863	48.819	34.8284	0.48718	0.15325
LOC105320133	52.9426	121.096	-1.1936	1.51e-05	91.0188	132.238	-0.5389	0.59399	119.306	70.957	0.74965	0.0080901	57.8993	94.6535	-0.70911	0.0025551	53.0397	72.6741	-0.45437	0.99931	92.4318	78.2911	0.23954	0.18108
LOC105320168	3.6152	35.3093	-3.2879	2.73e-06	2.85747	38.5581	-3.7542	1.1e-06	34.7874	32.6209	0.092769	0.99802	3.95367	2.97158	0.41196	0.99671	3.62183	33.4103	-3.2055	2.53e-05	2.90183	35.9926	-3.6327	5.19e-06
LOC105320170	88.2912	30.5848	1.5295	5.76e-07	49.8376	33.3989	0.57743	0.041151	30.1327	60.8454	-1.0138	0.013022	96.5575	51.8278	0.89766	0.048138	88.4532	62.3178	0.50527	0.36485	50.6113	67.1344	-0.40759	0.99735
LOC105320175	21.8519	61.1695	-1.4851	0.00042213	36.5588	66.7978	-0.86958	0.24019	60.2655	20.487	1.5566	0.00016586	23.8978	38.0187	-0.66983	0.16863	21.892	20.9827	0.061199	0.99931	37.1263	22.6045	0.71583	0.09716
LOC105320177	22.8963	37.5472	-0.71359	0.42043	53.2834	41.0019	0.37799	0.11877	36.9922	24.7075	0.58228	0.61155	25.0399	55.4112	-1.1459	0.0012547	22.9383	25.3054	-0.14169	0.99931	54.1106	27.2612	0.98906	0.0027059
LOC105320187	148.544	669.632	-2.1725	4.5e-73	132.032	731.246	-2.4695	1.94e-75	659.735	123.801	2.4139	2.6e-85	162.452	137.304	0.24264	0.99671	148.817	126.797	0.23102	0.99931	134.082	136.597	-0.026816	0.67852
LOC105320192	42.338	70.9915	-0.74569	0.104	94.8847	77.5235	0.29154	0.045794	69.9423	64.1866	0.12389	0.99802	46.3019	98.6739	-1.0916	6.9e-06	42.4157	65.7399	-0.63217	0.60919	96.3578	70.821	0.44423	0.021826
LOC105320202	55.2724	21.6331	1.3533	0.00078839	18.9938	23.6236	-0.31471	0.94398	21.3134	49.6787	-1.2209	0.0079224	60.4473	19.7523	1.6137	0.0010481	55.3738	50.8809	0.12208	0.99931	19.2886	54.8135	-1.5068	0.0091734
LOC105320215	0	5.34612	-3.4185	0.22878	12.6065	5.83802	1.1106	0.19632	5.2671	0	2.5826	0.39825	0	13.1099	-4.7126	0.0023749	0	0	NA	NA	12.8022	0	3.722	0.00455
LOC105320232	66.4393	21.5088	1.6271	9.09e-06	34.6258	23.4879	0.55993	0.12616	21.1909	42.0291	-0.98794	0.074402	72.6597	36.0085	1.0128	0.051557	66.5612	43.0461	0.6288	0.30723	35.1633	46.3732	-0.39922	0.99735
LOC105320234	2.16912	1.36761	0.66545	0.99434	28.3225	1.49345	4.2452	3.09e-07	1.3474	1.3189	0.030838	0.99882	2.3722	29.4536	-3.6341	2.14e-06	2.1731	1.35082	0.68592	0.99931	28.7622	1.45523	4.3049	5.24e-07
LOC105320236	23.8603	3.60552	2.7263	0.00055744	4.03407	3.93727	0.035041	0.9035	3.55223	3.2533	0.12682	0.99802	26.0942	4.19517	2.6369	0.0022808	23.9041	3.33202	2.8428	0.001344	4.0967	3.58956	0.19066	0.99735
LOC105320242	23.78	37.1742	-0.64455	0.52539	64.293	40.5946	0.66337	0.0067804	36.6248	37.3689	-0.02902	0.99802	26.0064	66.8605	-1.3623	2.46e-05	23.8236	38.2732	-0.68394	0.99931	65.2912	41.2314	0.66314	0.015624
LOC105320256	97.53	281.728	-1.5304	1.14e-18	82.3623	307.65	-1.9012	5.64e-21	277.564	132.154	1.0706	3.9e-11	106.661	85.6514	0.31649	0.99671	97.709	135.352	-0.47015	0.49461	83.641	145.814	-0.80184	0.068103
LOC105320276	399.279	240.575	0.73091	3.92e-10	231.287	262.711	-0.18379	0.67759	237.02	663.848	-1.4858	2.08e-46	436.661	240.523	0.86034	2.42e-07	400.011	679.913	-0.76531	2.8e-13	234.877	732.463	-1.6408	1.79e-40
LOC105320284	24.262	84.5433	-1.801	2.71e-07	30.9279	92.3222	-1.5778	0.00010193	83.2937	27.4332	1.6023	2.22e-06	26.5335	32.163	-0.27758	0.76687	24.3065	28.097	-0.20908	0.99931	31.408	30.2687	0.053308	0.95198
LOC105320297	24.8244	3.48119	2.8341	0.00028516	3.61386	3.8015	-0.073031	0.9186	3.42974	4.13256	-0.26894	0.99802	27.1486	3.75817	2.8528	0.00083583	24.8699	4.23257	2.5548	0.0023328	3.66996	4.55971	-0.31318	0.99735
LOC105320305	0	6.71373	-3.5775	0.12672	25.297	7.33147	1.7868	0.0019166	6.6145	1.05512	2.6482	0.26229	0	26.3072	-5.4187	1.31e-06	0	1.08066	-0.93969	0.99931	25.6897	1.16418	4.4638	2.36e-06
LOC105320306	17.353	13.5518	0.3567	0.96583	1.42873	14.7987	-3.3727	0.012728	13.3515	12.3098	0.1172	0.99802	18.9776	1.48579	3.675	0.0018267	17.3848	12.6076	0.46353	0.99931	1.45091	13.5821	-3.2267	0.030481
LOC105320307	45.3105	132.907	-1.5525	4.1e-09	47.6525	145.136	-1.6068	1.89e-07	130.943	39.3033	1.7362	4.3e-11	49.5527	49.5554	-7.93e-05	0.99671	45.3936	40.2544	0.17334	0.99931	48.3923	43.3657	0.15822	0.65377
LOC105320332	51.1751	85.1649	-0.73482	0.064286	36.5588	93.001	-1.347	0.0014646	83.9062	53.8113	0.64087	0.11313	55.9664	38.0187	0.55785	0.80965	51.269	55.1134	-0.10432	0.99931	37.1263	59.3732	-0.67737	0.67941
LOC105320342	27.9575	6.96239	2.0056	0.0023514	4.8745	7.60301	-0.64131	0.89456	6.85949	9.58403	-0.48253	0.99802	30.5751	5.06916	2.5925	0.00082055	28.0088	9.81596	1.5127	0.058397	4.95018	10.5746	-1.0951	0.85216
LOC105320372	17.353	3.23254	2.4244	0.010827	47.5684	3.52997	3.7523	2.82e-11	3.18476	19.4318	-2.6092	0.0047886	18.9776	49.468	-1.3822	0.00045152	17.3848	19.9021	-0.19509	0.99931	48.3069	21.4403	1.1719	0.0013753
LOC105320377	13.0147	10.4436	0.31753	0.99434	34.2056	11.4045	1.5846	0.0005444	10.2892	13.277	-0.36779	0.99802	14.2332	35.5715	-1.3215	0.0071228	13.0386	13.5983	-0.060632	0.99931	34.7366	14.6493	1.2456	0.0075473
LOC105320441	36.0716	71.7375	-0.99186	0.013408	36.3907	78.3381	-1.1061	0.035721	70.6772	33.1484	1.0923	0.0038626	39.4489	37.8439	0.059923	0.99671	36.1378	33.9506	0.090073	0.99931	36.9556	36.5747	0.01495	0.96277
LOC105320467	0	7.4597	-4.5369	0.058408	52.4429	8.14608	2.6866	7.89e-10	7.34945	36.2259	-2.3013	0.00010241	0	54.5372	-7.2778	1.28e-12	0	37.1025	-6.8486	6.88e-08	53.2571	39.9702	0.41405	0.18953
LOC105320487	29.6446	14.2978	1.052	0.10934	35.8864	15.6133	1.2007	0.0036743	14.0864	26.0264	-0.88567	0.34931	32.4201	37.3195	-0.20304	0.822	29.699	26.6562	0.15595	0.99931	36.4436	28.7164	0.34379	0.47083
LOC105320504	19.8434	54.2072	-1.4498	0.0014754	90.8507	59.1948	0.61803	0.0012899	53.406	55.306	-0.050435	0.99802	21.7013	94.4787	-2.1222	1.38e-12	19.8798	56.6444	-1.5106	0.0019705	92.2611	61.0224	0.59638	0.0045581
LOC105320505	15.0232	36.6769	-1.2877	0.035917	52.2749	40.0515	0.38426	0.11959	36.1348	40.7102	-0.172	0.99802	16.4297	54.3624	-1.7263	8.52e-06	15.0507	41.6953	-1.4701	0.020692	53.0864	44.9179	0.24105	0.45052
LOC105320531	5.38263	33.0713	-2.6192	9.37e-05	93.456	36.1143	1.3717	9.35e-09	32.5826	25.4988	0.35367	0.99802	5.88658	97.1881	-4.0453	3.29e-22	5.39251	26.1158	-2.2759	0.0082191	94.9069	28.1344	1.7542	6.8e-11
LOC105320535	258.045	136.14	0.92254	1.74e-09	53.7876	148.666	-1.4667	2.03e-06	134.127	162.841	-0.27986	0.45084	282.204	55.9356	2.3349	1.48e-29	258.518	166.781	0.63231	0.00010027	54.6227	179.672	-1.7178	9.78e-11
LOC105320549	258.688	66.1427	1.9676	7.69e-28	93.54	72.2286	0.37301	0.020792	65.1651	119.317	-0.87263	0.00081941	282.907	97.2755	1.5402	2.38e-15	259.162	122.204	1.0846	1.54e-11	94.9922	131.649	-0.47082	0.87309
LOC105320554	16.5496	48.9854	-1.5656	0.0012891	7.81601	53.4926	-2.7748	1.14e-06	48.2614	6.77037	2.8336	1.43e-07	18.099	8.12814	1.1549	0.52843	16.5799	6.93421	1.2576	0.56814	7.93736	7.47016	0.08752	0.99735
LOC105320558	17.1119	64.6507	-1.9177	3.82e-06	44.5429	70.5993	-0.66446	0.52726	63.6952	38.0723	0.74244	0.11654	18.7141	46.3216	-1.3076	0.0013362	17.1433	38.9937	-1.1856	0.13019	45.2344	42.0075	0.10677	0.77787
LOC105320581	26.0294	45.6285	-0.80979	0.20591	112.534	49.8268	1.1754	8.33e-09	44.9541	26.0264	0.78848	0.20904	28.4664	117.028	-2.0395	6.77e-15	26.0772	26.6562	-0.031681	0.99931	114.281	28.7164	1.9926	4.34e-15
LOC105320589	36.5537	119.231	-1.7057	2.05e-09	44.6269	130.201	-1.5448	3.03e-06	117.469	45.8978	1.3558	5.72e-07	39.976	46.409	-0.21527	0.72439	36.6207	47.0085	-0.36026	0.99931	45.3197	50.6418	-0.16019	0.99735
LOC105320590	12.9344	7.21104	0.84293	0.65091	38.912	7.87454	2.3049	1.85e-06	7.10447	20.5749	-1.5341	0.083282	14.1454	40.4659	-1.5164	0.0008985	12.9581	21.0728	-0.70153	0.99931	39.5161	22.7015	0.79965	0.051202
LOC105320609	171.119	342.027	-0.99911	3.39e-11	139.007	373.498	-1.4259	8.5e-15	336.972	188.164	0.84064	5.35e-09	187.141	144.559	0.37247	0.8634	171.433	192.717	-0.16884	0.99931	141.165	207.612	-0.5565	0.3883
LOC105320617	2.89216	49.8557	-4.1075	2.56e-10	14.7076	54.4429	-1.8882	0.00059828	49.1188	5.8911	3.0597	2.72e-08	3.16294	15.2949	-2.2737	0.020003	2.89747	6.03366	-1.0582	0.99931	14.9359	6.50001	1.2003	0.1942
LOC105320636	47.801	109.533	-1.1963	4.55e-05	85.8921	119.612	-0.47776	0.7552	107.914	63.8349	0.75747	0.012568	52.2763	89.3221	-0.77286	0.0017298	47.8887	65.3797	-0.44916	0.99931	87.2256	70.4329	0.3085	0.11828
LOC105320652	23.8603	1.49194	3.9994	2.68e-05	3.95003	1.62922	1.2777	0.55369	1.46989	3.07744	-1.066	0.99802	26.0942	4.10777	2.6673	0.002068	23.9041	3.15191	2.923	0.0010738	4.01135	3.39553	0.24045	0.99735
LOC105320688	26.5115	29.8388	-0.17057	0.99434	56.7291	32.5843	0.79991	0.0041022	29.3978	27.0815	0.1184	0.99802	28.9936	58.9946	-1.0248	0.0023174	26.5601	27.7368	-0.062542	0.99931	57.6098	29.8806	0.94711	0.0025374
LOC105320692	0	1.86493	-0.95193	0.99434	8.23623	2.03652	2.0159	0.11976	1.83736	18.3767	-3.3222	0.0014412	1.05431	8.56514	-3.0222	0.069076	0	18.8214	-4.2845	0.0011469	8.3641	20.2761	-1.2775	0.42592
LOC105320711	32.5368	115.004	-1.8215	5.63e-10	58.5781	125.585	-1.1002	0.0041022	113.304	47.0409	1.2682	4.41e-06	35.5831	60.9173	-0.77566	0.01661	32.5965	48.1792	-0.56369	0.99931	59.4875	51.903	0.19677	0.47499
LOC105320715	9.88154	36.1795	-1.8724	0.0017157	8.40432	39.5085	-2.233	0.00084677	35.6448	8.79269	2.0193	0.00069345	10.8067	8.73993	0.30623	0.99671	9.89968	9.00546	0.13658	0.99931	8.53479	9.7015	-0.18485	0.99735
LOC105320740	33.0188	72.7321	-1.1393	0.0030356	37.4833	79.4243	-1.0833	0.040709	71.6571	45.0186	0.67059	0.13896	36.1102	38.9801	-0.11033	0.94048	33.0794	46.108	-0.47908	0.99931	38.0652	49.6717	-0.38395	0.99735
LOC105320756	54.1476	28.9685	0.90241	0.031651	6.38728	31.6339	-2.3082	0.0028173	28.5404	34.5553	-0.2759	0.99802	59.2172	6.64235	3.1563	5.74e-09	54.247	35.3915	0.61614	0.50971	6.48644	38.1269	-2.5553	0.00024381
LOC105320804	27.7969	32.201	-0.21219	0.99434	8.5724	35.1639	-2.0363	0.0049081	31.7251	9.75989	1.7007	0.0077216	30.3994	8.91473	1.7698	0.024763	27.8479	9.99607	1.4781	0.069059	8.70549	10.7687	-0.30684	0.99735
LOC105320820	23.1373	124.328	-2.4259	1.18e-15	25.9693	135.768	-2.3863	2.17e-13	122.491	20.8387	2.5553	6.14e-17	25.3035	27.0064	-0.093964	0.99671	23.1797	21.3429	0.1191	0.99931	26.3725	22.9926	0.19787	0.82563
LOC105320829	18.8794	48.861	-1.3719	0.0053102	18.2374	53.3568	-1.5488	0.0075855	48.1389	14.1562	1.7658	0.00024762	20.647	18.9657	0.12254	0.99671	18.914	14.4988	0.38352	0.99931	18.5205	15.6194	0.24578	0.88219
LOC105320845	46.6762	25.9846	0.84503	0.078475	63.4526	28.3755	1.161	4.77e-05	25.6006	45.0186	-0.81434	0.15346	51.0463	65.9865	-0.37036	0.25097	46.7619	46.108	0.020317	0.99931	64.4377	49.6717	0.37548	0.15461
LOC105320847	25.8688	28.0982	-0.11927	0.99434	61.1834	30.6836	0.99568	0.00038328	27.6829	28.4883	-0.041374	0.99802	28.2907	63.6267	-1.1693	0.00032361	25.9162	29.1777	-0.17101	0.99931	62.1333	31.4329	0.98309	0.0010524
LOC105320868	10.1226	26.9793	-1.4143	0.062963	1.1766	29.4616	-4.6461	5.56e-06	26.5805	4.04464	2.7163	0.00041254	11.0703	1.22359	3.1775	0.058768	10.1411	4.14251	1.2916	0.99931	1.19487	4.46269	-1.9011	0.77559
LOC105320873	10.6046	16.0384	-0.59684	0.90944	35.7183	17.5141	1.0282	0.010268	15.8013	18.2009	-0.20396	0.99802	11.5974	37.1447	-1.6794	0.0006562	10.624	18.6413	-0.81117	0.99931	36.2729	20.0821	0.85298	0.052292
LOC105320885	1.44608	54.8288	-5.2447	1.65e-12	6.63941	59.8737	-3.1728	1.14e-08	54.0184	6.24281	3.1132	3.08e-09	1.58147	6.90455	-2.1263	0.27558	1.44873	6.39388	-2.1419	0.90585	6.74249	6.88807	-0.030818	0.99735
LOC105320903	39.9279	98.841	-1.3077	2.75e-05	38.0716	107.936	-1.5034	5.51e-05	97.3802	35.6983	1.4478	2.08e-06	43.6661	39.5919	0.14131	0.99671	40.0011	36.5622	0.12969	0.99931	38.6626	39.3881	-0.026821	0.99255
LOC105320908	0	0	1.37	0.99434	13.8671	0	5.6744	0.00064914	0	6.50659	-4.7312	0.089011	0	14.4209	-4.3587	0.0014503	0	6.66404	-3.3715	0.37762	14.0824	7.17911	0.97202	0.34378
LOC105320915	62.0207	22.8764	1.4389	0.00013138	33.7013	24.9813	0.43196	0.22336	22.5383	42.2928	-0.90803	0.11239	67.8275	35.0471	0.95257	0.101	62.1345	43.3163	0.52049	0.6448	34.2245	46.6642	-0.44729	0.99735
LOC105320920	313.88	273.895	0.19659	0.21346	156.488	299.097	-0.93456	0.00012696	269.847	370.7	-0.45811	0.00069776	343.267	162.738	1.0768	2.1e-09	314.456	379.67	-0.27189	0.68287	158.918	409.015	-1.3639	9.11e-16
LOC105320960	158.828	441.241	-1.4741	1.66e-27	200.779	481.84	-1.2629	1.01e-14	434.72	186.405	1.2216	1.68e-21	173.698	208.797	-0.26552	0.023139	159.119	190.916	-0.26283	0.99931	203.896	205.672	-0.012509	0.42066
LOC105320964	34.3042	29.0928	0.23772	0.9635	67.3186	31.7697	1.0834	6.04e-05	28.6628	38.7758	-0.43597	0.79197	37.516	70.0069	-0.89999	0.0023257	34.3672	39.7141	-0.20862	0.99931	68.3637	42.7836	0.67617	0.01105
LOC105321000	491.265	1026.21	-1.0627	4e-37	444.84	1120.63	-1.3329	2.29e-38	1011.04	478.938	1.0779	9.13e-41	537.26	462.605	0.21584	0.99671	492.167	490.528	0.0048129	0.99931	451.747	528.441	-0.22623	0.99735
LOC105321013	42.338	119.48	-1.4967	8.84e-08	26.9779	130.473	-2.2739	5.35e-12	117.714	21.9817	2.4209	2.59e-15	46.3019	28.0552	0.7228	0.58916	42.4157	22.5137	0.9138	0.20432	27.3967	24.2538	0.17579	0.84194
LOC105321014	31.8941	82.554	-1.372	8.28e-05	40.2567	90.1499	-1.1631	0.012042	81.3339	36.05	1.1739	0.00057813	34.8802	41.8643	-0.26331	0.6821	31.9526	36.9224	-0.20856	0.99931	40.8817	39.7762	0.03955	0.91922
LOC105321018	62.6634	101.825	-0.70039	0.047647	41.8535	111.194	-1.4097	0.00015265	100.32	88.0148	0.18879	0.99802	68.5303	43.5249	0.6549	0.51651	62.7784	90.1447	-0.52197	0.68209	42.5033	97.112	-1.1921	0.0052584
LOC105321025	73.3484	249.527	-1.7664	1.66e-20	69.8399	272.486	-1.9641	1.18e-19	245.839	63.5711	1.9513	2.65e-24	80.2156	72.6288	0.14334	0.99671	73.483	65.1095	0.17454	0.99931	70.9241	70.1418	0.016001	0.80626
LOC105321033	10.7653	5.22179	1.0438	0.58151	30.3396	5.70225	2.4116	2.55e-05	5.14461	61.285	-3.5744	6.06e-12	11.7732	31.5512	-1.4222	0.0082309	10.785	62.7681	-2.541	5.82e-08	30.8106	67.6195	-1.134	0.050799
LOC105321046	12.2113	0	5.6179	0.0034502	0	0	NA	NA	0	0	-1.6916	0.99802	13.3546	0	4.7393	0.0062405	12.2337	0	3.9159	0.022025	0	0	NA	NA
LOC105321047	127.255	239.581	-0.91279	8.8e-07	108.92	261.625	-1.2642	3.83e-08	236.04	112.459	1.0696	1.75e-09	139.169	113.27	0.29708	0.99671	127.488	115.18	0.14648	0.99931	110.611	124.082	-0.1658	0.99735
LOC105321058	0	6.71373	-2.9255	0.19402	13.7831	7.33147	0.91072	0.24689	6.6145	1.75854	1.9113	0.48053	0	14.3335	-3.8905	0.0022546	0	1.80109	-1.0246	0.99931	13.9971	1.9403	2.8508	0.008401
LOC105321062	23.3783	16.287	0.52145	0.73022	31.5162	17.7856	0.82538	0.049066	16.0463	56.3611	-1.8125	2.28e-05	25.5671	32.7748	-0.3583	0.63503	23.4212	57.725	-1.3014	0.0095451	32.0055	62.1866	-0.95829	0.1942
LOC105321089	13.1754	331.584	-4.6535	2.37e-72	44.2067	362.093	-3.034	6.91e-49	326.683	22.7731	3.8425	1.66e-65	14.4089	45.9721	-1.6738	9.22e-05	13.1996	23.3242	-0.82133	0.99931	44.893	25.1269	0.83726	0.023959
LOC105321100	62.6634	311.94	-2.3156	6.45e-37	69.9239	340.642	-2.2844	2.7e-31	307.329	64.3625	2.2555	1.32e-36	68.5303	72.7162	-0.085535	0.8162	62.7784	65.92	-0.070447	0.99931	71.0095	71.015	-0.00011212	0.84027
LOC105321111	34.8666	103.441	-1.5689	2.87e-07	23.1119	112.959	-2.2891	1.57e-10	101.912	32.7967	1.6357	5.47e-08	38.131	24.0348	0.66584	0.76955	34.9306	33.5904	0.056442	0.99931	23.4707	36.1866	-0.6246	0.92442
LOC105321112	57.0398	136.637	-1.2603	8.76e-07	47.4003	149.209	-1.6544	4.54e-08	134.617	69.5502	0.95274	0.00013889	62.3802	49.2932	0.3397	0.99671	57.1445	71.2332	-0.31794	0.99931	48.1362	76.7389	-0.67283	0.56889
LOC105321120	52.4605	128.556	-1.2931	1.15e-06	51.7706	140.384	-1.4392	7.37e-06	126.655	43.26	1.5498	3.88e-09	57.3722	53.838	0.091727	0.99671	52.5568	44.3069	0.24635	0.99931	52.5743	47.7314	0.13942	0.65407
LOC105321136	4.98094	3.60552	0.46621	0.99434	19.5821	3.93727	2.3143	0.0017972	3.55223	4.66013	-0.39164	0.99802	5.44728	20.364	-1.9024	0.012924	4.99008	4.7729	0.064198	0.99931	19.8861	5.1418	1.9514	0.0092456
LOC105321138	15.5855	100.83	-2.6937	2.39e-14	86.1442	110.108	-0.35409	0.92729	99.34	21.7179	2.1935	1.67e-11	17.0447	89.5843	-2.3939	1.56e-13	15.6141	22.2435	-0.51053	0.99931	87.4816	23.9627	1.8682	8.95e-11
LOC105321154	373.812	402.824	-0.10784	0.99434	218.848	439.888	-1.0072	5.52e-08	396.87	298.6	0.41045	0.0050814	408.81	227.588	0.84501	1.3e-06	374.497	305.826	0.29225	0.059812	222.246	329.463	-0.56796	0.14092
LOC105321169	2.08878	8.70298	-2.0588	0.26521	1.34469	9.50376	-2.8212	0.11607	8.57436	23.3886	-1.4477	0.072198	2.28434	1.39839	0.70801	0.99671	2.09261	23.9545	-3.5169	0.00042695	1.36557	25.806	-4.2401	6.61e-05
LOC105321171	3.29385	1.86493	0.82066	0.99434	18.7416	2.03652	3.2021	0.00029899	1.83736	14.9476	-3.0242	0.0091834	3.60224	19.4901	-2.4358	0.0035461	3.29989	15.3093	-2.2139	0.12992	19.0326	16.4926	0.20666	0.90979
LOC105321183	62.4224	79.3215	-0.34565	0.7796	32.6928	86.62	-1.4057	0.0012808	78.1491	46.865	0.73772	0.063326	68.2668	33.9983	1.0057	0.068215	62.537	47.9991	0.3817	0.99931	33.2003	51.709	-0.63922	0.8055
LOC105321187	14.3001	23.0007	-0.68565	0.69435	68.6633	25.1171	1.4509	6.22e-07	22.6608	21.8059	0.055482	0.99802	15.639	71.4053	-2.1909	7.33e-10	14.3264	22.3336	-0.64054	0.99931	69.7292	24.0597	1.5351	6.76e-07
LOC105321189	96.4053	144.345	-0.58234	0.050492	20.6746	157.627	-2.9306	1.97e-20	142.212	137.166	0.052119	0.99802	105.431	21.5002	2.2939	9.24e-11	96.5822	140.485	-0.54059	0.23221	20.9956	151.343	-2.8497	2.31e-19
LOC105321193	290.341	465.734	-0.68176	1.46e-07	215.487	508.587	-1.2389	6.98e-15	458.851	286.114	0.68143	1.91e-08	317.524	224.092	0.50277	0.14044	290.873	293.038	-0.010695	0.99931	218.832	315.687	-0.52867	0.27448
LOC105321203	4.09723	101.576	-4.6318	3.82e-22	196.073	110.922	0.82184	5e-10	100.075	8.79269	3.5086	8.19e-19	4.48083	203.903	-5.508	6.21e-51	4.10474	9.00546	-1.1335	0.99931	199.117	9.7015	4.3593	8.8e-49
LOC105321257	85.4794	791.599	-3.2111	3.01e-134	45.2993	864.435	-4.2542	1.01e-160	779.899	222.631	1.8086	1.65e-69	93.4824	47.1082	0.98872	0.022861	85.6362	228.018	-1.4129	5.78e-13	46.0025	245.642	-2.4168	2.56e-25
LOC105321259	4.82026	7.83269	-0.70039	0.97405	24.5406	8.55338	1.5206	0.0067614	7.71692	7.29793	0.080537	0.99802	5.27156	25.5206	-2.2754	0.00084077	4.82911	7.47454	-0.63023	0.99931	24.9216	8.05225	1.6299	0.0080919
LOC105321263	28.7609	0	6.8538	8.49e-07	12.3543	0	5.5077	0.0015262	0	6.41866	-4.7115	0.093388	31.4537	12.8477	1.2917	0.14842	28.8137	6.57399	2.1319	0.0037006	12.5461	7.0821	0.825	0.50721
LOC105321266	15.4248	46.2501	-1.5842	0.0017227	20.0023	50.5057	-1.3363	0.037019	45.5666	14.9476	1.6081	0.0012197	16.869	20.801	-0.30228	0.8746	15.4532	15.3093	0.013494	0.99931	20.3128	16.4926	0.30057	0.79007
LOC105321267	24.8244	7.33537	1.7588	0.01301	19.8342	8.01031	1.3081	0.037774	7.22696	4.74805	0.60605	0.99802	27.1486	20.6262	0.39639	0.99671	24.8699	4.86295	2.3545	0.0046225	20.1421	5.23881	1.9429	0.0088508
LOC105321285	16.7906	46.0015	-1.454	0.0043581	20.5906	50.2341	-1.2867	0.049825	45.3216	14.2442	1.6698	0.00082413	18.3626	21.4128	-0.2217	0.94823	16.8214	14.5889	0.20543	0.99931	20.9102	15.7164	0.41194	0.65128
LOC105321300	83.8726	35.9309	1.223	6.82e-05	36.979	39.2369	-0.085506	0.80649	35.3998	52.7561	-0.5756	0.36341	91.7252	38.4557	1.2541	0.001469	84.0265	54.0328	0.63701	0.14577	37.5531	58.209	-0.63231	0.77211
LOC105321323	100.101	168.714	-0.75312	0.0016198	91.6071	184.237	-1.008	0.0013938	166.22	97.2472	0.77337	0.0005553	109.473	95.2653	0.20055	0.99889	100.285	99.6004	0.0098749	0.99931	93.0292	107.299	-0.20588	0.99735
LOC105321334	156.177	87.0298	0.8436	3.94e-05	201.704	95.0376	1.0857	3.44e-14	85.7436	172.776	-1.0108	8.73e-07	170.799	209.758	-0.29643	0.012873	156.463	176.957	-0.17758	0.99931	204.835	190.634	0.10365	0.10461
LOC105321344	42.4987	22.0061	0.94951	0.058271	48.3248	24.0309	1.0079	0.0020547	21.6809	41.5015	-0.93674	0.10189	46.4776	50.2546	-0.11272	0.87476	42.5767	42.5058	0.0024031	0.99931	49.075	45.7911	0.099923	0.75969
LOC105321376	16.5496	126.815	-2.9379	9.62e-20	68.2431	138.483	-1.021	0.0066858	124.941	8.96854	3.8002	7.12e-25	18.099	70.9683	-1.9713	9.69e-09	16.5799	9.18557	0.852	0.99931	69.3025	9.89553	2.8081	9.14e-13
LOC105321419	13.4967	55.6991	-2.045	8.3e-06	13.7831	60.824	-2.1417	2.78e-05	54.8759	13.277	2.0472	6.43e-06	14.7604	14.3335	0.04234	0.99671	13.5215	13.5983	-0.0081651	0.99931	13.9971	14.6493	-0.065705	0.99735
LOC105321421	13.1754	50.726	-1.9449	5.55e-05	17.9852	55.3933	-1.6229	0.0036759	49.9762	15.8268	1.6589	0.00039799	14.4089	18.7035	-0.37634	0.8314	13.1996	16.2098	-0.29638	0.99931	18.2645	17.4627	0.064762	0.99735
LOC105321439	14.7018	6.96239	1.0783	0.39978	23.9523	7.60301	1.6555	0.0045409	6.85949	12.6615	-0.88427	0.74217	16.0783	24.9088	-0.63154	0.41038	14.7288	12.9679	0.1837	0.99931	24.3242	13.9702	0.80004	0.19814
LOC105321453	22.4142	47.6178	-1.0871	0.039569	42.1056	51.9991	-0.30447	0.94074	46.914	14.0683	1.7376	0.0003878	24.5128	43.7871	-0.83697	0.044469	22.4554	14.4087	0.64012	0.99931	42.7593	15.5224	1.4619	0.00043599
LOC105321461	0	0	-0.63001	0.99434	12.4384	0	4.5175	0.0017902	0	0	-0.32906	0.99802	0	12.9351	-5.2019	0.0022677	0	0	-0.96943	0.99931	12.6315	0	4.2172	0.003311
LOC105321503	58.1645	110.404	-0.92458	0.0021839	49.3333	120.562	-1.2891	0.00041176	108.772	49.6787	1.1306	6.53e-05	63.6102	51.3034	0.3102	0.99671	58.2713	50.8809	0.19566	0.99931	50.0992	54.8135	-0.12974	0.99735
LOC105321533	179.957	352.968	-0.97189	5.27e-11	181.449	385.445	-1.087	1.93e-08	347.751	176.997	0.97433	6.66e-12	196.805	188.695	0.06071	0.93117	180.287	181.28	-0.0079262	0.99931	184.266	195.291	-0.083836	0.75871
LOC105321535	202.21	122.712	0.72058	3.62e-05	61.6877	134.003	-1.1192	0.0021161	120.898	132.594	-0.13322	0.99802	221.142	64.1511	1.7854	2.01e-15	202.581	135.802	0.57699	0.0036432	62.6454	146.299	-1.2236	0.00013714
LOC105321536	129.103	62.4128	1.0486	6.69e-06	52.1908	68.1555	-0.38503	0.91398	61.4904	108.238	-0.81577	0.003736	141.19	54.275	1.3793	2.41e-06	129.34	110.857	0.22246	0.99931	53.0011	119.425	-1.172	0.001669
LOC105321540	0	37.1742	-7.854	7.52e-08	116.988	40.5946	1.527	2.98e-12	36.6248	0	7.1173	3.01e-08	0	121.66	-9.4354	4.06e-22	0	0	-0.74704	0.99931	118.804	0	8.6731	2.98e-24
LOC105321541	11.0866	222.423	-4.3264	6.84e-47	14.0352	242.889	-4.1132	5.35e-44	219.136	14.5959	3.9082	1.81e-44	12.1246	14.5957	-0.26761	0.97998	11.107	14.9491	-0.42859	0.99931	14.2531	16.1045	-0.17619	0.99735
LOC105321549	25.7081	186.866	-2.8617	3.13e-28	76.9835	204.059	-1.4064	5.4e-08	184.104	21.63	3.0894	6.47e-31	28.115	80.0578	-1.5097	3.38e-07	25.7553	22.1534	0.21734	0.99931	78.1787	23.8657	1.7118	9.48e-09
LOC105321564	0	12.1842	-4.6069	0.0061656	14.5395	13.3053	0.12798	0.75824	12.0041	0	4.508	0.0070483	0	15.1201	-4.9184	0.00075536	0	0	NA	NA	14.7652	0	4.6648	0.0008266
LOC105321589	120.587	55.2018	1.1273	3.9e-06	75.5548	60.281	0.32582	0.068257	54.3859	106.743	-0.97284	0.00046978	131.877	78.572	0.74711	0.074445	120.808	109.326	0.14408	0.99931	76.7278	117.776	-0.61823	0.48945
LOC105321606	20.5665	3.10821	2.7261	0.0017552	1.1766	3.3942	-1.5284	0.74422	3.06227	2.11025	0.53719	0.99802	22.492	1.22359	4.2002	0.0001915	20.6042	2.16131	3.253	0.001634	1.19487	2.32836	-0.96246	0.99735
LOC105321636	141.314	314.924	-1.1561	2.93e-13	97.7422	343.9	-1.8149	1.32e-21	310.269	167.589	0.8886	4.08e-09	154.545	101.645	0.60448	0.2114	141.573	171.644	-0.27787	0.99931	99.2596	184.911	-0.89755	0.005994
LOC105321641	182.367	436.89	-1.2604	3.49e-21	196.073	477.089	-1.2829	4.43e-15	430.433	191.329	1.1697	7.33e-20	199.441	203.903	-0.03192	0.54009	182.701	195.959	-0.10106	0.99931	199.117	211.105	-0.084344	0.72979
LOC105321642	16.3889	1.11896	3.8725	0.0010792	0	1.22191	-1.5399	0.86131	1.10242	0	0.4783	0.99802	17.9233	0	5.3581	0.00057346	16.419	0	4.3404	0.0021776	0	0	-1.0328	0.99735
LOC105321656	3.77587	51.3476	-3.7654	4.91e-10	4.03407	56.0722	-3.797	1.17e-09	50.5887	8.00135	2.6605	2e-07	4.12939	4.19517	-0.022799	0.99671	3.7828	8.19497	-1.1153	0.99931	4.0967	8.82837	-1.1077	0.89689
LOC105321667	1.2854	178.038	-7.1138	5.1e-39	461.565	194.42	1.2474	4.95e-38	175.407	286.73	-0.70899	3.02e-06	1.40575	479.997	-8.4155	5.79e-100	1.28776	293.668	-7.8332	1.42e-60	468.731	316.366	0.56717	7.64e-14
LOC105321678	142.68	320.27	-1.1665	1.1e-13	148.084	349.738	-1.2399	2.48e-10	315.536	113.777	1.4716	7.32e-21	156.038	153.998	0.018992	0.85387	142.942	116.531	0.29472	0.74084	150.383	125.537	0.26052	0.031934
LOC105321680	660.376	1174.16	-0.83027	3.3e-27	581.579	1282.19	-1.1406	6.74e-31	1156.8	690.138	0.74519	1.08e-24	722.204	604.803	0.25594	0.99671	661.588	706.839	-0.095448	0.99931	590.608	761.471	-0.36659	0.75518
LOC105321682	67.4034	124.577	-0.88615	0.0016106	60.5951	136.039	-1.1668	0.0009451	122.736	68.4071	0.84334	0.0018032	73.714	63.0149	0.22625	0.99671	67.5271	70.0625	-0.053177	0.99999	61.5358	75.4777	-0.29462	0.99735
LOC105321691	14.1394	142.978	-3.338	4.37e-25	0	156.133	-9.8594	2.38e-24	140.864	80.3652	0.80966	0.0010973	15.4633	0	6.467	0.0017363	14.1654	82.3099	-2.5387	1.59e-10	0	88.6717	-9.0209	2.36e-15
LOC105321702	152.561	60.2992	1.3392	7.72e-10	291.966	65.8475	2.1486	7.95e-44	59.408	384.944	-2.6959	1.14e-57	166.845	303.625	-0.86378	4.09e-13	152.841	394.259	-1.3671	1.66e-21	296.499	424.732	-0.51853	0.17516
LOC105321749	84.0333	15.541	2.4349	9.69e-12	22.1874	16.971	0.38667	0.41896	15.3114	62.2522	-2.0235	8.6e-07	91.9009	23.0734	1.9938	1.09e-07	84.1875	63.7587	0.40098	0.77341	22.5318	68.6866	-1.6081	0.00089179
LOC105321753	477.046	41.1527	3.5351	7.54e-94	66.5622	44.9392	0.56673	0.01385	40.5445	54.3388	-0.42248	0.6509	521.709	69.2203	2.914	1.71e-72	477.921	55.6538	3.1022	9.02e-84	67.5955	59.9553	0.17304	0.46046
LOC105321754	57.7628	189.228	-1.7119	6.91e-15	90.5985	206.639	-1.1896	1.05e-05	186.431	87.3114	1.0944	8.02e-08	63.1709	94.2165	-0.57672	0.012971	57.8688	89.4243	-0.62788	0.34478	92.005	96.3359	-0.06636	0.91764
LOC105321760	44.7481	24.99	0.84048	0.091762	65.7218	27.2894	1.268	9.78e-06	24.6207	52.3165	-1.0874	0.015851	48.9377	68.3463	-0.48192	0.10958	44.8302	53.5825	-0.25729	0.99931	66.7421	57.7239	0.20943	0.39095
LOC105321774	66.6803	106.549	-0.67619	0.051666	53.0312	116.353	-1.1336	0.004235	104.975	67.4399	0.63837	0.055844	72.9233	55.149	0.40305	0.99452	66.8027	69.0719	-0.048193	0.99931	53.8545	74.4105	-0.46644	0.98538
LOC105321775	37.3571	75.8403	-1.0216	0.0075221	23.1119	82.8185	-1.8413	1.47e-05	74.7194	45.1944	0.72534	0.081273	40.8546	24.0348	0.76537	0.58016	37.4256	46.2881	-0.30662	0.99931	23.4707	49.8657	-1.0872	0.16296
LOC105321776	43.4627	102.571	-1.2388	4.93e-05	41.9375	112.009	-1.4173	0.00012775	101.055	39.2154	1.3656	4.32e-06	47.5319	43.6123	0.12416	0.99671	43.5425	40.1644	0.11651	0.99931	42.5886	43.2687	-0.022856	0.97915
LOC105321778	40.9723	15.1681	1.4336	0.0037081	16.3884	16.5637	-0.015348	0.84191	14.9439	34.6432	-1.213	0.045993	44.8083	17.0429	1.3946	0.027853	41.0474	35.4815	0.21022	0.99931	16.6428	38.2239	-1.1996	0.18176
LOC105321807	14.8625	21.6331	-0.54157	0.88145	41.0971	23.6236	0.79881	0.02117	21.3134	14.9476	0.51185	0.94567	16.254	42.7383	-1.3947	0.0013203	14.8898	15.3093	-0.040087	0.99931	41.7351	16.4926	1.3394	0.0012271
LOC105321832	9.39952	38.0445	-2.017	0.00052108	57.7377	41.545	0.47484	0.050622	37.4822	12.3977	1.5961	0.0049882	10.2795	60.0433	-2.5462	1.12e-09	9.41676	12.6977	-0.43126	0.99931	58.634	13.6791	2.0998	3.3e-08
LOC105321852	165.335	166.227	-0.0077618	0.99434	75.7229	181.522	-1.2613	1.01e-05	163.77	198.803	-0.27966	0.34277	180.815	78.7468	1.1992	3.25e-06	165.638	203.614	-0.2978	0.99931	76.8985	219.351	-1.5122	2.3e-10
LOC105321872	0	0	2.955	0.94137	0	0	-0.69194	0.93309	0	16.1785	-7.0453	0.00076396	1.05431	0	3.5925	0.94878	0	16.5701	-4.1007	0.0037757	0	17.8508	-7.7084	0.0011589
LOC105321886	145.733	473.069	-1.6987	1.28e-36	126.317	516.597	-2.032	2.14e-39	466.078	139.012	1.7454	1.62e-39	159.377	131.361	0.2789	0.99671	146	142.376	0.036259	0.99931	128.278	153.381	-0.25784	0.99735
LOC105321887	14.7821	68.0076	-2.2018	1.05e-07	6.63941	74.2651	-3.4836	9.57e-12	67.0025	11.6064	2.5293	3.08e-09	16.1661	6.90455	1.2274	0.52487	14.8093	11.8872	0.31709	0.99931	6.74249	12.806	-0.92547	0.9091
LOC105321899	153.525	331.335	-1.1098	5.23e-13	97.8262	361.822	-1.887	2.51e-24	326.438	177.261	0.88094	1.93e-09	167.899	101.733	0.72281	0.041732	153.807	181.55	-0.23925	0.99931	99.345	195.582	-0.97726	0.00094854
LOC105321902	2.24946	38.7904	-4.1081	4.38e-08	3.78194	42.3596	-3.4855	7.63e-07	38.2171	3.16537	3.5938	1.98e-07	2.46006	3.93297	-0.67692	0.99671	2.25358	3.24197	-0.52465	0.99931	3.84066	3.49254	0.13708	0.99735
LOC105321917	14.9428	60.6722	-2.0216	3.37e-06	17.3969	66.2548	-1.9292	7.09e-05	59.7755	11.3426	2.3978	8.73e-08	16.3418	18.0917	-0.14675	0.99671	14.9702	11.617	0.36585	0.99931	17.667	12.5149	0.49741	0.63218
LOC105321927	6.98938	12.6815	-0.85949	0.76577	12.1863	13.8483	-0.18446	0.9186	12.4941	49.2391	-1.9786	2.82e-05	7.64377	12.6729	-0.72939	0.66508	7.00221	50.4306	-2.8484	3.14e-07	12.3754	54.3284	-2.1342	9.82e-05
LOC105321928	33.9829	14.1734	1.2616	0.026449	24.7927	15.4775	0.67974	0.16145	13.964	42.4687	-1.6047	0.0015722	37.1645	25.7828	0.52752	0.95694	34.0452	43.4964	-0.35344	0.99931	25.1776	46.8582	-0.89616	0.41443
LOC105321961	3.93655	30.3361	-2.946	6.12e-05	29.3311	33.1274	-0.17559	0.89893	29.8878	15.2993	0.96609	0.2349	4.30511	30.5024	-2.8248	1.72e-05	3.94377	15.6695	-1.9903	0.1918	29.7864	16.8806	0.81929	0.11336
LOC105321986	31.5727	78.6998	-1.3177	0.00024695	31.2641	85.9411	-1.4588	0.00076528	77.5367	35.2587	1.1369	0.0012857	34.5287	32.5126	0.086801	0.99671	31.6307	36.1119	-0.19115	0.99931	31.7494	38.903	-0.29315	0.99735
LOC105321987	58.7269	17.406	1.7544	1.19e-05	35.6343	19.0075	0.9067	0.020676	17.1487	33.2364	-0.95466	0.16881	64.2252	37.0573	0.79338	0.29428	58.8347	34.0407	0.78941	0.15088	36.1875	36.6717	-0.019174	0.99347
LOC105321997	126.371	195.444	-0.62909	0.0061036	72.1931	213.427	-1.5638	2.91e-10	192.556	142.969	0.42957	0.08918	138.203	75.076	0.88036	0.012072	126.603	146.429	-0.20989	0.99931	73.3139	157.746	-1.1054	0.00052633
LOC105322015	329.545	156.902	1.0706	4.18e-15	393.994	171.339	1.2013	4.62e-31	154.583	318.559	-1.0432	5.68e-13	360.399	409.728	-0.18507	0.0041239	330.15	326.268	0.017065	0.99931	400.111	351.485	0.18694	0.00040855
LOC105322032	1176.39	1219.29	-0.051678	0.99434	881.781	1331.48	-0.59453	9.42e-05	1201.27	1862.12	-0.63239	1.27e-32	1286.53	916.994	0.4885	8.79e-05	1178.54	1907.18	-0.69443	1.76e-31	895.47	2054.58	-1.1981	5.89e-61
LOC105322046	4.41858	8.45433	-0.93611	0.85088	29.247	9.23222	1.6635	0.0012008	8.32937	5.62732	0.56576	0.99802	4.83227	30.415	-2.654	3.47e-05	4.42668	5.7635	-0.38072	0.99931	29.7011	6.20896	2.2581	0.00014909
LOC105322060	17.5136	37.2985	-1.0906	0.089776	76.3952	40.7304	0.90738	0.00013758	36.7472	24.004	0.61436	0.56336	19.1533	79.446	-2.0524	3.3e-10	17.5458	24.5849	-0.48665	0.99931	77.5813	26.4851	1.5505	9.47e-08
LOC105322064	70.6972	16.66	2.0853	2.55e-08	30.0034	18.1929	0.72175	0.088948	16.4138	43.26	-1.3981	0.0053195	77.3163	31.2016	1.3092	0.0027563	70.8269	44.3069	0.67677	0.18422	30.4692	47.7314	-0.64759	0.81617
LOC105322065	6.18601	13.1788	-1.0911	0.55544	31.096	14.3914	1.1115	0.012939	12.984	20.8387	-0.68253	0.71221	6.76517	32.3378	-2.257	0.00010483	6.19736	21.3429	-1.784	0.11383	31.5787	22.9926	0.45779	0.38983
LOC105322066	1.04439	23.0007	-4.4609	3.92e-05	103.037	25.1171	2.0364	1.04e-14	22.6608	56.2732	-1.3122	0.0017654	1.14217	107.152	-6.5517	5.45e-26	1.04631	57.635	-5.7836	8.55e-13	104.637	62.0896	0.75296	0.00020107
LOC105322068	20.0844	19.7682	0.022896	0.99434	27.9864	21.5871	0.37455	0.34295	19.476	6.68244	1.5433	0.10877	21.9648	29.104	-0.40602	0.6213	20.1213	6.84415	1.5558	0.17531	28.4209	7.37314	1.9466	0.00085803
LOC105322070	20.4058	47.4934	-1.2187	0.017579	55.2164	51.8634	0.09038	0.45044	46.7915	18.025	1.3762	0.0050329	22.3163	57.4214	-1.3635	0.00012908	20.4432	18.4612	0.14713	0.99931	56.0736	19.8881	1.4954	2.05e-05
LOC105322079	3036.85	1708.89	0.82951	2.12e-93	1750.28	1866.13	-0.092462	7.93e-05	1683.64	4076.03	-1.2756	1.27e-227	3321.17	1820.18	0.86761	6.41e-57	3042.42	4174.66	-0.45644	1.21e-29	1777.46	4497.32	-1.3393	2.24e-169
LOC105322104	19.1204	10.5679	0.85542	0.44949	38.0716	11.5403	1.722	8.86e-05	10.4117	16.1785	-0.63587	0.87146	20.9105	39.5919	-0.92098	0.040192	19.1555	16.5701	0.20918	0.99931	38.6626	17.8508	1.115	0.0088209
LOC105322133	20.1648	25.6116	-0.34496	0.99434	0	27.9682	-6.7935	4.98e-06	25.2331	4.83598	2.3834	0.0019851	22.0527	0	6.3942	7.3e-05	20.2018	4.95301	2.0281	0.04329	0	5.33583	-4.3812	0.22591
LOC105322139	8.83715	8.33	0.085265	0.99434	7.64793	9.09645	-0.25024	0.93309	8.20688	97.5109	-3.5707	6.53e-19	9.66453	7.95334	0.28114	0.99671	8.85337	99.8706	-3.4958	8.31e-18	7.76666	107.59	-3.7921	1.71e-18
LOC105322152	77.3653	151.556	-0.9701	6.98e-05	69.5877	165.501	-1.2499	3.74e-05	149.316	83.5306	0.838	0.00041669	84.6086	72.3667	0.22548	0.99671	77.5072	85.5519	-0.14247	0.99931	70.6681	92.1643	-0.38315	0.99735
LOC105322154	6.18601	124.577	-4.3319	2.74e-26	11.3458	136.039	-3.5838	6.02e-22	122.736	9.75989	3.6525	9.51e-24	6.76517	11.7989	-0.80245	0.63664	6.19736	9.99607	-0.68971	0.99931	11.522	10.7687	0.097548	0.99735
LOC105322156	25.1457	60.5479	-1.2678	0.0031027	26.3055	66.119	-1.3297	0.012616	59.653	28.0487	1.0887	0.010714	27.5	27.356	0.0075742	0.99671	25.1919	28.7274	-0.18947	0.99931	26.7139	30.9478	-0.21225	0.99735
LOC105322167	280.138	501.665	-0.84059	5.58e-12	138.251	547.824	-1.9864	3.23e-40	494.25	113.689	2.1201	1.88e-54	306.366	143.772	1.0915	1.22e-08	280.652	116.441	1.2692	6.04e-16	140.397	125.44	0.16251	0.13682
LOC105322175	38.8031	67.8833	-0.80688	0.075922	140.94	74.1293	0.92697	2.33e-08	66.88	55.1302	0.27873	0.9572	42.4361	146.569	-1.7882	4.74e-16	38.8743	56.4643	-0.53852	0.99931	143.128	60.8284	1.2345	7.32e-11
LOC105322187	24.021	31.5794	-0.39469	0.94385	55.9728	34.4851	0.69875	0.010288	31.1127	27.697	0.16777	0.99802	26.27	58.208	-1.1478	0.00084554	24.0651	28.3672	-0.23728	0.99931	56.8417	30.5597	0.89532	0.0043953
LOC105322210	318.378	415.878	-0.38542	0.024739	113.963	454.144	-1.9946	1.44e-33	409.732	239.337	0.77564	1.76e-09	348.187	118.514	1.5548	3.24e-19	318.963	245.129	0.37985	0.016363	115.732	264.075	-1.1902	1.1e-07
LOC105322211	112.634	84.9163	0.40752	0.17027	11.3458	92.7295	-3.0309	1.39e-12	83.6612	6.50659	3.6846	2.49e-16	123.179	11.7989	3.384	6.58e-20	112.84	6.66404	4.0817	7.71e-24	11.522	7.17911	0.68251	0.6595
LOC105322213	432.378	213.596	1.0174	2.65e-18	183.55	233.249	-0.3457	0.91569	210.439	467.947	-1.1529	3.04e-22	472.859	190.88	1.3087	4.79e-19	433.171	479.271	-0.1459	0.99931	186.4	516.314	-1.4698	4.02e-23
LOC105322215	63.6275	132.783	-1.0613	5.28e-05	95.8933	145	-0.59655	0.4179	130.82	60.7575	1.1065	1.19e-05	69.5846	99.7226	-0.51915	0.019033	63.7442	62.2278	0.034737	0.99931	97.382	67.0374	0.53869	0.0068173
LOC105322218	28.6002	144.843	-2.3404	1.96e-17	53.7036	158.17	-1.5584	1.23e-07	142.702	47.3047	1.5929	1.11e-10	31.2779	55.8482	-0.83636	0.015562	28.6527	48.4494	-0.75781	0.56382	54.5373	52.1941	0.063358	0.79368
LOC105322228	123.559	55.8234	1.1463	1.98e-06	69.6718	60.9598	0.19272	0.21166	54.9984	96.9834	-0.81835	0.0070421	135.128	72.4541	0.89919	0.01055	123.786	99.3303	0.31754	0.76657	70.7534	107.008	-0.59684	0.59678
LOC105322229	4.17756	14.9194	-1.8365	0.11473	4.2862	16.2922	-1.9264	0.12566	14.6989	30.3348	-1.0453	0.14777	4.56869	4.45737	0.035589	0.99671	4.18523	31.0689	-2.8921	0.00019405	4.35274	33.4702	-2.9429	0.00015394
LOC105322237	8.19445	22.1304	-1.4333	0.10874	3.86599	24.1667	-2.6441	0.0044153	21.8034	12.4856	0.80428	0.58385	8.96166	4.02037	1.1564	0.82939	8.20949	12.7878	-0.6394	0.99931	3.926	13.7761	-1.811	0.28365
LOC105322262	374.856	1209.34	-1.6898	5.52e-93	249.272	1320.61	-2.4054	2.22e-131	1191.47	277.761	2.1008	6.92e-130	409.952	259.226	0.66124	0.0010041	375.544	284.483	0.40064	0.003062	253.142	306.47	-0.2758	0.99735
LOC105322265	257.161	127.81	1.0087	8.16e-11	103.961	139.569	-0.42494	0.83769	125.921	229.489	-0.86591	5.56e-07	281.238	108.113	1.3793	1.64e-12	257.633	235.043	0.1324	0.99931	105.575	253.209	-1.2621	2.39e-08
LOC105322270	91.1833	121.717	-0.41669	0.38235	35.4662	132.917	-1.906	3.05e-09	119.918	42.117	1.5096	2.42e-08	99.7204	36.8825	1.435	7.08e-05	91.3507	43.1362	1.0825	0.0006624	36.0168	46.4702	-0.36763	0.99735
LOC105322278	173.289	299.01	-0.78702	1.93e-06	477.113	326.522	0.54715	2.79e-15	294.59	188.867	0.64134	5.85e-05	189.513	496.166	-1.3885	5.91e-40	173.606	193.437	-0.15605	0.99931	484.52	208.388	1.2173	2.78e-36
LOC105322289	5.70398	6.34075	-0.15268	0.99434	0	6.92417	-3.1944	0.16646	6.24703	17.2337	-1.464	0.16421	6.23802	0	2.9874	0.29383	5.71445	17.6507	-1.627	0.30792	0	19.0149	-4.6296	0.00071327
LOC105322295	0	13.8004	-5.4244	0.0020547	44.3748	15.0702	1.558	5.8e-05	13.5965	1.05512	3.6878	0.0068184	0	46.1469	-7.0368	7.24e-11	0	1.08066	-1.747	0.99931	45.0637	1.16418	5.2746	1.83e-11
LOC105322306	16.7906	31.7037	-0.917	0.26664	25.5491	34.6208	-0.43837	0.9035	31.2352	8.1772	1.9335	0.0028392	18.3626	26.5694	-0.53299	0.49333	16.8214	8.37508	1.0061	0.90388	25.9458	9.0224	1.5239	0.0099895
LOC105322314	3.93655	36.1795	-3.2002	2.74e-06	3.36173	39.5085	-3.5549	1.6e-06	35.6448	15.0355	1.2453	0.042626	4.30511	3.49597	0.30036	0.99671	3.94377	15.3993	-1.9652	0.21341	3.41392	16.5896	-2.2808	0.075792
LOC105322316	1.44608	38.6661	-4.7409	1.23e-08	1.34469	42.2238	-4.9727	1.08e-08	38.0946	1.05512	5.1741	7.33e-09	1.58147	1.39839	0.1775	0.99839	1.44873	1.08066	0.42288	0.99931	1.36557	1.16418	0.23019	0.99735
LOC105322317	0	5.96776	-3.045	0.22721	13.8671	6.51686	1.0894	0.17213	5.87956	1.75854	1.7413	0.61818	0	14.4209	-4.1888	0.0016505	0	1.80109	-1.3141	0.99931	14.0824	1.9403	2.8595	0.0080109
LOC105322320	37.1964	42.2716	-0.18453	0.99434	73.2856	46.1611	0.66685	0.0030912	41.6469	33.676	0.30649	0.99802	40.6789	76.2122	-0.90574	0.0011768	37.2646	34.4909	0.11159	0.99931	74.4234	37.1567	1.0021	0.00018267
LOC105322360	88.3715	40.6554	1.1201	0.00015071	67.6548	44.3961	0.60776	0.0087311	40.0545	73.419	-0.87419	0.017189	96.6453	70.3565	0.45802	0.82939	88.5337	75.1956	0.23558	0.99931	68.7051	81.0075	-0.23764	0.99735
LOC105322361	15.9069	50.726	-1.6731	0.00043938	13.7831	55.3933	-2.0068	0.00021125	49.9762	15.2993	1.7078	0.00027231	17.3962	14.3335	0.27938	0.99671	15.9361	15.6695	0.024335	0.99931	13.9971	16.8806	-0.27024	0.99932
LOC105322364	17.7546	61.0452	-1.7817	2.85e-05	14.4554	66.6621	-2.2053	5.18e-06	60.143	14.0683	2.0959	1.16e-06	19.4169	15.0327	0.36921	0.99671	17.7872	14.4087	0.3039	0.99931	14.6798	15.5224	-0.080515	0.99735
LOC105322365	58.4055	168.216	-1.5261	3.61e-11	134.721	183.694	-0.44733	0.74758	165.73	55.9215	1.5674	4.24e-12	63.8738	140.101	-1.1332	1.07e-08	58.5127	57.2748	0.030851	0.99931	136.813	61.7015	1.1488	1.62e-09
LOC105322366	2.49047	18.1519	-2.8656	0.0049663	20.4225	19.8221	0.043047	0.76884	17.8837	5.36354	1.7374	0.083295	2.72364	21.238	-2.963	0.00048151	2.49504	5.49333	-1.1386	0.99931	20.7395	5.91792	1.8092	0.011514
LOC105322394	12.9344	34.3146	-1.4076	0.026241	4.03407	37.472	-3.2155	1.26e-05	33.8075	15.2114	1.1522	0.081078	14.1454	4.19517	1.7535	0.25799	12.9581	15.5795	-0.26579	0.99931	4.0967	16.7836	-2.0345	0.12059
LOC105322438	34.1435	159.513	-2.224	5.33e-18	27.3981	174.19	-2.6685	4.99e-20	157.156	26.6419	2.5604	9.4e-22	37.3402	28.4922	0.39017	0.99671	34.2062	27.2866	0.32607	0.99931	27.8234	29.3955	-0.079298	0.99735
LOC105322493	63.5472	27.3522	1.2162	0.00090159	79.9251	29.8689	1.42	7.97e-08	26.948	46.6013	-0.79019	0.15896	69.4968	83.1168	-0.25819	0.33195	63.6638	47.729	0.41561	0.99887	81.1659	51.418	0.6586	0.0048762
LOC105322501	94.3165	64.0291	0.55878	0.068725	113.122	69.9205	0.69409	6.04e-05	63.0828	216.74	-1.7806	1.32e-19	103.147	117.64	-0.18967	0.30851	94.4896	221.985	-1.2322	5.01e-10	114.878	239.142	-1.0578	2.17e-05
LOC105322510	12.613	17.9033	-0.50531	0.94985	53.0312	19.5506	1.4396	2.2e-05	17.6387	16.4423	0.10133	0.99802	13.7939	55.149	-1.9993	6.3e-07	12.6362	16.8402	-0.41435	0.99931	53.8545	18.1418	1.5697	1.68e-05
LOC105322530	19.9238	71.4888	-1.8432	2.06e-06	27.1459	78.0666	-1.524	0.00081304	70.4322	20.487	1.7815	2.78e-06	21.7891	28.23	-0.37362	0.68393	19.9603	20.9827	-0.072068	0.99931	27.5674	22.6045	0.28635	0.68792
LOC105322542	1.60675	23.2494	-3.855	8.71e-05	32.6928	25.3886	0.36479	0.29461	22.9058	2.11025	3.4402	0.00020605	1.75719	33.9983	-4.2741	5.15e-08	1.6097	2.16131	-0.42511	0.99931	33.2003	2.32836	3.8338	1.19e-07
LOC105322547	29.8053	68.7536	-1.2059	0.0023155	23.364	75.0797	-1.6841	0.00022473	67.7374	27.0815	1.3226	0.00054568	32.5958	24.297	0.42391	0.99671	29.86	27.7368	0.10641	0.99931	23.7267	29.8806	-0.3327	0.99735
LOC105322554	88.9339	52.8395	0.75112	0.012483	40.2567	57.7014	-0.51938	0.79807	52.0586	66.209	-0.34689	0.73229	97.2604	41.8643	1.2161	0.0014864	89.0971	67.8111	0.39386	0.74763	40.8817	73.0523	-0.83748	0.27774
LOC105322572	274.353	100.582	1.4477	1.34e-19	88.5815	109.836	-0.31028	0.94206	99.0951	59.3507	0.73955	0.023573	300.04	92.1189	1.7036	2.29e-19	274.857	60.7869	2.1768	8.14e-33	89.9567	65.4851	0.45806	0.025476
LOC105322599	13.2557	148.821	-3.4889	4.23e-27	13.4469	162.514	-3.5952	2.86e-26	146.621	16.1785	3.1799	2.7e-25	14.4968	13.9839	0.051968	0.99671	13.2801	16.5701	-0.31932	0.99931	13.6557	17.8508	-0.38649	0.99735
LOC105322631	18.6384	79.4458	-2.0917	2.18e-08	101.692	86.7557	0.22918	0.067786	78.2716	23.3886	1.7427	9.42e-07	20.3834	105.753	-2.3752	7.5e-16	18.6726	23.9545	-0.35938	0.99931	103.271	25.806	2.0007	1.1e-13
LOC105322640	16.3086	7.4597	1.1284	0.30987	2.01704	8.14608	-2.0139	0.33931	7.34945	20.0473	-1.4477	0.11675	17.8355	2.09758	3.0879	0.0079428	16.3385	20.5325	-0.32963	0.99931	2.04835	22.1194	-3.4328	0.0012755
LOC105322650	1326.78	2740.82	-1.0467	9.69e-97	564.602	2993	-2.4063	3.37e-298	2700.31	777.801	1.7957	5.18e-239	1451	587.149	1.3052	1.94e-58	1329.21	796.623	0.7386	5.74e-33	573.367	858.195	-0.58185	0.0010637
LOC105322651	54.71	95.1112	-0.79781	0.023317	52.4429	103.862	-0.98585	0.036417	93.7055	43.7876	1.0976	0.00044354	59.8322	54.5372	0.13368	0.99671	54.8104	44.8472	0.28943	0.99931	53.2571	48.3135	0.14055	0.64559
LOC105322655	76.9636	19.3952	1.9885	1.56e-08	69.0835	21.1798	1.7057	2.71e-08	19.1086	35.1708	-0.88016	0.20115	84.1693	71.8423	0.22846	0.99671	77.1048	36.0219	1.0979	0.0023188	70.156	38.806	0.85429	0.0015382
LOC105322667	71.1792	32.6984	1.1222	0.00095289	37.9875	35.707	0.089319	0.57838	32.2151	49.5908	-0.62234	0.32386	77.8434	39.5045	0.97856	0.052488	71.3099	50.7908	0.48953	0.60808	38.5773	54.7165	-0.50422	0.98023
LOC105322703	0	46.8718	-7.1884	2.43e-10	0	51.1845	-9.2504	8.43e-09	46.179	0	6.7148	1.43e-10	0	0	2.0076	0.99671	0	0	-0.48401	0.99931	0	0	-2.5068	0.99735
LOC105322704	124.041	949.496	-2.9363	1.27e-147	573.763	1036.86	-0.85369	6.99e-12	935.462	164.599	2.5067	2.06e-126	135.655	596.675	-2.137	1.85e-80	124.269	168.582	-0.43999	0.42313	582.67	181.612	1.6818	3.5e-64
LOC105322720	127.094	146.583	-0.20582	0.95002	82.1942	160.07	-0.9616	0.0070336	144.417	180.778	-0.32398	0.25316	138.994	85.4766	0.70142	0.10308	127.328	185.152	-0.54017	0.093179	83.4703	199.463	-1.2568	1.54e-06
LOC105322747	138.342	243.684	-0.81677	1.14e-05	62.1919	266.105	-2.0972	2.16e-21	240.082	168.644	0.50955	0.0085341	151.294	64.6755	1.2261	1.83e-05	138.595	172.725	-0.3176	0.99931	63.1575	186.075	-1.5589	2.56e-09
LOC105322753	16.5496	5.84343	1.5019	0.12832	66.142	6.38109	3.3737	1.25e-14	5.75707	2.54988	1.1749	0.89519	18.099	68.7833	-1.9261	2.96e-08	16.5799	2.61158	2.6664	0.024216	67.1688	2.81344	4.5774	1.26e-16
LOC105322757	94.4772	149.567	-0.66275	0.014849	42.1897	163.329	-1.9528	9.52e-12	147.356	49.5028	1.5737	7.77e-11	103.323	43.8745	1.2357	0.00073492	94.6506	50.7008	0.9006	0.0050016	42.8447	54.6194	-0.3503	0.99735
LOC105322758	25.1457	22.2548	0.1762	0.99434	49.5855	24.3025	1.0288	0.0014536	21.9259	60.8454	-1.4725	0.00022185	27.5	51.5656	-0.90698	0.013514	25.1919	62.3178	-1.3067	0.0054481	50.3553	67.1344	-0.41491	0.99735
LOC105322771	248.967	38.1688	2.7055	1.35e-38	58.1579	41.6808	0.48059	0.047396	37.6047	212.607	-2.4992	2.44e-29	272.276	60.4803	2.1705	1.07e-25	249.424	217.752	0.19591	0.82681	59.0608	234.582	-1.9898	5.6e-18
LOC105322799	21.7715	64.2778	-1.5619	0.00013049	18.1533	70.192	-1.9511	3.14e-05	63.3277	35.9621	0.81636	0.070374	23.8099	18.8783	0.33484	0.99671	21.8115	36.8323	-0.75589	0.85976	18.4351	39.6791	-1.1059	0.24548
LOC105322800	73.6697	485.875	-2.7214	1.43e-69	59.2504	530.581	-3.1627	3.7e-75	478.694	45.0186	3.4105	8.92e-88	80.5671	61.6165	0.38687	0.99671	73.8049	46.108	0.6787	0.1594	60.1703	49.6717	0.27663	0.32054
LOC105322807	2.08878	30.5848	-3.8721	3.29e-06	6.72345	33.3989	-2.3125	0.0019345	30.1327	2.11025	3.8358	3.55e-06	2.28434	6.99195	-1.6139	0.43851	2.09261	2.16131	-0.046601	0.99983	6.82783	2.32836	1.5521	0.4281
LOC105322815	14.0591	48.1151	-1.775	0.00032468	17.565	52.5422	-1.5808	0.006631	47.4039	24.3558	0.96074	0.072052	15.3754	18.2665	-0.24857	0.95625	14.0849	24.9451	-0.82461	0.99931	17.8377	26.8732	-0.59124	0.99216
LOC105322832	103.796	38.2931	1.4386	1.74e-07	116.904	41.8165	1.4832	7.42e-12	37.7272	175.59	-2.2185	4.25e-21	113.514	121.572	-0.098942	0.55661	103.987	179.839	-0.79031	0.0014238	118.719	193.739	-0.70656	0.086625
LOC105322834	24.9047	11.3139	1.1383	0.12687	46.0557	12.3549	1.8983	2.73e-06	11.1467	23.9161	-1.1014	0.21043	27.2364	47.8948	-0.81433	0.036086	24.9504	24.4949	0.026584	0.99931	46.7707	26.3881	0.82572	0.021613
LOC105322838	6.82871	8.45433	-0.30808	0.99434	27.5662	9.23222	1.5781	0.0026866	8.32937	9.84781	-0.2416	0.99802	7.46805	28.667	-1.9406	0.0013178	6.84124	10.0861	-0.56004	0.99931	27.9941	10.8657	1.3653	0.013192
LOC105322846	120.587	68.6292	0.81318	0.0007704	39.2482	74.9439	-0.93319	0.13773	67.6149	194.406	-1.5237	3.76e-14	131.877	40.8155	1.692	1.85e-08	120.808	199.111	-0.72085	0.0025178	39.8575	214.5	-2.4281	2.88e-22
LOC105322857	0	2.73522	-1.7675	0.87472	12.6065	2.98689	2.0774	0.030718	2.6948	1.05512	1.3528	0.99802	0	13.1099	-3.8993	0.0040603	0	1.08066	-0.42511	0.99931	12.8022	1.16418	3.459	0.0060207
LOC105322883	24.1013	6.83806	1.8175	0.01214	46.3078	7.46724	2.6326	1.42e-08	6.73699	31.3899	-2.2201	0.0005765	26.3578	48.157	-0.86952	0.024415	24.1455	32.1495	-0.41304	0.99931	47.0267	34.6344	0.44128	0.21329
LOC105322911	7.31073	12.9301	-0.82265	0.78866	14.0352	14.1199	-0.0086759	0.85025	12.739	1.40683	3.1787	0.018332	7.99521	14.5957	-0.86834	0.47366	7.32415	1.44087	2.3457	0.55136	14.2531	1.55224	3.1989	0.0043375
LOC105322953	8.67648	19.8925	-1.197	0.2661	65.6377	21.7229	1.5953	2.34e-07	19.5985	11.7822	0.73414	0.72404	9.48881	68.2589	-2.8467	3.56e-12	8.6924	12.0673	-0.47328	0.99931	66.6567	13	2.3582	1.8e-10
LOC105322954	3.21351	54.3315	-4.0796	3.55e-11	89.59	59.3306	0.59456	0.0019207	53.5285	9.93574	2.4296	4.26e-07	3.51438	93.1677	-4.7285	1.19e-22	3.21941	10.1762	-1.6603	0.80195	90.9809	10.9627	3.053	5.96e-18
LOC105322959	12.6934	41.0284	-1.6925	0.0019847	3.36173	44.8034	-3.7363	1.11e-07	40.422	22.7731	0.82781	0.21818	13.8818	3.49597	1.9894	0.17751	12.7167	23.3242	-0.87511	0.99931	3.41392	25.1269	-2.8797	0.0020458
LOC105322963	68.4478	133.156	-0.96004	0.00029144	44.711	145.407	-1.7014	2.8e-08	131.188	148.684	-0.18062	0.88078	74.8562	46.4964	0.687	0.40338	68.5734	152.282	-1.151	5.1e-06	45.4051	164.052	-1.8532	3.57e-11
LOC105322967	10.3636	1.86493	2.4743	0.080398	8.65645	2.03652	2.0877	0.097066	1.83736	37.4569	-4.3495	2.58e-08	11.3339	9.00213	0.3323	0.99671	10.3826	38.3633	-1.8856	0.003208	8.79083	41.3284	-2.2331	0.00064286
LOC105322982	100.262	174.557	-0.79993	0.00051119	18.2374	190.618	-3.3857	4.86e-29	171.977	9.05647	4.2471	1.19e-36	109.649	18.9657	2.5314	8.88e-13	100.445	9.27563	3.4368	7.98e-19	18.5205	9.99255	0.8902	0.26356
LOC105322983	17.5136	60.7966	-1.7955	2.63e-05	24.8768	66.3905	-1.4162	0.0061799	59.898	5.01183	3.5791	1.73e-11	19.1533	25.8702	-0.43369	0.63871	17.5458	5.13311	1.7732	0.15271	25.263	5.52986	2.1917	0.00080955
LOC105322984	147.661	51.4719	1.5204	2.31e-11	47.1482	56.2079	-0.25357	0.92594	50.7112	38.0723	0.41356	0.78141	161.486	49.031	1.7196	1.34e-10	147.932	38.9937	1.9236	5.89e-15	47.8802	42.0075	0.18878	0.59862
LOC105322985	256.358	18.5249	3.7906	6.1e-53	112.786	20.2294	2.4791	1.89e-19	18.2511	60.4937	-1.7288	2.12e-05	280.359	117.29	1.2572	1.84e-10	256.828	61.9576	2.0515	1.72e-28	114.537	66.7463	0.77905	5.14e-05
LOC105322986	511.028	33.693	3.9229	6.46e-108	124.888	36.7931	1.7631	2.73e-15	33.195	69.2864	-1.0616	0.0040633	558.874	129.875	2.1054	1.25e-50	511.966	70.9631	2.8509	6.07e-83	126.827	76.4478	0.73031	3.96e-05
LOC105322994	125.488	54.0828	1.2143	4.33e-07	111.273	59.0591	0.91388	1.45e-06	53.2835	78.0791	-0.55125	0.20255	137.236	115.717	0.24607	0.99671	125.718	79.9685	0.65269	0.021287	113.001	86.1493	0.39142	0.019629
LOC105323008	13.9788	45.0069	-1.6869	0.0010404	16.4725	49.148	-1.5771	0.0097012	44.3417	9.84781	2.1708	3.38e-05	15.2875	17.1303	-0.16419	0.99671	14.0044	10.0861	0.47351	0.99931	16.7282	10.8657	0.6225	0.53379
LOC105323013	9.31918	8.33	0.16189	0.99434	29.4151	9.09645	1.6932	0.00099338	8.20688	9.1444	-0.15605	0.99802	10.1917	30.5898	-1.5857	0.0044119	9.33628	9.36568	-0.0045365	0.99931	29.8718	10.0896	1.5659	0.0035218
LOC105323036	4.73993	21.8818	-2.2068	0.0099075	46.5599	23.8952	0.96237	0.0036703	21.5584	5.36354	2.007	0.017804	5.1837	48.4192	-3.2235	1.36e-09	4.74862	5.49333	-0.21017	0.99931	47.2827	5.91792	2.9982	3.27e-09
LOC105323055	46.5156	42.396	0.13379	0.99434	13.2788	46.2969	-1.8018	0.0033799	41.7694	40.0947	0.059035	0.99802	50.8706	13.8091	1.8812	0.00054308	46.6009	41.0649	0.18245	0.99931	13.485	44.2388	-1.714	0.0080799
LOC105323062	2.65115	26.109	-3.2999	9.44e-05	1.1766	28.5113	-4.5988	9.1e-06	25.7231	3.78086	2.7663	0.000462	2.89936	1.22359	1.2446	0.99671	2.65601	3.87235	-0.54395	0.99931	1.19487	4.17165	-1.8038	0.83086
LOC105323065	0	9.44895	-4.2402	0.027181	7.81601	10.3184	-0.40071	0.93309	9.3093	21.2783	-1.1926	0.20654	0	8.12814	-4.0229	0.041004	0	21.7932	-5.4458	0.00012098	7.93736	23.4776	-1.5646	0.16305
LOC105323066	0	108.539	-10.4	1.94e-16	18.1533	118.525	-2.7069	6.13e-14	106.934	77.5515	0.4635	0.26341	0	18.8783	-7.7473	0.00026101	0	79.4282	-9.9467	2.07e-12	18.4351	85.5672	-2.2146	8.91e-08
LOC105323070	12.372	0	6.6368	0.0036767	0	0	0.30806	0.93309	0	0	-2.8436	0.99802	13.5303	0	6.2744	0.0041865	12.3947	0	3.7828	0.022986	0	0	-2.5068	0.99735
LOC105323072	34.0632	7.70836	2.1437	0.000259	1.1766	8.41761	-2.8388	0.1492	7.59443	24.6195	-1.6968	0.023796	37.2524	1.22359	4.9281	7.97e-08	34.1257	25.2153	0.43656	0.99931	1.19487	27.1642	-4.5068	2.42e-05
LOC105323075	117.293	26.2333	2.1606	3.04e-14	4.79046	28.647	-2.5801	0.0018721	25.8456	13.6287	0.92327	0.35138	128.275	4.98176	4.6864	3.14e-26	117.508	13.9585	3.0736	4.6e-20	4.86483	15.0373	-1.6281	0.33339
LOC105323088	38.7228	51.2233	-0.40362	0.81266	108.752	55.9364	0.95918	8.83e-07	50.4662	44.3152	0.18752	0.99802	42.3482	113.095	-1.4172	2.35e-09	38.7938	45.3875	-0.22647	0.99931	110.44	48.8956	1.1755	6.46e-08
LOC105323095	6.26634	31.5794	-2.3333	0.00050697	4.95855	34.4851	-2.798	0.00017789	31.1127	4.92391	2.6596	0.00011541	6.85303	5.15656	0.41033	0.99671	6.27784	5.04306	0.31597	0.99931	5.03553	5.43284	-0.10956	0.99735
LOC105323120	88.6929	18.4006	2.2691	1.93e-11	13.699	20.0937	-0.55267	0.87525	18.1286	43.26	-1.2548	0.013276	96.9968	14.2461	2.7674	1.24e-12	88.8556	44.3069	1.0039	0.0022468	13.9117	47.7314	-1.7786	0.0033584
LOC105323139	17.594	52.2179	-1.5695	0.00076685	11.766	57.0225	-2.2769	1.94e-05	51.4461	16.882	1.6076	0.00045854	19.2412	12.2359	0.65308	0.96749	17.6263	17.2905	0.027747	0.99931	11.9487	18.6269	-0.64053	0.99735
LOC105323148	0	7.58403	-4.9758	0.048729	26.1374	8.28185	1.6581	0.0026545	7.47194	1.14305	2.7086	0.19347	0	27.1812	-6.6882	1.31e-06	0	1.17071	-2.2776	0.99931	26.5432	1.2612	4.3955	1.6e-06
LOC105323154	25.8688	13.1788	0.97299	0.20193	39.3322	14.3914	1.4505	0.00039247	12.984	35.4345	-1.4484	0.012127	28.2907	40.9029	-0.53187	0.26703	25.9162	36.292	-0.4858	0.99931	39.9428	39.097	0.030877	0.93178
LOC105323160	130.71	57.3154	1.1894	3.71e-07	106.651	62.589	0.76891	3.23e-05	56.4683	94.0818	-0.73648	0.020817	142.947	110.91	0.3661	0.949	130.949	96.3585	0.44253	0.23273	108.307	103.806	0.061229	0.49616
LOC105323169	99.8598	20.0169	2.3187	3.48e-13	63.2005	21.8586	1.5317	8.56e-07	19.721	60.6696	-1.6212	5.63e-05	109.209	65.7243	0.7326	0.14715	100.043	62.1377	0.68708	0.043724	64.1816	66.9404	-0.060716	0.9684
LOC105323183	87.7288	146.707	-0.74182	0.0049731	200.695	160.206	0.32508	0.00044139	144.539	77.2877	0.90315	0.00016957	95.9425	208.71	-1.1213	9.99e-13	87.8898	79.158	0.15096	0.99931	203.811	85.2762	1.257	8.62e-16
LOC105323195	114.883	161.876	-0.49472	0.10345	78.0761	176.77	-1.1789	7.56e-05	159.483	112.283	0.50627	0.058646	125.639	81.194	0.62984	0.25564	115.094	115	0.0011789	0.99931	79.2882	123.888	-0.64386	0.39636
LOC105323199	39.2048	103.441	-1.3997	4e-06	38.2396	112.959	-1.5627	1.4e-05	101.912	42.9083	1.248	2.3e-05	42.8754	39.7667	0.10859	0.99671	39.2768	43.9467	-0.16208	0.99931	38.8333	47.3433	-0.28587	0.99735
LOC105323200	20.8075	54.8288	-1.3978	0.0020635	26.3055	59.8737	-1.1866	0.050841	54.0184	26.0264	1.0535	0.022998	22.7556	27.356	-0.26564	0.83376	20.8457	26.6562	-0.35472	0.99931	26.7139	28.7164	-0.10429	0.99735
LOC105323205	151.196	255.495	-0.75688	3.55e-05	99.0869	279.003	-1.4935	3.45e-12	251.719	132.858	0.92193	6.53e-08	165.351	103.044	0.68228	0.07523	151.473	136.073	0.15469	0.99931	100.625	146.59	-0.54279	0.60883
LOC105323261	3.37419	107.668	-4.9959	4.12e-24	5.63089	117.575	-4.3841	2.91e-22	106.077	11.5184	3.2031	1.81e-18	3.69009	5.85576	-0.6662	0.949	3.38038	11.7972	-1.8032	0.52471	5.71831	12.709	-1.1522	0.74504
LOC105323263	10.8456	84.9163	-2.9689	2.08e-13	4.2862	92.7295	-4.4353	1.02e-17	83.6612	18.9922	2.1392	2.02e-09	11.861	4.45737	1.412	0.54527	10.8655	19.4518	-0.84015	0.99931	4.35274	20.9552	-2.2673	0.032702
LOC105323285	7.39107	18.6493	-1.3353	0.21279	2.26917	20.3652	-3.1659	0.0032499	18.3736	3.51708	2.3852	0.013357	8.08306	2.35978	1.7762	0.53804	7.40464	3.60219	1.0396	0.99931	2.30439	3.8806	-0.75189	0.99735
LOC105323303	29.3233	1.61627	4.1813	1.36e-06	13.0267	1.76498	2.8837	0.0065329	1.59238	19.1681	-3.5894	0.00063734	32.0687	13.5469	1.2432	0.17029	29.3771	19.6319	0.58149	0.99931	13.2289	21.1493	-0.67691	0.96925
LOC105323304	0	32.0767	-8.6412	2.6e-06	0	35.0281	-6.1182	1.45e-07	31.6026	25.235	0.32462	0.99802	0	0	-2.5774	0.99671	0	25.8457	-8.327	8.84e-05	0	27.8433	-5.7648	6.24e-06
LOC105323307	389.477	181.644	1.1004	1.39e-18	903.464	198.357	2.1874	2.49e-138	178.959	404.024	-1.1748	8.39e-20	425.942	939.543	-1.1413	6.93e-59	390.192	413.801	-0.084753	0.99931	917.49	445.784	1.0413	6.11e-57
LOC105323323	16.2282	26.4819	-0.7065	0.60445	1.09256	28.9186	-4.7262	6.31e-06	26.0905	6.8583	1.9276	0.0087163	17.7476	1.13619	3.9653	0.001922	16.258	7.02426	1.2107	0.64501	1.10952	7.56717	-2.7698	0.26693
LOC105323382	3.85621	8.20567	-1.0894	0.76929	19.9182	8.96068	1.1524	0.060353	8.08439	20.399	-1.3353	0.15264	4.21725	20.7136	-2.2962	0.0035375	3.86329	20.8927	-2.4351	0.019261	20.2275	22.5075	-0.15409	0.99735
LOC105323395	74.7141	87.9001	-0.23448	0.97565	119.005	95.9879	0.3101	0.015307	86.601	223.686	-1.369	6.72e-14	81.7092	123.757	-0.59894	0.0018267	74.8512	229.099	-1.6139	4.42e-16	120.853	246.806	-1.0301	3.08e-05
LOC105323466	69.8938	188.855	-1.434	2.31e-11	37.8194	206.232	-2.4471	5.26e-21	186.064	53.3716	1.8017	1.59e-16	76.4377	39.3297	0.95866	0.066211	70.0221	54.6632	0.35724	0.99931	38.4066	58.8881	-0.61662	0.80004
LOC105323533	196.506	43.7636	2.1668	7.78e-24	16.7246	47.7903	-1.5147	0.01628	43.1168	93.818	-1.1216	0.00019016	214.904	17.3925	3.6272	4.45e-37	196.867	96.0883	1.0348	4.68e-08	16.9842	103.515	-2.6076	8.15e-12
LOC105323535	27.9575	41.0284	-0.55338	0.62518	44.5429	44.8034	-0.0084142	0.67422	40.422	9.93574	2.0244	0.00022215	30.5751	46.3216	-0.59933	0.14769	28.0088	10.1762	1.4607	0.072246	45.2344	10.9627	2.0448	3.49e-06
LOC105323539	8.59614	54.3315	-2.66	9.78e-08	69.6718	59.3306	0.2318	0.16571	53.5285	15.0355	1.8319	5.09e-05	9.40096	72.4541	-2.9462	2.64e-13	8.61191	15.3993	-0.83846	0.99931	70.7534	16.5896	2.0925	7.46e-10
LOC105323545	0	15.7897	-4.4488	0.0012202	18.0693	17.2425	0.067568	0.76884	15.5563	2.90159	2.4226	0.027175	0	18.7909	-4.5707	0.00012556	0	2.9718	-2.0365	0.99931	18.3498	3.2015	2.5189	0.003092
LOC105323546	5.22195	25.6116	-2.2941	0.0028391	3.78194	27.9682	-2.8866	0.00076416	25.2331	7.73757	1.7054	0.024352	5.71086	3.93297	0.53809	0.99671	5.23154	7.92481	-0.59914	0.99931	3.84066	8.53732	-1.1524	0.88369
LOC105323549	317.093	169.708	0.90185	3.39e-11	192.291	185.323	0.053246	0.086435	167.2	138.573	0.27093	0.60124	346.781	199.97	0.79424	6.63e-05	317.675	141.926	1.1624	7.96e-16	195.276	152.896	0.35297	0.0013861
LOC105323601	2.57081	55.9478	-4.4438	4.77e-12	9.58092	61.0956	-2.6728	3.21e-07	55.1209	5.27561	3.3852	3.97e-10	2.8115	9.96352	-1.8253	0.18845	2.57553	5.40328	-1.069	0.99931	9.72966	5.8209	0.74115	0.68862
LOC105323609	84.8367	257.981	-1.6045	2.19e-18	84.0432	281.718	-1.7451	1.61e-16	254.168	137.342	0.88801	1.68e-07	92.7795	87.3993	0.086184	0.99671	84.9923	140.665	-0.72686	0.022025	85.3479	151.537	-0.82825	0.043055
LOC105323629	13.0147	70.9915	-2.4475	3.98e-09	46.8961	77.5235	-0.72517	0.38805	69.9423	74.8258	-0.097371	0.99802	14.2332	48.7688	-1.7767	2.14e-05	13.0386	76.6365	-2.5552	7.55e-10	47.6241	82.5598	-0.79375	0.28818
LOC105323642	187.749	472.572	-1.3317	4.68e-25	229.102	516.054	-1.1715	2.61e-13	465.588	208.299	1.1604	3.39e-21	205.327	238.251	-0.21455	0.032879	188.094	213.339	-0.1817	0.99931	232.658	229.829	0.017655	0.24737
LOC105323647	428.763	325.989	0.39536	0.00030758	211.2	355.984	-0.7532	0.0040908	321.171	249.976	0.36155	0.048364	468.906	219.635	1.0942	3.11e-13	429.549	256.025	0.74654	1.38e-10	214.479	275.814	-0.36286	0.99735
LOC105323667	89.0946	102.695	-0.20496	0.99434	38.6599	112.144	-1.5364	2.26e-05	101.177	51.0855	0.9859	0.0010249	97.4361	40.2037	1.2771	0.00070226	89.258	52.3217	0.77057	0.031111	39.26	56.3657	-0.52176	0.95832
LOC105323677	121.872	148.945	-0.28941	0.69201	86.1442	162.65	-0.91694	0.012493	146.744	64.1866	1.193	4.19e-07	133.283	89.5843	0.57317	0.35524	122.096	65.7399	0.89317	0.0007217	87.4816	70.821	0.3048	0.12104
LOC105323678	96.6463	43.5149	1.1512	3.94e-05	77.908	47.5188	0.71327	0.001219	42.8718	49.2391	-0.19977	0.99802	105.695	81.0192	0.38357	0.96768	96.8237	50.4306	0.94106	0.0025178	79.1175	54.3284	0.54229	0.019315
LOC105323689	30.448	159.886	-2.3926	9.29e-20	13.8671	174.598	-3.6543	1.18e-28	157.523	34.5553	2.1886	4.12e-18	33.2987	14.4209	1.2073	0.17852	30.5039	35.3915	-0.21441	0.99931	14.0824	38.1269	-1.4369	0.066884
LOC105323696	11.7293	7.4597	0.65293	0.84872	12.5224	8.14608	0.62034	0.44584	7.34945	30.5986	-2.0578	0.0014822	12.8275	13.0225	-0.02177	0.99671	11.7508	31.339	-1.4152	0.10132	12.7168	33.7612	-1.4086	0.10848
LOC105323701	6.98938	27.8495	-1.9944	0.0053719	29.7513	30.412	-0.03169	0.77859	27.4379	9.67196	1.5043	0.037612	7.64377	30.9394	-2.0171	0.0005065	7.00221	9.90601	-0.50049	0.99931	30.2132	10.6717	1.5014	0.0044935
LOC105323729	14.4608	14.6707	-0.020795	0.99644	27.6502	16.0206	0.78736	0.084572	14.4539	8.52891	0.76103	0.83031	15.8147	28.7544	-0.86252	0.14727	14.4873	8.7353	0.72986	0.99931	28.0795	9.41046	1.5772	0.0049566
LOC105323743	39.4458	3.23254	3.6091	5.09e-08	24.2885	3.52997	2.7825	7.11e-05	3.18476	8.1772	-1.3604	0.61321	43.139	25.2584	0.77223	0.53972	39.5182	8.37508	2.2383	0.0001271	24.6655	9.0224	1.4509	0.017265
LOC105323769	24.1013	5.7191	2.0753	0.0047007	22.1034	6.24533	1.8234	0.0039223	5.63458	47.6564	-3.0803	2.9e-08	26.3578	22.986	0.19747	0.99884	24.1455	48.8096	-1.0154	0.15089	22.4465	52.5821	-1.2281	0.066884
LOC105323790	152.401	297.145	-0.9633	3.66e-09	139.764	324.485	-1.2152	3.35e-09	292.753	122.043	1.2623	2.74e-15	166.669	145.345	0.19751	0.99839	152.68	124.996	0.28863	0.70522	141.934	134.657	0.075929	0.31633
LOC105323811	18.799	55.6991	-1.567	0.00046036	18.4055	60.824	-1.7245	0.00089816	54.8759	19.256	1.5109	0.0005769	20.5591	19.1405	0.10315	0.99671	18.8335	19.722	-0.0665	0.99931	18.6912	21.2463	-0.18485	0.99735
LOC105323817	56.3971	173.438	-1.6207	1.33e-12	93.1198	189.396	-1.0242	0.00084077	170.875	64.5383	1.4047	1.36e-10	61.6773	96.8385	-0.65084	0.0045946	56.5006	66.1001	-0.22639	0.99931	94.5655	71.209	0.40925	0.034664
LOC105323822	186.303	51.8449	1.8454	1.59e-18	57.6536	56.6152	0.026221	0.54629	51.0787	114.657	-1.1665	1.08e-05	203.746	59.9559	1.7648	6.11e-14	186.645	117.431	0.66848	0.0010425	58.5487	126.508	-1.1115	0.0025517
LOC105323827	19.5221	71.2401	-1.8676	1.67e-06	18.2374	77.795	-2.0928	1.97e-06	70.1872	18.4646	1.9264	6.02e-07	21.3498	18.9657	0.17084	0.99671	19.5579	18.9115	0.048489	0.99931	18.5205	20.3732	-0.13755	0.99735
LOC105323834	89.4159	439.501	-2.2973	1.61e-51	56.477	479.94	-3.0871	4.13e-66	433.005	72.8035	2.5723	3.4e-60	97.7875	58.7324	0.73549	0.18728	89.58	74.5652	0.26467	0.99931	57.3538	80.3284	-0.48602	0.95011
LOC105323838	0	1.98925	NA	NA	15.8001	2.17229	2.8626	0.0021363	1.95985	0	2.4783	0.9055	0	16.4311	-5.0384	0.00035836	0	0	NA	NA	16.0454	0	5.3697	0.00034032
LOC105323848	6.42702	20.5142	-1.6744	0.065895	3.1096	22.4017	-2.8488	0.0038883	20.211	16.6182	0.28238	0.99802	7.02875	3.23378	1.12	0.9156	6.43881	17.0203	-1.4024	0.53792	3.15787	18.3358	-2.5376	0.029372
LOC105323879	17.835	38.2931	-1.1024	0.078172	56.5611	41.8165	0.43574	0.070173	37.7272	9.93574	1.9249	0.00073219	19.5048	58.8198	-1.5925	1.08e-05	17.8677	10.1762	0.81216	0.99931	57.4391	10.9627	2.3894	3.77e-09
LOC105323904	44.3464	98.5924	-1.1527	0.00024328	44.711	107.664	-1.2678	0.0013183	97.1352	41.8532	1.2147	6.33e-05	48.4984	46.4964	0.060816	0.99671	44.4278	42.866	0.051629	0.99931	45.4051	46.1791	-0.024387	0.97065
LOC105323906	32.7778	7.4597	2.1355	0.00037984	18.4895	8.14608	1.1825	0.068839	7.34945	34.7311	-2.2405	0.00021098	35.8466	19.2279	0.89864	0.45296	32.8379	35.5716	-0.11536	0.99931	18.7765	38.3209	-1.0292	0.34175
LOC105323913	0	373.98	-9.8627	4.32e-61	319.112	408.39	-0.35589	0.891	368.452	164.599	1.1625	7.69e-17	0	331.855	-9.5611	1.63e-59	0	168.582	-8.7105	1.75e-31	324.066	181.612	0.83543	3.17e-15
LOC105323946	1224.59	2150.38	-0.8123	7.36e-48	608.136	2348.24	-1.9491	1.8e-167	2118.6	571.789	1.8896	4.45e-201	1339.24	632.422	1.0825	4.58e-37	1226.84	585.625	1.0669	9.76e-55	617.577	630.889	-0.030765	0.045583
LOC105323976	0	5.7191	-4.1536	0.14616	45.2993	6.24533	2.8586	5.58e-09	5.63458	2.19817	1.358	0.81923	0	47.1082	-7.0666	4.51e-11	0	2.25137	-2.8059	0.99931	46.0025	2.42538	4.2454	4.32e-11
LOC105323990	0	60.4236	-6.917	1.75e-13	5.46281	65.9832	-3.5944	8.74e-11	59.5305	0	8.4031	7e-12	0	5.68096	-3.5061	0.16209	0	0	NA	NA	5.54761	0	4.8375	0.10745
LOC105324024	0	0	NA	NA	10.5054	0	6.2738	0.0047841	0	0	-1.1067	0.99802	0	10.9249	-4.4496	0.0083929	0	0	NA	NA	10.6685	0	5.196	0.0068151
LOC105324028	1.2854	1.24328	0.048067	0.99784	13.1107	1.35768	3.2715	0.0036755	1.22491	2.2861	-0.90021	0.99802	1.40575	13.6343	-3.2778	0.006463	1.28776	2.34142	-0.86252	0.99931	13.3143	2.52239	2.4001	0.023464
LOC105324037	25.0654	21.5088	0.22077	0.99434	19.2459	23.4879	-0.28736	0.93309	21.1909	88.4545	-2.0615	8.83e-10	27.4121	20.0144	0.45377	0.99671	25.1114	90.595	-1.8511	1.32e-07	19.5447	97.5971	-2.3201	1.73e-09
LOC105324057	7.06972	33.5687	-2.2474	0.00045143	7.56389	36.6573	-2.2769	0.0011915	33.0725	9.1444	1.8547	0.0028313	7.73163	7.86594	-0.024847	0.99671	7.08269	9.36568	-0.40309	0.99931	7.68131	10.0896	-0.39344	0.99735
LOC105324073	115.285	144.843	-0.32928	0.56293	78.7484	158.17	-1.0061	0.0038883	142.702	155.279	-0.12186	0.99802	126.078	81.8932	0.6225	0.26767	115.496	159.036	-0.46151	0.38484	79.971	171.328	-1.0992	0.00028664
LOC105324078	23.8603	9.69761	1.2989	0.081815	32.9449	10.5899	1.6374	0.00054892	9.55428	53.9871	-2.4984	1.43e-07	26.0942	34.2605	-0.39282	0.55542	23.9041	55.2935	-1.2099	0.024325	33.4564	59.5672	-0.83224	0.38962
LOC105324091	17.2726	63.9048	-1.8874	5.92e-06	42.9461	69.7847	-0.70039	0.46979	62.9603	53.9871	0.22183	0.99802	18.8898	44.6611	-1.2414	0.0027967	17.3043	55.2935	-1.676	0.00063054	43.6128	59.5672	-0.44977	0.99735
LOC105324115	13.2557	69.0022	-2.38	1.37e-08	0	75.3512	-7.2356	2.12e-15	67.9824	0	6.7873	1.96e-15	14.4968	0	4.8577	0.0034693	13.2801	0	4.3969	0.0095307	0	0	NA	NA
LOC105324191	90.621	144.221	-0.67036	0.015875	139.596	157.491	-0.17401	0.74825	142.089	68.4071	1.0546	1.15e-05	99.1054	145.17	-0.55071	0.0012441	90.7873	70.0625	0.37385	0.82001	141.763	75.4777	0.90936	2.02e-07
LOC105324241	23.9406	31.8281	-0.41084	0.92653	7.3958	34.7566	-2.2325	0.0021314	31.3576	10.5512	1.5714	0.015241	26.1821	7.69114	1.7673	0.045981	23.9846	10.8066	1.1502	0.3585	7.51062	11.6418	-0.63231	0.99735
LOC105324270	25.3064	39.2878	-0.63458	0.5141	11.2618	42.9027	-1.9296	0.0025545	38.7071	18.5526	1.061	0.081161	27.6757	11.7115	1.2407	0.23412	25.3528	19.0015	0.41603	0.99931	11.4366	20.4702	-0.83986	0.84795
LOC105324287	17.9153	106.176	-2.5672	2.62e-14	21.5991	115.946	-2.4244	9.66e-12	104.607	17.9371	2.544	2.03e-14	19.5926	22.4616	-0.19715	0.95777	17.9482	18.3711	-0.033603	0.99931	21.9344	19.7911	0.14835	0.92954
LOC105324288	14.2198	31.8281	-1.1624	0.10365	43.4503	34.7566	0.32208	0.23322	31.3576	13.9804	1.1654	0.096872	15.5511	45.1855	-1.5388	0.00030206	14.2459	14.3187	-0.0073551	0.99931	44.1249	15.4254	1.5163	0.00022408
LOC105324292	53.3443	30.7091	0.79667	0.068796	68.075	33.5347	1.0215	0.00010809	30.2552	65.6814	-1.1183	0.0033663	58.3386	70.7935	-0.27916	0.37538	53.4421	67.2708	-0.332	0.99931	69.1318	72.4702	-0.068038	0.96704
LOC105324307	65.0736	40.2824	0.69192	0.075044	21.6831	43.9888	-1.0206	0.23703	39.687	47.0409	-0.24525	0.99802	71.1661	22.549	1.6581	0.00016592	65.193	48.1792	0.43631	0.89895	22.0198	51.903	-1.237	0.066244
LOC105324324	41.0526	85.2892	-1.0549	0.0025505	42.778	93.1368	-1.1225	0.015373	84.0287	40.0067	1.0706	0.0014714	44.8962	44.4863	0.013232	0.99671	41.1279	40.9749	0.005379	0.99931	43.4421	44.1418	-0.023053	0.97589
LOC105324334	1466.89	1136.86	0.36771	2.82e-12	668.816	1241.46	-0.89236	4.86e-16	1120.06	1009.14	0.15045	0.23448	1604.22	695.524	1.2057	2.18e-55	1469.58	1033.56	0.50778	1.12e-19	679.199	1113.44	-0.71312	6.69e-09
LOC105324335	340.07	251.765	0.43375	0.00062345	163.128	274.93	-0.75306	0.01588	248.044	345.113	-0.47647	0.00070662	371.909	169.642	1.1325	2.86e-11	340.694	353.464	-0.05309	0.99999	165.66	380.784	-1.2007	2.94e-11
LOC105324341	2.49047	19.6439	-2.9796	0.002295	13.3629	21.4513	-0.68284	0.78264	19.3535	41.1498	-1.0883	0.045773	2.72364	13.8965	-2.3511	0.026168	2.49504	42.1456	-4.0782	3.23e-08	13.5703	45.403	-1.7423	0.0058118
LOC105324352	262.624	22.2548	3.5608	6.26e-52	118.837	24.3025	2.2898	5.04e-19	21.9259	292.181	-3.7362	1.99e-58	287.212	123.583	1.2166	4.6e-10	263.106	299.252	-0.18571	0.99931	120.682	322.381	-1.4176	2.01e-13
LOC105324354	38.5621	2.73522	3.8175	3.85e-08	5.79898	2.98689	0.95715	0.53908	2.6948	37.8086	-3.8105	8.73e-08	42.1725	6.03055	2.8059	1.14e-05	38.6329	38.7235	-0.00338	0.99931	5.88901	41.7165	-2.8245	2.41e-05
LOC105324414	0	5.09746	-2.5281	0.40546	15.632	5.56649	1.4897	0.050901	5.02212	1.49476	1.7484	0.6991	0	16.2563	-4.0722	0.00073115	0	1.53093	-0.79011	0.99931	15.8747	1.64926	3.2668	0.0018753
LOC105324420	54.228	100.582	-0.89126	0.0060687	28.9949	109.836	-1.9215	8.57e-08	99.0951	97.5989	0.021949	0.99847	59.3051	30.1528	0.97587	0.12656	54.3275	99.9607	-0.87968	0.020609	29.445	107.687	-1.8707	1.75e-07
LOC105324421	52.0589	245.175	-2.2356	9.3e-28	57.7377	267.734	-2.2132	1.97e-23	241.552	87.2235	1.4695	5.86e-16	56.9329	60.0433	-0.076742	0.89226	52.1544	89.3342	-0.77642	0.10028	58.634	96.2389	-0.71488	0.35991
LOC105324470	17.4333	43.5149	-1.3197	0.014254	10.4214	47.5188	-2.189	0.00023581	42.8718	15.2114	1.4949	0.0039654	19.0655	10.8375	0.81493	0.83148	17.4653	15.5795	0.16485	0.99931	10.5831	16.7836	-0.66528	0.99735
LOC105324491	40.5706	18.4006	1.1407	0.023613	71.5207	20.0937	1.8316	3.05e-09	18.1286	36.7534	-1.0196	0.096952	44.369	74.3768	-0.7453	0.0077227	40.645	37.6428	0.1107	0.99931	72.6311	40.5523	0.8408	0.0013753
LOC105324495	8.35513	65.0237	-2.9602	2.74e-10	21.2629	71.0066	-1.7396	0.00021594	64.0627	22.5972	1.5033	0.00015166	9.13738	22.112	-1.275	0.071386	8.37046	23.144	-1.4673	0.22814	21.593	24.9329	-0.20748	0.99735
LOC105324528	93.7542	68.0076	0.46319	0.16177	76.0591	74.2651	0.034436	0.43478	67.0025	273.804	-2.0309	1.99e-29	102.532	79.0964	0.37439	0.9893	93.9262	280.43	-1.578	4.12e-19	77.2399	302.105	-1.9676	9.04e-23
LOC105324557	58.4859	108.166	-0.88708	0.0041255	65.5537	118.118	-0.84948	0.085486	106.567	48.9753	1.1216	9.32e-05	63.9616	68.1715	-0.091961	0.82316	58.5932	50.1604	0.22418	0.99931	66.5714	54.0374	0.30094	0.23441
LOC105324580	169.673	124.204	0.45005	0.028398	50.4259	135.632	-1.4275	1.39e-05	122.368	113.514	0.10836	0.99802	185.559	52.4396	1.8231	2.16e-13	169.985	116.261	0.54804	0.019425	51.2087	125.246	-1.2903	0.0002096
LOC105324581	2.89216	1.98925	0.53992	0.99434	42.1056	2.17229	4.2767	1.27e-10	1.95985	1.23098	0.67094	0.99802	3.16294	43.7871	-3.7912	1.11e-09	2.89747	1.26076	1.2005	0.99931	42.7593	1.35821	4.9765	8.29e-11
LOC105324585	14.5411	12.8058	0.18334	0.99434	42.9461	13.9841	1.6187	5.2e-05	12.6166	38.4241	-1.6067	0.0031316	15.9026	44.6611	-1.4898	0.00048151	14.5678	39.3539	-1.4337	0.033819	43.6128	42.3956	0.040838	0.90505
LOC105324587	57.9235	38.2931	0.59706	0.1896	195.316	41.8165	2.2237	2.59e-30	37.7272	33.5001	0.17144	0.99802	63.3466	203.116	-1.681	1.14e-20	58.0298	34.3108	0.75813	0.19409	198.349	36.9627	2.4239	4.37e-32
LOC105324588	127.737	68.3806	0.90152	0.00010846	110.349	74.6724	0.56342	0.00064114	67.3699	9.49611	2.8267	1.9e-10	139.696	114.755	0.28373	0.99671	127.971	9.7259	3.7178	1.51e-25	112.062	10.4776	3.4189	4.95e-24
LOC105324589	12.0507	105.679	-3.1325	1.52e-17	76.3112	115.403	-0.59671	0.49778	104.117	9.32025	3.4817	1.91e-19	13.1789	79.3586	-2.5902	5.66e-13	12.0728	9.54579	0.33882	0.99931	77.4959	10.2836	2.9138	9.92e-15
LOC105324590	256.117	236.473	0.11513	0.67641	357.015	258.231	0.46733	9.06e-10	232.978	162.577	0.51907	0.0082938	280.096	371.272	-0.40656	3.53e-06	256.587	166.511	0.62383	0.00013862	362.558	179.381	1.0152	1.12e-21
LOC105324616	8.35513	32.201	-1.9464	0.0026377	24.0363	35.1639	-0.54888	0.82747	31.7251	8.35306	1.9252	0.0026657	9.13738	24.9962	-1.4519	0.023125	8.37046	8.55519	-0.031494	0.99931	24.4095	9.21643	1.4052	0.0217
LOC105324621	46.7566	17.6546	1.4051	0.0018491	24.3725	19.279	0.33822	0.42921	17.3937	63.8349	-1.8758	2.54e-06	51.1342	25.3458	1.0125	0.15151	46.8424	65.3797	-0.48103	0.99931	24.7509	70.4329	-1.5088	0.0018118
LOC105324630	96.0036	544.682	-2.5043	6.26e-71	149.093	594.799	-1.9962	4.81e-44	536.632	170.314	1.6557	3.3e-42	104.992	155.046	-0.56242	0.00059725	96.1798	174.436	-0.85889	0.00046861	151.407	187.918	-0.31167	0.99735
LOC105324632	0	0	0.1476	0.99434	13.4469	0	3.8226	0.0016943	0	17.7612	-4.3726	0.00043551	1.05431	13.9839	-3.7294	0.0031615	0	18.191	-4.2353	0.0015729	13.6557	19.597	-0.52114	0.99735
LOC105324638	17.2726	48.7367	-1.4965	0.0022081	31.5162	53.221	-0.7559	0.47607	48.0164	41.7653	0.20122	0.99802	18.8898	32.7748	-0.79498	0.13901	17.3043	42.776	-1.3057	0.046561	32.0055	46.0821	-0.52589	0.9805
LOC105324639	2.81182	132.783	-5.5614	2.53e-30	7.14367	145	-4.3432	2.9e-27	130.82	4.13256	4.9844	9.15e-30	3.07508	7.42894	-1.2725	0.56217	2.81698	4.23257	-0.58738	0.99931	7.25457	4.55971	0.66995	0.84342
LOC105324640	0	39.7851	-6.3142	3.53e-09	1.76491	43.4457	-4.6216	1.22e-08	39.1971	0	6.2153	3.64e-09	0	1.83539	NA	NA	0	0	NA	NA	1.79231	0	1.6225	0.92741
LOC105324641	47.7206	6.83806	2.803	8.05e-08	7.05963	7.46724	-0.080983	0.91398	6.73699	19.5198	-1.5348	0.098012	52.1885	7.34154	2.8296	4.97e-07	47.8082	19.9921	1.2578	0.015151	7.16922	21.5373	-1.587	0.18685
LOC105324647	92.7098	211.607	-1.1906	1.96e-09	90.8507	231.077	-1.3468	2.98e-08	208.479	67.0882	1.6358	3.81e-16	101.39	94.4787	0.10185	0.99671	92.8799	68.7117	0.43481	0.53834	92.2611	74.0224	0.31776	0.093853
LOC105324659	73.9911	198.055	-1.4205	9.85e-12	71.1846	216.278	-1.6033	6.71e-11	195.128	71.6604	1.4452	1.32e-12	80.9185	74.0272	0.12841	0.99671	74.1268	73.3945	0.014323	0.99931	72.2897	79.0672	-0.12929	0.99735
LOC105324692	58.4055	55.0775	0.084643	0.99434	66.6462	60.1452	0.14807	0.2889	54.2634	143.848	-1.4065	2.28e-09	63.8738	69.3077	-0.11779	0.76447	58.5127	147.329	-1.3322	1.72e-07	67.6809	158.717	-1.2296	5.17e-05
LOC105324701	42.2577	30.8334	0.45472	0.56136	12.9426	33.6705	-1.3794	0.10152	30.3777	34.9949	-0.20413	0.99802	46.214	13.4595	1.7797	0.0022546	42.3352	35.8417	0.24022	0.99931	13.1436	38.612	-1.5547	0.036084
LOC105324702	8.27479	39.9094	-2.2699	7.95e-05	6.21919	43.5815	-2.8089	1.42e-05	39.3195	6.68244	2.5568	1.41e-05	9.04952	6.46755	0.48462	0.99671	8.28997	6.84415	0.2765	0.99931	6.31575	7.37314	-0.22333	0.99735
LOC105324707	19.7631	38.1688	-0.94959	0.16069	0	41.6808	-6.1467	6e-09	37.6047	31.3899	0.26061	0.99802	21.6134	0	5.1427	0.00010975	19.7994	32.1495	-0.69934	0.99931	0	34.6344	-5.8573	2.37e-07
LOC105324709	38.5621	15.6654	1.2996	0.011912	69.2516	17.1068	2.0173	7.07e-10	15.4338	45.9858	-1.5751	0.0010554	42.1725	72.0171	-0.77204	0.0071439	38.6329	47.0986	-0.28585	0.99931	70.3267	50.7388	0.47098	0.060191
LOC105324712	238.844	621.02	-1.3786	8.78e-35	288.52	678.161	-1.233	1.39e-19	611.842	296.49	1.0452	1.96e-23	261.206	300.042	-0.19998	0.01584	239.282	303.664	-0.34376	0.37976	292.999	327.135	-0.15899	0.92488
LOC105324714	8.75681	36.0552	-2.0417	0.00070797	4.53833	39.3727	-3.117	1.06e-05	35.5223	1.49476	4.5707	5.83e-08	9.57667	4.71956	1.0209	0.88675	8.77288	1.53093	2.5186	0.32869	4.60879	1.64926	1.4826	0.64684
LOC105324729	19.1204	2.73522	2.8054	0.0023846	30.0034	2.98689	3.3284	9.54e-07	2.6948	1.23098	1.1304	0.99802	20.9105	31.2016	-0.57739	0.35002	19.1555	1.26076	3.9254	0.00096308	30.4692	1.35821	4.4876	1.58e-07
LOC105324734	3.29385	15.7897	-2.2611	0.037789	33.4492	17.2425	0.956	0.020775	15.5563	3.605	2.1094	0.054643	3.60224	34.7849	-3.2715	5.28e-07	3.29989	3.69224	-0.16208	0.99931	33.9685	3.97762	3.0942	8.31e-07
LOC105324738	177.064	537.596	-1.6022	4.17e-38	120.182	587.061	-2.2883	4.29e-54	529.65	180.162	1.5557	5.06e-38	193.642	124.981	0.63168	0.0873	177.389	184.522	-0.056874	0.99931	122.048	198.784	-0.70376	0.083315
LOC105324764	67.6444	97.9707	-0.53438	0.22928	44.1227	106.985	-1.2778	0.0012211	96.5228	93.3784	0.047781	0.99802	73.9776	45.8847	0.68908	0.40512	67.7685	95.638	-0.49697	0.7255	44.8077	103.03	-1.2012	0.0032224
LOC105324775	65.9573	59.056	0.15945	0.94985	170.944	64.4898	1.4064	3.1e-16	58.1831	62.3402	-0.099561	0.99802	72.1326	177.77	-1.3013	3.84e-13	66.0783	63.8487	0.049519	0.99931	173.598	68.7836	1.3356	1.73e-14
LOC105324777	1.52642	1.36761	0.15849	0.99434	19.5821	1.49345	3.7128	8.03e-05	1.3474	2.2861	-0.76271	0.99802	1.66933	20.364	-3.6087	0.00017923	1.52922	2.34142	-0.61459	0.99931	19.8861	2.52239	2.9789	0.00057005
LOC105324792	48.6043	89.0191	-0.87303	0.014515	29.6672	97.2099	-1.7122	1.05e-05	87.7034	59.6144	0.55697	0.19353	53.1549	30.852	0.78484	0.409	48.6935	61.057	-0.32643	0.99931	30.1278	65.7762	-1.1265	0.059082
LOC105324796	3.29385	149.567	-5.5049	4.02e-34	18.2374	163.329	-3.1628	3.91e-23	147.356	13.277	3.4723	2.06e-27	3.60224	18.9657	-2.3964	0.004693	3.29989	13.5983	-2.0429	0.25852	18.5205	14.6493	0.33829	0.7826
LOC105324798	12.372	57.6884	-2.2212	1.18e-06	105.054	62.9963	0.73779	6.29e-05	56.8357	14.7717	1.944	9.85e-06	13.5303	109.249	-3.0134	1.91e-20	12.3947	15.1292	-0.28761	0.99931	106.685	16.2985	2.7105	4.52e-19
LOC105324811	60.3336	28.0982	1.1025	0.0037081	28.0704	30.6836	-0.12842	0.87223	27.6829	34.3794	-0.31255	0.99802	65.9824	29.1914	1.1765	0.021538	60.4444	35.2114	0.77957	0.14762	28.5062	37.9329	-0.41217	0.99735
LOC105324823	3.37419	20.8872	-2.63	0.0037081	32.4407	22.809	0.5082	0.17852	20.5785	7.91342	1.3788	0.14861	3.69009	33.7361	-3.1926	1.12e-06	3.38038	8.10492	-1.2616	0.99931	32.9443	8.73135	1.9158	0.00028564
LOC105324825	2.24946	0	2.5924	0.73926	12.6905	0	4.9615	0.0013279	0	2.02232	-2.4603	0.88563	2.46006	13.1973	-2.4235	0.02862	2.25358	2.07126	0.12172	0.99931	12.8875	2.23135	2.53	0.021718
LOC105324826	0	7.95701	-3.9922	0.059723	13.3629	8.68915	0.62094	0.42219	7.83941	1.75854	2.1564	0.29941	0	13.8965	-4.7966	0.0015102	0	1.80109	NA	NA	13.5703	1.9403	2.8061	0.010713
LOC105324831	482.589	855.876	-0.82661	1.02e-19	156.404	934.627	-2.5791	1.32e-102	843.227	183.328	2.2015	1.66e-97	527.771	162.65	1.6981	5.86e-34	483.474	187.764	1.3645	6.52e-31	158.832	202.276	-0.34882	0.99735
LOC105324844	74.4731	175.676	-1.2381	2.15e-08	87.0687	191.84	-1.1397	7.35e-05	173.08	67.2641	1.3635	2.97e-10	81.4457	90.5457	-0.15281	0.54591	74.6097	68.8918	0.11503	0.99931	88.4204	74.2165	0.25264	0.18023
LOC105324870	13.4967	40.904	-1.5996	0.0035944	21.1789	44.6677	-1.0766	0.18532	40.2995	26.9056	0.58285	0.56536	14.7604	22.0246	-0.57739	0.53708	13.5215	27.5567	-1.0271	0.57465	21.5077	29.6866	-0.46496	0.99735
LOC105324874	3.29385	33.32	-3.3385	4.95e-06	0	36.3858	-8.758	1.05e-06	32.8275	0	5.5444	9.67e-08	3.60224	0	5.3651	0.36627	3.29989	0	2.1955	0.99931	0	0	-3.1849	0.99735
LOC105324877	6.98938	5.96776	0.22798	0.99434	48.2408	6.51686	2.888	1.3e-09	5.87956	7.03415	-0.25867	0.99802	7.64377	50.1672	-2.7144	1.32e-08	7.00221	7.20437	-0.041062	0.99931	48.9897	7.7612	2.6581	1.26e-08
LOC105324892	39.2048	88.1488	-1.1689	0.00052443	34.4577	96.2595	-1.4821	0.00022495	86.846	33.3243	1.3819	2.3e-05	42.8754	35.8337	0.25883	0.99671	39.2768	34.1307	0.20261	0.99931	34.9926	36.7687	-0.071426	0.99735
LOC105324898	10.7653	5.59478	0.94423	0.65318	27.9023	6.10956	2.1912	0.00015716	5.51209	23.7403	-2.1067	0.0064992	11.7732	29.0166	-1.3014	0.022122	10.785	24.3148	-1.1728	0.47999	28.3355	26.1941	0.11337	0.91078
LOC105324922	170.075	2120.3	-3.64	0	331.466	2315.39	-2.8043	1.42e-284	2088.96	175.15	3.5761	0	185.998	344.703	-0.89006	1.76e-15	170.387	179.389	-0.074274	0.99931	336.612	193.254	0.80059	5.1e-15
LOC105324947	152.481	459.766	-1.5923	2.77e-32	118.333	502.07	-2.085	6.12e-40	452.971	271.87	0.7365	1.48e-09	166.757	123.058	0.43841	0.68295	152.761	278.449	-0.86614	1.06e-06	120.17	299.97	-1.3197	7.93e-11
LOC105324951	0	63.4075	-9.6244	8.17e-11	74.9665	69.2417	0.11461	0.29587	62.4703	336.76	-2.4305	4.93e-45	0	77.9602	-9.7933	1.85e-13	0	344.909	-12.065	6.85e-39	76.1303	371.567	-2.2871	1.81e-35
LOC105324952	0	12.1842	-4.6069	0.0061656	71.8569	13.3053	2.4331	3.02e-12	12.0041	7.47379	0.68362	0.95616	0	74.7264	-7.2235	2.38e-17	0	7.65464	-3.9363	0.1918	72.9725	8.24628	3.1455	9.91e-15
LOC105324953	96.807	240.575	-1.3133	1.51e-12	1567.15	262.711	2.5766	3.41e-280	237.02	1891.92	-2.9968	0	105.871	1629.74	-3.9443	0	96.9846	1937.71	-4.3204	0	1591.48	2087.47	-0.39139	0.10044
LOC105324954	47.1583	89.6407	-0.92664	0.0078461	7.64793	97.8887	-3.678	3.24e-16	88.3159	17.4095	2.3428	4.3e-11	51.5735	7.95334	2.697	1.42e-06	47.2448	17.8308	1.4058	0.0057345	7.76666	19.209	-1.3064	0.43021
LOC105324955	3.05283	20.3898	-2.7396	0.003229	3.61386	22.2659	-2.6232	0.0073944	20.0885	10.7271	0.90511	0.51151	3.33866	3.75817	-0.17076	0.99671	3.05844	10.9867	-1.8449	0.55644	3.66996	11.8358	-1.6893	0.42418
LOC105324963	20.6468	22.3791	-0.11623	0.99434	329.113	24.4382	3.7514	2.71e-77	22.0483	233.973	-3.4076	1.11e-43	22.5799	342.256	-3.922	2.44e-77	20.6847	239.635	-3.5342	9.85e-44	334.222	258.157	0.37256	2.93e-06
LOC105324972	41.1329	118.734	-1.5294	5.54e-08	36.3066	129.658	-1.8364	1.77e-08	116.979	44.8427	1.3833	3.74e-07	44.984	37.7565	0.25269	0.99671	41.2084	45.9279	-0.15643	0.99931	36.8703	49.4777	-0.42432	0.99735
LOC105325000	135.69	226.526	-0.73936	0.00018994	120.098	247.369	-1.0425	4.95e-05	223.178	123.449	0.85428	3.41e-06	148.395	124.894	0.24874	0.99671	135.939	126.437	0.10455	0.99931	121.962	136.209	-0.15939	0.99735
LOC105325006	13.0951	46.4988	-1.8282	0.00030076	19.3299	50.7772	-1.3933	0.025942	45.8116	8.35306	2.4553	3.53e-06	14.3211	20.1018	-0.48919	0.68918	13.1191	8.55519	0.61679	0.99931	19.63	9.21643	1.0908	0.13371
LOC105325016	51.6572	125.572	-1.2815	2.01e-06	52.611	137.126	-1.3821	2.69e-05	123.716	53.1958	1.2176	3.23e-06	56.4936	54.712	0.04623	0.99671	51.752	54.4831	-0.074194	0.99931	53.4278	58.6941	-0.13562	0.99735
LOC105325018	34.1435	21.2601	0.68346	0.33285	47.3163	23.2163	1.0272	0.0020373	20.9459	19.0801	0.1346	0.99802	37.3402	49.2058	-0.3981	0.35373	34.2062	19.5419	0.80769	0.53287	48.0509	21.0523	1.1906	0.0012454
LOC105325028	67.323	160.632	-1.2546	7.31e-08	69.5877	175.412	-1.3338	3.21e-06	158.258	81.6841	0.95415	2.37e-05	73.6262	72.3667	0.024894	0.99671	67.4466	83.6608	-0.31081	0.99931	70.6681	90.1269	-0.3509	0.99735
LOC105325033	11.89	32.574	-1.454	0.026289	5.63089	35.5712	-2.6593	0.00024748	32.0926	7.03415	2.1898	0.0006976	13.0032	5.85576	1.1509	0.69691	11.9118	7.20437	0.72545	0.99931	5.71831	7.7612	-0.44069	0.99735
LOC105325036	14.4608	0	3.8618	0.002686	6.55537	1.08614	2.5935	0.11557	0	5.97903	-2.6092	0.31091	15.8147	6.81715	1.214	0.54527	14.4873	6.12372	1.2423	0.72819	6.65714	6.59702	0.013087	0.99735
LOC105325041	19.7631	29.4658	-0.57623	0.73824	50.2578	32.177	0.64332	0.025557	29.0303	23.6523	0.29558	0.99802	21.6134	52.2648	-1.2739	0.00067882	19.7994	24.2247	-0.29103	0.99931	51.0381	26.097	0.96769	0.0047232
LOC105325049	147.741	5.09746	4.8571	2.27e-34	21.431	5.56649	1.9449	0.003135	5.02212	35.9621	-2.8401	7.96e-06	161.573	22.2868	2.8579	7.42e-22	148.012	36.8323	2.0067	8.44e-16	21.7637	39.6791	-0.86646	0.54065
LOC105325054	81.5428	49.7313	0.7134	0.027304	32.5247	54.3072	-0.73961	0.49416	48.9963	40.9739	0.25797	0.99802	89.1773	33.8235	1.3986	0.00034481	81.6924	41.9655	0.961	0.0068429	33.0296	45.209	-0.45285	0.99735
LOC105325055	27.3952	6.83806	2.0023	0.0027335	23.5321	7.46724	1.656	0.0050187	6.73699	21.63	-1.6829	0.043466	29.9601	24.4718	0.29192	0.99671	27.4454	22.1534	0.30904	0.99931	23.8974	23.8657	0.0019165	0.99735
LOC105325065	10.9259	7.58403	0.52672	0.94308	24.9608	8.28185	1.5916	0.0046144	7.47194	28.3125	-1.9219	0.0045888	11.9489	25.9576	-1.1193	0.073586	10.946	28.9976	-1.4055	0.13877	25.3483	31.2388	-0.30145	0.99735
LOC105325094	10.7653	51.099	-2.2469	5.19e-06	15.0437	55.8006	-1.8911	0.00047925	50.3437	13.8925	1.8575	7.95e-05	11.7732	15.6445	-0.41015	0.85405	10.785	14.2286	-0.39977	0.99931	15.2773	15.3284	-0.004817	0.99735
LOC105325122	49.0864	126.318	-1.3637	4.03e-07	64.0409	137.94	-1.107	0.002079	124.451	43.8755	1.5041	1.32e-08	53.6821	66.5983	-0.31104	0.34436	49.1764	44.9373	0.13005	0.99931	65.0351	48.4105	0.4259	0.10759
LOC105325144	34.6256	72.8564	-1.0732	0.0057377	69.8399	79.56	-0.18799	0.85755	71.7796	29.5434	1.2807	0.0005131	37.8674	72.6288	-0.93959	0.0011757	34.6891	30.2584	0.19715	0.99931	70.9241	32.597	1.1215	7.23e-05
LOC105325156	516.732	216.58	1.2545	6.55e-30	349.956	236.508	0.56528	1.14e-11	213.379	631.139	-1.5645	1.55e-47	565.112	363.931	0.63487	0.00015233	517.681	646.412	-0.32039	0.054164	355.389	696.374	-0.97046	1.21e-12
LOC105325173	32.2958	100.582	-1.6389	1.55e-07	36.979	109.836	-1.5706	1.74e-05	99.0951	61.7247	0.68297	0.043466	35.3195	38.4557	-0.12273	0.92685	32.355	63.2184	-0.96635	0.080502	37.5531	68.1045	-0.85882	0.2799
LOC105325185	37.1964	88.7704	-1.2549	0.00017044	60.6792	96.9383	-0.67587	0.3935	87.4584	55.6577	0.65202	0.090832	40.6789	63.1023	-0.63341	0.044686	37.2646	57.0046	-0.61327	0.82947	61.6212	61.4105	0.0049413	0.87382
LOC105325189	131.915	119.977	0.13685	0.84609	0	131.016	-8.0336	3.62e-25	118.204	141.65	-0.26106	0.60212	144.265	0	8.1726	7.77e-28	132.157	145.078	-0.13458	0.99931	0	156.291	-8.2881	2.24e-29
LOC105325193	44.0251	12.1842	1.8533	0.00012867	21.2629	13.3053	0.67634	0.21575	12.0041	19.6077	-0.70789	0.71183	48.1469	22.112	1.1226	0.09937	44.1059	20.0822	1.1351	0.049709	21.593	21.6343	-0.0027583	0.99735
LOC105325221	2361.45	2902.94	-0.29784	6.15e-08	2089.23	3170.05	-0.60153	2.43e-11	2860.04	3993.2	-0.48151	1.7e-43	2582.54	2172.66	0.24933	0.81132	2365.78	4089.83	-0.78972	2.84e-87	2121.66	4405.94	-1.0543	1.7e-98
LOC105325225	16.6299	25.6116	-0.62302	0.72975	47.1482	27.9682	0.75342	0.015611	25.2331	26.9936	-0.097297	0.99802	18.1869	49.031	-1.4308	0.00032826	16.6604	27.6468	-0.73069	0.99931	47.8802	29.7836	0.68491	0.050338
LOC105325230	29.2429	72.8564	-1.317	0.00048924	30.3396	79.56	-1.3908	0.0026584	71.7796	34.5553	1.0547	0.0050329	31.9808	31.5512	0.019514	0.99671	29.2966	35.3915	-0.27267	0.99931	30.8106	38.1269	-0.30738	0.99735
LOC105325247	170.396	43.7636	1.9611	2.56e-18	38.996	47.7903	-0.29339	0.93309	43.1168	78.3429	-0.86155	0.014024	186.35	40.5533	2.2001	6.31e-18	170.709	80.2387	1.0892	1.55e-07	39.6014	86.4404	-1.1262	0.019313
LOC105325250	11.8096	87.4028	-2.8877	2.06e-13	1.84895	95.4449	-5.6899	4.62e-20	86.111	1.14305	6.2352	6.18e-20	12.9153	1.92279	2.7478	0.060592	11.8313	1.17071	3.3372	0.045951	1.87765	1.2612	0.57414	0.99735
LOC105325257	11.5686	84.7919	-2.8737	5.95e-13	29.6672	92.5937	-1.642	4.5e-05	83.5387	24.7954	1.7524	3.02e-07	12.6518	30.852	-1.286	0.01787	11.5899	25.3954	-1.1317	0.4954	30.1278	27.3582	0.13912	0.86473
LOC105325263	31.4924	64.4021	-1.0321	0.016073	24.5406	70.3278	-1.5189	0.0018226	63.4502	9.32025	2.7672	1.22e-09	34.4409	25.5206	0.43246	0.99671	31.5502	9.54579	1.7247	0.01254	24.9216	10.2836	1.2771	0.032544
LOC105325264	90.621	409.786	-2.177	7.78e-45	83.2868	447.491	-2.4257	5.59e-45	403.73	80.3652	2.3287	5.72e-50	99.1054	86.6127	0.19438	0.99671	90.7873	82.3099	0.14142	0.99931	84.5798	88.6717	-0.068161	0.93854
LOC105325278	5.62364	4.97313	0.17735	0.99434	21.0108	5.43072	1.9519	0.0034593	4.89963	26.2901	-2.4238	0.0010413	6.15016	21.8498	-1.8289	0.011425	5.63396	26.9263	-2.2568	0.0071795	21.337	29.0075	-0.44307	0.99735
LOC105325282	111.428	266.187	-1.2563	6.79e-13	123.628	290.679	-1.2334	1.5e-08	262.253	105.248	1.3172	1.19e-14	121.861	128.564	-0.077255	0.60351	111.633	107.795	0.050467	0.99931	125.547	116.127	0.11252	0.28385
LOC105325284	193.293	351.974	-0.86468	6.36e-09	143.966	384.359	-1.4167	5.07e-15	346.771	227.555	0.60777	2.86e-05	211.39	149.715	0.49769	0.3366	193.647	233.061	-0.26728	0.99931	146.201	251.075	-0.78016	0.0088363
LOC105325300	38.8031	79.5701	-1.0361	0.0049046	20.5065	86.8915	-2.0831	4.27e-07	78.3941	31.8295	1.3004	0.00018597	42.4361	21.3254	0.99272	0.24922	38.8743	32.5998	0.25396	0.99931	20.8249	35.1194	-0.75396	0.7626
LOC105325303	37.0357	638.55	-4.1078	6.49e-131	69.9239	697.304	-3.3179	3.56e-104	629.113	44.1393	3.8332	4.67e-126	40.5032	72.7162	-0.84424	0.0032067	37.1037	45.2074	-0.285	0.99931	71.0095	48.7015	0.54404	0.030659
LOC105325304	92.1474	2080.76	-4.497	0	171.196	2272.21	-3.7304	0	2050.01	291.478	2.8142	0	100.775	178.032	-0.82101	3.04e-07	92.3165	298.531	-1.6932	1.1e-22	173.854	321.605	-0.88741	9.36e-05
LOC105325371	108.376	2.6109	5.3754	9.2e-26	0	2.85113	-2.7623	0.54598	2.57231	515.691	-7.6473	5.35e-111	118.522	0	8.0833	4.66e-23	108.574	528.17	-2.2823	3.05e-61	0	568.993	-10.381	8.6e-83
LOC105325383	57.9235	116.371	-1.0065	0.00045242	52.9472	127.079	-1.2631	0.0003854	114.651	60.0541	0.93292	0.00079758	63.3466	55.0616	0.20222	0.99839	58.0298	61.5073	-0.083964	0.99931	53.7692	66.2612	-0.30139	0.99735
LOC105325414	156.337	31.3307	2.319	1.47e-20	54.7961	34.2135	0.67951	0.013319	30.8677	87.5752	-1.5044	2.28e-06	170.974	56.9844	1.5851	8.71e-10	156.624	89.6944	0.80422	0.00032699	55.6468	96.6269	-0.79613	0.21071
LOC105325415	36.875	46.3745	-0.33069	0.94837	107.659	50.6414	1.0881	9.87e-08	45.6891	38.9516	0.23017	0.99802	40.3275	111.959	-1.4731	1.03e-09	36.9427	39.8942	-0.11089	0.99931	109.331	42.9776	1.347	3.13e-09
LOC105325428	14.7018	94.2409	-2.6804	2.4e-13	5.54685	102.912	-4.2136	5.26e-19	92.848	12.5735	2.8845	1.22e-14	16.0783	5.76836	1.4789	0.33806	14.7288	12.8778	0.19375	0.99931	5.63296	13.8731	-1.3003	0.59631
LOC105325441	45.5515	16.7843	1.4404	0.0017286	74.2942	18.3287	2.0191	1.39e-10	16.5363	77.9912	-2.2377	1.49e-09	49.8163	77.261	-0.63312	0.01906	45.6351	79.8785	-0.80766	0.11497	75.4476	86.0523	-0.18974	0.99735
LOC105325492	998.116	593.544	0.74985	4.14e-26	526.11	648.156	-0.30098	0.93309	584.771	1122.74	-0.94108	1.65e-38	1091.57	547.12	0.99647	2.6e-25	999.948	1149.91	-0.20159	0.34888	534.278	1238.78	-1.2133	1.25e-37
LOC105325515	23.4586	78.4512	-1.7417	1.77e-06	65.7218	85.6696	-0.38241	0.91398	77.2917	35.2587	1.1323	0.0013825	25.6549	68.3463	-1.4136	1.06e-05	23.5017	36.1119	-0.61971	0.99931	66.7421	38.903	0.77871	0.0046711
LOC105325533	0	3.10821	NA	NA	17.8172	3.3942	2.3921	0.0027267	3.06227	0	2.8002	0.6517	0	18.5287	-5.2117	0.0001064	0	0	NA	NA	18.0938	0	5.2211	0.00011075
LOC105325539	0	5.59478	-3.4841	0.20246	42.3578	6.10956	2.7935	2.91e-08	5.51209	0	2.8002	0.32665	0	44.0493	-6.461	9.87e-11	0	0	NA	NA	43.0153	0	5.6225	5.82e-11
LOC105325566	24.262	27.4766	-0.1795	0.99434	57.1494	30.0047	0.92955	0.0012376	27.0705	23.7403	0.18938	0.99802	26.5335	59.4315	-1.1634	0.00061778	24.3065	24.3148	-0.0004886	0.99931	58.0366	26.1941	1.1477	0.0003866
LOC105325568	124.282	247.662	-0.99475	4.09e-08	98.8348	270.45	-1.4523	3.47e-11	244.002	116.591	1.0654	9.83e-10	135.918	102.782	0.40316	0.86512	124.511	119.412	0.060315	0.99931	100.369	128.642	-0.35804	0.99735
LOC105325571	8.59614	38.1688	-2.1506	0.00023978	10.2533	41.6808	-2.0233	0.0018141	37.6047	9.58403	1.9722	0.0005769	9.40096	10.6627	-0.1817	0.99671	8.61191	9.81596	-0.1888	0.99931	10.4124	10.5746	-0.022299	0.99735
LOC105325572	124.443	220.558	-0.82567	2.93e-05	159.766	240.852	-0.59219	0.24015	217.299	99.0057	1.1341	1.31e-09	136.094	166.146	-0.28785	0.041953	124.672	101.402	0.29805	0.86698	162.246	109.239	0.5707	6.59e-05
LOC105325576	116.972	338.67	-1.5337	1.76e-22	195.232	369.832	-0.92168	1.99e-05	333.665	120.724	1.4667	6.12e-22	127.923	203.029	-0.6664	2.69e-06	117.186	123.645	-0.077399	0.99931	198.263	133.202	0.57381	5.48e-06
LOC105325582	134.726	217.699	-0.6923	0.0008026	79.4208	237.73	-1.5817	1.19e-11	214.481	134.704	0.67106	0.00055416	147.34	82.5924	0.83507	0.016108	134.974	137.964	-0.031611	0.99931	80.6538	148.627	-0.88188	0.023495
LOC105325589	30.0463	142.853	-2.2493	2.27e-16	7.31176	155.997	-4.4152	1.22e-29	140.742	202.144	-0.52233	0.0087878	32.8594	7.60374	2.1115	0.0037155	30.1015	207.036	-2.782	5.52e-30	7.42527	223.037	-4.9087	2.11e-45
LOC105325606	49.0864	40.7797	0.26747	0.84739	37.6513	44.5319	-0.24214	0.92034	40.177	82.2117	-1.033	0.0017194	53.6821	39.1549	0.45525	0.97611	49.1764	84.2011	-0.77587	0.12431	38.2359	90.709	-1.2463	0.0044281
LOC105325609	84.3546	123.085	-0.54512	0.12588	45.7195	134.41	-1.5558	1.6e-06	121.266	77.1119	0.65315	0.026057	92.2524	47.5452	0.95629	0.032959	84.5094	78.9779	0.097663	0.99931	46.4293	85.0822	-0.87382	0.16124
LOC105325641	20.8075	10.6922	0.96054	0.31111	13.8671	11.676	0.24812	0.68161	10.5342	33.7639	-1.6804	0.00476	22.7556	14.4209	0.65806	0.92784	20.8457	34.581	-0.73023	0.98651	14.0824	37.2538	-1.4035	0.083508
LOC105325647	105.885	53.4612	0.98594	0.00017309	48.577	58.3802	-0.26521	0.93309	52.671	58.4714	-0.15072	0.99802	115.799	50.5168	1.1968	0.00048151	106.079	59.8863	0.82485	0.0059046	49.3311	64.515	-0.38714	0.99735
LOC105325658	15.5052	0	4.3775	0.00098986	1.68086	0	1.045	0.79229	0	3.07744	-2.066	0.80868	16.9569	1.74799	3.2781	0.0074919	15.5336	3.15191	2.3011	0.07169	1.70696	3.39553	-0.99221	0.99735
LOC105325661	15.4248	4.97313	1.633	0.11333	7.05963	5.43072	0.37845	0.74422	4.89963	32.0054	-2.7076	5.53e-05	16.869	7.34154	1.2002	0.52558	15.4532	32.7799	-1.0849	0.33814	7.16922	35.3135	-2.3003	0.001541
LOC105325710	22.1732	81.1864	-1.8724	2.13e-07	24.1204	88.6565	-1.878	4.03e-06	79.9865	35.6983	1.1639	0.00074105	24.2492	25.0836	-0.048808	0.99671	22.2139	36.5622	-0.71889	0.9625	24.4949	39.3881	-0.68528	0.82167
LOC105325728	35.4289	253.63	-2.8397	5.36e-38	61.6036	276.967	-2.1686	1.78e-23	249.881	42.117	2.5688	1.09e-34	38.746	64.0637	-0.72546	0.01983	35.494	43.1362	-0.28132	0.99931	62.56	46.4702	0.42894	0.11688
LOC105325734	191.927	701.336	-1.8695	2.04e-62	152.622	765.867	-2.3271	2.09e-72	690.971	248.745	1.474	9.34e-46	209.896	158.717	0.40322	0.71654	192.279	254.765	-0.40596	0.23405	154.992	274.455	-0.82438	0.0019014
LOC105325779	185.259	362.293	-0.96761	3.37e-11	164.136	395.628	-1.2692	2.97e-12	356.938	180.954	0.98005	2.45e-12	202.604	170.691	0.24727	0.99671	185.599	185.332	0.0020718	0.99931	166.684	199.657	-0.2604	0.99735
LOC105325824	36.634	11.0652	1.7272	0.001359	21.7672	12.0833	0.84913	0.12397	10.9017	31.1261	-1.5136	0.016979	40.0639	22.6364	0.82366	0.49846	36.7012	31.8793	0.20321	0.99931	22.1051	34.3433	-0.63565	0.92361
LOC105325848	168.549	85.0406	0.98694	5.87e-07	122.955	92.8653	0.40492	0.0033681	83.7837	193.615	-1.2084	5.47e-10	184.329	127.865	0.52766	0.31299	168.858	198.3	-0.23188	0.99931	124.864	213.627	-0.77474	0.021826
LOC105325853	5.30229	454.171	-6.4205	5.01e-103	6.13515	495.96	-6.337	1.51e-104	447.459	4.22049	6.7282	1.3e-101	5.79872	6.38015	-0.13786	0.99671	5.31202	4.32262	0.29735	0.99931	6.2304	4.65672	0.42001	0.9805
LOC105325863	26.5115	6.71373	1.9814	0.0037081	7.90006	7.33147	0.10776	0.84571	6.6145	13.8925	-1.0706	0.52551	28.9936	8.21554	1.8193	0.024982	26.5601	14.2286	0.90046	0.6093	8.0227	15.3284	-0.93404	0.85423
LOC105325881	127.576	98.9654	0.36637	0.1888	219.605	108.071	1.0229	2.12e-14	97.5027	124.504	-0.35268	0.36862	139.521	228.374	-0.71092	1.12e-07	127.81	127.517	0.0033119	0.99931	223.014	137.373	0.69903	1.83e-08
LOC105325889	394.539	210.115	0.90899	4.62e-14	115.055	229.448	-0.99584	0.00031608	207.009	270.463	-0.38574	0.029771	431.477	119.65	1.8505	5.84e-32	395.263	277.008	0.51288	3.68e-05	116.841	298.418	-1.3528	2.55e-11
LOC105325890	14.7018	43.3906	-1.5614	0.0031048	9.49688	47.383	-2.3188	0.00010381	42.7493	10.9909	1.9596	0.00019801	16.0783	9.87613	0.7031	0.96523	14.7288	11.2568	0.38784	0.99931	9.64431	12.1269	-0.33046	0.99735
LOC105325892	28.2789	115.874	-2.0348	1.11e-11	24.0363	126.536	-2.3963	1.43e-12	114.161	26.8177	2.0898	2.02e-12	30.9265	24.9962	0.30713	0.99671	28.3308	27.4667	0.044688	0.99931	24.4095	29.5896	-0.27765	0.99735
LOC105325920	54.3887	103.317	-0.9257	0.0033679	14.3714	112.823	-2.9728	6.33e-15	101.79	17.7612	2.5188	7.07e-14	59.4808	14.9453	1.9927	4.83e-05	54.4885	18.191	1.5827	0.00045894	14.5945	19.597	-0.42521	0.99735
LOC105325965	20.2451	45.5042	-1.1684	0.028987	12.6905	49.6911	-1.9692	0.0006971	44.8316	17.6733	1.3429	0.008078	22.1406	13.1973	0.74645	0.85308	20.2823	18.101	0.16415	0.99931	12.8875	19.5	-0.5975	0.99735
LOC105325977	29.0019	5.22179	2.4735	0.00025025	19.498	5.70225	1.7737	0.0092662	5.14461	6.8583	-0.41479	0.99802	31.7172	20.2766	0.64545	0.85452	29.0551	7.02426	2.0484	0.0049726	19.8007	7.56717	1.3877	0.054513
LOC105325992	2.89216	12.5572	-2.1183	0.10752	23.1959	13.7126	0.75837	0.14395	12.3716	2.46195	2.3292	0.079044	3.16294	24.1222	-2.931	0.00015833	2.89747	2.52153	0.20049	0.99931	23.556	2.71642	3.1163	8.37e-05
LOC105326009	2.73148	26.9793	-3.3041	6.62e-05	3.1096	29.4616	-3.244	0.00015065	26.5805	0	6.6549	3.42e-06	2.98722	3.23378	-0.11442	0.99671	2.7365	0	3.3404	0.99931	3.15787	0	3.4396	0.42958
LOC105326010	131.915	189.228	-0.52052	0.043628	96.2294	206.639	-1.1026	7.7e-05	186.431	208.123	-0.15879	0.84031	144.265	100.072	0.52768	0.44842	132.157	213.159	-0.68968	0.0028653	97.7234	229.635	-1.2326	3.25e-07
LOC105326030	31.171	5.84343	2.4153	0.00016338	15.4639	6.38109	1.277	0.087896	5.75707	33.9398	-2.5596	5.62e-05	34.0894	16.0815	1.0839	0.26458	31.2282	34.7611	-0.15462	0.99931	15.704	37.4478	-1.2537	0.1528
LOC105326034	32.2154	11.9355	1.4325	0.014545	39.8365	13.0337	1.6118	0.00011675	11.7591	10.5512	0.15637	0.99802	35.2316	41.4273	-0.23371	0.73719	32.2746	10.8066	1.5785	0.021781	40.4549	11.6418	1.797	7.5e-05
LOC105326046	76.5619	104.809	-0.45306	0.36557	49.5014	114.452	-1.2092	0.0018138	103.26	78.3429	0.3984	0.4398	83.73	51.4782	0.70178	0.3122	76.7024	80.2387	-0.065027	0.99931	50.2699	86.4404	-0.78201	0.28613
LOC105326051	814.625	2227.09	-1.451	9.7e-136	622.34	2432.01	-1.9664	4.56e-176	2194.18	679.763	1.6906	2.86e-178	890.894	647.192	0.46106	0.0072221	816.12	696.212	0.22925	0.0068429	632.001	750.023	-0.24701	0.99735
LOC105326059	1.36574	4.35149	-1.6718	0.74591	14.9597	4.75188	1.6545	0.039808	4.28718	0	NA	NA	1.49361	15.5571	-3.3807	0.0023749	1.36825	0	NA	NA	15.1919	0	4.9252	0.00059246
LOC105326069	30.207	73.1051	-1.2751	0.00073697	35.2141	79.8316	-1.1808	0.018016	72.0246	38.2482	0.9131	0.018487	33.0351	36.6203	-0.14864	0.90525	30.2624	39.1738	-0.37236	0.99931	35.7608	42.2015	-0.23892	0.99735
LOC105326078	5.14162	48.7367	-3.2447	1.8e-08	83.4549	53.221	0.649	0.0016003	48.0164	11.3426	2.0818	2.51e-05	5.623	86.7875	-3.9481	1.43e-19	5.15105	11.617	-1.1733	0.99931	84.7505	12.5149	2.7596	2.23e-15
LOC105326080	10.8456	25.9846	-1.2605	0.12401	4.62237	28.3755	-2.6179	0.0017442	25.6006	3.07744	3.0564	0.00019445	11.861	4.80696	1.303	0.62495	10.8655	3.15191	1.7855	0.50228	4.69414	3.39553	0.46722	0.99735
LOC105326166	21.5305	41.5257	-0.94762	0.13266	71.5207	45.3465	0.65737	0.0039301	40.9119	32.2692	0.34237	0.97386	23.5463	74.3768	-1.6594	1.67e-07	21.57	33.0501	-0.61562	0.99931	72.6311	35.6045	1.0285	0.00017
LOC105326167	5.46297	30.9578	-2.5025	0.00028887	18.9097	33.8062	-0.83816	0.52595	30.5002	31.214	-0.033376	0.99802	5.97444	19.6649	-1.7187	0.026557	5.47299	31.9694	-2.5463	0.00057756	19.2033	34.4403	-0.84275	0.64465
LOC105326171	16.0675	42.1473	-1.3913	0.010782	21.0948	46.0253	-1.1255	0.14213	41.5244	12.9253	1.6838	0.0014822	17.5719	21.9372	-0.32011	0.84048	16.097	13.238	0.28211	0.99931	21.4223	14.2612	0.58702	0.44538
LOC105326178	19.2007	55.5748	-1.5333	0.00061809	70.092	60.6883	0.20783	0.19041	54.7534	28.84	0.92488	0.05451	20.9984	72.891	-1.7955	4.55e-08	19.236	29.5379	-0.61876	0.99931	71.1802	31.8209	1.1615	4.38e-05
LOC105326185	0	0	NA	NA	NA	NA	NA	NA	0	22.3334	-5.4811	2.15e-05	1.05431	0	NA	NA	0	22.8739	-4.5658	0.00012492	0	24.6418	-5.623	2.95e-05
LOC105326187	7.55175	12.1842	-0.69013	0.9058	39.5843	13.3053	1.5729	0.00016183	12.0041	2.63781	2.1861	0.11032	8.25878	41.1651	-2.3174	4.31e-06	7.56561	2.70164	1.4856	0.99931	40.1989	2.91045	3.7878	3.48e-09
LOC105326197	7.63209	28.5955	-1.9056	0.006681	3.27768	31.2266	-3.252	8.22e-05	28.1729	12.046	1.2258	0.10437	8.34664	3.40857	1.292	0.78347	7.64609	12.3375	-0.69025	0.99931	3.32857	13.2911	-1.9975	0.22328
LOC105326200	65.877	210.737	-1.6776	4.43e-16	110.853	230.127	-1.0538	7.92e-05	207.622	56.4491	1.8789	1.57e-19	72.0447	115.28	-0.67817	0.00092084	65.9978	57.8151	0.19097	0.99931	112.574	62.2836	0.85395	1.71e-05
LOC105326202	0	5.22179	-6.0223	0.1413	17.6491	5.70225	1.63	0.022629	5.14461	0	3.5487	0.24939	0	18.3539	-7.7067	0.00032826	0	0	-2.484	0.99931	17.9231	0	5.2075	0.00012238
LOC105326208	3.69554	27.4766	-2.8943	0.00019499	4.62237	30.0047	-2.6985	0.00086258	27.0705	3.2533	3.0567	0.00011215	4.04153	4.80696	-0.25022	0.99671	3.70232	3.33202	0.15203	0.99931	4.69414	3.58956	0.38705	0.99735
LOC105326214	106.448	180.4	-0.76106	0.00083922	87.7411	196.999	-1.1669	3.09e-05	177.734	83.5306	1.0893	2.06e-07	116.414	91.2449	0.35144	0.99671	106.643	85.5519	0.31792	0.91478	89.1032	92.1643	-0.04873	0.89042
LOC105326232	17.1923	18.7736	-0.12694	0.99434	45.5514	20.501	1.1518	0.001023	18.4961	17.1457	0.10937	0.99802	18.8019	47.3704	-1.3331	0.00093331	17.2238	17.5607	-0.027941	0.99931	46.2586	18.9179	1.29	0.00078397
LOC105326250	45.2302	85.6622	-0.92137	0.010643	36.6428	93.5441	-1.3521	0.0013239	84.3962	46.0737	0.87323	0.012304	49.4648	38.1061	0.37638	0.99671	45.3131	47.1886	-0.05851	0.99931	37.2117	50.8359	-0.45009	0.99735
LOC105326263	37.5981	61.9155	-0.71964	0.17354	51.6865	67.6124	-0.3875	0.91398	61.0004	178.843	-1.5518	2.23e-13	41.1182	53.7506	-0.3865	0.32537	37.6671	183.171	-2.2818	6.45e-21	52.489	197.329	-1.9105	3.84e-14
LOC105326266	200.362	278.247	-0.47375	0.020219	151.278	303.849	-1.0062	1.33e-05	274.134	193.351	0.50366	0.0044782	219.121	157.319	0.47804	0.38874	200.73	198.03	0.019536	0.99931	153.626	213.336	-0.4737	0.68969
LOC105326276	26.1901	47.4934	-0.85871	0.14862	9.83305	51.8634	-2.399	2.35e-05	46.7915	31.0382	0.5922	0.46096	28.6422	10.2257	1.4859	0.093857	26.2382	31.7893	-0.27687	0.99931	9.98571	34.2463	-1.778	0.021325
LOC105326284	42.2577	164.238	-1.9585	1.16e-15	30.0034	179.349	-2.5796	1.09e-19	161.81	25.235	2.6808	1.51e-23	46.214	31.2016	0.56671	0.85254	42.3352	25.8457	0.71193	0.52385	30.4692	27.8433	0.13002	0.87091
LOC105326331	0	1.7406	-1.1154	0.99434	15.9682	1.90075	3.0706	0.0013577	1.71487	17.4095	-3.3437	0.0020484	0	16.6059	-4.2404	0.00052182	0	17.8308	-4.4695	0.0014801	16.2161	19.209	-0.24435	0.99735
LOC105326340	36.875	99.3383	-1.4297	4.38e-06	35.3822	108.479	-1.6163	1.04e-05	97.8702	32.7967	1.5773	2.72e-07	40.3275	36.7951	0.13225	0.99671	36.9427	33.5904	0.13724	0.99931	35.9315	36.1866	-0.010207	0.98714
LOC105326341	32.3761	146.459	-2.1775	4.27e-16	10.5894	159.935	-3.9168	7e-28	144.294	12.3977	3.5409	2.89e-27	35.4073	11.0123	1.6849	0.017958	32.4355	12.6977	1.353	0.061566	10.7538	13.6791	-0.34712	0.99735
LOC105326360	28.1985	7.83269	1.848	0.0043975	2.60534	8.55338	-1.715	0.4263	7.71692	21.1904	-1.4573	0.096353	30.8386	2.70938	3.5087	2.97e-05	28.2503	21.7032	0.38036	0.99931	2.64579	23.3806	-3.1435	0.0016675
LOC105326362	107.01	49.7313	1.1055	2.5e-05	75.1346	54.3072	0.46833	0.020093	48.9963	154.663	-1.6584	1e-12	117.029	78.135	0.58282	0.40262	107.206	158.406	-0.56324	0.12097	76.301	170.649	-1.1613	9e-05
LOC105326363	145.411	25.736	2.4983	8.88e-21	20.5906	28.104	-0.44879	0.90726	25.3556	46.2495	-0.86714	0.10804	159.026	21.4128	2.8927	8.16e-22	145.678	47.3687	1.6208	1.16e-11	20.9102	51.0299	-1.2871	0.052307
LOC105326381	16.1479	0	7.021	0.00061917	2.01704	0	3.893	0.42709	0	0	NA	NA	17.6597	2.09758	3.0737	0.0086311	16.1775	0	5.0159	0.00161	2.04835	0	NA	NA
LOC105326382	21.0485	46.0015	-1.128	0.035486	18.9938	50.2341	-1.4031	0.025583	45.3216	13.8925	1.7059	0.00064573	23.0192	19.7523	0.22082	0.99671	21.0871	14.2286	0.56756	0.99931	19.2886	15.3284	0.33155	0.77346
LOC105326393	2.00844	2.85955	-0.50971	0.99434	0	3.12266	NA	NA	2.81729	24.7954	-3.1377	0.00017244	2.19648	0	NA	NA	2.01213	25.3954	-3.6578	0.00017324	0	27.3582	-5.7739	7.85e-06
LOC105326422	12.4524	22.3791	-0.84573	0.51937	1.59682	24.4382	-3.9359	0.00015448	22.0483	6.06696	1.8616	0.025745	13.6182	1.66059	3.0358	0.031812	12.4752	6.21377	1.0055	0.99931	1.62161	6.69404	-2.0454	0.54654
LOC105326430	25.1457	18.4006	0.45056	0.79424	5.29472	20.0937	-1.9241	0.073586	18.1286	20.1353	-0.15145	0.99802	27.5	5.50616	2.3203	0.0048984	25.1919	20.6225	0.28874	0.99931	5.37692	22.2164	-2.0468	0.048833
LOC105326439	33.5008	103.068	-1.6213	1.35e-07	29.4151	112.552	-1.936	4.44e-08	101.545	52.3165	0.95678	0.0014687	36.6374	30.5898	0.26027	0.99671	33.5623	53.5825	-0.67492	0.6881	29.8718	57.7239	-0.95039	0.23668
LOC105326444	0	49.607	-7.6853	1.55e-10	0	54.1714	-7.3322	4.43e-11	48.8738	8.44098	2.5336	8.27e-07	0	0	-0.40746	0.99671	0	8.64525	-5.1621	0.080502	0	9.31344	-4.7698	0.041011
LOC105326445	37.9194	14.2978	1.4071	0.0069663	5.29472	15.6133	-1.5602	0.26927	14.0864	37.8086	-1.4244	0.0098198	41.4696	5.50616	2.9129	8.17e-06	37.989	38.7235	-0.027628	0.99931	5.37692	41.7165	-2.9558	1.24e-05
LOC105326450	18.9597	0	5.6677	9.65e-05	0	0	NA	NA	0	0	2.0633	0.99802	20.7348	0	5.374	0.0001482	18.9945	0	7.7206	0.00082964	0	0	NA	NA
LOC105326464	31.6531	54.8288	-0.79259	0.15088	20.7587	59.8737	-1.5282	0.004635	54.0184	37.6327	0.52146	0.51406	34.6166	21.5876	0.68126	0.78431	31.7112	38.5434	-0.28149	0.99931	21.0809	41.5224	-0.97795	0.36276
LOC105326467	26.5115	58.683	-1.1463	0.010285	25.1289	64.0825	-1.3506	0.012493	57.8157	18.9922	1.6061	0.0001589	28.9936	26.1324	0.14989	0.99671	26.5601	19.4518	0.44936	0.99931	25.519	20.9552	0.28426	0.72262
LOC105326476	121.149	159.513	-0.39689	0.29836	83.8751	174.19	-1.0543	0.00091724	157.156	119.229	0.39846	0.2176	132.492	87.2245	0.6031	0.2857	121.372	122.114	-0.0087985	0.99931	85.1772	131.552	-0.6271	0.41106
LOC105326480	49.4077	77.9539	-0.65788	0.15309	34.7098	85.1265	-1.2943	0.0044917	76.8017	41.4136	0.89104	0.016709	54.0335	36.0959	0.58202	0.77876	49.4984	42.4157	0.22278	0.99931	35.2487	45.6941	-0.37444	0.99735
LOC105326482	60.0123	43.0176	0.48033	0.33556	169.011	46.9757	1.8471	1.07e-21	42.3818	120.372	-1.506	1.08e-08	65.631	175.76	-1.4212	1.6e-14	60.1224	123.285	-1.036	0.00051746	171.635	132.814	0.36994	0.0024757
LOC105326484	379.837	177.417	1.0982	4.48e-18	79.9251	193.741	-1.2774	2.99e-06	174.794	262.11	-0.58451	0.0003484	415.399	83.1168	2.3213	3.09e-43	380.534	268.453	0.50336	8.51e-05	81.1659	289.202	-1.8331	2.41e-19
LOC105326485	7.79276	9.57328	-0.29688	0.99434	62.1079	10.4541	2.5707	3.69e-11	9.43179	20.1353	-1.0941	0.30079	8.52236	64.5881	-2.9219	8.66e-12	7.80706	20.6225	-1.4014	0.3673	63.0721	22.2164	1.5054	4.11e-06
LOC105326489	36.2323	39.1634	-0.11223	0.99434	51.0142	42.7669	0.2544	0.24769	38.5846	87.751	-1.1854	0.00015671	39.6246	53.0514	-0.42099	0.28118	36.2988	89.8745	-1.308	0.0002399	51.8062	96.821	-0.9022	0.09284
LOC105326496	20.2451	28.0982	-0.4729	0.89015	54.0398	30.6836	0.81656	0.0047308	27.6829	24.7954	0.15892	0.99802	22.1406	56.1978	-1.3438	0.00019025	20.2823	25.3954	-0.32435	0.99931	54.8787	27.3582	1.0043	0.0021434
LOC105326499	24.5834	9.44895	1.3795	0.055542	21.2629	10.3184	1.0431	0.070239	9.3093	32.0054	-1.7816	0.0040234	26.885	22.112	0.28197	0.99671	24.6285	32.7799	-0.41248	0.99931	21.593	35.3135	-0.70965	0.82328
LOC105326508	62.0207	58.9316	0.073708	0.99434	151.866	64.354	1.2387	1.7e-12	58.0606	68.6709	-0.24214	0.9572	67.8275	157.931	-1.2193	9.67e-11	62.1345	70.3327	-0.1788	0.99931	154.224	75.7687	1.0254	2.48e-09
LOC105326516	22.5749	34.3146	-0.6041	0.62535	55.8047	37.472	0.57457	0.027637	33.8075	25.6747	0.397	0.9519	24.6885	58.0332	-1.233	0.00040084	22.6163	26.296	-0.21748	0.99931	56.671	28.3284	1.0004	0.0017686
LOC105326517	199.961	98.841	1.0165	1.45e-08	138.671	107.936	0.3615	0.003155	97.3802	138.485	-0.50803	0.061239	218.682	144.209	0.60067	0.091715	200.328	141.836	0.49814	0.018578	140.824	152.799	-0.11774	0.94576
LOC105326539	6.74837	27.9739	-2.0515	0.0041376	18.2374	30.5478	-0.74417	0.6612	27.5604	13.3649	1.0442	0.21178	7.38019	18.9657	-1.3617	0.089191	6.76075	13.6883	-1.0177	0.99931	18.5205	14.7463	0.32877	0.79233
LOC105326542	15.4248	8.95164	0.78503	0.62155	46.9801	9.77529	2.2648	1.33e-07	8.81934	12.5735	-0.51165	0.99802	16.869	48.8562	-1.5342	0.00014704	15.4532	12.8778	0.26301	0.99931	47.7095	13.8731	1.782	1.25e-05
LOC105326553	86.3631	203.401	-1.2358	1.19e-09	103.373	222.116	-1.1035	3.54e-05	200.395	71.5725	1.4854	1.77e-13	94.4489	107.501	-0.18675	0.36352	86.5216	73.3045	0.23916	0.99931	104.978	78.9702	0.41071	0.021757
LOC105326565	0	52.7152	-6.036	3.81e-12	24.7927	57.5656	-1.2153	0.048429	51.9361	2.90159	4.1618	5.03e-11	0	25.7828	-4.8751	2.21e-06	0	2.9718	-1.8845	0.99931	25.1776	3.2015	2.9753	6.03e-05
LOC105326572	0	15.2924	-4.9347	0.0011339	6.47132	16.6995	-1.3677	0.3439	15.0664	1.49476	3.3333	0.0060066	0	6.72975	-3.7506	0.091246	0	1.53093	NA	NA	6.57179	1.64926	1.9945	0.30202
LOC105326589	4.2579	338.297	-6.312	5.89e-77	96.5656	369.425	-1.9357	5.88e-26	333.297	17.8492	4.2229	8.09e-71	4.65655	100.422	-4.4307	6.78e-24	4.26571	18.2811	-2.0995	0.087848	98.0648	19.694	2.316	4.02e-15
LOC105326597	NA	NA	NA	NA	17.3129	0	5.1138	8.99e-05	0	0	NA	NA	0	18.0043	-5.1703	0.00014407	0	0	NA	NA	17.5817	0	5.1797	0.00014909
LOC105326609	246.717	384.921	-0.6417	1.23e-05	41.4333	420.338	-3.3427	3.26e-63	379.232	80.1893	2.2416	7.7e-45	269.816	43.0879	2.6466	2.54e-33	247.17	82.1298	1.5895	1.76e-19	42.0765	88.4777	-1.0723	0.028624
LOC105326611	16.6299	47.3691	-1.5102	0.002436	14.0352	51.7276	-1.8819	0.0009331	46.669	10.9909	2.0862	3.37e-05	18.1869	14.5957	0.31736	0.99671	16.6604	11.2568	0.56562	0.99931	14.2531	12.1269	0.23307	0.94576
LOC105326615	40.0082	30.9578	0.36999	0.73824	89.0858	33.8062	1.3979	1.53e-08	30.5002	42.9963	-0.49539	0.62644	43.754	92.6433	-1.0823	1.76e-05	40.0816	44.0367	-0.13577	0.99931	90.4688	47.4403	0.93131	6.16e-05
LOC105326638	31.7334	31.9524	-0.0099211	0.99434	7.47984	34.8924	-2.2218	0.0021806	31.4801	22.3334	0.49524	0.8357	34.7045	7.77854	2.1575	0.0020778	31.7916	22.8739	0.47495	0.99931	7.59596	24.6418	-1.6978	0.098125
LOC105326649	69.1708	373.358	-2.4323	6.03e-47	81.1857	407.711	-2.3282	1.48e-38	367.84	93.3784	1.9779	5.09e-37	75.6469	84.4278	-0.15844	0.56762	69.2977	95.638	-0.46478	0.87574	82.4461	103.03	-0.32154	0.99735
LOC105326666	87.5681	23.871	1.8751	5.34e-09	11.766	26.0674	-1.1476	0.3253	23.5182	65.4176	-1.4759	0.00010624	95.7667	12.2359	2.9684	1.63e-13	87.7288	67.0007	0.38888	0.78285	11.9487	72.1792	-2.5947	3.24e-08
LOC105326683	404.501	507.757	-0.328	0.047647	90.8507	554.476	-2.6096	8.83e-62	500.252	191.769	1.3833	4.78e-30	442.372	94.4787	2.2272	1.92e-43	405.243	196.409	1.0449	3.47e-17	92.2611	211.59	-1.1975	2.91e-06
LOC105326685	8.19445	9.32463	-0.1864	0.99434	52.527	10.1826	2.367	8.08e-09	9.18681	10.9029	-0.24708	0.99802	8.96166	54.6246	-2.6077	5.11e-09	8.20949	11.1668	-0.44385	0.99931	53.3424	12.0299	2.1487	1.19e-07
LOC105326709	13.4967	53.2125	-1.9792	2.51e-05	147.328	58.1087	1.3422	2.73e-13	52.4261	22.861	1.1974	0.0092676	14.7604	153.211	-3.3757	2.28e-31	13.5215	23.4142	-0.79213	0.99931	149.615	25.2239	2.5684	1.7e-25
LOC105326719	117.695	244.803	-1.0566	6.71e-09	80.5974	267.327	-1.7298	1.97e-15	241.184	118.35	1.0271	4.53e-09	128.714	83.816	0.61887	0.26585	117.911	121.214	-0.039855	0.99931	81.8486	130.582	-0.67393	0.29642
LOC105326741	72.545	112.641	-0.63479	0.065696	72.6133	123.006	-0.76042	0.16718	110.977	49.7666	1.157	3.47e-05	79.337	75.513	0.071269	0.99671	72.6781	50.9709	0.51185	0.52014	73.7406	54.9105	0.42538	0.074819
LOC105326757	75.9995	448.825	-2.5621	4.98e-60	2511.29	490.122	2.3572	0	442.192	417.125	0.084192	0.99802	83.115	2611.58	-4.9737	0	76.139	427.219	-2.4883	5.71e-55	2550.28	460.239	2.4702	0
LOC105326758	3.29385	164.735	-5.6442	1.16e-37	1268.88	179.893	2.8184	5.72e-245	162.3	503.469	-1.6332	2.49e-40	3.60224	1319.56	-8.5169	1.09e-272	3.29989	515.653	-7.2878	1.5e-111	1288.58	555.508	1.2139	1.16e-96
LOC105326770	0	0	NA	NA	13.7831	0	5.6656	0.00067966	0	0	-1.8436	0.99802	0	14.3335	-4.8413	0.0011768	0	0	NA	NA	13.9971	0	3.8508	0.0022023
LOC105326779	6.5877	11.9355	-0.85742	0.78976	25.8013	13.0337	0.98519	0.047883	11.7591	26.9936	-1.1988	0.11305	7.20447	26.8316	-1.897	0.0025588	6.59978	27.6468	-2.0666	0.012689	26.2018	29.7836	-0.18485	0.99735
LOC105326784	35.3486	3.72985	3.2445	1.14e-06	6.72345	4.07304	0.7231	0.59399	3.67472	12.3098	-1.7441	0.20075	38.6581	6.99195	2.467	0.00017986	35.4135	12.6076	1.49	0.020609	6.82783	13.5821	-0.99221	0.84419
LOC105326795	9.72087	0	6.2889	0.013424	10.4214	0	6.2623	0.0049923	0	0	-2.5217	0.99802	10.631	10.8375	-0.027759	0.99671	9.7387	0	3.7568	0.074343	10.5831	0	3.7693	0.012936
LOC105326805	34.8666	56.8181	-0.7045	0.22632	103.625	62.046	0.73997	7e-05	55.9783	43.4359	0.36598	0.83742	38.131	107.763	-1.4988	1.48e-09	34.9306	44.487	-0.34889	0.99931	105.234	47.9254	1.1347	3.11e-07
LOC105326807	8.43546	64.2778	-2.9298	4.57e-10	9.07666	70.192	-2.9511	2.59e-09	63.3277	7.03415	3.1704	5.65e-11	9.22524	9.43913	-0.033068	0.99671	8.45094	7.20437	0.23024	0.99931	9.21757	7.7612	0.24811	0.99347
LOC105326821	18.799	66.7643	-1.8284	6.01e-06	19.498	72.9074	-1.9027	3.32e-05	65.7776	17.4975	1.9105	1.88e-06	20.5591	20.2766	0.019958	0.99671	18.8335	17.9209	0.071662	0.99931	19.8007	19.306	0.036504	0.99735
LOC105326827	46.1139	139.372	-1.5957	6.11e-10	34.8779	152.196	-2.1255	1.42e-12	137.312	36.138	1.9259	2.13e-13	50.4313	36.2707	0.47551	0.96206	46.1985	37.0125	0.31983	0.99931	35.4194	39.8732	-0.17088	0.99735
LOC105326839	22.0929	11.0652	0.99755	0.2556	30.8438	12.0833	1.352	0.0039747	10.9017	17.4975	-0.68259	0.7955	24.1613	32.0756	-0.40877	0.56483	22.1334	17.9209	0.30459	0.99931	31.3227	19.306	0.69816	0.16286
LOC105326850	17.4333	12.9301	0.43111	0.9143	34.2896	14.1199	1.28	0.0030879	12.739	14.5959	-0.1963	0.99802	19.0655	35.6589	-0.9033	0.065291	17.4653	14.9491	0.22443	0.99931	34.8219	16.1045	1.1125	0.015389
LOC105326883	106.849	256.489	-1.2633	1.51e-12	159.178	280.089	-0.81525	0.0040349	252.699	108.854	1.215	1.9e-12	116.853	165.534	-0.50244	0.0011134	107.045	111.488	-0.058663	0.99931	161.649	120.105	0.42857	0.0012473
LOC105326887	454.149	931.219	-1.036	3.25e-32	449.715	1016.9	-1.1771	2.29e-26	917.456	552.357	0.73204	5.3e-19	496.669	467.674	0.086782	0.79461	454.983	565.723	-0.31428	0.11236	456.697	609.448	-0.41627	0.49269
LOC105326889	5.30229	91.0083	-4.1013	1.15e-18	18.4895	99.3821	-2.4263	4.08e-10	89.6633	8.70476	3.3646	2.71e-16	5.79872	19.2279	-1.7294	0.02835	5.31202	8.91541	-0.74704	0.99931	18.7765	9.60449	0.96715	0.2096
LOC105326891	84.5956	36.6769	1.2057	7.77e-05	41.7695	40.0515	0.06059	0.59075	36.1348	47.0409	-0.38053	0.81055	92.5159	43.4375	1.0908	0.0085569	84.7509	48.1792	0.81482	0.025672	42.4179	51.903	-0.29115	0.99735
LOC105326901	0	1.24328	-3.9519	0.84609	37.9875	1.35768	4.8063	6.06e-10	1.22491	0	0.6303	0.99802	0	39.5045	-8.8126	7.65e-08	0	0	-3.332	0.99931	38.5773	0	5.4654	7.57e-10
LOC105326903	16.9513	2.85955	2.5675	0.0087896	0	3.12266	-4.2155	0.36197	2.81729	0	5.0019	0.475	18.5383	0	6.7287	0.00044845	16.9824	0	7.559	0.0018789	0	0	0.81515	0.99735
LOC105326905	26.1901	9.69761	1.4333	0.0359	0	10.5899	-3.5179	0.041843	9.55428	21.8938	-1.1963	0.19251	28.6422	0	4.8969	4.84e-06	26.2382	22.4236	0.22665	0.99931	0	24.1567	-4.6854	7.19e-05
LOC105326908	6.02533	9.94627	-0.72311	0.92653	32.9449	10.8614	1.6008	0.00067082	9.79926	34.2036	-1.8034	0.0023154	6.58945	34.2605	-2.3783	3.05e-05	6.03639	35.0313	-2.5369	0.00024593	33.4564	37.7388	-0.17377	0.99735
LOC105326912	0	0	NA	NA	0	0	NA	NA	0	163.368	-8.352	8.09e-33	0	0	2.3295	0.99671	0	167.322	-8.6997	2.65e-31	0	180.254	-11.044	1.7e-23
LOC105326913	0	0	NA	NA	0	0	NA	NA	0	66.3848	-7.0528	5.57e-15	0	0	3.3295	0.98979	0	67.9913	-6.4005	5.21e-15	0	73.2463	-9.7452	1.45e-11
LOC105326914	135.208	0	8.0868	3.34e-28	0	0	0.62999	0.89893	0	110.436	-7.8163	2.05e-23	147.867	0	7.4025	1.98e-30	135.457	113.109	0.26012	0.99689	0	121.851	-7.1575	5.71e-25
LOC105326915	130.87	0	10.04	2.32e-21	0	0	NA	NA	0	43.26	-8.4642	1.07e-08	143.123	0	8.1611	1.21e-27	131.11	44.3069	1.5652	6.09e-10	0	47.7314	-6.5769	4.91e-10
LOC105326916	10.5242	0	4.3956	0.0117	NA	NA	NA	NA	0	48.2719	-6.5931	3.31e-11	11.5096	0	4.5248	0.015536	10.5436	49.44	-2.2293	2.91e-05	0	53.2612	-6.735	4.02e-11
LOC105326938	34.8666	26.109	0.4173	0.71437	57.4015	28.5113	1.0096	0.00056726	25.7231	27.5211	-0.097476	0.99802	38.131	59.6937	-0.64662	0.049576	34.9306	28.1871	0.30945	0.99931	58.2926	30.3657	0.94087	0.0024718
LOC105326979	109.822	0	6.9794	4.03e-25	5.79898	0	2.6092	0.14973	0	3.69293	-2.1067	0.71221	120.104	6.03055	4.3158	1.67e-23	110.023	3.78229	4.8624	4.34e-25	5.88901	4.07463	0.53136	0.95232
LOC105327010	3.29385	2.48657	0.40562	0.99434	37.1471	2.71536	3.774	6.59e-09	2.44982	6.41866	-1.3896	0.7251	3.60224	38.6305	-3.4228	5.1e-08	3.29989	6.57399	-0.99435	0.99931	37.7238	7.0821	2.4132	4.21e-06
LOC105327011	0	1.11896	-1.215	0.99434	19.2459	1.22191	3.9773	6.67e-05	1.10242	2.46195	-1.1591	0.99802	0	20.0144	-5.2467	4.58e-05	0	2.52153	-2.3845	0.99931	19.5447	2.71642	2.847	0.00088586
LOC105327022	12.372	6.96239	0.82943	0.68394	24.9608	7.60301	1.715	0.0028088	6.85949	25.5867	-1.8992	0.0090273	13.5303	25.9576	-0.93996	0.14305	12.3947	26.2059	-1.0802	0.53984	25.3483	28.2314	-0.15541	0.99735
LOC105327027	13.7378	24.7413	-0.84878	0.46582	14.8756	27.0178	-0.86096	0.57397	24.3757	44.491	-0.86807	0.12002	15.024	15.4697	-0.042179	0.99671	13.763	45.5676	-1.7272	0.0022439	15.1066	49.0896	-1.7002	0.0046711
LOC105327031	4.65959	18.4006	-1.9815	0.041041	0	20.0937	-5.094	0.00022935	18.1286	5.80318	1.6434	0.10225	5.09584	0	3.0582	0.38742	4.66814	5.94361	-0.34849	0.99931	0	6.40299	-3.4219	0.23366
LOC105327036	572.647	145.961	1.9721	7.67e-62	270.619	159.392	0.76369	1.25e-12	143.804	318.559	-1.1475	4.51e-15	626.262	281.426	1.154	1.07e-19	573.698	326.268	0.81423	1.96e-16	274.82	351.485	-0.35498	0.98809
LOC105327045	10.2029	16.7843	-0.71814	0.78745	35.6343	18.3287	0.95916	0.015499	16.5363	8.00135	1.0473	0.48101	11.1581	37.0573	-1.7317	0.00049201	10.2216	8.19497	0.31881	0.99931	36.1875	8.82837	2.0353	5.78e-05
LOC105327049	11.7293	30.3361	-1.3709	0.049768	30.7598	33.1274	-0.10698	0.84571	29.8878	8.08927	1.8855	0.0047198	12.8275	31.9882	-1.3183	0.01274	11.7508	8.28503	0.50418	0.99931	31.2373	8.92538	1.8073	0.00077443
LOC105327051	94.2362	140.491	-0.57613	0.060014	70.6803	153.418	-1.1181	0.00081211	138.415	102.435	0.43429	0.20016	103.059	73.5028	0.4876	0.73403	94.4091	104.914	-0.1522	0.99931	71.7776	113.022	-0.655	0.41675
LOC105327060	17.1923	27.8495	-0.69589	0.59299	43.9546	30.412	0.53137	0.079589	27.4379	16.2665	0.75427	0.51461	18.8019	45.7099	-1.2816	0.0017891	17.2238	16.6601	0.048008	0.99931	44.637	17.9478	1.3144	0.00086718
LOC105327079	3.77587	2.11358	0.83712	0.98324	14.6235	2.30806	2.6635	0.0049752	2.08234	2.54988	-0.29222	0.99802	4.12939	15.2075	-1.8808	0.049033	3.7828	2.61158	0.53453	0.99931	14.8505	2.81344	2.4001	0.013926
LOC105327083	17.5136	9.69761	0.85278	0.49682	5.96706	10.5899	-0.8276	0.79519	9.55428	0	4.2561	0.026057	19.1533	6.20535	1.626	0.17946	17.5458	0	5.1331	0.00077415	6.0597	0	3.5992	0.11858
LOC105327095	24.3423	77.8295	-1.6769	4.28e-06	156.152	84.9907	0.87758	1.13e-08	76.6792	30.3348	1.3379	0.00015	26.6214	162.388	-2.6088	1.01e-26	24.387	31.0689	-0.34936	0.99931	158.576	33.4702	2.2442	1e-23
LOC105327104	152.079	88.5218	0.78072	0.0001796	66.142	96.6668	-0.54745	0.66005	87.2135	149.212	-0.77474	0.00067663	166.318	68.7833	1.2738	2e-06	152.358	152.823	-0.0043899	0.99931	67.1688	164.634	-1.2934	9.39e-06
LOC105327105	107.331	47.3691	1.1801	7.21e-06	41.6014	51.7276	-0.3143	0.94381	46.669	107.623	-1.2054	1.25e-05	117.38	43.2627	1.44	9.78e-06	107.528	110.227	-0.035761	0.99931	42.2472	118.746	-1.491	1.62e-05
LOC105327121	26.0294	52.4666	-1.0113	0.04446	36.3907	57.2941	-0.65482	0.60689	51.6911	19.6956	1.392	0.0023482	28.4664	37.8439	-0.4108	0.47791	26.0772	20.1722	0.37042	0.99931	36.9556	21.7314	0.76602	0.077205
LOC105327127	40.0885	8.82731	2.1831	4.11e-05	11.4299	9.63952	0.24578	0.7246	8.69685	23.0368	-1.4054	0.087625	43.8418	11.8863	1.883	0.0017177	40.1621	23.5943	0.7674	0.45872	11.6073	25.4179	-1.1308	0.44538
LOC105327141	41.4543	168.465	-2.0229	8.73e-17	97.9103	183.966	-0.9099	0.0073947	165.975	35.9621	2.2064	2.84e-19	45.3354	101.82	-1.1673	1.31e-06	41.5303	36.8323	0.17319	0.99931	99.4303	39.6791	1.3253	3.05e-08
LOC105327142	10.4439	30.2118	-1.5325	0.025498	34.8779	32.9916	0.080215	0.61387	29.7653	9.1444	1.7027	0.01087	11.4217	36.2707	-1.667	0.00085213	10.4631	9.36568	0.15985	0.99931	35.4194	10.0896	1.8117	0.00025759
LOC105327145	0	2.36224	-1.293	0.9823	15.3799	2.57959	2.5758	0.0044152	2.32733	5.09976	-1.1318	0.93538	1.05431	15.9941	-3.9232	0.00096753	0	5.22317	-2.4351	0.95053	15.6187	5.62687	1.4729	0.093411
LOC105327146	1.76743	1.86493	-0.077464	0.99871	26.7257	2.03652	3.7141	1.91e-06	1.83736	7.73757	-2.0742	0.31681	1.93291	27.793	-3.8459	2.98e-06	1.77067	7.92481	-2.1621	0.67441	27.1406	8.53732	1.6686	0.004085
LOC105327153	161.881	324.994	-1.0055	9.01e-11	135.814	354.897	-1.3858	2.88e-13	320.191	144.376	1.1491	2.18e-14	177.037	141.237	0.32593	0.9956	162.178	147.87	0.13325	0.99931	137.922	159.299	-0.20788	0.99735
LOC105327168	22.0929	12.3085	0.84393	0.38551	52.1908	13.441	1.9572	2.63e-07	12.1266	36.05	-1.5718	0.0056847	24.1613	54.275	-1.1676	0.0012222	22.1334	36.9224	-0.73827	0.90118	53.0011	39.7762	0.41412	0.19146
LOC105327172	16.9513	110.279	-2.7017	9.96e-16	73.2856	120.426	-0.71655	0.24019	108.649	98.9178	0.13538	0.99802	18.5383	76.2122	-2.0395	9.83e-10	16.9824	101.311	-2.5767	2.91e-13	74.4234	109.142	-0.55238	0.71025
LOC105327182	385.059	291.301	0.40257	0.00060367	126.989	318.104	-1.3248	7.35e-11	286.996	369.293	-0.36374	0.010961	421.11	132.06	1.673	2.18e-26	385.765	378.229	0.028462	0.99931	128.961	407.463	-1.6597	6.55e-23
LOC105327188	6.34668	8.70298	-0.45551	0.99434	19.7501	9.50376	1.0553	0.08312	8.57436	3.2533	1.3981	0.59243	6.94089	20.5388	-1.5652	0.035889	6.35833	3.33202	0.93225	0.99931	20.0568	3.58956	2.4822	0.0018273
LOC105327197	2.65115	21.0115	-2.9865	0.0013922	4.2862	22.9448	-2.4204	0.011396	20.7009	1.23098	4.0718	0.00017351	2.89936	4.45737	-0.62046	0.99671	2.65601	1.26076	1.075	0.99931	4.35274	1.35821	1.6802	0.60578
LOC105327202	46.7566	120.226	-1.3625	8.77e-07	47.1482	131.288	-1.4775	8.72e-06	118.449	54.7785	1.1126	3.43e-05	51.1342	49.031	0.060593	0.99671	46.8424	56.104	-0.26029	0.99931	47.8802	60.4403	-0.33608	0.99735
LOC105327213	111.91	166.476	-0.57297	0.033326	88.5815	181.793	-1.0372	0.00090402	164.015	199.242	-0.28069	0.33809	122.388	92.1189	0.40989	0.87691	112.116	204.064	-0.86403	8.18e-05	89.9567	219.836	-1.2891	1.39e-07
LOC105327225	16.3889	16.0384	0.031193	0.99434	38.8279	17.5141	1.1486	0.0031319	15.8013	16.882	-0.095438	0.99802	17.9233	40.3785	-1.1717	0.008328	16.419	17.2905	-0.074615	0.99931	39.4307	18.6269	1.0819	0.0096966
LOC105327226	22.3339	32.947	-0.56091	0.71363	52.7791	35.9785	0.55283	0.039749	32.4601	26.3781	0.29933	0.99802	24.4249	54.8868	-1.1681	0.0011213	22.3749	27.0164	-0.27196	0.99931	53.5985	29.1045	0.88095	0.007175
LOC105327236	15.4248	24.244	-0.65237	0.71569	39.5003	26.4748	0.57725	0.083327	23.8857	43.1721	-0.85395	0.14	16.869	41.0777	-1.284	0.0036486	15.4532	44.2168	-1.5167	0.011104	40.1135	47.6344	-0.24791	0.99735
LOC105327279	255.233	179.903	0.50459	0.00087892	24.4566	196.456	-3.0059	3.18e-26	177.244	362.259	-1.0313	1.83e-14	279.129	25.4332	3.4561	3.42e-46	255.701	371.025	-0.53706	0.0017914	24.8362	399.702	-4.0084	2.28e-72
LOC105327291	248.485	433.782	-0.80381	1.39e-09	133.04	473.694	-1.8321	3.12e-30	427.37	218.85	0.96554	2.24e-14	271.749	138.353	0.97392	4.57e-06	248.941	224.146	0.15136	0.99931	135.106	241.47	-0.83776	0.0034315
LOC105327308	56.7184	108.414	-0.93467	0.0021604	32.4407	118.39	-1.8677	5.45e-08	106.812	44.7548	1.255	1.18e-05	62.0287	33.7361	0.87864	0.19975	56.8225	45.8378	0.30992	0.99931	32.9443	49.3806	-0.58392	0.90899
LOC105327325	0	21.7575	-5.4434	3.63e-05	0	23.7594	-5.1432	4.19e-05	21.4359	0	6.9295	5.56e-05	0	0	NA	NA	0	0	NA	NA	0	0	1.8151	0.99735
LOC105327327	0	17.9033	-5.1622	0.00028044	0	19.5506	-5.2891	0.00026248	17.6387	0	5.1407	0.00031376	NA	NA	NA	NA	NA	NA	NA	NA	NA	NA	NA	NA
LOC105327328	331.634	662.794	-0.99897	1.55e-21	255.491	723.779	-1.5023	9.54e-32	652.998	426.358	0.61502	6.31e-10	362.684	265.694	0.44895	0.23944	332.243	436.675	-0.39432	0.038824	259.458	470.426	-0.85847	2.56e-06
LOC105327329	57.2808	159.14	-1.4742	4.91e-10	55.5525	173.783	-1.6454	2.97e-09	156.788	52.3165	1.5835	1.27e-11	62.6437	57.771	0.11683	0.99671	57.3859	53.5825	0.098935	0.99931	56.415	57.7239	-0.033091	0.95232
LOC105327330	670.258	1438.35	-1.1016	2e-55	568.804	1570.7	-1.4654	1.38e-65	1417.1	669.827	1.0811	2.09e-57	733.011	591.519	0.30941	0.69451	671.488	686.036	-0.030924	0.99931	577.635	739.06	-0.35553	0.84828
LOC105327335	8.67648	19.3952	-1.1605	0.30313	35.8864	21.1798	0.76075	0.043675	19.1086	11.6943	0.70842	0.76689	9.48881	37.3195	-1.9756	0.00010741	8.6924	11.9773	-0.46247	0.99931	36.4436	12.903	1.498	0.0012473
LOC105327340	77.2046	45.3798	0.76663	0.021126	306.253	49.5553	2.6276	1.47e-55	44.7091	72.8035	-0.70344	0.079285	84.4329	318.483	-1.9153	7.26e-38	77.3462	74.5652	0.052828	0.99931	311.008	80.3284	1.953	2.26e-40
LOC105327351	6.5877	0	3.1426	0.14633	15.2118	0	4.2229	0.00046743	0	11.6064	-3.9811	0.011235	7.20447	15.8193	-1.1347	0.24712	6.59978	11.8872	-0.84892	0.99931	15.448	12.806	0.2706	0.90671
LOC105327354	13.4967	0	4.1773	0.0031415	1.84895	0	1.1825	0.7565	0	5.27561	-2.8436	0.32999	14.7604	1.92279	2.9405	0.026176	13.5215	5.40328	1.3233	0.70217	1.87765	5.8209	-1.6323	0.77607
LOC105327358	21.8519	57.6884	-1.4005	0.0013984	32.9449	62.9963	-0.93521	0.19041	56.8357	25.4988	1.1564	0.0081226	23.8978	34.2605	-0.51967	0.37284	21.892	26.1158	-0.25452	0.99931	33.4564	28.1344	0.24995	0.65888
LOC105327364	88.9339	26.3576	1.7545	2.15e-08	33.113	28.7828	0.20219	0.47201	25.9681	28.5762	-0.13808	0.99802	97.2604	34.4353	1.498	3.96e-05	89.0971	29.2678	1.6061	6.35e-07	33.6271	31.5299	0.092904	0.89653
LOC105327371	0	2.36224	-2.8779	0.70827	10.9256	2.57959	2.0825	0.050149	2.32733	19.9594	-3.1003	0.0012197	0	11.3619	-5.0148	0.0055011	0	20.4424	-5.9886	0.00022922	11.0952	22.0224	-0.98903	0.66552
LOC105327389	0	165.854	-10.012	1.62e-26	48.4089	181.114	-1.9036	1.9e-12	163.403	0	7.8598	3.21e-34	0	50.342	-8.1624	1.01e-10	0	0	-2.1621	0.99931	49.1604	0	5.9851	1.93e-12
LOC105327400	18.7187	62.5372	-1.7402	3.2e-05	4.79046	68.2913	-3.8335	8.58e-12	61.6129	23.4765	1.392	0.00061888	20.4712	4.98176	2.0389	0.049578	18.753	24.0446	-0.35859	0.99931	4.86483	25.903	-2.4127	0.0075962
LOC105327432	12.0507	57.3154	-2.2498	1.02e-06	12.6065	62.589	-2.3117	4.55e-06	56.4683	10.9029	2.3727	2.82e-07	13.1789	13.1099	0.0075742	0.99671	12.0728	11.1668	0.11254	0.99931	12.8022	12.0299	0.08977	0.99735
LOC105327450	2.65115	35.4336	-3.7404	5.56e-07	13.1107	38.6939	-1.5614	0.030463	34.9099	3.95671	3.1413	4.29e-06	2.89936	13.6343	-2.2334	0.035769	2.65601	4.05246	-0.60954	0.99931	13.3143	4.36568	1.6087	0.10958
LOC105327454	30.7694	164.113	-2.4151	1.66e-20	44.795	179.214	-2.0003	2.2e-13	161.688	52.6682	1.6182	2.29e-12	33.6501	46.5838	-0.46922	0.27977	30.8258	53.9427	-0.80729	0.36453	45.4904	58.112	-0.35327	0.99735
LOC105327469	13.9788	19.1466	-0.45385	0.97169	40.6769	20.9083	0.96014	0.0079828	18.8636	16.1785	0.22152	0.99802	15.2875	42.3013	-1.4683	0.00086741	14.0044	16.5701	-0.2427	0.99931	41.3084	17.8508	1.2104	0.0031485
LOC105327471	45.3908	112.89	-1.3144	4.84e-06	15.7161	123.277	-2.9716	2.77e-16	111.222	72.188	0.62361	0.052978	49.6406	16.3437	1.6028	0.0045056	45.4741	73.9349	-0.70121	0.32581	15.9601	79.6493	-2.3192	9.42e-08
LOC105327499	39.6065	78.3269	-0.98377	0.0091389	115.055	85.5338	0.42776	0.0036112	77.1692	126.263	-0.71034	0.0061504	43.3147	119.65	-1.4659	2.65e-10	39.6792	129.318	-1.7045	1.02e-09	116.841	139.314	-0.25379	0.99735
LOC105327500	31.5727	3.85418	3.0342	1.14e-05	6.05111	4.20881	0.52379	0.7111	3.79722	33.2364	-3.1297	6.63e-06	34.5287	6.29275	2.456	0.00053729	31.6307	34.0407	-0.10593	0.99931	6.14505	36.6717	-2.5772	0.00031421
LOC105327533	10.7653	35.6822	-1.7288	0.0040929	1.68086	38.9654	-4.5349	1.06e-07	35.1549	15.4751	1.1838	0.061312	11.7732	1.74799	2.7517	0.082987	10.785	15.8496	-0.55542	0.99931	1.70696	17.0746	-3.3224	0.0087285
LOC105327534	7.55175	91.257	-3.5951	4.4e-17	5.29472	99.6537	-4.2343	1.79e-18	89.9083	2.02232	5.4744	7.27e-21	8.25878	5.50616	0.58488	0.99671	7.56561	2.07126	1.8689	0.81335	5.37692	2.23135	1.2689	0.66188
LOC105327545	86.0417	198.304	-1.2046	4.99e-09	56.8132	216.55	-1.9304	3.35e-15	195.373	99.3574	0.97553	8.6e-07	94.0974	59.082	0.67144	0.31084	86.1996	101.762	-0.23944	0.99931	57.6952	109.627	-0.92608	0.049596
LOC105327547	164.21	52.2179	1.6529	3.82e-14	42.4418	57.0225	-0.42605	0.89857	51.4461	120.548	-1.2285	1.86e-06	179.585	44.1367	2.0246	2.89e-15	164.512	123.465	0.41409	0.16094	43.1007	133.008	-1.6257	3.19e-07
LOC105327549	49.0864	11.3139	2.1172	5.62e-06	20.5906	12.3549	0.7369	0.19233	11.1467	33.0605	-1.5685	0.0094592	53.6821	21.4128	1.326	0.019072	49.1764	33.8605	0.53836	0.84319	20.9102	36.4776	-0.8028	0.67803
LOC105327550	56.6381	119.853	-1.0814	0.00010813	66.8984	130.88	-0.96821	0.017503	118.081	52.5803	1.1672	1.43e-05	61.9409	69.5699	-0.16757	0.64261	56.742	53.8527	0.0754	0.99931	67.9369	58.015	0.22777	0.34418
LOC105327551	51.4162	34.439	0.57818	0.26514	32.3566	37.6077	-0.21697	0.91398	33.93	17.4095	0.96268	0.18179	56.23	33.6487	0.74079	0.45684	51.5105	17.8308	1.5305	0.0011798	32.8589	19.209	0.77451	0.10469
LOC105327567	8.43546	2.11358	1.9968	0.24507	15.8842	2.30806	2.7828	0.0023998	2.08234	4.74805	-1.1891	0.9333	9.22524	16.5185	-0.84042	0.42961	8.45094	4.86295	0.79728	0.99931	16.1308	5.23881	1.6225	0.058645
LOC105327574	9.64053	74.4727	-2.9495	1.06e-11	70.8484	81.325	-0.19896	0.87269	73.372	31.8295	1.2049	0.00094897	10.5431	73.6776	-2.8049	5.71e-13	9.65822	32.5998	-1.755	0.018467	71.9483	35.1194	1.0347	0.00017346
LOC105327584	2.65115	0	2.8294	0.62518	11.0097	0	4.7565	0.0035997	0	0	1.0633	0.99802	2.89936	11.4493	-1.9815	0.1035	2.65601	0	3.8823	0.99931	11.1806	0	5.8486	0.0050974
LOC105327610	3.05283	3.60552	-0.24006	0.99434	17.9012	3.93727	2.1848	0.0044984	3.55223	2.19817	0.69242	0.99802	3.33866	18.6161	-2.4792	0.0042728	3.05844	2.25137	0.44199	0.99931	18.1791	2.42538	2.906	0.0013524
LOC105327632	730.029	925.873	-0.34286	0.0010433	417.106	1011.06	-1.2774	1.53e-31	912.189	704.91	0.37189	1.94e-05	798.378	433.763	0.88017	4.92e-14	731.369	721.968	0.018664	0.99931	423.582	777.769	-0.8767	5.82e-11
LOC105327638	18.7187	50.1043	-1.4205	0.0031945	41.6014	54.7145	-0.39529	0.91398	49.3638	13.7166	1.8475	0.00010568	20.4712	43.2627	-1.0795	0.010264	18.753	14.0485	0.41671	0.99931	42.2472	15.1343	1.481	0.0004236
LOC105327665	15.5855	5.47045	1.5105	0.14616	25.4651	5.97379	2.0918	0.00053076	5.3896	8.44098	-0.64723	0.99802	17.0447	26.482	-0.63569	0.37226	15.6141	8.64525	0.85287	0.99931	25.8604	9.31344	1.4734	0.012495
LOC105327675	32.6975	10.5679	1.6295	0.0049663	21.8512	11.5403	0.92104	0.097212	10.4117	19.9594	-0.93886	0.44162	35.7588	22.7238	0.65409	0.81037	32.7575	20.4424	0.68026	0.8642	22.1905	22.0224	0.010967	0.99735
LOC105327678	9.64053	36.8012	-1.9326	0.0010821	10.0852	40.1873	-1.9945	0.002707	36.2573	9.93574	1.8676	0.0013825	10.5431	10.4879	0.0075742	0.99671	9.65822	10.1762	-0.075366	0.99931	10.2417	10.9627	-0.09814	0.99735
LOC105327698	10.7653	37.4228	-1.7975	0.00204	12.6065	40.8662	-1.6967	0.012168	36.8697	9.75989	1.9175	0.00091854	11.7732	13.1099	-0.15516	0.99671	10.785	9.99607	0.1096	0.99931	12.8022	10.7687	0.24955	0.95232
LOC105327706	654.833	84.046	2.9619	4.59e-111	266.333	91.7791	1.537	6.76e-28	82.8038	318.911	-1.9454	2.04e-32	716.142	276.969	1.3705	1.62e-31	656.035	326.628	1.0061	1.77e-26	270.468	351.873	-0.3796	0.91764
LOC105327707	18.3973	1.24328	3.8873	0.00041858	5.21068	1.35768	1.9403	0.28709	1.22491	14.1562	-3.5307	0.0059063	20.1198	5.41876	1.8926	0.079497	18.4311	14.4988	0.34621	0.99931	5.29157	15.6194	-1.5616	0.35255
LOC105327720	102.913	247.662	-1.267	3.54e-12	114.383	270.45	-1.2415	4.38e-08	244.002	89.4217	1.4482	9.12e-16	112.548	118.95	-0.079822	0.63311	103.101	91.5856	0.17087	0.99931	116.159	98.6643	0.2355	0.10642
LOC105327723	6.18601	30.5848	-2.3057	0.00074397	11.4299	33.3989	-1.547	0.053656	30.1327	18.1129	0.73431	0.48959	6.76517	11.8863	-0.8131	0.62495	6.19736	18.5513	-1.5818	0.30253	11.6073	19.9851	-0.78389	0.90794
LOC105327726	39.3655	165.232	-2.0695	5.67e-17	33.5332	180.436	-2.4278	3.34e-18	162.79	77.024	1.0796	1.04e-06	43.0511	34.8723	0.30397	0.99671	39.4377	78.8879	-1.0002	0.021242	34.0538	84.9851	-1.3194	0.0031191
LOC105327728	42.338	33.8173	0.32419	0.79602	12.1863	36.9289	-1.5995	0.030438	33.3175	34.9949	-0.070865	0.99802	46.3019	12.6729	1.8693	0.0012441	42.4157	35.8417	0.24296	0.99931	12.3754	38.612	-1.6416	0.023514
LOC105327746	27.2345	63.9048	-1.2305	0.0030186	18.6576	69.7847	-1.9031	5.27e-05	62.9603	18.4646	1.7697	1.37e-05	29.7843	19.4027	0.6183	0.9055	27.2845	18.9115	0.52882	0.99931	18.9472	20.3732	-0.10468	0.99735
LOC105327761	22.5749	22.8764	-0.019141	0.99434	51.3504	24.9813	1.0395	0.0010291	22.5383	24.8833	-0.1428	0.99802	24.6885	53.401	-1.113	0.0021831	22.6163	25.4855	-0.17231	0.99931	52.1476	27.4552	0.92552	0.0058298
LOC105327781	2.08878	17.779	-3.0894	0.0035206	3.02555	19.4148	-2.6819	0.012778	17.5162	2.72573	2.684	0.0084328	2.28434	3.14638	-0.46191	0.99671	2.09261	2.79169	-0.41583	0.99931	3.07252	3.00747	0.030877	0.99735
LOC105327792	1.12473	3.72985	-1.7295	0.7859	21.0948	4.07304	2.3727	0.00088359	3.67472	2.63781	0.4783	0.99802	1.23003	21.9372	-4.1566	3.53e-05	1.12679	2.70164	-1.2616	0.99931	21.4223	2.91045	2.8798	0.00038303
LOC105327802	13.1754	4.72448	1.4796	0.22386	16.8927	5.15918	1.7112	0.021706	4.65465	2.37403	0.97134	0.99802	14.4089	17.5673	-0.28593	0.93022	13.1996	2.43148	2.4406	0.10513	17.1549	2.61941	2.7113	0.0031006
LOC105327810	32.3761	75.9646	-1.2304	0.00086806	21.347	82.9542	-1.9583	3.73e-06	74.8419	21.5421	1.7967	9.7e-07	35.4073	22.1994	0.67353	0.78634	32.4355	22.0634	0.55592	0.99931	21.6784	23.7687	-0.13281	0.99735
LOC105327818	35.1076	135.145	-1.9447	8.69e-13	44.3748	147.58	-1.7337	1.1e-08	133.148	62.8677	1.0826	1.49e-05	38.3946	46.1469	-0.26533	0.62984	35.172	64.3891	-0.87239	0.14886	45.0637	69.3657	-0.62226	0.72542
LOC105327823	18.1563	40.4067	-1.1541	0.049687	2.77342	44.1246	-3.9918	5.52e-08	39.8095	204.606	-2.3617	1.85e-26	19.8562	2.88418	2.7834	0.0083929	18.1896	209.557	-3.5262	4.39e-38	2.81648	225.754	-6.3247	6.09e-48
LOC105327824	30.1267	47.7421	-0.66422	0.36674	64.8813	52.1349	0.31555	0.11065	47.0365	33.1484	0.50484	0.62681	32.9473	67.4723	-1.0341	0.00077712	30.1819	33.9506	-0.16975	0.99931	65.8886	36.5747	0.84918	0.0025355
LOC105327834	36.634	106.674	-1.5419	2.7e-07	98.4146	116.489	-0.24325	0.90143	105.097	55.9215	0.91025	0.0021224	40.0639	102.345	-1.3531	5.33e-08	36.7012	57.2748	-0.64207	0.72369	99.9424	61.7015	0.69579	0.00069054
LOC105327835	68.4478	27.3522	1.3233	0.00016274	32.7768	29.8689	0.13403	0.56255	26.948	45.8978	-0.76825	0.18536	74.8562	34.0857	1.135	0.016749	68.5734	47.0085	0.54473	0.47974	33.2857	50.6418	-0.60543	0.86619
LOC105327837	70.0545	42.769	0.71191	0.049687	84.4634	46.7042	0.85477	0.00010123	42.1368	98.8298	-1.2299	2.37e-05	76.6134	87.8363	-0.19722	0.44871	70.1831	101.221	-0.52832	0.53948	85.7747	109.045	-0.3463	0.99735
LOC105327848	771.885	753.305	0.035151	0.72299	234.06	822.618	-1.8133	1.42e-51	742.172	1614.87	-1.1216	1.58e-73	844.153	243.407	1.7941	1.2e-59	773.301	1653.94	-1.0968	1.82e-63	237.694	1781.78	-2.9061	2.85e-236
LOC105327860	46.6762	2541.4	-5.7668	0	2.94151	2775.23	-9.8818	0	2503.83	21.9817	6.8317	0	51.0463	3.05898	4.0607	1.26e-09	46.7619	22.5137	1.0545	0.06406	2.98718	24.2538	-3.0214	0.00176
LOC105327868	67.564	52.9639	0.35125	0.53302	27.6502	57.8371	-1.0647	0.11453	52.1811	50.6459	0.043082	0.99802	73.8898	28.7544	1.3616	0.0022604	67.688	51.8715	0.38396	0.99931	28.0795	55.8806	-0.99283	0.2033
LOC105327897	20.7271	55.0775	-1.4099	0.001822	21.7672	60.1452	-1.4663	0.0071654	54.2634	27.697	0.97025	0.041214	22.6677	22.6364	0.0019932	0.99671	20.7652	28.3672	-0.45006	0.99931	22.1051	30.5597	-0.46725	0.99735
LOC105327934	20.4058	7.4597	1.4518	0.080951	32.7768	8.14608	2.0085	7.69e-05	7.34945	15.9148	-1.1147	0.41244	22.3163	34.0857	-0.61107	0.26854	20.4432	16.2999	0.32676	0.99931	33.2857	17.5597	0.92263	0.05045
LOC105327969	28.3592	35.0606	-0.30603	0.99434	55.7206	38.2866	0.54137	0.035495	34.5424	19.3439	0.83649	0.28806	31.0144	57.9458	-0.90177	0.007625	28.4113	19.812	0.52009	0.99931	56.5857	21.3433	1.4067	4.28e-05
LOC105327970	25.3064	4.97313	2.3473	0.0012485	16.6405	5.43072	1.6155	0.02971	4.89963	8.26513	-0.75436	0.97902	27.6757	17.3051	0.67743	0.85746	25.3528	8.46514	1.5825	0.068699	16.8989	9.11941	0.88992	0.307
LOC105327972	42.4987	31.9524	0.41149	0.63339	41.3492	34.8924	0.24495	0.33664	31.4801	113.162	-1.8459	8.26e-11	46.4776	43.0005	0.11218	0.99671	42.5767	115.9	-1.4448	1.09e-06	41.9912	124.858	-1.5721	2.19e-06
LOC105327991	54.7903	218.321	-1.9945	2.72e-21	53.1993	238.409	-2.164	3.67e-20	215.094	41.3256	2.3799	2.46e-27	59.9201	55.3238	0.11514	0.99671	54.8909	42.3257	0.37503	0.99931	54.0252	45.5971	0.24469	0.43499
LOC105327994	20.1648	135.518	-2.7486	1.15e-19	26.3055	147.987	-2.492	1.65e-15	133.515	19.6077	2.7675	3.98e-20	22.0527	27.356	-0.3109	0.78256	20.2018	20.0822	0.0085659	0.99931	26.7139	21.6343	0.30427	0.67862
LOC105327998	0	8.82731	-3.3203	0.067986	51.4344	9.63952	2.4157	8.37e-09	8.69685	2.02232	2.1045	0.26258	0	53.4884	-5.7904	2.74e-13	0	2.07126	-1.2262	0.99931	52.2329	2.23135	4.549	6.71e-13
LOC105328042	24.9047	13.4275	0.89123	0.28142	36.895	14.6629	1.3312	0.0013919	13.229	18.8164	-0.50828	0.94979	27.2364	38.3683	-0.49438	0.34524	24.9504	19.2717	0.37258	0.99931	37.4677	20.7612	0.85176	0.046709
LOC105328062	3.45452	38.1688	-3.4658	4.43e-07	3.36173	41.6808	-3.6321	5.34e-07	37.6047	6.41866	2.5506	2.46e-05	3.77795	3.49597	0.11191	0.99671	3.46086	6.57399	-0.92564	0.99931	3.41392	7.0821	-1.0527	0.95832
LOC105328079	25.7884	60.6722	-1.2343	0.0040929	28.2385	66.2548	-1.2304	0.026386	59.7755	31.7416	0.91318	0.042292	28.2029	29.3662	-0.058314	0.99671	25.8357	32.5097	-0.3315	0.99931	28.6769	35.0224	-0.28839	0.99735
LOC105328088	95.6823	217.823	-1.1868	1.18e-09	57.9898	237.865	-2.0363	2.99e-18	214.604	101.028	1.0869	7.08e-09	104.641	60.3055	0.79508	0.095351	95.8578	103.473	-0.11028	0.99931	58.8901	111.47	-0.92056	0.049326
LOC105328152	57.5218	22.3791	1.362	0.00052799	28.2385	24.4382	0.20852	0.51821	22.0483	29.1917	-0.40489	0.93812	62.9073	29.3662	1.0991	0.046445	57.6274	29.8981	0.9467	0.052693	28.6769	32.209	-0.16757	0.99735
LOC105328153	45.5515	3.10821	3.8733	1.15e-09	3.61386	3.3942	0.090468	0.89893	3.06227	26.9056	-3.1352	7.59e-05	49.8163	3.75817	3.7285	8.1e-09	45.6351	27.5567	0.72774	0.42313	3.66996	29.6866	-3.016	0.00035943
LOC105328158	12.613	37.4228	-1.569	0.0073435	44.5429	40.8662	0.12429	0.47347	36.8697	12.1339	1.6034	0.0052867	13.7939	46.3216	-1.7477	4.83e-05	12.6362	12.4275	0.024019	0.99931	45.2344	13.3881	1.7565	2.89e-05
LOC105328163	0	2.36224	-2.556	0.76391	4.53833	2.57959	0.81502	0.66427	2.32733	17.4975	-2.9104	0.0045775	0	4.71956	-3.4254	0.24922	0	17.9209	-5.4768	0.0008327	4.60879	19.306	-2.0666	0.075569
LOC105328176	64.7522	319.773	-2.304	1.32e-37	16.3044	349.195	-4.4207	2.04e-66	315.046	176.733	0.83399	2.58e-08	70.8147	16.9555	2.0623	2.89e-06	64.871	181.01	-1.4804	4.98e-11	16.5575	195	-3.5579	8.46e-32
LOC105328182	1.68709	27.1036	-4.0059	1.16e-05	96.5656	29.5974	1.706	1.82e-11	26.703	14.2442	0.90663	0.35095	1.84505	100.422	-5.7663	5.72e-25	1.69019	14.5889	-3.1096	0.031111	98.0648	15.7164	2.6415	4.01e-17
LOC105328191	58.6466	25.9846	1.1744	0.0023763	51.9387	28.3755	0.87216	0.0037985	25.6006	47.8322	-0.90181	0.079625	64.1374	54.0128	0.24786	0.99671	58.7542	48.9897	0.26221	0.99931	52.745	52.7762	-0.00085182	0.92091
LOC105328247	13.7378	37.9201	-1.4648	0.012203	5.79898	41.4092	-2.8361	2.25e-05	37.3597	10.9029	1.7768	0.0018422	15.024	6.03055	1.3169	0.49199	13.763	11.1668	0.30158	0.99931	5.88901	12.0299	-1.0305	0.85584
LOC105328307	20.8075	5.47045	1.9274	0.017204	2.5213	5.97379	-1.2445	0.71871	5.3896	1.3189	2.0308	0.55356	22.7556	2.62198	3.1175	0.0015157	20.8457	1.35082	3.9478	0.00042695	2.56044	1.45523	0.81515	0.99296
LOC105328318	68.4478	127.685	-0.89952	0.0010863	17.8172	139.434	-2.9682	2.21e-18	125.798	88.8941	0.50095	0.13112	74.8562	18.5287	2.0144	2.19e-06	68.5734	91.0452	-0.40894	0.99931	18.0938	98.0822	-2.4385	3.09e-10
LOC105328333	146.697	123.831	0.24446	0.42877	45.9716	135.225	-1.5565	1.44e-06	122.001	133.737	-0.13251	0.99802	160.431	47.8074	1.7466	8.41e-11	146.966	136.973	0.10159	0.99931	46.6853	147.56	-1.6603	2.59e-08
LOC105328357	39.1245	73.7267	-0.91412	0.023596	32.0204	80.5104	-1.3302	0.0044021	72.637	37.7206	0.94535	0.013226	42.7875	33.2991	0.36171	0.99671	39.1963	38.6334	0.020866	0.99931	32.5176	41.6194	-0.35604	0.99735
LOC105328358	165.897	0	7.5746	2.73e-36	2.10108	0	1.1446	0.74168	0	46.6013	-5.7642	4.96e-11	181.43	2.18498	6.3756	3.22e-39	166.202	47.729	1.8	2.06e-15	2.1337	51.418	-4.5908	4.24e-10
LOC105328360	4.41858	34.066	-2.9467	1.66e-05	25.8853	37.2004	-0.52319	0.84571	33.5625	35.5225	-0.081882	0.99802	4.83227	26.919	-2.4779	0.00024813	4.42668	36.3821	-3.0389	1.64e-05	26.2872	39.1941	-0.57628	0.95832
LOC105328396	13.7378	6.46507	1.0874	0.42877	30.5077	7.05993	2.1114	9.41e-05	6.36952	16.6182	-1.3835	0.2156	15.024	31.726	-1.0784	0.042297	13.763	17.0203	-0.30647	0.99931	30.9813	18.3358	0.75673	0.13106
LOC105328400	4.01689	41.0284	-3.3525	2.2e-07	1.51278	44.8034	-4.8883	3.82e-09	40.422	6.68244	2.5967	8.04e-06	4.39297	1.57319	1.4815	0.90035	4.02426	6.84415	-0.76615	0.99931	1.53626	7.37314	-2.2629	0.42066
LOC105328482	19.7631	89.8894	-2.1853	5.29e-10	87.9932	98.1602	-0.15775	0.7888	88.5609	42.9963	1.0425	0.0013871	21.6134	91.5071	-2.082	6.13e-12	19.7994	44.0367	-1.1533	0.10009	89.3593	47.4403	0.9135	9.12e-05
LOC105328487	7.06972	39.2878	-2.4744	3.01e-05	10.5894	42.9027	-2.0184	0.0015295	38.7071	9.67196	2.0007	0.00038467	7.73163	11.0123	-0.51027	0.8784	7.08269	9.90601	-0.48401	0.99931	10.7538	10.6717	0.011068	0.99735
LOC105328490	826.997	429.057	0.94671	3.25e-31	232.043	468.535	-1.0138	1.28e-08	422.716	509.273	-0.26875	0.031831	904.425	241.31	1.9061	1.87e-70	828.514	521.596	0.66759	2.92e-17	235.646	561.911	-1.2537	3.24e-18
LOC105328538	126.211	184.255	-0.54587	0.032996	72.6133	201.208	-1.4704	1.3e-08	181.531	102.611	0.82304	8.68e-05	138.027	75.513	0.87015	0.013829	126.442	105.094	0.2668	0.99931	73.7406	113.217	-0.61855	0.50934
LOC105328590	11.1669	74.7213	-2.7423	6.86e-11	13.8671	81.5965	-2.5568	5.41e-09	73.617	12.3098	2.5802	2.37e-10	12.2125	14.4209	-0.23981	0.9956	11.1874	12.6076	-0.17242	0.99931	14.0824	13.5821	0.052187	0.99735
LOC105328603	18.317	24.7413	-0.43374	0.94985	53.6195	27.0178	0.98885	0.0011631	24.3757	17.2337	0.50021	0.91896	20.0319	55.7608	-1.4769	6.03e-05	18.3506	17.6507	0.056102	0.99931	54.452	19.0149	1.5179	2.35e-05
LOC105328609	1.12473	5.59478	-2.3145	0.41322	22.6917	6.10956	1.893	0.0026114	5.51209	0	3.3852	0.23373	1.23003	23.5978	-4.2619	1.3e-05	1.12679	0	1.0603	0.99931	23.0439	0	5.307	6.41e-06
LOC105328720	93.4328	213.596	-1.1929	1.49e-09	69.0835	233.249	-1.7555	7.41e-14	210.439	77.9032	1.4336	2.03e-13	102.18	71.8423	0.50822	0.68344	93.6042	79.7884	0.23039	0.99931	70.156	85.9553	-0.29302	0.99735
LOC105328728	99.6188	112.641	-0.17725	0.99434	303.564	123.006	1.3033	2.59e-26	110.977	109.117	0.024377	0.99847	108.946	315.686	-1.5349	8.74e-29	99.8016	111.758	-0.16324	0.99931	308.277	120.396	1.3564	3.05e-26
LOC105328740	5.38263	36.5525	-2.7636	1.6e-05	13.8671	39.9158	-1.5253	0.032253	36.0123	4.39634	3.0341	4.36e-06	5.88658	14.4209	-1.2927	0.21177	5.39251	4.50273	0.26016	0.99931	14.0824	4.85075	1.5376	0.10848
LOC105328742	45.0695	95.3598	-1.0812	0.00082367	71.6048	104.134	-0.54031	0.65554	93.9504	43.9634	1.0956	0.00044456	49.2891	74.4642	-0.59528	0.031704	45.1522	45.0273	0.0039949	0.99931	72.7164	48.5075	0.58407	0.019167
LOC105328743	15.8265	11.6869	0.43746	0.93243	23.0278	12.7622	0.8515	0.1073	11.5141	41.2377	-1.8406	0.00043882	17.3083	23.9474	-0.46841	0.6303	15.8556	42.2356	-1.4135	0.026524	23.3853	45.5	-0.96026	0.33916
LOC105328747	112.553	244.181	-1.1173	9.28e-10	27.1459	266.648	-3.2961	1.7e-39	240.572	97.5989	1.3015	3.26e-13	123.091	28.23	2.1244	2.93e-11	112.76	99.9607	0.17382	0.99931	27.5674	107.687	-1.9658	4.05e-08
LOC105328748	1.04439	25.9846	-4.6369	7.39e-06	63.6207	28.3755	1.1648	4.44e-05	25.6006	3.51708	2.8637	0.00035433	1.14217	66.1613	-5.8561	2.03e-16	1.04631	3.60219	-1.7836	0.99931	64.6084	3.8806	4.0574	2.93e-15
LOC105328769	9.72087	17.1573	-0.81967	0.67309	1.34469	18.736	-3.8005	0.0017072	16.9037	3.34122	2.3389	0.022554	10.631	1.39839	2.9264	0.090784	9.7387	3.42208	1.5089	0.85464	1.36557	3.68657	-1.4328	0.95832
LOC105328784	6.10567	15.6654	-1.3594	0.27981	0	17.1068	-5.0843	0.00088052	15.4338	4.30842	1.8409	0.10225	6.67731	0	3.6705	0.17326	6.11687	4.41268	0.47114	0.99931	0	4.75374	-3.2146	0.41443
LOC105328788	0	2.85955	-5.1536	0.42578	23.7002	3.12266	2.924	6.04e-05	2.81729	0	5.0019	0.475	0	24.6466	-8.132	2.34e-05	0	0	-0.16208	0.99931	24.0681	0	7.9547	2.17e-05
LOC105328789	8.5158	76.0889	-3.1595	8.95e-13	104.718	83.09	0.33376	0.020069	74.9644	16.1785	2.2121	7.93e-09	9.3131	108.9	-3.5476	4.69e-23	8.53143	16.5701	-0.95772	0.99931	106.343	17.8508	2.5747	3.84e-18
LOC105328790	69.4922	544.061	-2.9688	2.02e-85	700.332	594.121	0.23728	2.64e-10	536.02	134.264	1.9972	1.25e-54	75.9984	728.299	-3.2605	2.01e-146	69.6197	137.513	-0.98201	0.00045334	711.204	148.142	2.2633	3.76e-108
LOC105328791	65.6359	138.377	-1.0761	2.56e-05	231.371	151.11	0.61461	1.5e-08	136.332	68.3192	0.99676	5.51e-05	71.7811	240.61	-1.745	1.27e-25	65.7564	69.9725	-0.089656	0.99931	234.963	75.3807	1.6402	5.3e-25
LOC105328792	2.24946	12.9301	-2.5231	0.048411	23.0278	14.1199	0.70565	0.172	12.739	2.90159	2.1343	0.10118	2.46006	23.9474	-3.2831	6.65e-05	2.25358	2.9718	-0.39912	0.99931	23.3853	3.2015	2.8688	0.0001766
LOC105328795	525.409	877.385	-0.73977	2.06e-16	351.553	958.114	-1.4465	6.19e-39	864.418	508.657	0.76504	2.3e-19	574.6	365.591	0.65233	6.01e-05	526.373	520.966	0.014896	0.99931	357.01	561.232	-0.65263	0.0014611
LOC105328796	161.158	108.29	0.57357	0.0050664	63.6207	118.254	-0.89432	0.056148	106.689	247.602	-1.2146	7.89e-13	176.246	66.1613	1.4135	3.05e-08	161.453	253.594	-0.6514	0.0017373	64.6084	273.194	-2.0801	1.62e-22
LOC105328808	26.6721	21.8818	0.2856	0.95772	48.3248	23.8952	1.016	0.0019229	21.5584	36.8414	-0.77308	0.28409	29.1693	50.2546	-0.7848	0.036143	26.7211	37.7329	-0.49784	0.99931	49.075	40.6493	0.27176	0.43638
LOC105328809	31.7334	9.94627	1.6738	0.0047748	21.7672	10.8614	1.0029	0.075019	9.79926	17.4095	-0.82913	0.63315	34.7045	22.6364	0.61647	0.8653	31.7916	17.8308	0.83427	0.54925	22.1051	19.209	0.2026	0.87551
LOC105328823	80.0967	153.421	-0.93768	0.00011473	79.4208	167.538	-1.0769	0.00082863	151.154	73.8586	1.0332	8.11e-06	87.5958	82.5924	0.084853	0.99671	80.2437	75.6459	0.085126	0.99931	80.6538	81.4926	-0.014927	0.83664
LOC105328829	107.331	232.743	-1.1167	2.64e-09	131.612	254.158	-0.94944	0.00038258	229.303	112.371	1.029	1.16e-08	117.38	136.867	-0.22159	0.17405	107.528	115.09	-0.098046	0.99931	133.655	123.985	0.10834	0.26356
LOC105328836	23.3783	3.60552	2.6969	0.00072192	13.3629	3.93727	1.763	0.046045	3.55223	6.06696	-0.77225	0.99802	25.5671	13.8965	0.87957	0.65205	23.4212	6.21377	1.9143	0.030113	13.5703	6.69404	1.0195	0.33394
LOC105328863	24.262	20.6385	0.23336	0.99434	45.2152	22.5375	1.0045	0.0032375	20.3335	26.9936	-0.40876	0.95683	26.5335	47.0208	-0.82548	0.036116	24.3065	27.6468	-0.18577	0.99931	45.9172	29.7836	0.62452	0.083951
LOC105328894	79.3737	78.5755	0.014581	0.99434	123.375	85.8053	0.52392	0.00048963	77.4142	28.5762	1.4378	4.25e-05	86.8051	128.302	-0.56369	0.0024544	79.5193	29.2678	1.442	2.98e-05	125.291	31.5299	1.9905	1.61e-16
LOC105328914	3.05283	0	2.6179	0.59662	15.2118	0	4.8079	0.0003338	0	0	-0.69163	0.99802	3.33866	15.8193	-2.2443	0.018274	3.05844	0	1.9159	0.99931	15.448	0	4.1451	0.00080928
LOC105328916	236.193	701.336	-1.5701	3.22e-48	278.519	765.867	-1.4593	1.11e-31	690.971	227.643	1.6019	9.59e-52	258.307	289.641	-0.16518	0.039057	236.626	233.151	0.021343	0.99931	282.843	251.172	0.17133	0.0077119
LOC105328917	52.8622	119.728	-1.1795	2.2e-05	62.6122	130.745	-1.0622	0.0053315	117.959	67.7037	0.80097	0.0043342	57.8115	65.1125	-0.17158	0.66737	52.9592	69.3421	-0.38885	0.99931	63.5842	74.7016	-0.23247	0.99735
LOC105328968	10.9259	164.611	-3.9132	1.19e-32	11.5139	179.757	-3.9646	1.22e-31	162.178	35.6983	2.1836	1.36e-18	11.9489	11.9737	-0.002995	0.99671	10.946	36.5622	-1.74	0.009965	11.6927	39.3881	-1.7522	0.012226
LOC105328999	104.6	213.596	-1.03	1.8e-07	74.7144	233.249	-1.6424	2.9e-12	210.439	87.751	1.2619	5.01e-11	114.393	77.698	0.55805	0.48212	104.792	89.8745	0.22154	0.99931	75.8743	96.821	-0.35171	0.99735
LOC105329003	65.4753	88.8948	-0.44115	0.4805	40.6769	97.0741	-1.2549	0.0030912	87.5809	58.2076	0.58941	0.15165	71.6054	42.3013	0.75937	0.29327	65.5954	59.6162	0.13789	0.99931	41.3084	64.2239	-0.63668	0.72627
LOC105329019	27.8772	36.3039	-0.38104	0.93243	61.6877	39.6442	0.63787	0.010608	35.7673	30.8623	0.21279	0.99802	30.4872	64.1511	-1.0733	0.00078609	27.9284	31.6092	-0.17861	0.99931	62.6454	34.0523	0.87946	0.0026679
LOC105329046	59.1286	81.8081	-0.46839	0.45849	155.06	89.3353	0.79552	1.03e-07	80.599	70.8691	0.1856	0.99802	64.6645	161.252	-1.3183	3.93e-12	59.2371	72.584	-0.29315	0.99931	157.467	78.1941	1.0099	2.38e-09
LOC105329050	0	8.70298	-4.1215	0.040063	0	9.50376	-4.2485	0.035199	8.57436	13.4528	-0.64981	0.9225	NA	NA	NA	NA	0	13.7784	-4.7843	0.0081037	0	14.8433	-4.8917	0.003586
LOC105329051	0	11.8112	-4.5621	0.007581	0	12.898	-4.6891	0.0067821	11.6366	21.4542	-0.88258	0.4571	NA	NA	NA	NA	0	21.9733	-5.4577	0.00011022	0	23.6717	-5.5651	4.78e-05
LOC105329064	30.7694	42.8933	-0.47926	0.73988	16.5565	46.8399	-1.5003	0.0194	42.2593	54.2509	-0.36038	0.79308	33.6501	17.2177	0.96672	0.39814	30.8258	55.5637	-0.85	0.26451	16.8135	59.8583	-1.8319	0.00041352
LOC105329065	0	0	NA	NA	11.766	1.08614	3.4373	0.0056632	0	0	0.89333	0.99802	0	12.2359	-4.613	0.0039322	0	0	NA	NA	11.9487	0	4.3595	0.0043685
LOC105329069	133.361	87.6515	0.60548	0.0091268	43.1141	95.7164	-1.1506	0.010111	86.356	122.306	-0.50213	0.098047	145.847	44.8359	1.7017	1.96e-09	133.605	125.266	0.092983	0.99931	43.7835	134.948	-1.6239	2.6e-07
LOC105329071	45.3908	9.57328	2.2453	6.24e-06	4.2862	10.4541	-1.2863	0.55709	9.43179	61.9885	-2.7164	1.86e-09	49.6406	4.45737	3.4773	2.84e-08	45.4741	63.4885	-0.48145	0.99931	4.35274	68.3956	-3.9739	3.34e-12
LOC105329085	883.796	317.783	1.4757	9.66e-65	515.353	347.023	0.57053	2.96e-17	313.087	738.938	-1.2389	2.71e-39	966.541	535.933	0.85078	1.01e-15	885.417	756.819	0.22641	0.004438	523.353	815.314	-0.63957	9.96e-05
LOC105329095	13.0147	770.09	-5.8868	1.15e-176	7.14367	840.947	-6.8792	1.08e-174	758.708	17.8492	5.4096	5.56e-176	14.2332	7.42894	0.93803	0.82317	13.0386	18.2811	-0.48756	0.99931	7.25457	19.694	-1.4408	0.31404
LOC105329100	2.81182	11.8112	-2.0706	0.13699	23.448	12.898	0.86233	0.09884	11.6366	4.92391	1.2408	0.52351	3.07508	24.3844	-2.9873	0.00012224	2.81698	5.04306	-0.84015	0.99931	23.8121	5.43284	2.1319	0.0015779
LOC105329107	208.798	68.7536	1.6026	3.33e-17	140.52	75.0797	0.90428	4.21e-08	67.7374	118.965	-0.81251	0.0020686	228.347	146.132	0.64396	0.040457	209.181	121.844	0.77972	2.11e-05	142.702	131.261	0.12056	0.2053
LOC105329123	0	8.08134	-3.3304	0.089209	34.3737	8.82492	1.9616	6.06e-05	7.9619	1.84646	2.1083	0.30705	0	35.7463	-5.3465	6.43e-09	0	1.89115	-1.2325	0.99931	34.9073	2.03732	4.0988	2.6e-08
LOC105329136	32.4564	6.46507	2.3278	0.00016548	9.91709	7.05993	0.49026	0.60491	6.36952	6.50659	-0.030717	0.99847	35.4952	10.3131	1.7831	0.011073	32.516	6.66404	2.2867	0.00069372	10.0711	7.17911	0.48834	0.85654
LOC105329138	58.4859	6.83806	3.0964	1.97e-10	4.62237	7.46724	-0.69194	0.88211	6.73699	60.142	-3.1582	1.34e-10	63.9616	4.80696	3.734	2.73e-11	58.5932	61.5974	-0.072136	0.99931	4.69414	66.3583	-3.8213	1.77e-11
LOC105329156	27.5558	103.566	-1.9101	1.27e-09	21.2629	113.095	-2.4111	2.28e-11	102.035	26.6419	1.9373	4.48e-10	30.1358	22.112	0.44665	0.99671	27.6064	27.2866	0.016813	0.99931	21.593	29.3955	-0.44503	0.99735
LOC105329159	59.7713	161.254	-1.4318	1e-09	27.4821	176.091	-2.6798	2.33e-20	158.871	69.6381	1.1899	1.2e-07	65.3674	28.5796	1.1936	0.019705	59.881	71.3233	-0.25228	0.99931	27.9088	76.8359	-1.4611	0.0015096
LOC105329197	33.9829	16.66	1.0284	0.081162	8.23623	18.1929	-1.1433	0.46095	16.4138	35.1708	-1.0995	0.075974	37.1645	8.56514	2.1174	0.0015428	34.0452	36.0219	-0.08142	0.99931	8.3641	38.806	-2.214	0.0011711
LOC105329201	0	0	NA	NA	16.8927	0	6.9591	0.00019323	0	0	NA	NA	0	17.5673	-5.1348	0.00018373	NA	NA	NA	NA	17.1549	0	5.1006	0.00019247
LOC105329222	2.49047	4.22716	-0.76327	0.99434	1.59682	4.61611	-1.5315	0.67961	4.16469	19.1681	-2.2024	0.01536	2.72364	1.66059	0.71384	0.99671	2.49504	19.6319	-2.9761	0.0071796	1.62161	21.1493	-3.7051	0.0010531
LOC105329224	9.56019	19.1466	-1.002	0.44374	0	20.9083	-5.1514	0.00015265	18.8636	82.1237	-2.1222	1.98e-09	10.4553	0	4.095	0.031373	9.57773	84.111	-3.1345	1.56e-13	0	90.612	-7.2448	1.88e-18
LOC105329225	5.94499	9.07597	-0.61038	0.98591	0	9.91106	-5.2968	0.019427	8.94183	18.3767	-1.0392	0.39557	6.5016	0	4.6321	0.1245	5.9559	18.8214	-1.66	0.23937	0	20.2761	-6.3072	0.00022368
LOC105329230	62.7438	8.82731	2.8294	2.72e-10	0	9.63952	-6.8417	0.021395	8.69685	46.1616	-2.4081	3.04e-06	68.6182	0	9.6168	3.4e-11	62.8589	47.2787	0.41093	0.99931	0	50.9329	-9.221	1.24e-08
LOC105329265	22.4142	124.328	-2.4717	5.25e-16	30.8438	135.768	-2.1381	2.36e-11	122.491	23.8282	2.3619	1.79e-15	24.5128	32.0756	-0.38794	0.59972	22.4554	24.4048	-0.12011	0.99931	31.3227	26.2911	0.25264	0.68171
LOC105329329	16.5496	4.60015	1.847	0.05449	22.6076	5.02341	2.1701	0.0010074	4.53216	20.0473	-2.1451	0.014423	18.099	23.5104	-0.37739	0.75444	16.5799	20.5325	-0.30847	0.99931	22.9586	22.1194	0.05372	0.98923
LOC105329349	38.5621	90.0137	-1.223	0.00022337	48.1567	98.296	-1.0294	0.029685	88.6833	43.348	1.0327	0.0015388	42.1725	50.0798	-0.24793	0.62438	38.6329	44.3969	-0.20063	0.99931	48.9044	47.8284	0.032095	0.89058
LOC105329377	18.317	61.1695	-1.7396	4.09e-05	17.9852	66.7978	-1.893	9.05e-05	60.2655	20.8387	1.5321	0.00020703	20.0319	18.7035	0.098997	0.99671	18.3506	21.3429	-0.21793	0.99931	18.2645	22.9926	-0.33213	0.99735
LOC105329380	1.2854	1.7406	-0.43736	0.99434	2.01704	1.90075	0.085667	0.91398	1.71487	25.1471	-3.8742	2.59e-05	1.40575	2.09758	-0.57739	0.99671	1.28776	25.7556	-4.3219	4.23e-05	2.04835	27.7463	-3.7598	8.1e-05
LOC105329390	72.2236	71.3645	0.017265	0.99434	53.1153	77.9308	-0.55307	0.69606	70.3097	111.14	-0.66058	0.022906	78.9856	55.2364	0.51597	0.76866	72.3562	113.829	-0.65368	0.13673	53.9399	122.627	-1.1849	0.0011579
LOC105329403	763.45	1311.04	-0.78011	4.91e-27	194.224	1431.67	-2.8819	5.36e-182	1291.67	637.91	1.0178	2.56e-47	834.928	201.98	2.0474	1.32e-72	764.851	653.346	0.22733	0.011429	197.239	703.844	-1.8353	1.91e-47
LOC105329404	33.4205	117.615	-1.8153	3.83e-10	41.8535	128.436	-1.6176	1.03e-06	115.876	39.2154	1.5631	1.74e-08	36.5495	43.5249	-0.25199	0.68404	33.4818	40.1644	-0.26254	0.99931	42.5033	43.2687	-0.02575	0.98299
LOC105329406	43.302	98.0951	-1.1797	0.00017636	94.1283	107.121	-0.18654	0.82967	96.6452	53.1078	0.86377	0.0064952	47.3562	97.8873	-1.0476	1.52e-05	43.3815	54.393	-0.32634	0.99931	95.5897	58.5971	0.70603	0.00085622
LOC105329449	26.4311	32.4497	-0.29597	0.99434	71.0165	35.4354	1.003	8.81e-05	31.9701	30.5106	0.067411	0.99802	28.9057	73.8524	-1.3533	8.02e-06	26.4796	31.249	-0.23893	0.99931	72.119	33.6642	1.0992	7.9e-05
LOC105329474	185.661	147.453	0.33241	0.11043	94.8007	161.021	-0.76428	0.086806	145.274	201.265	-0.47032	0.022998	203.043	98.5865	1.0423	2.84e-05	186.001	206.135	-0.14828	0.99931	96.2724	222.067	-1.2058	1.15e-06
LOC105329489	2.24946	1.98925	0.17735	0.99434	17.9852	2.17229	3.0495	0.00057085	1.95985	2.46195	-0.32906	0.99802	2.46006	18.7035	-2.9265	0.001429	2.25358	2.52153	-0.16208	0.99931	18.2645	2.71642	2.7493	0.0018349
LOC105329491	34.9469	1.86493	4.228	7.67e-08	3.78194	2.03652	0.89302	0.67961	1.83736	110.612	-5.9117	5.53e-26	38.2188	3.93297	3.2806	4.53e-06	35.011	113.289	-1.6941	2.17e-08	3.84066	122.045	-4.9899	6.62e-25
LOC105329492	89.8979	10.6922	3.0717	8.08e-16	57.9057	11.676	2.3102	1.8e-09	10.5342	94.0818	-3.1588	1.71e-16	98.3147	60.2181	0.70721	0.2274	90.0629	96.3585	-0.097479	0.99931	58.8047	103.806	-0.81989	0.14895
LOC105329504	26.0294	75.343	-1.5333	3.37e-05	39.2482	82.2754	-1.0678	0.040709	74.2294	33.1484	1.1631	0.0013536	28.4664	40.8155	-0.51985	0.28153	26.0772	33.9506	-0.38065	0.99931	39.8575	36.5747	0.12401	0.79322
LOC105329513	69.4922	139.869	-1.0092	7.74e-05	53.4515	152.739	-1.5148	5.24e-07	137.802	62.1643	1.1484	2.68e-06	75.9984	55.586	0.45125	0.90902	69.6197	63.6686	0.12891	0.99931	54.2813	68.5896	-0.33754	0.99735
LOC105329527	17.0316	28.7198	-0.75383	0.50317	6.38728	31.3624	-2.2958	0.003135	28.2954	6.50659	2.1206	0.0024335	18.6262	6.64235	1.4876	0.2614	17.0629	6.66404	1.3564	0.44059	6.48644	7.17911	-0.14638	0.99735
LOC105329537	1530.68	922.392	0.73072	2.08e-38	682.094	1007.26	-0.5624	0.0048068	908.759	1728.2	-0.9273	7.45e-58	1673.99	709.333	1.2388	6.04e-61	1533.48	1770.02	-0.20696	0.070406	692.684	1906.83	-1.4609	4.81e-85
LOC105329544	21.6109	16.1627	0.41909	0.87771	6.05111	17.6498	-1.5444	0.23252	15.9238	33.1484	-1.0578	0.1106	23.6342	6.29275	1.9091	0.042385	21.6505	33.9506	-0.64904	0.99931	6.14505	36.5747	-2.5733	0.00032777
LOC105329588	70.6972	165.73	-1.2291	7.69e-08	110.853	180.979	-0.70717	0.12163	163.28	85.6408	0.93098	2.68e-05	77.3163	115.28	-0.57629	0.0041445	70.8269	87.7132	-0.3085	0.99931	112.574	94.4926	0.2526	0.098065
LOC105329590	3.6152	4.47582	-0.30808	0.99434	18.8257	4.88765	1.9455	0.0065922	4.40967	5.36354	-0.28252	0.99802	3.95367	19.5775	-2.3079	0.0049087	3.62183	5.49333	-0.60096	0.99931	19.1179	5.91792	1.6918	0.024413
LOC105329601	8.11411	14.5464	-0.84216	0.72561	58.2419	15.8849	1.8744	9.18e-08	14.3314	47.6564	-1.7335	0.00024762	8.8738	60.5677	-2.7709	1.51e-10	8.129	48.8096	-2.586	2.93e-06	59.1461	52.5821	0.16971	0.53379
LOC105329610	132.477	436.641	-1.7207	1.95e-34	204.393	476.817	-1.2221	1.52e-13	430.188	118.174	1.8641	5.69e-40	144.88	212.555	-0.55298	3.21e-05	132.72	121.033	0.13298	0.99931	207.566	130.388	0.67076	1.67e-07
LOC105329640	703.839	200.542	1.8113	3.88e-68	141.529	218.994	-0.62979	0.1895	197.578	607.575	-1.6206	4.02e-48	769.736	147.18	2.3868	1.99e-83	705.131	622.278	0.18033	0.094908	143.726	670.374	-2.2216	1.8e-61
LOC105329664	266.32	345.26	-0.37452	0.063635	166.826	377.028	-1.1763	6.82e-10	340.157	244.876	0.47415	0.0022907	291.254	173.488	0.74744	0.0012504	266.808	250.802	0.089254	0.99931	169.416	270.187	-0.67339	0.04583
LOC105329675	128.781	36.8012	1.8071	1.62e-12	176.575	40.1873	2.1355	2.53e-26	36.2573	24.2678	0.57923	0.62789	140.839	183.626	-0.38273	0.0053611	129.018	24.8551	2.376	7.16e-17	179.316	26.7761	2.7435	1.7e-32
LOC105329676	35.1879	38.0445	-0.11261	0.99434	205.99	41.545	2.3098	3.54e-33	37.4822	89.4217	-1.2544	5.2e-05	38.4824	214.216	-2.4768	1.46e-33	35.2525	91.5856	-1.3774	8.01e-05	209.188	98.6643	1.0842	1.56e-13
LOC105329684	41.6953	188.855	-2.1793	9.81e-21	341.383	206.232	0.72713	5.04e-15	186.064	198.363	-0.092348	0.99802	45.599	355.016	-2.9608	9.21e-66	41.7718	203.163	-2.282	2.95e-23	346.683	218.866	0.66357	2.56e-12
LOC105329718	4.09723	51.4719	-3.6511	7.72e-10	3.61386	56.2079	-3.9592	5.17e-10	50.7112	5.36354	3.241	5.26e-09	4.48083	3.75817	0.25373	0.99671	4.10474	5.49333	-0.42039	0.99931	3.66996	5.91792	-0.68932	0.99735
LOC105329769	0	49.8557	-6.6925	2.78e-11	68.075	54.4429	0.32238	0.093378	49.1188	3.16537	3.9558	3.98e-10	0	70.7935	-7.0692	1.28e-16	0	3.24197	-2.747	0.99931	69.1318	3.49254	4.307	9.34e-17
LOC105329772	11.5686	37.4228	-1.6937	0.0036647	27.1459	40.8662	-0.59017	0.76756	36.8697	10.1995	1.8539	0.0013175	12.6518	28.23	-1.1579	0.046163	11.5899	10.4463	0.14987	0.99931	27.5674	11.2537	1.2926	0.019652
LOC105329773	4.49891	41.65	-3.2107	3.22e-07	3.95003	45.4823	-3.5254	2.11e-07	41.0344	10.2874	1.9959	0.00022996	4.92013	4.10777	0.26034	0.99671	4.50717	10.5364	-1.2251	0.99931	4.01135	11.3508	-1.5006	0.5544
LOC105329785	299.981	143.848	1.0603	1.44e-13	144.722	157.084	-0.11824	0.59075	141.722	269.144	-0.92532	4.48e-09	328.067	150.502	1.1242	8.22e-10	300.532	275.657	0.12464	0.99931	146.969	296.963	-1.0148	4.73e-06
LOC105329808	44.1054	78.6998	-0.8354	0.035604	39.4162	85.9411	-1.1246	0.021392	77.5367	37.3689	1.053	0.0031381	48.2348	40.9903	0.23479	0.99671	44.1864	38.2732	0.20727	0.99931	40.0282	41.2314	-0.042727	0.99735
LOC105329822	53.8263	78.3269	-0.5412	0.32324	41.0131	85.5338	-1.0604	0.037741	77.1692	38.1603	1.016	0.0047455	58.8658	42.6509	0.46485	0.94821	53.9251	39.0837	0.46439	0.98651	41.6498	42.1045	-0.015666	0.97286
LOC105329829	20.1648	33.1957	-0.71916	0.47544	46.4759	36.25	0.3585	0.17576	32.705	19.4318	0.75109	0.42042	22.0527	48.3318	-1.132	0.0036653	20.2018	19.9021	0.021563	0.99931	47.1974	21.4403	1.1384	0.0020973
LOC105329836	38.5621	7.4597	2.37	2.18e-05	11.3458	8.14608	0.47798	0.57537	7.34945	49.6787	-2.7569	9.67e-08	42.1725	11.7989	1.8376	0.0029477	38.6329	50.8809	-0.39729	0.99931	11.522	54.8135	-2.2501	3.72e-05
LOC105329851	115.124	299.88	-1.3812	6.43e-17	156.909	327.472	-1.0614	7.87e-07	295.448	126.879	1.2195	1.31e-14	125.903	163.175	-0.37411	0.012101	115.335	129.949	-0.17211	0.99931	159.345	139.993	0.1868	0.072173
LOC105329859	27.7969	23.3737	0.25003	0.97752	13.2788	25.5244	-0.94275	0.50998	23.0283	69.9898	-1.6037	1.31e-05	30.3994	13.8091	1.1384	0.27058	27.8479	71.6835	-1.3641	0.0010884	13.485	77.2239	-2.5177	1.93e-08
LOC105329868	76.8029	227.148	-1.5644	1.34e-15	227.841	248.048	-0.12259	0.45437	223.791	66.4727	1.7513	4.23e-19	83.9936	236.94	-1.4962	6.64e-21	76.9438	68.0813	0.17655	0.99931	231.378	73.3433	1.6575	6.34e-25
LOC105329895	6.26634	26.3576	-2.0725	0.0054675	48.9972	28.7828	0.76749	0.011724	25.9681	31.5658	-0.28162	0.99802	6.85303	50.9538	-2.8944	3e-09	6.27784	32.3296	-2.3645	0.0011748	49.7578	34.8284	0.51466	0.12524
LOC105329902	10.6046	57.937	-2.4498	1.66e-07	125.056	63.2679	0.98303	5.8e-08	57.0807	29.4555	0.95447	0.037467	11.5974	130.05	-3.4872	3.28e-27	10.624	30.1683	-1.5057	0.080154	126.998	32.5	1.9663	1.59e-16
LOC105329903	197.39	453.674	-1.2006	2.74e-20	202.88	495.417	-1.288	8.64e-16	446.969	162.489	1.4598	3.63e-29	215.871	210.982	0.033046	0.80965	197.752	166.421	0.24886	0.68005	206.03	179.284	0.20061	0.021164
LOC105329930	8.99783	10.8166	-0.26559	0.99434	11.2618	11.8118	-0.068795	0.8902	10.6567	40.0067	-1.9085	0.00037591	9.84025	11.7115	-0.25116	0.99671	9.01434	40.9749	-2.1844	0.00032394	11.4366	44.1418	-1.9485	0.0019845
LOC105329954	692.833	338.297	1.0342	5.56e-30	234.985	369.425	-0.65271	0.03397	333.297	813.939	-1.2881	5.96e-46	757.699	244.369	1.6326	1.07e-45	694.104	833.636	-0.26427	0.1211	238.633	898.068	-1.912	6.48e-65
LOC105329964	31.8941	103.441	-1.6974	3.85e-08	24.9608	112.959	-2.1781	9.02e-10	101.912	34.2915	1.5714	1.51e-07	34.8802	25.9576	0.42625	0.99671	31.9526	35.1213	-0.13641	0.99931	25.3483	37.8359	-0.57786	0.96114
LOC105329978	4.82026	9.94627	-1.045	0.7209	33.9534	10.8614	1.6443	0.00041176	9.79926	0	3.4783	0.041812	5.27156	35.3093	-2.7437	3.67e-06	4.82911	0	2.4229	0.94587	34.4806	0	5.1514	8.92e-09
LOC105330020	308.417	208.623	0.56398	2.66e-05	185.483	227.819	-0.2966	0.93309	205.54	113.514	0.85655	9.54e-06	337.292	192.89	0.80622	6.07e-05	308.983	116.261	1.4102	1.39e-20	188.363	125.246	0.58875	7.24e-06
LOC105330021	168.95	181.768	-0.1055	0.99434	77.5718	198.493	-1.3555	3.13e-07	179.082	174.535	0.037101	0.99802	184.768	80.6696	1.1956	2.62e-06	169.26	178.758	-0.078768	0.99931	78.7761	192.575	-1.2896	1.16e-06
LOC105330030	36.152	22.2548	0.69996	0.28617	15.8842	24.3025	-0.61351	0.82011	21.9259	117.646	-2.4237	1.01e-15	39.5367	16.5185	1.2591	0.090596	36.2183	120.493	-1.7342	2.82e-09	16.1308	129.806	-3.0085	1.04e-17
LOC105330033	104.519	41.0284	1.3491	6.68e-07	4.53833	44.8034	-3.3034	7.52e-07	40.422	43.5238	-0.10667	0.99802	114.305	4.71956	4.5981	3.65e-23	104.711	44.577	1.232	1.68e-05	4.60879	48.0224	-3.3812	1.85e-07
LOC105330061	6.82871	47.9907	-2.8131	2.76e-07	3.44577	52.4064	-3.9268	2.64e-09	47.2815	8.00135	2.563	1.12e-06	7.46805	3.58337	1.0594	0.92704	6.84124	8.19497	-0.26048	0.99931	3.49926	8.82837	-1.3351	0.76528
LOC105330108	101.788	183.011	-0.84637	0.00012812	92.3634	199.85	-1.1135	8.46e-05	180.306	74.6499	1.2722	1.35e-09	111.318	96.0519	0.2128	0.99671	101.975	76.4564	0.4155	0.5218	93.7974	82.3657	0.1875	0.26356
LOC105330129	37.8391	16.66	1.1835	0.025071	9.74901	18.1929	-0.90005	0.64913	16.4138	18.9922	-0.2105	0.99802	41.3818	10.1383	2.0292	0.0011134	37.9085	19.4518	0.96262	0.2237	9.90036	20.9552	-1.0818	0.59036
LOC105330136	17.2726	11.8112	0.54833	0.81515	32.5247	12.898	1.3344	0.0031695	11.6366	14.5079	-0.31817	0.99802	18.8898	33.8235	-0.84042	0.10421	17.3043	14.859	0.21979	0.99931	33.0296	16.0075	1.045	0.027953
LOC105330174	30.3677	31.0821	-0.033547	0.99695	57.1494	33.942	0.75167	0.0059095	30.6227	22.1576	0.4668	0.88563	33.2109	59.4315	-0.83957	0.011073	30.4234	22.6938	0.42288	0.99931	58.0366	24.4478	1.2473	0.00015157
LOC105330214	444.589	770.338	-0.79302	1.93e-16	232.379	841.218	-1.856	5.8e-55	758.953	435.062	0.80279	1.6e-18	486.214	241.659	1.0086	1.43e-11	445.405	445.59	-0.0006006	0.99931	235.987	480.03	-1.0244	6.15e-10
LOC105330220	32.1351	2.36224	3.7659	8.78e-07	23.6161	2.57959	3.1946	3.08e-05	2.32733	6.94623	-1.5776	0.58583	35.1438	24.5592	0.517	0.97699	32.1941	7.11432	2.178	0.0012751	23.9828	7.66419	1.6458	0.009409
LOC105330231	33.7419	33.32	0.018151	0.99434	72.1931	36.3858	0.98848	8.86e-05	32.8275	25.4988	0.36448	0.98786	36.9009	75.076	-1.0247	0.0003472	33.8038	26.1158	0.37226	0.99931	73.3139	28.1344	1.3818	2.06e-06
LOC105330241	21.0485	1.98925	3.4034	0.00029206	21.8512	2.17229	3.3304	5.19e-05	1.95985	24.004	-3.6145	7.36e-05	23.0192	22.7238	0.018629	0.99671	21.0871	24.5849	-0.22141	0.99931	22.1905	26.4851	-0.25524	0.99735
LOC105330266	123.961	226.899	-0.87216	5.99e-06	123.88	247.777	-1.0001	0.00014105	223.546	126.879	0.81712	9.38e-06	135.567	128.827	0.073576	0.99671	124.189	129.949	-0.065411	0.99931	125.803	139.993	-0.15419	0.99735
LOC105330315	19.5221	5.34612	1.8685	0.027334	16.8086	5.83802	1.5257	0.036351	5.2671	34.9949	-2.7321	1.8e-05	21.3498	17.4799	0.28853	0.99671	19.5579	35.8417	-0.87389	0.60347	17.0696	38.612	-1.1776	0.1942
LOC105330320	22.8159	56.8181	-1.3163	0.0031372	28.2385	62.046	-1.1357	0.062557	55.9783	24.3558	1.2006	0.0062789	24.9521	29.3662	-0.235	0.853	22.8578	24.9451	-0.12607	0.99931	28.6769	26.8732	0.093723	0.92795
LOC105330331	23.9406	71.7375	-1.5833	3.36e-05	30.1715	78.3381	-1.3765	0.0033635	70.6772	21.7179	1.7024	6.39e-06	26.1821	31.3764	-0.2611	0.79925	23.9846	22.2435	0.10872	0.99931	30.6399	23.9627	0.35462	0.54124
LOC105330352	24.3423	51.4719	-1.0803	0.030381	15.8001	56.2079	-1.8308	0.00071594	50.7112	20.5749	1.3014	0.0052455	26.6214	16.4311	0.69616	0.85089	24.387	21.0728	0.21073	0.99931	16.0454	22.7015	-0.50063	0.99735
LOC105330354	71.2596	33.693	1.0806	0.0014547	35.3822	36.7931	-0.056413	0.77934	33.195	45.722	-0.46192	0.66006	77.9313	36.7951	1.0827	0.021808	71.3903	46.8284	0.60834	0.29317	35.9315	50.4478	-0.48954	0.99735
LOC105330355	69.9742	139.869	-0.99919	9.32e-05	71.7729	152.739	-1.0896	0.001332	137.802	68.0554	1.0178	3.31e-05	76.5255	74.639	0.036011	0.99671	70.1026	69.7023	0.0082614	0.99931	72.8871	75.0896	-0.04295	0.9217
LOC105330356	2.24946	54.5801	-4.6007	6.07e-12	18.3214	59.6021	-1.7018	0.0012553	53.7735	2.98951	4.1689	2.01e-11	2.46006	19.0531	-2.9533	0.0011757	2.25358	3.06186	-0.44219	0.99931	18.6058	3.29851	2.4959	0.0029847
LOC105330359	252.261	214.218	0.23584	0.19143	119.089	233.928	-0.97402	0.00043648	211.052	220.784	-0.065042	0.99802	275.879	123.845	1.1555	9.69e-09	252.723	226.127	0.16042	0.99931	120.938	243.605	-1.0103	5.97e-05
LOC105330369	36.3127	26.8549	0.43529	0.66483	62.6962	29.3259	1.0962	0.00010734	26.458	51.3493	-0.95664	0.043389	39.7124	65.1999	-0.71528	0.019908	36.3793	52.5919	-0.53172	0.99931	63.6695	56.6568	0.16836	0.49883
LOC105330371	149.428	5.7191	4.7075	2.05e-34	10.4214	6.24533	0.73869	0.44095	5.63458	13.8045	-1.2928	0.36359	163.418	10.8375	3.9145	5.77e-30	149.702	14.1386	3.4044	4.86e-28	10.5831	15.2314	-0.52528	0.99735
LOC105330379	53.4246	33.1957	0.68651	0.13614	98.2465	36.25	1.4384	1.11e-09	32.705	43.1721	-0.40059	0.80873	58.4265	102.17	-0.80627	0.00037813	53.5226	44.2168	0.27555	0.99931	99.7717	47.6344	1.0666	2.26e-06
LOC105330389	3.45452	30.0875	-3.1226	3.6e-05	2.60534	32.8558	-3.6566	1.29e-05	29.6428	20.1353	0.55796	0.76672	3.77795	2.70938	0.47964	0.99671	3.46086	20.6225	-2.575	0.014228	2.64579	22.2164	-3.0699	0.0028799
LOC105330393	4.2579	2.11358	1.0105	0.92653	7.90006	2.30806	1.7752	0.17334	2.08234	16.882	-3.0192	0.0045878	4.65655	8.21554	-0.81909	0.78125	4.26571	17.2905	-2.0191	0.12992	8.0227	18.6269	-1.2152	0.52062
LOC105330402	111.428	65.521	0.76609	0.0027353	74.2101	71.5497	0.05267	0.40918	64.5527	144.376	-1.1613	4.59e-07	121.861	77.1736	0.65906	0.21267	111.633	147.87	-0.40556	0.72012	75.3622	159.299	-1.0798	0.00075303
LOC105330416	34.6256	24.3684	0.50683	0.5716	46.8961	26.6105	0.81747	0.010111	24.0082	55.3939	-1.2062	0.0046727	37.8674	48.7688	-0.365	0.41532	34.6891	56.7344	-0.70974	0.53571	47.6241	61.1195	-0.35994	0.99735
LOC105330432	292.108	143.724	1.0232	1.59e-12	231.371	156.948	0.55992	9.62e-08	141.599	211.464	-0.5786	0.0021802	319.457	240.61	0.40892	0.48072	292.644	216.581	0.43424	0.0071365	234.963	233.321	0.010116	0.26693
LOC105330445	7.2304	31.0821	-2.1039	0.0016168	6.63941	33.942	-2.3539	0.0014395	30.6227	8.44098	1.8591	0.0045775	7.90735	6.90455	0.19565	0.99884	7.24366	8.64525	-0.25519	0.99931	6.74249	9.31344	-0.46603	0.99735
LOC105330462	475.278	2048.06	-2.1074	2.09e-215	8434.57	2236.51	1.9151	0	2017.79	3777.96	-0.90483	9.64e-122	519.776	8771.4	-4.0768	0	476.15	3869.38	-3.0226	0	8565.52	4168.44	1.039	0
LOC105330463	2209.13	7757.96	-1.8122	0	2042.75	8471.78	-2.0522	0	7643.3	1630.87	2.2286	0	2415.96	2124.33	0.18559	0.99671	2213.18	1670.33	0.40599	1.34e-20	2074.47	1799.43	0.2052	2.2e-22
LOC105330464	106.207	622.761	-2.5518	6.29e-83	99.9273	680.062	-2.7667	5.81e-82	613.556	127.318	2.2688	1.29e-73	116.15	103.918	0.16055	0.99671	106.401	130.399	-0.29342	0.99931	101.479	140.478	-0.46916	0.86016
LOC105330465	55.8347	212.353	-1.9272	9.17e-20	116.736	231.892	-0.9902	0.00032685	209.214	101.38	1.0452	3.97e-08	61.0623	121.398	-0.99139	2.33e-06	55.9372	103.833	-0.89239	0.014321	118.548	111.858	0.083802	0.38741
LOC105330466	146.777	893.051	-2.6051	6.89e-122	190.862	975.221	-2.3532	7.63e-94	879.851	183.943	2.258	5.26e-105	160.519	198.484	-0.30628	0.014136	147.046	188.394	-0.35748	0.75615	193.825	202.955	-0.066407	0.66805
LOC105330471	4713.9	1184.85	1.9922	0	51.8546	1293.87	-4.6411	8.76e-254	1167.34	390.132	1.5812	7.1e-86	5155.24	53.9254	6.5789	0	4722.55	399.572	3.563	0	52.6597	430.456	-3.0311	1.18e-59
LOC105330474	18.799	18.2763	0.040687	0.99434	40.3407	19.9579	1.0153	0.005803	18.0061	16.1785	0.15441	0.99802	20.5591	41.9517	-1.029	0.016538	18.8335	16.5701	0.18473	0.99931	40.967	17.8508	1.1985	0.003608
LOC105330481	14.0591	80.0675	-2.5097	1.47e-10	15.9682	87.4346	-2.453	4.39e-09	78.8841	7.64964	3.3663	2.31e-14	15.3754	16.6059	-0.11107	0.99671	14.0849	7.83475	0.84619	0.99931	16.2161	8.44031	0.94206	0.29344
LOC105330498	2.81182	1.49194	0.91432	0.99434	36.3907	1.62922	4.4813	2.24e-09	1.46989	7.82549	-2.4125	0.21848	3.07508	37.8439	-3.6214	3.69e-08	2.81698	8.01486	-1.5085	0.99931	36.9556	8.63434	2.0976	3.2e-05
LOC105330502	102.591	14.2978	2.843	8.72e-17	33.7854	15.6133	1.1136	0.0084592	14.0864	96.7196	-2.7795	5.22e-15	112.196	35.1345	1.6751	4.27e-07	102.78	99.0601	0.053177	0.99931	34.3099	106.717	-1.6371	6.75e-06
LOC105330505	57.3612	147.205	-1.3597	3.33e-08	64.4611	160.749	-1.3183	1.36e-05	145.029	62.6919	1.21	3.5e-07	62.7316	67.0353	-0.095728	0.82139	57.4664	64.209	-0.16006	0.99931	65.4618	69.1717	-0.079528	0.98747
LOC105330523	78.5703	44.7582	0.81183	0.012495	31.18	48.8765	-0.64852	0.66061	44.0967	29.4555	0.58213	0.51301	85.9265	32.4252	1.406	0.00044456	78.7145	30.1683	1.3836	7.09e-05	31.6641	32.5	-0.037594	0.99735
LOC105330527	17.0316	1.61627	3.3975	0.0016217	1.26065	1.76498	-0.48549	0.93309	1.59238	2.98951	-0.90873	0.99802	18.6262	1.31099	3.8286	0.0016439	17.0629	3.06186	2.4784	0.031287	1.28022	3.29851	-1.3654	0.98599
LOC105330536	166.46	56.9424	1.5476	4.15e-13	84.2113	62.1817	0.43752	0.016513	56.1008	72.8914	-0.37773	0.60271	182.045	87.5741	1.0557	7.08e-05	166.765	74.6553	1.1595	4.08e-08	85.5186	80.4254	0.088586	0.53911
LOC105330553	49.5684	127.685	-1.3651	3.29e-07	52.8632	139.434	-1.3992	1.63e-05	125.798	57.768	1.1228	1.43e-05	54.2092	54.9742	-0.020215	0.99452	49.6593	59.1659	-0.2527	0.99931	53.6838	63.7389	-0.24769	0.99735
LOC105330561	86.1221	171.697	-0.99541	9.86e-06	59.9228	187.496	-1.6457	5.92e-10	169.16	69.4623	1.2841	3.79e-09	94.1853	62.3157	0.59591	0.48578	86.2801	71.1432	0.2783	0.99931	60.8531	76.6419	-0.3328	0.99735
LOC105330590	16.1479	40.2824	-1.3188	0.020658	112.786	43.9888	1.3584	2.21e-10	39.687	29.9831	0.40452	0.88986	17.6597	117.29	-2.7315	3.86e-20	16.1775	30.7086	-0.92465	0.65773	114.537	33.0821	1.7917	1.89e-13
LOC105330592	1379.8	550.029	1.3269	8.48e-87	407.946	600.637	-0.55812	0.053272	541.899	1253.66	-1.2101	2.83e-64	1508.99	424.236	1.8306	1.62e-110	1382.33	1284	0.10646	0.11898	414.279	1383.24	-1.7394	3.5e-85
LOC105330597	32.7778	21.8818	0.58299	0.48745	53.3674	23.8952	1.1592	0.00026442	21.5584	24.2678	-0.1708	0.99802	35.8466	55.4986	-0.63061	0.072755	32.8379	24.8551	0.40182	0.99931	54.1959	26.7761	1.0172	0.0020971
LOC105330599	20.0844	76.2133	-1.924	3.17e-07	65.7218	83.2258	-0.34066	0.93309	75.0869	19.3439	1.9567	1.43e-07	21.9648	68.3463	-1.6377	8.39e-07	20.1213	19.812	0.022347	0.99931	66.7421	21.3433	1.6448	3.76e-07
LOC105330600	12.854	50.726	-1.9805	4.2e-05	26.1374	55.3933	-1.0836	0.11454	49.9762	10.4633	2.2559	4.3e-06	14.0575	27.1812	-0.95127	0.12174	12.8776	10.7165	0.26503	0.99931	26.5432	11.5448	1.2011	0.034201
LOC105330601	15.4248	11.5625	0.4158	0.94985	33.7854	12.6264	1.42	0.0015327	11.3916	15.1234	-0.40881	0.99802	16.869	35.1345	-1.0585	0.030858	15.4532	15.4894	-0.00338	0.99931	34.3099	16.6866	1.0399	0.024202
LOC105330604	15.6659	5.09746	1.6198	0.11199	22.8597	5.56649	2.038	0.0014751	5.02212	7.21001	-0.5217	0.99802	17.1326	23.7726	-0.47256	0.62885	15.6946	7.38448	1.0877	0.85827	23.2146	7.95523	1.5451	0.016213
LOC105330606	14.8625	70.6185	-2.2484	3.41e-08	79.0006	77.1162	0.034829	0.42163	69.5748	27.1694	1.3566	0.00030712	16.254	82.1554	-2.3376	3.94e-12	14.8898	27.8269	-0.90216	0.81092	80.227	29.9776	1.4202	3.11e-07
LOC105330616	15.7462	125.572	-2.9954	6.21e-20	17.8172	137.126	-2.9442	6.7e-18	123.716	21.4542	2.5277	6.72e-17	17.2204	18.5287	-0.10564	0.99671	15.7751	21.9733	-0.47811	0.99931	18.0938	23.6717	-0.38767	0.99735
LOC105330622	24.8244	29.5901	-0.25336	0.99434	58.494	32.3128	0.85619	0.0020612	29.1528	27.4332	0.087713	0.99802	27.1486	60.8299	-1.1639	0.00050662	24.8699	28.097	-0.17602	0.99931	59.4021	30.2687	0.97269	0.0016201
LOC105330638	15.1035	47.1204	-1.6415	0.00099964	40.5929	51.4561	-0.34212	0.93309	46.424	18.5526	1.3233	0.0075534	16.5176	42.2139	-1.3537	0.0019149	15.1312	19.0015	-0.32859	0.99931	41.223	20.4702	1.0099	0.011959
LOC105330641	14.9428	29.2172	-0.96736	0.25966	4.11812	31.9055	-2.9537	0.00019573	28.7853	13.9804	1.0419	0.19476	16.3418	4.28257	1.932	0.13217	14.9702	14.3187	0.064198	0.99931	4.18205	15.4254	-1.883	0.20031
LOC105330649	8.59614	52.8395	-2.6199	2.07e-07	4.53833	57.7014	-3.6684	1.22e-09	52.0586	9.40818	2.4681	4.95e-07	9.40096	4.71956	0.99415	0.90632	8.61191	9.63585	-0.16208	0.99931	4.60879	10.3806	-1.1714	0.80911
LOC105330650	1.60675	42.396	-4.7217	1.96e-09	3.27768	46.2969	-3.8202	4.47e-08	41.7694	7.47379	2.4825	1.01e-05	1.75719	3.40857	-0.9559	0.96102	1.6097	7.65464	-2.2495	0.65728	3.32857	8.24628	-1.3088	0.8073
LOC105330666	13.9788	8.95164	0.64301	0.79869	1.59682	9.77529	-2.6139	0.13714	8.81934	23.7403	-1.4286	0.07344	15.2875	1.66059	3.2026	0.014581	14.0044	24.3148	-0.79595	0.99931	1.62161	26.1941	-4.0137	8.57e-05
LOC105330667	1.20507	0	3.2769	0.87472	11.0937	0	6.3525	0.0035632	0	1.67061	-3.7696	0.80958	1.31789	11.5367	-3.1299	0.018653	1.20728	1.71104	-0.50311	0.99931	11.2659	1.84329	2.6116	0.034201
LOC105330670	5.14162	1.11896	2.2001	0.4352	20.1704	1.22191	4.045	3.74e-05	1.10242	5.53939	-2.3291	0.4226	5.623	20.9758	-1.8993	0.011242	5.15105	5.67344	-0.13936	0.99931	20.4835	6.11195	1.7448	0.015066
LOC105330710	0	23.2494	-8.1769	6.89e-05	89.2538	25.3886	1.8137	2.48e-11	22.9058	3.34122	2.7773	0.0011443	0	92.8181	-10.045	1.99e-15	0	3.42208	-5.41	0.77804	90.6395	3.68657	4.6198	1.54e-22
LOC105330711	6.18601	58.4343	-3.2397	4.34e-10	8.65645	63.8109	-2.882	2.92e-08	57.5707	6.59452	3.126	7.23e-10	6.76517	9.00213	-0.41214	0.97998	6.19736	6.7541	-0.12411	0.99931	8.79083	7.27613	0.27283	0.98855
LOC105330715	51.8982	216.953	-2.0636	3.82e-22	53.9557	236.915	-2.1345	1.32e-19	213.746	59.5265	1.8443	1.34e-19	56.7572	56.1104	0.016535	0.99671	51.9934	60.967	-0.2297	0.99931	54.7934	65.6792	-0.26143	0.99735
LOC105330764	47.7206	65.0237	-0.44635	0.62077	119.762	71.0066	0.75414	1.08e-05	64.0627	49.4149	0.37454	0.76281	52.1885	124.544	-1.2549	7.99e-09	47.8082	50.6107	-0.082185	0.99931	121.621	54.5224	1.1575	1.49e-08
LOC105330782	57.6022	60.5479	-0.071954	0.99784	268.938	66.119	2.0241	5.53e-38	59.653	67.5279	-0.17889	0.99802	62.9952	279.678	-2.1505	7.59e-38	57.7079	69.162	-0.26121	0.99931	273.113	74.5075	1.874	7.39e-34
LOC105330795	2.16912	13.1788	-2.603	0.039296	33.8694	14.3914	1.2348	0.0042741	12.984	2.11025	2.6213	0.040167	2.3722	35.2219	-3.8922	6.27e-08	2.1731	2.16131	0.0078473	0.99931	34.3952	2.32836	3.8848	5.62e-08
LOC105330797	583.734	263.949	1.1451	1.71e-29	227.253	288.235	-0.34295	0.91398	260.048	139.452	0.89901	7.9e-08	638.386	236.328	1.4336	1.61e-30	584.805	142.827	2.0337	8.12e-65	230.781	153.866	0.58485	4.22e-07
LOC105330801	62.0207	65.6454	-0.081942	0.99434	47.4003	71.6855	-0.59678	0.64468	64.6751	106.567	-0.72048	0.013577	67.8275	49.2932	0.46048	0.9231	62.1345	109.146	-0.81279	0.027661	48.1362	117.582	-1.2885	0.00037957
LOC105330818	255.474	416.003	-0.70342	3.38e-07	154.976	454.28	-1.5515	2.87e-21	409.854	757.578	-0.88628	1.57e-23	279.393	161.164	0.79376	0.00054429	255.943	775.911	-1.6001	7.87e-55	157.382	835.881	-2.409	2.17e-86
LOC105330830	86.6844	36.8012	1.236	4.05e-05	46.5599	40.1873	0.21235	0.33338	36.2573	20.2232	0.84226	0.25647	94.8003	48.4192	0.96931	0.025943	86.8435	20.7126	2.0679	1.73e-09	47.2827	22.3135	1.0834	0.0031595
LOC105330842	31.0104	89.8894	-1.5354	3.75e-06	40.5929	98.1602	-1.2739	0.0023134	88.5609	13.9804	2.6633	7.38e-13	33.9137	42.2139	-0.31585	0.57865	31.0673	14.3187	1.1175	0.20432	41.223	15.4254	1.4181	0.00079363
LOC105330854	19.9238	21.6331	-0.11875	0.99434	40.4248	23.6236	0.77501	0.026025	21.3134	15.0355	0.50339	0.95375	21.7891	42.0391	-0.94812	0.02661	19.9603	15.3993	0.37427	0.99931	41.0523	16.5896	1.3072	0.0017105
LOC105330855	17.9153	2.36224	2.923	0.0028292	0	2.57959	-1.6179	0.77034	2.32733	7.56171	-1.7	0.47588	19.5926	0	4.4865	0.00048151	17.9482	7.7447	1.2126	0.54385	0	8.34329	-3.2892	0.14062
LOC105330858	12.4524	67.8833	-2.4466	9.85e-09	31.6002	74.1293	-1.2301	0.016468	66.88	53.4596	0.32313	0.86064	13.6182	32.8622	-1.2709	0.014043	12.4752	54.7532	-2.1339	1.64e-05	32.0908	58.9851	-0.87819	0.32175
LOC105330869	42.097	3.97851	3.4034	3.5e-08	57.0653	4.34457	3.7153	2.15e-13	3.91971	46.0737	-3.5551	5.39e-09	46.0383	59.3442	-0.36627	0.30751	42.1742	47.1886	-0.16208	0.99931	57.9512	50.8359	0.18899	0.50276
LOC105330874	115.124	240.202	-1.0611	8.45e-09	109.088	262.304	-1.2657	3.47e-08	236.652	153.081	0.62848	0.00066088	125.903	113.444	0.15032	0.99671	115.335	156.785	-0.44296	0.47463	110.782	168.903	-0.60848	0.33284
LOC105330890	34.3846	172.941	-2.3304	1.11e-20	34.2056	188.853	-2.465	1.88e-19	170.385	39.1275	2.1225	7.7e-19	37.6038	35.5715	0.080156	0.99671	34.4477	40.0743	-0.21827	0.99931	34.7366	43.1717	-0.31363	0.99735
LOC105330907	56.3971	105.43	-0.9026	0.0039728	49.7536	115.131	-1.2104	0.0017163	103.872	61.285	0.7612	0.014696	61.6773	51.7404	0.25345	0.99671	56.5006	62.7681	-0.15177	0.99931	50.526	67.6195	-0.42041	0.99735
LOC105330910	1581.13	787.993	1.0047	1.63e-65	712.854	860.497	-0.27156	0.849	776.347	1940.99	-1.322	4.09e-114	1729.16	741.321	1.2219	2.76e-61	1584.03	1987.96	-0.32769	1.42e-06	723.921	2141.61	-1.5648	6.46e-109
LOC105330912	1.2854	5.47045	-2.0894	0.49156	19.5821	5.97379	1.7128	0.010998	5.3896	4.13256	0.38314	0.99802	1.40575	20.364	-3.8566	0.0001211	1.28776	4.23257	-1.7167	0.99931	19.8861	4.55971	2.1247	0.0054434
LOC105330930	36.4733	63.5318	-0.80064	0.09723	25.381	69.3774	-1.4507	0.0036204	62.5928	56.8887	0.13785	0.99802	39.8882	26.3946	0.59572	0.85363	36.5403	58.2654	-0.67315	0.60821	25.7751	62.7687	-1.2841	0.022818
LOC105330947	28.8413	3.97851	2.8578	6.12e-05	15.8001	4.34457	1.8626	0.019543	3.91971	50.6459	-3.6916	3.96e-10	31.5415	16.4311	0.94083	0.4657	28.8942	51.8715	-0.84416	0.32926	16.0454	55.8806	-1.8002	0.00092849
LOC105330953	59.1286	89.7651	-0.6023	0.16563	42.3578	98.0245	-1.2105	0.0047112	88.4384	70.957	0.31773	0.76417	64.6645	44.0493	0.55386	0.76464	59.2371	72.6741	-0.29494	0.99931	43.0153	78.2911	-0.864	0.20721
LOC105330954	43.5431	27.7252	0.65124	0.25395	83.0347	30.2763	1.4555	2.42e-08	27.3154	37.5448	-0.4589	0.76466	47.6198	86.3505	-0.85864	0.00077317	43.623	38.4533	0.18198	0.99931	84.3237	41.4254	1.0254	3.64e-05
LOC105330972	8.35513	23.871	-1.5145	0.066221	4.53833	26.0674	-2.522	0.0041588	23.5182	8.35306	1.4934	0.070306	9.13738	4.71956	0.95313	0.93065	8.37046	8.55519	-0.031494	0.99931	4.60879	9.21643	-0.99982	0.9361
LOC105330989	80.1771	32.201	1.3161	3.48e-05	39.3322	35.1639	0.16162	0.46464	31.7251	72.9793	-1.2019	0.00067294	87.6837	40.9029	1.1001	0.010395	80.3242	74.7454	0.10385	0.99931	39.9428	80.5225	-1.0115	0.068975
LOC105331031	41.4543	28.0982	0.56104	0.39917	68.2431	30.6836	1.1532	2.35e-05	27.6829	33.2364	-0.26377	0.99802	45.3354	70.9683	-0.64653	0.024718	41.5303	34.0407	0.28691	0.99931	69.3025	36.6717	0.91824	0.00086138
LOC105331038	84.0333	192.087	-1.1927	1.3e-08	285.579	209.761	0.44514	1.64e-07	189.248	113.338	0.73965	0.0003621	91.9009	296.983	-1.6922	1.66e-30	84.1875	116.08	-0.46345	0.67632	290.012	125.052	1.2136	1.41e-21
LOC105331049	98.2531	178.66	-0.86264	0.0001148	289.529	195.099	0.5695	8.85e-10	176.019	123.098	0.51593	0.034544	107.452	301.091	-1.4865	2.32e-26	98.4334	126.076	-0.35708	0.99931	294.024	135.821	1.1142	1.09e-19
LOC105331085	0	6.34075	-3.4951	0.1529	23.364	6.92417	1.7546	0.0036207	6.24703	1.67061	1.9028	0.51564	0	24.297	-5.304	4.18e-06	0	1.71104	-1.6027	0.99931	23.7267	1.84329	3.6862	2.16e-05
LOC105331096	12.7737	64.7751	-2.3423	6.3e-08	27.23	70.7351	-1.3772	0.0060039	63.8177	25.4109	1.3285	0.00083547	13.9696	28.3174	-1.0194	0.082969	12.7971	26.0258	-1.0241	0.63895	27.6527	28.0373	-0.019928	0.99735
LOC105331097	40.4099	85.4136	-1.0798	0.0019092	37.4833	93.2726	-1.3152	0.0020508	84.1512	60.3179	0.4804	0.35357	44.1933	38.9801	0.18109	0.99671	40.484	61.7775	-0.60973	0.75098	38.0652	66.5523	-0.80602	0.37522
LOC105331098	0	18.1519	-6.2349	0.00022572	42.1056	19.8221	1.0869	0.0028245	17.8837	1.49476	3.5807	0.001289	0	43.7871	-7.3761	4.57e-10	0	1.53093	-2.6646	0.99931	42.7593	1.64926	4.6964	1.13e-10
LOC105331099	1.60675	87.0298	-5.7593	5.68e-20	16.8927	95.0376	-2.4921	4.71e-10	85.7436	3.86878	4.4701	8.72e-19	1.75719	17.5673	-3.3215	0.0010729	1.6097	3.9624	-1.2996	0.99931	17.1549	4.26866	2.0068	0.016935
LOC105331108	100.101	46.7475	1.0985	5.79e-05	71.941	51.0487	0.49494	0.018904	46.0565	88.1028	-0.93578	0.0032368	109.473	74.8138	0.5492	0.52853	100.285	90.2347	0.15234	0.99931	73.0578	97.209	-0.41205	0.99735
LOC105331115	51.5768	23.0007	1.165	0.005817	8.82453	25.1171	-1.5091	0.13187	22.6608	41.0619	-0.8576	0.1553	56.4057	9.17693	2.6198	6.37e-07	51.6715	42.0555	0.29707	0.99931	8.96153	45.306	-2.3379	0.0001544
LOC105331123	112.714	123.209	-0.12845	0.99434	62.1919	134.546	-1.1133	0.0022362	121.388	90.5647	0.42261	0.28917	123.267	64.6755	0.93049	0.011425	112.921	92.7563	0.28379	0.99931	63.1575	99.9255	-0.6619	0.46299
LOC105331143	122.836	98.2194	0.32266	0.29656	82.2783	107.257	-0.38248	0.90513	96.7677	152.377	-0.65505	0.0045775	134.337	85.564	0.65078	0.18615	123.062	156.065	-0.34276	0.99931	83.5556	168.127	-1.0087	0.0016687
LOC105331154	34.2239	33.693	0.022555	0.99434	74.4622	36.7931	1.0171	4.54e-05	33.195	37.281	-0.16747	0.99802	37.4281	77.4358	-1.0489	0.00019231	34.2867	38.1832	-0.15529	0.99931	75.6183	41.1344	0.87839	0.0006635
LOC105331192	76.8029	5.7191	3.7473	8.29e-16	0	6.24533	-3.4081	0.17792	5.63458	49.5908	-3.1377	9.82e-09	83.9936	0	7.1011	1.37e-17	76.9438	50.7908	0.59924	0.25621	0	54.7165	-6.517	1.69e-11
LOC105331203	338.463	0	8.8257	4.8e-65	0	0	-2.2769	0.84322	0	4.66013	-2.6647	0.43426	370.152	0	11.048	5.81e-49	339.084	4.7729	6.1506	7.21e-80	0	5.1418	-4.9128	0.2158
LOC105331209	682.71	1006.06	-0.55938	6.89e-11	1479.41	1098.63	0.42931	1.21e-36	991.196	730.936	0.43942	4.71e-08	746.629	1538.49	-1.0431	8.12e-86	683.963	748.624	-0.13032	0.99931	1502.38	806.486	0.89753	9.29e-78
LOC105331210	531.515	1043.61	-0.9734	2.54e-32	1540.18	1139.64	0.43452	1.29e-38	1028.19	624.633	0.71902	1.31e-20	581.278	1601.68	-1.4623	1.33e-138	532.49	639.748	-0.26475	0.26881	1564.09	689.195	1.1823	1.19e-113
LOC105331216	45.3908	124.701	-1.458	8.63e-08	40.7609	136.175	-1.7402	4.35e-08	122.858	48.0081	1.3556	2.8e-07	49.6406	42.3887	0.22784	0.99671	45.4741	49.1698	-0.11273	0.99931	41.3937	52.9702	-0.35577	0.99735
LOC105331219	65.1539	193.082	-1.5673	2.55e-13	19.6661	210.848	-3.4224	1.8e-32	190.228	44.491	2.0961	1.1e-20	71.254	20.4514	1.8008	3.83e-05	65.2735	45.5676	0.51849	0.60332	19.9714	49.0896	-1.2975	0.056668
LOC105331221	49.247	91.8786	-0.89969	0.0092276	54.7961	100.333	-0.87264	0.10696	90.5207	37.8086	1.2595	7.25e-05	53.8578	56.9844	-0.081411	0.8966	49.3374	38.7235	0.34947	0.99931	55.6468	41.7165	0.41568	0.17025
LOC105331234	27.0738	12.0598	1.1667	0.090671	2.26917	13.1695	-2.537	0.071545	11.8816	2.98951	1.9907	0.15542	29.6086	2.35978	3.6493	3.19e-05	27.1235	3.06186	3.1471	0.00016434	2.30439	3.29851	-0.51743	0.99735
LOC105331252	0	18.4006	-5.2017	0.00021427	0	20.0937	-5.3287	0.00020063	18.1286	2.2861	2.9873	0.0035572	NA	NA	NA	NA	0	2.34142	NA	NA	0	2.52239	NA	NA
LOC105331264	17.594	4.97313	1.8229	0.046616	40.2567	5.43072	2.89	4.43e-08	4.89963	8.70476	-0.82913	0.9272	19.2412	41.8643	-1.1215	0.0093538	17.6263	8.91541	0.98335	0.89735	40.8817	9.60449	2.0897	9.83e-06
LOC105331266	6.5877	9.32463	-0.50127	0.99434	13.699	10.1826	0.42797	0.5507	9.18681	0	3.3852	0.058245	7.20447	14.2461	-0.9836	0.39755	6.59978	0	2.8735	0.45286	13.9117	0	3.8419	0.0023209
LOC105331361	32.7778	19.1466	0.77563	0.2556	32.1045	20.9083	0.6187	0.11646	18.8636	48.8874	-1.3739	0.0028898	35.8466	33.3865	0.10257	0.99671	32.8379	50.0704	-0.60859	0.97125	32.6029	53.9403	-0.72636	0.62687
LOC105331401	40.4902	69.2509	-0.77426	0.090753	203.553	75.6227	1.4285	1.2e-19	68.2274	62.3402	0.13019	0.99802	44.2811	211.681	-2.2571	3.78e-30	40.5645	63.8487	-0.65444	0.57085	206.713	68.7836	1.5875	3.46e-21
LOC105331402	46.6762	21.1358	1.143	0.011902	56.477	23.0806	1.291	4.39e-05	20.8234	43.7876	-1.0723	0.0392	51.0463	58.7324	-0.20235	0.64271	46.7619	44.8472	0.060315	0.99931	57.3538	48.3135	0.24746	0.39636
LOC105331406	18.9597	63.5318	-1.7445	2.57e-05	16.2203	69.3774	-2.0967	8.71e-06	62.5928	17.7612	1.8173	9.35e-06	20.7348	16.8681	0.29776	0.99671	18.9945	18.191	0.062354	0.99931	16.4721	19.597	-0.25061	0.99735
LOC105331413	32.3761	45.5042	-0.49107	0.69201	6.47132	49.6911	-2.9409	1.16e-06	44.8316	20.7507	1.1114	0.035418	35.4073	6.72975	2.3954	0.00057595	32.4355	21.2529	0.60992	0.99931	6.57179	22.8955	-1.8007	0.089916
LOC105331415	16.3086	48.4881	-1.572	0.0013267	1.42873	52.9495	-5.2118	5.27e-11	47.7714	18.6405	1.3577	0.0050397	17.8355	1.48579	3.5854	0.0032448	16.3385	19.0916	-0.22466	0.99931	1.45091	20.5672	-3.8253	0.0010597
LOC105331418	317.013	402.451	-0.34427	0.072463	244.061	439.481	-0.84856	3.8e-05	396.503	469.09	-0.24253	0.085814	346.693	253.808	0.44992	0.25805	317.594	480.442	-0.59718	1.23e-05	247.85	517.575	-1.0623	1.24e-11
LOC105331420	15.1838	53.0882	-1.8059	0.00010223	24.8768	57.9729	-1.2206	0.045786	52.3036	13.1011	1.9972	1.74e-05	16.6054	25.8702	-0.63964	0.38051	15.2117	13.4181	0.181	0.99931	25.263	14.4552	0.80543	0.17952
LOC105331440	20.5665	10.6922	0.94373	0.33069	20.5906	11.676	0.81843	0.1529	10.5342	3.07744	1.7753	0.28155	22.492	21.4128	0.070936	0.99671	20.6042	3.15191	2.7086	0.0059046	20.9102	3.39553	2.6225	0.00091572
LOC105331456	100.342	4.84881	4.3712	1.82e-22	10.6735	5.29495	1.0113	0.29548	4.77714	58.6472	-3.6178	1.55e-11	109.736	11.0997	3.3054	2.41e-17	100.526	60.0664	0.74294	0.02274	10.8392	64.709	-2.5777	2.61e-07
LOC105331515	130.388	60.2992	1.1126	1.75e-06	64.9654	65.8475	-0.019457	0.59399	59.408	99.1815	-0.73941	0.015702	142.596	67.5597	1.0777	0.00050001	130.627	101.582	0.36282	0.4954	65.9739	109.433	-0.73008	0.26693
LOC105331525	45.2302	20.2655	1.1583	0.012629	45.6354	22.1302	1.0441	0.0022743	19.966	31.214	-0.64465	0.55072	49.4648	47.4578	0.059757	0.99671	45.3131	31.9694	0.50324	0.99931	46.3439	34.4403	0.42828	0.23571
LOC105331532	26.1901	4.10284	2.6743	0.0002963	8.99262	4.48034	1.0051	0.36238	4.0422	12.5735	-1.6372	0.231	28.6422	9.35173	1.6148	0.057774	26.2382	12.8778	1.0268	0.43023	9.13223	13.8731	-0.60326	0.99735
LOC105331534	58.6466	77.0836	-0.39438	0.66787	19.9182	84.1761	-2.0793	7.28e-07	75.9443	67.9675	0.1601	0.99802	64.1374	20.7136	1.6306	0.00056206	58.7542	69.6122	-0.24465	0.99931	20.2275	74.9926	-1.8904	2.39e-05
LOC105331541	51.9785	89.0191	-0.7762	0.037608	38.1556	97.2099	-1.3492	0.0010332	87.7034	45.1944	0.95649	0.0040304	56.845	39.6793	0.51865	0.86839	52.0739	46.2881	0.16992	0.99931	38.748	49.8657	-0.36393	0.99735
LOC105331551	105.323	422.343	-2.0036	2.37e-41	49.0812	461.204	-3.2322	6.82e-67	416.101	42.3808	3.2955	4.2e-74	115.184	51.0412	1.1742	0.00068939	105.516	43.4063	1.2815	6.79e-06	49.8432	46.7612	0.092083	0.768
LOC105331555	53.3443	25.1143	1.0868	0.0087895	67.6548	27.4251	1.3027	4.49e-06	24.7431	57.4163	-1.2144	0.0034841	58.3386	70.3565	-0.27023	0.39876	53.4421	58.8057	-0.13798	0.99931	68.7051	63.3508	0.11705	0.57792
LOC105331563	1.36574	4.72448	-1.7905	0.66483	19.3299	5.15918	1.9056	0.0064294	4.65465	5.53939	-0.25106	0.99802	1.49361	20.1018	-3.7505	0.00016042	1.36825	5.67344	-2.0519	0.99931	19.63	6.11195	1.6834	0.022395
LOC105331566	42.0166	89.0191	-1.0832	0.0013595	31.5162	97.2099	-1.625	3.32e-05	87.7034	43.0842	1.0255	0.0018225	45.9505	32.7748	0.48749	0.9641	42.0937	44.1268	-0.068049	0.99931	32.0055	47.5374	-0.57074	0.93061
LOC105331571	54.3887	82.3054	-0.59768	0.20595	23.9523	89.8784	-1.9078	2.3e-06	81.0889	73.419	0.14335	0.99802	59.4808	24.9088	1.2558	0.019218	54.4885	75.1956	-0.4647	0.99931	24.3242	81.0075	-1.7357	5.3e-05
LOC105331573	9.80121	29.9631	-1.6122	0.018718	109.592	32.7201	1.7439	2.76e-13	29.5203	16.1785	0.86762	0.33843	10.7188	113.969	-3.4104	1.75e-23	9.81919	16.5701	-0.7549	0.99931	111.294	17.8508	2.6403	1.96e-19
LOC105331595	227.999	414.759	-0.86325	1.96e-10	171.532	452.922	-1.4008	2.9e-17	408.629	205.133	0.99423	1.93e-14	249.345	178.382	0.48317	0.30101	228.417	210.097	0.12061	0.99931	174.195	226.336	-0.37776	0.98747
LOC105331597	0	4.60015	-3.8395	0.25684	36.6428	5.02341	2.8668	2.43e-07	4.53216	1.49476	1.6003	0.80761	0	38.1061	-6.7606	3.64e-09	0	1.53093	-2.2495	0.99931	37.2117	1.64926	4.4959	3.53e-09
LOC105331599	64.1899	33.693	0.9299	0.011796	58.9983	36.7931	0.68124	0.0091438	33.195	80.541	-1.2788	0.00011397	70.1997	61.3543	0.1943	0.99735	64.3076	82.4901	-0.35923	0.99931	59.9142	88.8657	-0.56873	0.75041
LOC105331606	123.238	1274.61	-3.3705	5.61e-226	122.619	1391.89	-3.5048	3.73e-220	1255.78	117.294	3.4204	2.52e-231	134.776	127.516	0.079893	0.99671	123.464	120.133	0.039462	0.99931	124.523	129.418	-0.055631	0.80308
LOC105331609	49.8897	11.6869	2.0939	5.45e-06	31.3481	12.7622	1.2965	0.0047937	11.5141	36.4017	-1.6606	0.0032868	54.5607	32.6	0.74299	0.4683	49.9813	37.2826	0.42288	0.99931	31.8348	40.1642	-0.33531	0.99735
LOC105331654	42.6593	58.8073	-0.46313	0.62961	161.783	64.2182	1.333	1.83e-14	57.9382	33.1484	0.80557	0.10059	46.6533	168.244	-1.8505	3.54e-19	42.7376	33.9506	0.33207	0.99931	164.295	36.5747	2.1674	1e-23
LOC105331655	4.73993	15.1681	-1.6781	0.15363	42.6099	16.5637	1.3632	0.00036392	14.9439	0	5.409	0.0011481	5.1837	44.3115	-3.0956	1.61e-08	4.74862	0	3.7206	0.55534	43.2714	0	6.801	1.47e-10
LOC105331657	93.1918	263.203	-1.4979	6.87e-17	76.3952	287.421	-1.9116	8.62e-20	259.313	76.6723	1.7579	3.25e-22	101.917	79.446	0.35935	0.99671	93.3628	78.5276	0.24965	0.99931	77.5813	84.5971	-0.1249	0.99735
LOC105331664	48.283	228.143	-2.2403	6.55e-26	60.1749	249.134	-2.0497	2.62e-19	224.771	61.0213	1.8811	3.65e-21	52.8035	62.5779	-0.24502	0.51468	48.3716	62.4979	-0.36965	0.99931	61.1091	67.3284	-0.13983	0.99735
LOC105331668	6.98938	136.513	-4.2877	1.23e-28	470.726	149.073	1.6589	1.02e-53	134.495	20.3111	2.7272	5.82e-20	7.64377	489.524	-6.001	4.07e-122	7.00221	20.8026	-1.5709	0.22888	478.034	22.4105	4.4149	5.19e-118
LOC105331702	16.2282	57.191	-1.8173	4.25e-05	18.1533	62.4533	-1.7825	0.00045008	56.3458	29.2797	0.94441	0.042529	17.7476	18.8783	-0.089102	0.99671	16.258	29.9882	-0.88324	0.76793	18.4351	32.306	-0.80934	0.71868
LOC105331711	46.5959	114.879	-1.3018	4.74e-06	41.3492	125.45	-1.6012	1.92e-06	113.182	49.5028	1.1931	1.55e-05	50.9584	43.0005	0.24497	0.99671	46.6814	50.7008	-0.11916	0.99931	41.9912	54.6194	-0.37933	0.99735
LOC105331716	17.5136	16.0384	0.12695	0.99434	37.9875	17.5141	1.117	0.0043413	15.8013	16.9699	-0.10293	0.99802	19.1533	39.5045	-1.0444	0.019954	17.5458	17.3805	0.01365	0.99931	38.5773	18.7239	1.0429	0.013667
LOC105331722	14.9428	52.8395	-1.8222	9.45e-05	12.6905	57.7014	-2.1849	3.51e-05	52.0586	19.5198	1.4152	0.0018712	16.3418	13.1973	0.30833	0.99671	14.9702	19.9921	-0.41733	0.99931	12.8875	21.5373	-0.74086	0.92352
LOC105331727	1.04439	17.2816	-4.0485	0.00091399	11.3458	18.8717	-0.73407	0.76583	17.0262	4.5722	1.8968	0.065905	1.14217	11.7989	-3.3688	0.01267	1.04631	4.68284	-2.1621	0.99931	11.522	5.04478	1.1915	0.31995
LOC105331742	82.5069	39.6607	1.0568	0.00060912	55.9728	43.31	0.37003	0.11068	39.0746	79.5738	-1.0261	0.0023321	90.2316	58.208	0.63242	0.41986	82.6583	81.4994	0.020369	0.99931	56.8417	87.7986	-0.62725	0.61126
LOC105331755	319.262	296.274	0.10781	0.61268	152.286	323.535	-1.0871	3.87e-07	291.896	238.897	0.28906	0.22418	349.153	158.368	1.1406	9.84e-11	319.848	244.678	0.3865	0.013567	154.65	263.59	-0.76928	0.0083848
LOC105331817	60.896	74.597	-0.29277	0.91234	150.857	81.4608	0.88901	1.63e-08	73.4945	69.2864	0.085064	0.99802	66.5974	156.882	-1.2361	7.37e-11	61.0078	70.9631	-0.21808	0.99931	153.2	76.4478	1.0029	4.97e-09
LOC105331822	0	6.09209	-2.7853	0.2597	13.3629	6.65263	1.0062	0.21674	6.00205	1.23098	2.2857	0.40463	0	13.8965	-3.8459	0.0029038	0	1.26076	-0.51	0.99931	13.5703	1.35821	3.3207	0.004987
LOC105331830	63.8685	36.4282	0.81005	0.032303	101.776	39.78	1.3553	2.23e-09	35.8898	72.4518	-1.0134	0.0048995	69.8482	105.841	-0.5996	0.0051297	63.9857	74.205	-0.21377	0.99931	103.356	79.9404	0.37063	0.036889
LOC105331837	164.21	120.35	0.44831	0.033292	73.5378	131.423	-0.83766	0.071088	118.571	45.8099	1.372	3.69e-07	179.585	76.4744	1.2316	1.7e-06	164.512	46.9185	1.81	2.28e-15	74.6794	50.5448	0.56315	0.02062
LOC105331839	0	13.9248	-5.8524	0.0018607	0	15.206	-6.4993	0.0016832	13.719	0	4.7781	0.0026557	0	0	0.59254	0.99671	0	0	NA	NA	0	0	NA	NA
LOC105331850	40.0082	18.7736	1.0916	0.032807	54.7121	20.501	1.4162	1.91e-05	18.4961	41.2377	-1.1567	0.030398	43.754	56.897	-0.37894	0.30846	40.0816	42.2356	-0.07552	0.99931	55.5615	45.5	0.28822	0.34093
LOC105331865	12.613	18.0276	-0.51529	0.94137	63.5366	19.6864	1.6904	1.41e-07	17.7612	18.3767	-0.049153	0.99802	13.7939	66.0739	-2.26	1.92e-09	12.6362	18.8214	-0.57482	0.99931	64.523	20.2761	1.67	4.89e-07
LOC105331866	27.3952	46.7475	-0.77097	0.23689	55.8887	51.0487	0.13068	0.38003	46.0565	8.96854	2.3605	6.19e-06	29.9601	58.1206	-0.95601	0.004689	27.4454	9.18557	1.5791	0.048379	56.7564	9.89553	2.5199	1.67e-09
LOC105331868	2.24946	6.46507	-1.5231	0.63083	17.3129	7.05993	1.2941	0.061368	6.36952	4.22049	0.59377	0.99802	2.46006	18.0043	-2.8716	0.0021295	2.25358	4.32262	-0.93969	0.99931	17.5817	4.65672	1.9167	0.019076
LOC105331885	7.55175	12.6815	-0.74784	0.85491	12.8586	13.8483	-0.10698	0.89893	12.4941	0	5.5658	0.0039491	8.25878	13.3721	-0.69522	0.66887	7.56561	0	4.8075	0.12227	13.0582	0	5.4876	0.0017475
LOC105331890	2.81182	3.60552	-0.3587	0.99434	18.6576	3.93727	2.2445	0.0030082	3.55223	2.98951	0.24882	0.99802	3.07508	19.4027	-2.6576	0.002068	2.81698	3.06186	-0.12026	0.99931	18.9472	3.29851	2.5221	0.0024588
LOC105331920	91.826	109.16	-0.24947	0.91389	270.367	119.204	1.1815	6.31e-21	107.547	97.7747	0.13743	0.99802	100.423	281.164	-1.4853	1.39e-24	91.9945	100.141	-0.12241	0.99931	274.564	107.881	1.3477	3.45e-23
LOC105331933	139.225	183.633	-0.3994	0.22632	91.8592	200.529	-1.1263	6.21e-05	180.919	132.506	0.44929	0.082559	152.26	95.5275	0.67255	0.10812	139.481	135.712	0.039514	0.99931	93.2853	146.202	-0.64824	0.30154
LOC105331940	44.8285	17.1573	1.3856	0.0028259	30.6758	18.736	0.71129	0.087543	16.9037	46.953	-1.4739	0.0018605	49.0255	31.9008	0.61994	0.74649	44.9107	48.0892	-0.098652	0.99931	31.152	51.806	-0.7338	0.63245
LOC105331948	17.1119	319.275	-4.2217	2.04e-66	23.7002	348.652	-3.8788	2.54e-60	314.556	20.0473	3.9718	1.84e-64	18.7141	24.6466	-0.39727	0.71203	17.1433	20.5325	-0.26026	0.99931	24.0681	22.1194	0.12181	0.93344
LOC105331960	73.268	26.3576	1.475	1.47e-05	47.9886	28.7828	0.73749	0.016075	25.9681	38.512	-0.56857	0.55513	80.1278	49.905	0.68312	0.37357	73.4025	39.4439	0.89603	0.024661	48.7337	42.4926	0.19771	0.5732
LOC105331964	27.7165	11.5625	1.2613	0.05756	17.0608	12.6264	0.43424	0.47175	11.3916	4.92391	1.2101	0.5612	30.3115	17.7421	0.77269	0.71467	27.7674	5.04306	2.461	0.0013482	17.3256	5.43284	1.6731	0.039106
LOC105331968	0	19.7682	-5.3051	0.00010385	0	21.5871	-5.4321	9.53e-05	19.476	50.6459	-1.3787	0.0021927	NA	NA	NA	NA	0	51.8715	-6.6969	3.07e-11	0	55.8806	-6.8043	1.25e-11
LOC105331979	2041.22	1352.57	0.59373	1.04e-36	469.045	1477.02	-1.6549	2.56e-78	1332.58	1720.55	-0.36865	1.09e-11	2232.33	487.776	2.1943	2.31e-216	2044.97	1762.19	0.21471	1.02e-06	476.327	1898.39	-1.9948	1.1e-147
LOC105332019	15.2642	138.377	-3.1804	3.01e-23	5.71494	151.11	-4.7247	7.87e-30	136.332	147.629	-0.11485	0.99802	16.6933	5.94315	1.49	0.3114	15.2922	151.202	-3.3056	6.66e-26	5.80366	162.888	-4.8108	8.29e-33
LOC105332027	265.115	471.453	-0.8305	5.02e-11	247.087	514.832	-1.0591	1.72e-10	464.485	257.714	0.84986	1.46e-12	289.936	256.954	0.17422	0.99671	265.601	263.95	0.0089953	0.99931	250.923	284.351	-0.18043	0.99735
LOC105332028	28.1182	59.8019	-1.0887	0.014658	26.5576	65.3044	-1.2981	0.017072	58.9181	24.3558	1.2744	0.0024608	30.7508	27.6182	0.155	0.99671	28.1698	24.9451	0.17539	0.99931	26.9699	26.8732	0.0051866	0.99735
LOC105332033	232.578	103.441	1.1689	3.29e-12	202.04	112.959	0.83884	1.44e-10	101.912	295.698	-1.5368	1.01e-21	254.353	210.108	0.2757	0.99671	233.005	302.854	-0.37826	0.22319	205.176	326.261	-0.66916	0.022641
LOC105332036	10.3636	34.439	-1.7325	0.0049853	0	37.6077	-5.8057	4.4e-08	33.93	3.07744	3.4628	1.97e-06	11.3339	0	4.0188	0.023526	10.3826	3.15191	1.7199	0.59227	0	3.39553	-2.3141	0.7626
LOC105332044	3.37419	39.9094	-3.5641	1.5e-07	2.5213	43.5815	-4.1115	4.62e-08	39.3195	3.2533	3.5953	1.22e-07	3.69009	2.62198	0.493	0.99671	3.38038	3.33202	0.020786	0.99931	2.56044	3.58956	-0.48741	0.99735
LOC105332047	2.00844	15.0437	-2.905	0.013056	43.0301	16.4279	1.3892	0.00027532	14.8214	25.235	-0.76775	0.49919	2.19648	44.7485	-4.3486	1.42e-10	2.01213	25.8457	-3.6831	0.00013539	43.6981	27.8433	0.65024	0.084383
LOC105332056	5.94499	7.58403	-0.35129	0.99434	17.6491	8.28185	1.0916	0.10065	7.47194	2.63781	1.5021	0.60717	6.5016	18.3539	-1.4972	0.067301	5.9559	2.70164	1.1405	0.99931	17.9231	2.91045	2.6225	0.0028231
LOC105332128	86.0417	69.4995	0.30803	0.5172	40.3407	75.8943	-0.91175	0.15244	68.4724	80.8927	-0.24049	0.91368	94.0974	41.9517	1.1654	0.0033881	86.1996	82.8503	0.057175	0.99931	40.967	89.2538	-1.1235	0.01701
LOC105332134	489.819	1331.81	-1.4431	2.43e-80	307.262	1454.35	-2.2428	3.15e-130	1312.12	384.768	1.7698	1.55e-113	535.679	319.532	0.74541	2.03e-06	490.718	394.079	0.31641	0.0069122	312.032	424.538	-0.4442	0.50595
LOC105332139	0	2.11358	-3.7175	0.65318	30.5077	2.30806	3.7244	2.53e-07	2.08234	1.58268	0.39583	0.99802	0	31.726	-7.4963	2.94e-07	0	1.62098	-3.332	0.99931	30.9813	1.74627	4.149	2e-07
LOC105332146	61.6994	92.7489	-0.58807	0.1712	85.4719	101.283	-0.24487	0.91075	91.3781	28.5762	1.677	1.93e-07	67.476	88.8851	-0.39757	0.10127	61.8126	29.2678	1.0786	0.013016	86.7988	31.5299	1.461	4.36e-08
LOC105332169	8.35513	6.21642	0.42658	0.99434	30.8438	6.7884	2.1838	6.01e-05	6.12454	39.655	-2.6948	4.43e-06	9.13738	32.0756	-1.8116	0.0010302	8.37046	40.6146	-2.2786	0.00020824	31.3227	43.7538	-0.4822	0.99735
LOC105332185	21.6912	170.578	-2.9753	7.77e-27	18.0693	186.274	-3.3658	3.32e-28	168.057	17.8492	3.235	1.92e-29	23.722	18.7909	0.3362	0.99671	21.731	18.2811	0.2494	0.99931	18.3498	19.694	-0.102	0.99735
LOC105332206	9.47985	55.8234	-2.5579	1.32e-07	5.79898	60.9598	-3.394	1.87e-09	54.9984	17.4095	1.6595	0.00016246	10.3674	6.03055	0.78169	0.99282	9.49725	17.8308	-0.90879	0.99931	5.88901	19.209	-1.7057	0.18023
LOC105332208	25.8688	10.1949	1.3434	0.053086	26.5576	11.133	1.2543	0.013939	10.0442	40.1826	-2.0002	0.0002041	28.2907	27.6182	0.03471	0.99671	25.9162	41.155	-0.66721	0.98651	26.9699	44.3359	-0.71712	0.72707
LOC105332209	38.4818	19.7682	0.96099	0.076387	40.929	21.5871	0.92295	0.0098188	19.476	51.7889	-1.4109	0.0014565	42.0847	42.5635	-0.016322	0.99671	38.5524	53.0422	-0.46032	0.99931	41.5644	57.1418	-0.4592	0.99735
LOC105332211	3.29385	0	2.1426	0.66665	14.1193	0	4.1154	0.00091841	0	5.09976	-2.7947	0.35692	3.60224	14.6831	-2.0272	0.040469	3.29989	5.22317	-0.66251	0.99931	14.3384	5.62687	1.3495	0.15348
LOC105332212	3.13317	19.7682	-2.6575	0.0048658	12.7746	21.5871	-0.7569	0.72425	19.476	3.86878	2.3317	0.011343	3.42652	13.2847	-1.955	0.068123	3.13892	3.9624	-0.33611	0.99931	12.9729	4.26866	1.6036	0.11825
LOC105332225	114.803	242.44	-1.0785	3.95e-09	79.3368	264.748	-1.7386	1.99e-15	238.857	96.28	1.3108	2.9e-13	125.551	82.505	0.60572	0.30598	115.013	98.6098	0.222	0.99931	80.5684	106.231	-0.39892	0.99735
LOC105332234	140.109	507.757	-1.8576	9.22e-45	110.265	554.476	-2.3302	1.65e-52	500.252	123.977	2.0126	1.71e-51	153.227	114.668	0.41821	0.78453	140.366	126.977	0.14463	0.99931	111.976	136.791	-0.28878	0.99735
LOC105332239	12.2113	29.0928	-1.2524	0.093436	36.1386	31.7697	0.18589	0.46234	28.6628	9.32025	1.6207	0.018821	13.3546	37.5817	-1.4927	0.0018233	12.2337	9.54579	0.35793	0.99931	36.6996	10.2836	1.8354	0.00016104
LOC105332245	26.1901	35.5579	-0.44115	0.86826	35.7183	38.8296	-0.12049	0.84571	35.0324	64.8021	-0.88735	0.027352	28.6422	37.1447	-0.37502	0.54173	26.2382	66.3703	-1.3389	0.0025487	36.2729	71.5001	-0.97905	0.12245
LOC105332254	272.024	61.5425	2.1441	1.56e-32	30.8438	67.2051	-1.1236	0.052732	60.6329	54.8664	0.14418	0.99802	297.492	32.0756	3.2133	7.25e-46	272.523	56.1941	2.2779	2.39e-34	31.3227	60.5374	-0.95062	0.21396
LOC105332262	36.2323	305.972	-3.0781	9.1e-50	39.5843	334.125	-3.0774	7.21e-46	301.45	43.26	2.8008	5.91e-46	39.6246	41.1651	-0.055025	0.99452	36.2988	44.3069	-0.28761	0.99931	40.1989	47.7314	-0.24778	0.99735
LOC105332264	20.3254	49.8557	-1.2945	0.0081955	17.3129	54.4429	-1.6529	0.0033231	49.1188	19.256	1.351	0.0044782	22.2284	18.0043	0.30407	0.99671	20.3627	19.722	0.046129	0.99931	17.5817	21.2463	-0.27314	0.99781
LOC105332278	42.097	7.95701	2.4034	6.02e-06	15.3799	8.68915	0.82376	0.2495	7.83941	12.1339	-0.63023	0.96204	46.0383	15.9941	1.5253	0.011432	42.1742	12.4275	1.7628	0.0012521	15.6187	13.3881	0.22232	0.93745
LOC105332332	16.2282	33.8173	-1.0593	0.13506	12.2703	36.9289	-1.5896	0.031855	33.3175	3.78086	3.1395	8.02e-06	17.7476	12.7603	0.47596	0.99671	16.258	3.87235	2.0699	0.099741	12.4608	4.17165	1.5787	0.13713
LOC105332393	0	16.66	-6.1111	0.00047189	18.5735	18.1929	0.029873	0.79229	16.4138	0	4.085	0.0012496	0	19.3153	-6.1954	7.3e-05	0	0	-2.0365	0.99931	18.8619	1.06717	4.1436	0.00013844
LOC105332397	65.7966	130.545	-0.98846	0.00021666	27.6502	142.556	-2.3662	7.02e-14	128.615	105.864	0.28085	0.69968	71.9568	28.7544	1.3234	0.0038618	65.9173	108.426	-0.71798	0.084017	28.0795	116.806	-2.0565	1.89e-09
LOC105332408	49.006	264.322	-2.4313	3.32e-33	22.5236	288.643	-3.6798	1.07e-47	260.415	74.9137	1.7975	5.11e-23	53.5942	23.423	1.1942	0.045138	49.0959	76.7266	-0.64412	0.43068	22.8732	82.6568	-1.8535	1.09e-05
LOC105332429	16.2282	7.33537	1.1456	0.30074	1.59682	8.01031	-2.3267	0.26019	7.22696	15.0355	-1.0569	0.49357	17.7476	1.66059	3.4179	0.0044368	16.258	15.3993	0.078281	0.99931	1.62161	16.5896	-3.3548	0.0096831
LOC105332460	4.82026	3.97851	0.27689	0.99434	10.0852	4.34457	1.215	0.23784	3.91971	25.4109	-2.6966	0.00053022	5.27156	10.4879	-0.99243	0.55167	4.82911	26.0258	-2.4301	0.0048611	10.2417	28.0373	-1.4529	0.14895
LOC105332465	24.3423	105.43	-2.1148	3.35e-11	18.5735	115.131	-2.632	4.72e-13	103.872	19.5198	2.4118	1.8e-13	26.6214	19.3153	0.46285	0.99671	24.387	19.9921	0.28668	0.99931	18.8619	21.5373	-0.19137	0.99735
LOC105332469	5.5433	5.22179	0.086202	0.99434	22.6076	5.70225	1.9872	0.0019105	5.14461	8.44098	-0.71435	0.98786	6.0623	23.5104	-1.9554	0.0048468	5.55348	8.64525	-0.63852	0.99931	22.9586	9.31344	1.3016	0.041451
LOC105332512	40.0885	8.20567	2.2885	2.21e-05	11.2618	8.96068	0.32975	0.67336	8.08439	19.5198	-1.2717	0.20089	43.8418	11.7115	1.9044	0.0015011	40.1621	19.9921	1.0064	0.15059	11.4366	21.5373	-0.91318	0.75357
LOC105332513	78.6507	19.7682	1.9923	9.81e-09	65.3856	21.5871	1.5988	2.4e-07	19.476	43.6997	-1.1659	0.022134	86.0143	67.9967	0.33911	0.99671	78.795	44.7572	0.81599	0.036336	66.4007	48.2165	0.46167	0.078411
LOC105332517	14.2198	236.348	-4.0549	5.39e-48	7.90006	258.095	-5.0299	2.06e-52	232.855	12.7494	4.1909	2.97e-49	15.5511	8.21554	0.92059	0.81095	14.2459	13.0579	0.12562	0.99931	8.0227	14.0672	-0.81017	0.95324
LOC105332521	42.6593	237.218	-2.4753	1.9e-30	15.9682	259.045	-4.0199	4.04e-46	233.712	45.1065	2.3733	1.33e-29	46.6533	16.6059	1.4903	0.013138	42.7376	46.198	-0.11232	0.99931	16.2161	49.7687	-1.6178	0.0075028
LOC105332526	32.6171	1.7406	4.228	2.42e-07	16.2203	1.90075	3.0932	0.0011711	1.71487	11.6064	-2.7587	0.04603	35.6709	16.8681	1.0805	0.2464	32.677	11.8872	1.4589	0.035714	16.4721	12.806	0.36321	0.79925
LOC105332527	49.6487	132.783	-1.4192	6.09e-08	35.8024	145	-2.0179	4.82e-11	130.82	45.1065	1.5362	2.6e-09	54.2971	37.2321	0.54433	0.83766	49.7398	46.198	0.10657	0.99931	36.3582	49.7687	-0.45296	0.99735
LOC105332528	4.98094	28.5955	-2.5213	0.0005294	2.68938	31.2266	-3.5374	3.33e-05	28.1729	1.75854	4.0019	6.12e-06	5.44728	2.79678	0.96177	0.99671	4.99008	1.80109	1.4702	0.99931	2.73113	1.9403	0.49322	0.99735
LOC105332531	11.0866	38.9148	-1.8115	0.001417	12.9426	42.4954	-1.7152	0.0090279	38.3396	9.84781	1.961	0.00052318	12.1246	13.4595	-0.15069	0.99671	11.107	10.0861	0.13909	0.99931	13.1436	10.8657	0.27458	0.93288
LOC105332537	31.4924	71.7375	-1.1877	0.0020598	44.8791	78.3381	-0.80367	0.26541	70.6772	41.3256	0.77421	0.066736	34.4409	46.6712	-0.43841	0.31979	31.5502	42.3257	-0.42388	0.99931	45.5758	45.5971	-0.00067302	0.94746
LOC105332545	16.3086	5.22179	1.643	0.094953	18.6576	5.70225	1.7102	0.013952	5.14461	28.0487	-2.4468	0.0005663	17.8355	19.4027	-0.12151	0.99671	16.3385	28.7274	-0.81415	0.96846	18.9472	30.9478	-0.70785	0.86562
LOC105332546	25.1457	77.7052	-1.6277	7.7e-06	38.3237	84.855	-1.1468	0.018613	76.5568	34.907	1.133	0.0014709	27.5	39.8541	-0.5353	0.27557	25.1919	35.7517	-0.50505	0.99931	38.9186	38.515	0.015043	0.95411
LOC105332569	11.2473	9.32463	0.27046	0.99434	17.2288	10.1826	0.75872	0.24326	9.18681	35.7862	-1.9618	0.00070552	12.3003	17.9169	-0.54262	0.68277	11.2679	36.6522	-1.7017	0.012084	17.4963	39.4851	-1.1743	0.18754
LOC105332574	79.1327	14.6707	2.4313	4.7e-11	27.1459	16.0206	0.76081	0.098681	14.4539	44.9306	-1.6362	0.00082309	86.5415	28.23	1.6162	3.29e-05	79.2779	46.0179	0.78472	0.048016	27.5674	49.5747	-0.84664	0.46109
LOC105332575	263.026	210.488	0.32147	0.042203	163.548	229.855	-0.49101	0.56557	207.377	319.438	-0.62328	1.34e-05	287.652	170.079	0.75812	0.0010574	263.508	327.169	-0.31218	0.50776	166.087	352.456	-1.0855	2.35e-08
LOC105332577	373.008	160.757	1.2143	1.27e-20	171.028	175.548	-0.037634	0.29727	158.381	468.738	-1.5654	2.47e-35	407.931	177.858	1.1976	8.12e-14	373.693	480.081	-0.36143	0.060978	173.683	517.187	-1.5742	2.19e-26
LOC105332579	30.5283	13.0545	1.2256	0.047546	35.4662	14.2556	1.3149	0.0020219	12.8615	27.609	-1.1021	0.15115	33.3866	36.8825	-0.14367	0.90846	30.5844	28.2772	0.11316	0.99931	36.0168	30.4627	0.24163	0.63783
LOC105332589	77.0439	36.8012	1.0659	0.00094591	58.9983	40.1873	0.55393	0.026006	36.2573	58.2076	-0.68294	0.16978	84.2572	61.3543	0.45763	0.87097	77.1853	59.6162	0.37262	0.98651	59.9142	64.2239	-0.10021	0.99735
LOC105332591	29.8856	97.2248	-1.7019	1.06e-07	10.6735	106.171	-3.3143	7.17e-16	95.7878	34.5553	1.4709	1.87e-06	32.6837	11.0997	1.558	0.044718	29.9405	35.3915	-0.2413	0.99931	10.8392	38.1269	-1.8146	0.010585
LOC105332650	137.538	390.267	-1.5046	3.91e-25	203.889	426.176	-1.0637	7.82e-09	384.499	146.222	1.3948	2.07e-23	150.415	212.031	-0.49532	0.00014748	137.791	149.761	-0.12018	0.99931	207.054	161.336	0.35994	0.00075818
LOC105332695	194.739	76.0889	1.3558	1.03e-12	83.8751	83.09	0.013568	0.44218	74.9644	110.964	-0.56581	0.068589	212.971	87.2245	1.2879	2.34e-08	195.096	113.649	0.7796	5.12e-05	85.1772	122.433	-0.52345	0.74529
LOC105332697	144.447	78.0782	0.88755	3.87e-05	71.1846	85.2623	-0.26034	0.9186	76.9242	102.083	-0.40823	0.33638	157.971	74.0272	1.0935	0.00014545	144.712	104.553	0.46895	0.12482	72.2897	112.634	-0.63979	0.45828
LOC105332703	15.1838	3.23254	2.2318	0.031033	0	3.52997	-3.8074	0.3456	3.18476	1.49476	1.0913	0.99802	16.6054	0	5.9849	0.00096469	15.2117	1.53093	3.3127	0.012766	0	1.64926	-2.6874	0.91946
LOC105332706	118.9	50.353	1.2396	6.21e-07	111.273	54.986	1.017	2.13e-07	49.6088	85.9046	-0.79214	0.017877	130.032	115.717	0.16827	0.99671	119.118	87.9834	0.43709	0.31659	113.001	94.7837	0.25362	0.095814
LOC105332763	16.8709	63.1588	-1.9044	5.86e-06	16.5565	68.9701	-2.0586	1.35e-05	62.2253	14.42	2.1094	6.1e-07	18.4505	17.2177	0.099768	0.99671	16.9019	14.769	0.19462	0.99931	16.8135	15.9105	0.079648	0.99735
LOC105332768	110.464	210.861	-0.93271	3.14e-06	91.439	230.262	-1.3324	4.81e-08	207.744	96.8954	1.1003	9.03e-09	120.807	95.0905	0.34533	0.99671	110.667	99.2402	0.15723	0.99931	92.8585	106.911	-0.2033	0.99735
LOC105332781	20.9682	67.5103	-1.6869	2.25e-05	35.2141	73.722	-1.0659	0.058886	66.5125	25.8505	1.3634	0.00042694	22.9313	36.6203	-0.67533	0.17946	21.0066	26.4761	-0.33384	0.99931	35.7608	28.5224	0.32628	0.50595
LOC105332783	151.115	325.119	-1.1053	1.11e-12	146.823	355.033	-1.2739	4.06e-11	320.313	141.914	1.1745	6.62e-15	165.264	152.687	0.11419	0.99671	151.393	145.348	0.058782	0.99931	149.103	156.582	-0.070613	0.78675
LOC105332789	12.131	32.8227	-1.436	0.027544	7.9841	35.8427	-2.1665	0.0023685	32.3376	10.6392	1.6038	0.011073	13.2668	8.30294	0.67612	0.99671	12.1533	10.8966	0.15746	0.99931	8.10805	11.7388	-0.53386	0.99735
LOC105332808	141.314	342.152	-1.2757	5.9e-17	122.115	373.633	-1.6134	6.73e-19	337.095	179.723	0.90738	3.06e-10	154.545	126.991	0.2833	0.99671	141.573	184.072	-0.37872	0.64422	124.011	198.299	-0.67721	0.11633
LOC105332814	23.1373	2.6109	3.1476	0.0002229	7.90006	2.85113	1.4703	0.24586	2.57231	18.7284	-2.8641	0.0032747	25.3035	8.21554	1.6229	0.085834	23.1797	19.1816	0.27314	0.99931	8.0227	20.6642	-1.365	0.34299
LOC105332848	12.7737	4.22716	1.5954	0.19263	20.4225	4.61611	2.1454	0.0022344	4.16469	5.8911	-0.50033	0.99802	13.9696	21.238	-0.60436	0.52592	12.7971	6.03366	1.0847	0.99931	20.7395	6.50001	1.6739	0.017822
LOC105332854	25.9491	34.066	-0.39265	0.93243	66.4781	37.2004	0.83756	0.0009955	33.5625	32.1812	0.060629	0.99802	28.3786	69.1329	-1.2846	3.96e-05	25.9967	32.96	-0.34239	0.99931	67.5102	35.5075	0.92698	0.00096591
LOC105332859	25.7081	50.8503	-0.98403	0.05901	30.0875	55.5291	-0.88408	0.29106	50.0987	17.4095	1.5249	0.0010733	28.115	31.289	-0.15431	0.93117	25.7553	17.8308	0.53049	0.99931	30.5546	19.209	0.66961	0.19291
LOC105332888	0	107.42	-8.063	7.54e-22	10.1692	117.304	-3.528	1.14e-18	105.832	159.939	-0.59575	0.0089666	0	10.5753	-4.5894	0.0094672	0	163.809	-8.6691	9.27e-31	10.3271	176.47	-4.0949	2.52e-32
LOC105332906	39.6868	23.0007	0.78698	0.16427	11.598	25.1171	-1.1148	0.36347	22.6608	29.7193	-0.3912	0.95098	43.4025	12.0611	1.8474	0.0022874	39.7597	30.4385	0.38541	0.99931	11.778	32.7911	-1.4772	0.090477
LOC105332908	56.8791	159.14	-1.4843	3.86e-10	50.8461	173.783	-1.7731	1.41e-10	156.788	48.2719	1.6996	7.36e-13	62.2045	52.8766	0.23439	0.99671	56.9835	49.44	0.20487	0.99931	51.6355	53.2612	-0.044723	0.97744
LOC105332939	4.41858	5.96776	-0.43361	0.99434	0	6.51686	-2.955	0.2178	5.87956	48.4477	-3.0426	2.64e-08	4.83227	0	2.467	0.55167	4.42668	49.6201	-3.4866	1.17e-08	0	53.4553	-5.9688	2.6e-11
LOC105332955	55.5134	79.3215	-0.51488	0.37031	138.839	86.62	0.68064	7.37e-06	78.1491	61.9005	0.33628	0.76862	60.7108	144.384	-1.2499	3.76e-10	55.6152	63.3985	-0.18897	0.99931	140.995	68.2986	1.0457	9.42e-09
LOC105332956	24.985	39.7851	-0.67116	0.45178	76.0591	43.4457	0.80791	0.00048003	39.1971	30.2469	0.37396	0.94336	27.3243	79.0964	-1.5334	3.01e-07	25.0309	30.9788	-0.30757	0.99931	77.2399	33.3732	1.2107	8.88e-06
LOC105332958	9.07817	44.0122	-2.2774	2.64e-05	14.4554	48.0619	-1.7333	0.0041068	43.3617	21.0145	1.045	0.060309	9.92811	15.0327	-0.59851	0.70292	9.09482	21.5231	-1.2428	0.50213	14.6798	23.1866	-0.65945	0.96794
LOC105332959	81.0608	155.037	-0.93554	0.00010795	81.6059	169.303	-1.0529	0.0011699	152.746	135.759	0.17009	0.9922	88.6501	84.8648	0.062957	0.99671	81.2095	139.044	-0.77582	0.011736	82.8728	149.791	-0.85398	0.032482
LOC105332960	2.49047	5.34612	-1.1021	0.8969	17.1448	5.83802	1.5542	0.031314	5.2671	4.13256	0.34997	0.99802	2.72364	17.8295	-2.7107	0.0032441	2.49504	4.23257	-0.76247	0.99931	17.411	4.55971	1.933	0.019122
LOC105332979	120.587	45.1312	1.4179	1.77e-08	95.6411	49.2838	0.95652	5.55e-06	44.4642	168.204	-1.9195	7.76e-17	131.877	99.4604	0.407	0.86274	120.808	172.275	-0.51199	0.17571	97.1259	185.59	-0.93419	0.0030849
LOC105333077	8.59614	20.1412	-1.2284	0.24083	0	21.9944	-5.4591	7.85e-05	19.8435	38.4241	-0.95334	0.11739	9.40096	0	4.2328	0.044145	8.61191	39.3539	-2.1921	0.00046118	0	42.3956	-6.4058	5.87e-09
LOC105333086	63.1455	72.6078	-0.20144	0.99434	16.3044	79.2885	-2.2819	1.87e-07	71.5346	56.4491	0.34169	0.79411	69.0575	16.9555	2.026	5.82e-06	63.2613	57.8151	0.12988	0.99931	16.5575	62.2836	-1.9114	0.00014875
LOC105333126	107.894	68.2563	0.66058	0.01328	34.2896	74.5366	-1.1202	0.038294	67.2475	101.995	-0.60095	0.063808	117.995	35.6589	1.7264	7.73e-08	108.092	104.463	0.049257	0.99931	34.8219	112.537	-1.6923	1.39e-06
LOC105333128	53.0229	10.9409	2.2769	5.56e-07	13.1948	11.9476	0.14325	0.7644	10.7792	39.743	-1.8825	0.00046409	57.9872	13.7217	2.0793	3.12e-05	53.1202	40.7047	0.38407	0.99931	13.3996	43.8508	-1.7104	0.0086695
LOC105333151	105.082	49.234	1.0938	3.67e-05	70.8484	53.7641	0.39809	0.046438	48.5064	83.1788	-0.77804	0.024026	114.92	73.6776	0.64133	0.27349	105.275	85.1917	0.30537	0.99581	71.9483	91.7762	-0.35116	0.99735
LOC105333154	108.536	92.003	0.23843	0.59724	38.7439	100.468	-1.3747	0.00058848	90.6432	91.0043	-0.0057366	0.99802	118.698	40.2911	1.5588	1.2e-06	108.735	93.2066	0.22232	0.99931	39.3454	100.411	-1.3516	0.00062798
LOC105333215	85.158	275.387	-1.6932	2.94e-21	396.011	300.726	0.39709	3.21e-09	271.317	88.1907	1.6213	1.03e-20	93.131	411.826	-2.1447	1.05e-55	85.3143	90.3248	-0.082335	0.99931	402.159	97.306	2.0472	5.12e-55
LOC105333218	1510.51	693.379	1.1233	3.46e-74	1254.6	757.178	0.72852	3.68e-55	683.131	1784.04	-1.3849	1.65e-112	1651.93	1304.7	0.34044	0.08631	1513.28	1827.21	-0.27196	0.00077779	1274.07	1968.43	-0.6276	1.44e-10
LOC105333223	23.0569	17.033	0.43687	0.84198	2.10108	18.6002	-3.1461	0.0057036	16.7812	20.8387	-0.31241	0.99802	25.2156	2.18498	3.5286	0.00023436	23.0992	21.3429	0.11409	0.99931	2.1337	22.9926	-3.4297	0.00095742
LOC105333230	24.262	162	-2.7392	2.21e-23	17.1448	176.906	-3.3671	8.63e-27	159.606	28.7521	2.4728	3.09e-21	26.5335	17.8295	0.57355	0.97484	24.3065	29.4479	-0.27682	0.99931	17.411	31.7239	-0.86557	0.65122
LOC105333235	34.5452	80.8134	-1.2261	0.00055243	34.962	88.2492	-1.3358	0.0023667	79.619	70.6053	0.17334	0.99802	37.7795	36.3581	0.055327	0.99671	34.6086	72.3139	-1.0631	0.01917	35.5047	77.903	-1.1337	0.028794
LOC105333260	7.31073	27.8495	-1.9296	0.0070341	9.24475	30.412	-1.7179	0.037755	27.4379	4.92391	2.4783	0.00073894	7.99521	9.61393	-0.26599	0.99671	7.32415	5.04306	0.53836	0.99931	9.38827	5.43284	0.78915	0.67351
LOC105333268	134.485	61.6669	1.1249	8.7e-07	150.185	67.3409	1.1572	1.95e-11	60.7554	75.7051	-0.31738	0.74336	147.077	156.183	-0.086666	0.46992	134.732	77.537	0.79714	0.0014737	152.517	83.5299	0.8686	1.52e-07
LOC105333281	91.9064	38.0445	1.2725	1.24e-05	62.7802	41.545	0.59564	0.01408	37.4822	58.8231	-0.65018	0.20089	100.511	65.2873	0.62248	0.3853	92.075	60.2466	0.61193	0.13279	63.7549	64.903	-0.02575	0.9201
LOC105333317	7.39107	23.1251	-1.6456	0.047546	19.9182	25.2528	-0.34236	0.93309	22.7833	4.04464	2.4939	0.0027862	8.08306	20.7136	-1.3576	0.067842	7.40464	4.14251	0.83792	0.99931	20.2275	4.46269	2.1803	0.0041519
LOC105333343	4.17756	5.09746	-0.28712	0.99434	23.7002	5.56649	2.0901	0.00093853	5.02212	8.08927	-0.68771	0.99802	4.56869	24.6466	-2.4315	0.0006423	4.18523	8.28503	-0.9852	0.99931	24.0681	8.92538	1.4311	0.020946
LOC105333357	49.9701	108.166	-1.1141	0.00017654	21.8512	118.118	-2.4344	5.03e-12	106.567	21.0145	2.3423	2.36e-13	54.6485	22.7238	1.266	0.026099	50.0618	21.5231	1.2178	0.015337	22.1905	23.1866	-0.063351	0.99735
LOC105333360	31.0104	173.687	-2.4857	1.93e-22	17.1448	189.668	-3.4676	1.33e-29	171.12	47.1288	1.8603	6.81e-16	33.9137	17.8295	0.92761	0.44411	31.0673	48.2693	-0.63571	0.91706	17.411	52	-1.5785	0.0075635
LOC105333366	17.835	43.8879	-1.2991	0.015379	43.3663	47.9261	-0.14424	0.85025	43.2393	22.861	0.91945	0.12044	19.5048	45.0981	-1.2092	0.0032919	17.8677	23.4142	-0.39003	0.99931	44.0395	25.2239	0.80401	0.032214
LOC105333372	12.7737	6.46507	0.98244	0.54413	9.32879	7.05993	0.40204	0.67336	6.36952	63.3074	-3.3131	1.29e-11	13.9696	9.70133	0.52604	0.99671	12.7971	64.8393	-2.341	1.97e-07	9.47362	69.8508	-2.8823	4.43e-09
LOC105333374	2.32979	0	1.643	0.90608	9.16071	0	3.4913	0.018897	0	26.0264	-5.1462	3.49e-06	2.54792	9.52653	-1.9026	0.18712	2.33407	26.6562	-3.5136	0.00014409	9.30292	28.7164	-1.6261	0.078411
LOC105333377	76.0798	0	7.2572	3.97e-17	109.508	0	7.6557	1.54e-25	0	265.451	-9.0816	6.09e-49	83.2028	113.881	-0.45283	0.022583	76.2194	271.875	-1.8347	3.2e-23	111.208	292.888	-1.3971	7.65e-12
LOC105333378	30.7694	72.9807	-1.246	0.001002	37.5673	79.6958	-1.085	0.039726	71.9021	35.7862	1.0066	0.0078642	33.6501	39.0675	-0.21536	0.78891	30.8258	36.6522	-0.24976	0.99931	38.1505	39.4851	-0.049606	0.99735
LOC105333387	23.9406	2.6109	3.1968	0.00014222	4.37024	2.85113	0.61618	0.73896	2.57231	32.0054	-3.6372	2.05e-06	26.1821	4.54477	2.5263	0.003234	23.9846	32.7799	-0.4507	0.99931	4.43809	35.3135	-2.9922	7.2e-05
LOC105333390	32.1351	16.9087	0.92639	0.148	50.3419	18.4644	1.447	3.69e-05	16.6587	24.7075	-0.56867	0.78405	35.1438	52.3522	-0.57498	0.12349	32.1941	25.3054	0.34735	0.99931	51.1234	27.2612	0.90713	0.0076476
LOC105333392	44.9891	97.1004	-1.1099	0.00049134	38.996	106.035	-1.4431	0.0001513	95.6653	38.0723	1.3293	1.49e-05	49.2013	40.5533	0.27888	0.99671	45.0717	38.9937	0.20898	0.99931	39.6014	42.0075	-0.085094	0.99735
LOC105333401	46.9976	89.0191	-0.92153	0.008641	25.213	97.2099	-1.9469	4.31e-07	87.7034	58.5593	0.58273	0.1584	51.3977	26.2198	0.97105	0.18588	47.0838	59.9764	-0.34916	0.99931	25.6044	64.612	-1.3354	0.013488
LOC105333412	6.90905	33.693	-2.2859	0.0003622	10.1692	36.7931	-1.8552	0.009139	33.195	8.44098	1.9755	0.0015115	7.55591	10.5753	-0.48502	0.90775	6.92172	8.64525	-0.32078	0.99931	10.3271	9.31344	0.14905	0.99735
LOC105333417	3.93655	7.70836	-0.96949	0.86033	21.5151	8.41761	1.3539	0.023868	7.59443	3.605	1.0749	0.8484	4.30511	22.3742	-2.3777	0.0016241	3.94377	3.69224	0.09508	0.99931	21.8491	3.97762	2.4576	0.0010445
LOC105333422	28.0379	48.3637	-0.78655	0.20471	62.6962	52.8137	0.24746	0.18337	47.6489	28.9279	0.71998	0.25875	30.6629	65.1999	-1.0884	0.00059214	28.0893	29.628	-0.076938	0.99931	63.6695	31.9179	0.99624	0.00076166
LOC105333423	30.448	50.4773	-0.72929	0.25041	15.1278	55.1218	-1.8654	0.00064365	49.7313	19.9594	1.3171	0.0052643	33.2987	15.7319	1.0818	0.27707	30.5039	20.4424	0.57743	0.99931	15.3626	22.0224	-0.51955	0.99735
LOC105333440	24.8244	83.9216	-1.7573	5.36e-07	23.8683	91.6434	-1.9409	1.14e-06	82.6813	21.9817	1.9113	4.59e-08	27.1486	24.8214	0.12929	0.99671	24.8699	22.5137	0.1436	0.99931	24.2388	24.2538	-0.00088917	0.99735
LOC105333462	461.621	16.5357	4.8031	3.91e-107	13.699	18.0571	-0.39849	0.93309	16.2913	449.482	-4.7861	2.17e-102	504.84	14.2461	5.1472	1.05e-107	462.468	460.359	0.0065924	0.99931	13.9117	495.941	-5.1558	4.07e-103
LOC105333468	6.26634	26.2333	-2.0657	0.0057696	47.9046	28.647	0.74178	0.015755	25.8456	8.79269	1.5555	0.0392	6.85303	49.8176	-2.8618	5.85e-09	6.27784	9.00546	-0.52053	0.99931	48.6483	9.7015	2.3261	1.46e-07
LOC105333478	43.5431	18.8979	1.2042	0.011371	6.72345	20.6367	-1.6179	0.14939	18.6186	21.2783	-0.19264	0.99802	47.6198	6.99195	2.7678	2.86e-06	43.623	21.7932	1.0012	0.11587	6.82783	23.4776	-1.7818	0.088013
LOC105333479	18.1563	80.0675	-2.1407	1.04e-08	20.5065	87.4346	-2.0921	3.48e-07	78.8841	28.9279	1.4473	3.07e-05	19.8562	21.3254	-0.10298	0.99671	18.1896	29.628	-0.70384	0.99931	20.8249	31.9179	-0.61606	0.95324
LOC105333485	107.09	71.1158	0.59058	0.030933	100.348	77.6593	0.36978	0.015865	70.0647	141.738	-1.0165	1.18e-05	117.117	104.355	0.16645	0.99671	107.287	145.168	-0.43625	0.57465	101.905	156.388	-0.6179	0.34409
LOC105333508	1.20507	1.7406	-0.53047	0.99434	18.9938	1.90075	3.3209	0.0002111	1.71487	2.37403	-0.46924	0.99802	1.31789	19.7523	-3.9057	0.00015182	1.20728	2.43148	-1.0101	0.99931	19.2886	2.61941	2.8804	0.00090987
LOC105333531	5.86466	10.0706	-0.78003	0.89485	23.364	10.9972	1.0872	0.045362	9.92176	7.56171	0.39188	0.99802	6.41374	24.297	-1.9215	0.0044638	5.87542	7.7447	-0.39852	0.99931	23.7267	8.34329	1.5078	0.016788
LOC105333532	29.484	42.023	-0.51125	0.69062	1.59682	45.8896	-4.8449	2.56e-09	41.4019	5.97903	2.7917	2e-06	32.2444	1.66059	4.2793	2.42e-06	29.5381	6.12372	2.2701	0.0016989	1.62161	6.59702	-2.0244	0.56177
LOC105333544	2.89216	3.60552	-0.31806	0.99434	18.4055	3.93727	2.2249	0.0034461	3.55223	6.24281	-0.81347	0.99802	3.16294	19.1405	-2.5973	0.002635	2.89747	6.39388	-1.1419	0.99931	18.6912	6.88807	1.4402	0.056995
LOC105333550	8.11411	18.8979	-1.2197	0.27548	50.1738	20.6367	1.2817	0.00015825	18.6186	24.9712	-0.42352	0.9572	8.8738	52.1774	-2.5558	1.85e-08	8.129	25.5755	-1.6536	0.087997	50.9527	27.5523	0.88699	0.0090896
LOC105333553	0	6.21642	-4.6889	0.10006	11.766	6.7884	0.79349	0.36473	6.12454	8.1772	-0.41701	0.99802	0	12.2359	-5.5367	0.003222	0	8.37508	-5.1163	0.09282	11.9487	9.0224	0.40527	0.86524
LOC105333558	1722.92	1444.94	0.25384	3.85e-08	847.912	1577.9	-0.89602	1.4e-20	1423.59	2166.08	-0.60555	3.29e-35	1884.23	881.772	1.0955	1.38e-53	1726.08	2218.5	-0.36208	2.76e-09	861.075	2389.96	-1.4728	2.42e-108
LOC105333574	101.708	210.488	-1.0493	1.33e-07	336.929	229.855	0.55172	5.81e-11	207.377	146.926	0.49717	0.022774	111.23	350.384	-1.6554	4.7e-35	101.894	150.481	-0.56251	0.14577	342.16	162.112	1.0777	5.09e-22
LOC105333578	8.59614	11.4382	-0.4121	0.99434	30.5077	12.4907	1.2883	0.005803	11.2692	6.68244	0.75393	0.92449	9.40096	31.726	-1.7548	0.0014825	8.61191	6.84415	0.33146	0.99931	30.9813	7.37314	2.071	0.00023239
LOC105333630	18.4777	23.871	-0.36948	0.99434	58.8302	26.0674	1.1743	9.04e-05	23.5182	24.6195	-0.066024	0.99802	20.2077	61.1795	-1.5981	6.17e-06	18.5116	25.2153	-0.44587	0.99931	59.7435	27.1642	1.1371	0.00033179
LOC105333636	115.767	133.653	-0.20727	0.96425	71.6048	145.951	-1.0274	0.004563	131.678	93.5542	0.49314	0.12546	126.605	74.4642	0.76572	0.069653	115.979	95.8181	0.27549	0.99931	72.7164	103.224	-0.50542	0.85654
LOC105333657	20.2451	0	6.3473	5.5e-05	0	0	0.89302	0.90058	0	2.02232	-3.0453	0.80412	22.1406	0	5.3999	7.4e-05	20.2823	2.07126	3.2916	0.001713	0	2.23135	-2.1235	0.92509
LOC105333658	31.5727	81.0621	-1.3603	0.000114	138.503	88.5207	0.64583	1.57e-05	79.864	77.4636	0.044027	0.99802	34.5287	144.034	-2.0605	1.47e-18	31.6307	79.3381	-1.3267	0.0006447	140.653	85.4702	0.71865	1.47e-05
LOC105333659	21.1288	0	6.4089	3.54e-05	0	0	1.1154	0.88251	0	2.63781	-3.4286	0.62085	23.107	0	5.2391	5.04e-05	21.1676	2.70164	2.97	0.0025178	0	2.91045	-2.2844	0.82458
LOC105333664	28.4396	246.667	-3.1166	1.39e-40	26.5576	269.364	-3.3424	1.73e-40	243.022	32.533	2.9011	2.06e-38	31.1022	27.6182	0.1714	0.99671	28.4917	33.3202	-0.22585	0.99931	26.9699	35.8956	-0.41245	0.99735
LOC105333665	1.20507	16.0384	-3.7343	0.0023651	0	17.5141	-4.8958	0.00082586	15.8013	1.23098	3.6822	0.0026887	1.31789	0	1.1071	0.99671	1.20728	1.26076	-0.062542	0.99983	0	1.35821	-1.1849	0.99735
LOC105333696	68.9298	154.291	-1.1625	1.09e-06	63.6207	168.488	-1.4051	1.19e-06	152.011	64.7142	1.232	9.81e-08	75.3834	66.1613	0.18826	0.99671	69.0563	66.2802	0.059194	0.99931	64.6084	71.403	-0.14426	0.99735
LOC105333734	26.2704	27.3522	-0.058218	0.99972	59.3345	29.8689	0.99022	0.00052194	26.948	25.6747	0.069832	0.99802	28.73	61.7039	-1.1028	0.00080729	26.3186	26.296	0.0012445	0.99931	60.2556	28.3284	1.0888	0.00049071
LOC105333740	84.3546	91.7543	-0.12131	0.99434	65.5537	100.197	-0.61209	0.51203	90.3982	135.232	-0.58107	0.025858	92.2524	68.1715	0.43642	0.89295	84.5094	138.504	-0.71274	0.02898	66.5714	149.209	-1.1644	0.00031379
LOC105333762	79.8557	178.411	-1.1597	1.17e-07	72.5293	194.827	-1.4256	7.43e-08	175.774	101.116	0.79771	0.00020592	87.3322	75.4256	0.21146	0.99671	80.0023	103.563	-0.37239	0.99931	73.6552	111.567	-0.59905	0.57008
LOC105333769	74.0714	171.822	-1.2139	5.91e-08	70.176	187.631	-1.4189	1.66e-07	169.282	94.1697	0.8461	0.00010852	81.0064	72.9784	0.15056	0.99671	74.2073	96.4485	-0.3782	0.99931	71.2655	103.903	-0.54396	0.75353
LOC105333773	24.744	120.598	-2.2851	4.04e-14	32.6087	131.695	-2.0139	5.08e-10	118.816	38.4241	1.6286	3.22e-09	27.0607	33.9109	-0.32555	0.67267	24.7894	39.3539	-0.66678	0.99931	33.115	42.3956	-0.35643	0.99735
LOC105333778	127.094	207.628	-0.7081	0.00082576	94.8007	226.732	-1.258	4.96e-07	204.56	146.222	0.48436	0.030265	138.994	98.5865	0.49556	0.56752	127.328	149.761	-0.23412	0.99931	96.2724	161.336	-0.74487	0.094294
LOC105333787	52.6212	146.334	-1.4756	2.9e-09	12.2703	159.799	-3.703	1.55e-26	144.172	132.858	0.11791	0.99802	57.5479	12.7603	2.1731	1.58e-05	52.7178	136.073	-1.368	3.29e-07	12.4608	146.59	-3.5563	7.73e-24
LOC105333791	97.3693	320.643	-1.7194	2.79e-25	248.852	350.146	-0.49267	0.41519	315.904	95.3128	1.7287	2.02e-26	106.486	258.789	-1.2811	9.49e-19	97.548	97.6192	-0.0010528	0.99931	252.715	105.164	1.2649	9.45e-20
LOC105333841	11.9703	29.9631	-1.3237	0.063398	6.97558	32.7201	-2.2298	0.0031777	29.5203	13.7166	1.1058	0.14559	13.0911	7.25415	0.8517	0.90846	11.9923	14.0485	-0.22831	0.99931	7.08388	15.1343	-1.0952	0.72161
LOC105333872	4.01689	0	NA	NA	19.2459	0	5.2665	2.89e-05	0	2.19817	NA	NA	4.39297	20.0144	-2.1878	0.0061073	4.02426	2.25137	0.83792	0.99931	19.5447	2.42538	3.0105	0.00061347
LOC105333900	26.7525	90.3867	-1.7564	1.66e-07	22.5236	98.7033	-2.1317	2.64e-08	89.0508	26.0264	1.7747	7.59e-08	29.2572	23.423	0.32086	0.99671	26.8016	26.6562	0.0078473	0.99931	22.8732	28.7164	-0.32822	0.99735
LOC105333920	22.0125	24.99	-0.18302	0.99434	60.0068	27.2894	1.1368	0.00010837	24.6207	26.3781	-0.09947	0.99802	24.0735	62.4031	-1.3742	4.77e-05	22.0529	27.0164	-0.29286	0.99931	60.9384	29.1045	1.0661	0.00055258
LOC105333921	36.9554	99.4627	-1.4284	4.39e-06	52.9472	108.614	-1.0366	0.018458	97.9926	50.558	0.95474	0.0019532	40.4153	55.0616	-0.44614	0.23071	37.0232	51.7814	-0.48401	0.99931	53.7692	55.7836	-0.053062	0.98213
LOC105333946	11.3276	5.47045	1.0501	0.55235	22.1874	5.97379	1.893	0.0030204	5.3896	12.6615	-1.2322	0.45259	12.3882	23.0734	-0.89727	0.21547	11.3484	12.9679	-0.19245	0.99931	22.5318	13.9702	0.68962	0.31949
LOC105333957	12.131	5.47045	1.149	0.44936	21.8512	5.97379	1.871	0.0035746	5.3896	9.75989	-0.85669	0.87102	13.2668	22.7238	-0.77639	0.31261	12.1533	9.99607	0.28191	0.99931	22.1905	10.7687	1.0431	0.11278
LOC105333975	18.3973	29.0928	-0.66117	0.61961	49.5014	31.7697	0.63982	0.027696	28.6628	18.9922	0.59377	0.72756	20.1198	51.4782	-1.3553	0.00039504	18.4311	19.4518	-0.077761	0.99931	50.2699	20.9552	1.2624	0.00049329
LOC105333990	24.3423	27.3522	-0.16819	0.99434	39.3322	29.8689	0.39706	0.19862	26.948	89.5096	-1.7319	6.72e-08	26.6214	40.9029	-0.61962	0.17975	24.387	91.6756	-1.9104	4.61e-08	39.9428	98.7613	-1.306	0.0012467
LOC105333997	31.9744	66.5157	-1.0568	0.011119	34.5417	72.6359	-1.0723	0.058902	65.5326	24.8833	1.397	0.00035067	34.968	35.9211	-0.038796	0.99671	32.0331	25.4855	0.32989	0.99931	35.078	27.4552	0.35348	0.47545
LOC105334007	24.1817	1.11896	4.4337	1.21e-05	15.2959	1.22191	3.6459	0.00079591	1.10242	22.5093	-4.3518	4.3e-05	26.4457	15.9067	0.7334	0.81178	24.226	23.054	0.071542	0.99931	15.5333	24.8358	-0.67706	0.94722
LOC105334011	11.0866	78.6998	-2.8275	7.84e-12	48.1567	85.9411	-0.83561	0.19169	77.5367	13.8045	2.4897	1.81e-10	12.1246	50.0798	-2.0463	1.81e-06	11.107	14.1386	-0.34817	0.99931	48.9044	15.2314	1.6829	2.04e-05
LOC105334025	36.875	69.3752	-0.91178	0.030834	35.8024	75.7585	-1.0814	0.048445	68.3499	29.8072	1.1973	0.0017562	40.3275	37.2321	0.11521	0.99671	36.9427	30.5285	0.27513	0.99931	36.3582	32.8881	0.14472	0.7923
LOC105334028	17.4333	43.0176	-1.3031	0.016573	11.1777	46.9757	-2.0713	0.00055698	42.3818	21.7179	0.96456	0.10085	19.0655	11.6241	0.71384	0.9231	17.4653	22.2435	-0.34889	0.99931	11.3513	23.9627	-1.0779	0.52891
LOC105334036	3.05283	17.033	-2.4801	0.016837	1.76491	18.6002	-3.3977	0.0035591	16.7812	5.71525	1.554	0.15652	3.33866	1.83539	0.86318	0.99671	3.05844	5.85355	-0.93652	0.99931	1.79231	6.30598	-1.8149	0.67002
LOC105334038	25.3867	79.3215	-1.6436	4.93e-06	14.0352	86.62	-2.6256	7.31e-10	78.1491	32.533	1.2643	0.00029149	27.7636	14.5957	0.92765	0.54587	25.4333	33.3202	-0.38968	0.99931	14.2531	35.8956	-1.3325	0.12372
LOC105334062	84.1136	170.703	-1.0211	5.99e-06	167.582	186.409	-0.15361	0.65604	168.18	104.721	0.68346	0.002712	91.9888	174.274	-0.92183	3.02e-08	84.268	107.255	-0.34799	0.99931	170.184	115.545	0.55864	5.15e-05
LOC105334068	31.5727	5.09746	2.6308	5.68e-05	5.96706	5.56649	0.10025	0.87269	5.02212	0	3.3283	0.28852	34.5287	6.20535	2.4762	0.0004912	31.6307	0	5.9833	3.87e-07	6.0597	0	3.5992	0.11858
LOC105334077	22.5749	47.1204	-1.0616	0.048163	21.1789	51.4561	-1.2807	0.04758	46.424	17.0578	1.4444	0.0033177	24.6885	22.0246	0.16472	0.99671	22.6163	17.4706	0.37244	0.99931	21.5077	18.8209	0.19252	0.89537
LOC105334084	24.5834	10.8166	1.1844	0.1117	31.9364	11.8118	1.435	0.002079	10.6567	17.0578	-0.67867	0.80958	26.885	33.2117	-0.30489	0.71513	24.6285	17.4706	0.4954	0.99931	32.4322	18.8209	0.78509	0.1037
LOC105334096	202.692	142.853	0.50476	0.004401	91.1868	155.997	-0.77462	0.084576	140.742	201.88	-0.52045	0.0091624	221.669	94.8283	1.225	6.7e-08	203.064	206.765	-0.02606	0.99931	92.6025	222.746	-1.2663	2.1e-07
LOC105334110	15.0232	45.5042	-1.5988	0.0017515	19.414	49.6911	-1.3559	0.035042	44.8316	16.7061	1.4241	0.0047472	16.4297	20.1892	-0.29728	0.88926	15.0507	17.1104	-0.18504	0.99931	19.7154	18.4329	0.097041	0.9815
LOC105334123	37.0357	242.067	-2.7084	1.89e-34	37.9035	264.34	-2.802	2.4e-32	238.49	137.518	0.79431	7.78e-06	40.5032	39.4171	0.039214	0.99671	37.1037	140.845	-1.9245	1.07e-12	38.4919	151.731	-1.9789	1.61e-11
LOC105334126	25.8688	37.7958	-0.54702	0.67489	43.7865	41.2735	0.085272	0.53846	37.2372	16.4423	1.1793	0.050626	28.2907	45.5351	-0.68665	0.095091	25.9162	16.8402	0.62194	0.99931	44.4663	18.1418	1.2934	0.0010445
LOC105334167	27.0738	4.47582	2.5967	0.00029085	12.0182	4.88765	1.298	0.15222	4.40967	441.481	-6.6455	1.32e-101	29.6086	12.4981	1.2443	0.20201	27.1235	452.164	-4.0592	1.11e-91	12.2048	487.112	-5.3187	3.23e-102
LOC105334168	1.92811	2.36224	-0.29297	0.99434	4.70642	2.57959	0.86749	0.63576	2.32733	115.448	-5.6324	3.97e-27	2.10863	4.89436	-1.2148	0.78058	1.93164	118.242	-5.9358	1.22e-26	4.77948	127.381	-4.7361	2.08e-25
LOC105334176	26.1098	17.5303	0.57474	0.60937	3.6979	19.1433	-2.3721	0.028643	17.2712	16.0027	0.11005	0.99802	28.5543	3.84557	2.8924	0.00048433	26.1577	16.3899	0.67442	0.99931	3.75531	17.6567	-2.2332	0.068205
LOC105334185	70.3759	62.5372	0.17037	0.92165	88.2453	68.2913	0.36982	0.027141	61.6129	133.209	-1.1124	4.05e-06	76.9648	91.7693	-0.25381	0.29215	70.505	136.433	-0.95239	0.00080651	89.6153	146.978	-0.71378	0.16543
LOC105334196	9.31918	46.9961	-2.3343	8.12e-06	75.3867	51.3203	0.55478	0.0083835	46.3015	13.0132	1.8311	0.00022182	10.1917	78.3972	-2.9434	2.27e-14	9.33628	13.3281	-0.51355	0.99931	76.5571	14.3582	2.4147	2.73e-12
LOC105334215	30.0463	0	5.9091	2.55e-07	NA	NA	NA	NA	0	13.0132	-4.7019	0.003578	32.8594	0	6.0382	3.57e-07	30.1015	13.3281	1.1754	0.17748	0	14.3582	-4.8438	0.0045544
LOC105334261	38.4014	28.8442	0.41288	0.6789	76.9835	31.4982	1.2893	8.62e-07	28.4179	38.4241	-0.43521	0.79694	41.9968	80.0578	-0.93076	0.00059725	38.4719	39.3539	-0.0327	0.99931	78.1787	42.3956	0.88286	0.00048144
LOC105334279	108.697	101.576	0.097749	0.97027	51.6025	110.922	-1.104	0.0078455	100.075	120.02	-0.2622	0.68461	118.874	53.6632	1.1474	0.00077727	108.896	122.925	-0.17482	0.99931	52.4036	132.425	-1.3374	5.52e-05
LOC105334287	2.65115	3.48119	-0.39297	0.99434	17.3129	3.8015	2.1872	0.0054214	3.42974	3.95671	-0.2062	0.99802	2.89936	18.0043	-2.6345	0.0036111	2.65601	4.05246	-0.60954	0.99931	17.5817	4.36568	2.0098	0.01485
LOC105334288	94.3969	187.363	-0.98902	3.75e-06	95.6411	204.602	-1.0971	9.53e-05	184.594	140.595	0.39281	0.16055	103.235	99.4604	0.053734	0.99671	94.5701	143.997	-0.60659	0.10009	97.1259	155.127	-0.67552	0.21204
LOC105334316	45.3908	84.9163	-0.90364	0.013367	44.3748	92.7295	-1.0633	0.027141	83.6612	38.7758	1.1094	0.00097103	49.6406	46.1469	0.10529	0.99671	45.4741	39.7141	0.19539	0.99931	45.0637	42.7836	0.074907	0.8369
LOC105334334	16.5496	64.8994	-1.9714	2.13e-06	17.3969	70.8709	-2.0264	1.34e-05	63.9402	18.6405	1.7783	1.04e-05	18.099	18.0917	0.00058781	0.99671	16.5799	19.0916	-0.2035	0.99931	17.667	20.5672	-0.21929	0.99735
LOC105334358	33.0992	4.35149	2.9272	9.57e-06	29.8353	4.75188	2.6505	1.13e-05	4.28718	13.277	-1.6308	0.20857	36.1981	31.0268	0.2224	0.99671	33.1599	13.5983	1.286	0.077055	30.2985	14.6493	1.0484	0.039272
LOC105334369	58.6466	184.876	-1.6564	7.29e-14	102.617	201.887	-0.97628	0.0013062	182.144	54.7785	1.7334	2.45e-15	64.1374	106.715	-0.73452	0.00074203	58.7542	56.104	0.066587	0.99931	104.21	60.4403	0.78591	0.00012507
LOC105334376	13.4164	1.86493	2.8468	0.016948	23.7002	2.03652	3.5407	1.33e-05	1.83736	29.7193	-4.0157	2.29e-06	14.6725	24.6466	-0.74827	0.29748	13.441	30.4385	-1.1793	0.28143	24.0681	32.7911	-0.44618	0.99735
LOC105334406	40.8116	51.8449	-0.34522	0.90944	15.2118	56.6152	-1.896	0.00041071	51.0787	21.1904	1.2693	0.0063851	44.6326	15.8193	1.4964	0.015885	40.8865	21.7032	0.91372	0.22736	15.448	23.3806	-0.5979	0.99735
LOC105334407	16.5496	2.48657	2.7346	0.0069504	17.9012	2.71536	2.7208	0.0012024	2.44982	5.80318	-1.2442	0.84074	18.099	18.6161	-0.040635	0.99671	16.5799	5.94361	1.48	0.3578	18.1791	6.40299	1.5055	0.05222
LOC105334419	24.9047	2.73522	3.1867	9.93e-05	39.0801	2.98689	3.7097	2.89e-09	2.6948	38.1603	-3.8238	7.13e-08	27.2364	40.6407	-0.57739	0.22124	24.9504	39.0837	-0.6475	0.99931	39.6868	42.1045	-0.085316	0.99735
LOC105334425	21.4502	64.0291	-1.5777	0.00011654	39.0801	69.9205	-0.83928	0.26034	63.0828	20.2232	1.6412	4.63e-05	23.4585	40.6407	-0.79282	0.07523	21.4895	20.7126	0.053128	0.99931	39.6868	22.3135	0.83074	0.041923
LOC105334462	36.0716	136.513	-1.9201	1.08e-12	18.7416	149.073	-2.9917	8.16e-20	134.495	23.9161	2.4915	4.47e-18	39.4489	19.4901	1.0172	0.25944	36.1378	24.4949	0.56103	0.99931	19.0326	26.3881	-0.47141	0.99735
LOC105334469	61.137	40.0337	0.61083	0.15478	58.1579	43.7173	0.41177	0.076274	39.442	93.6421	-1.2474	3.42e-05	66.861	60.4803	0.1447	0.99671	61.2492	95.9082	-0.64696	0.24647	59.0608	103.321	-0.80686	0.16756
LOC105334476	20.7271	13.4275	0.62633	0.65214	34.1215	14.6629	1.2185	0.0044637	13.229	18.1129	-0.45332	0.99366	22.6677	35.4841	-0.64653	0.2164	20.7652	18.5513	0.16265	0.99931	34.6513	19.9851	0.79398	0.08228
LOC105334531	0	4.47582	-3.215	0.33993	35.4662	4.88765	2.8592	4.21e-07	4.40967	2.19817	1.0044	0.99802	0	36.8825	-6.1286	3.94e-09	0	2.25137	-2.221	0.99931	36.0168	2.42538	3.8924	2.32e-08
LOC105334536	655.315	382.31	0.77745	3.32e-18	833.54	417.486	0.99752	7.7e-53	376.659	858.167	-1.188	9.15e-43	716.669	866.827	-0.27444	3.64e-09	656.517	878.933	-0.42092	5.48e-05	846.481	946.866	-0.16168	0.55835
LOC105334552	161.238	459.518	-1.5109	9.06e-30	220.361	501.798	-1.1872	2.41e-13	452.726	286.026	0.66249	6.25e-08	176.334	229.161	-0.37805	0.0013081	161.534	292.948	-0.85881	5.97e-07	223.782	315.59	-0.49596	0.40442
LOC105334556	77.0439	1301.34	-4.0782	4.5e-266	55.3004	1421.08	-4.6836	4e-280	1282.11	64.3625	4.3162	2.53e-276	84.2572	57.5088	0.55102	0.65819	77.1853	65.92	0.22761	0.99931	56.1589	71.015	-0.33861	0.99735
LOC105334568	136.092	248.408	-0.86813	1.99e-06	262.299	271.264	-0.048489	0.17334	244.737	117.734	1.0557	1.29e-09	148.834	272.773	-0.874	5.59e-12	136.342	120.583	0.1772	0.99931	266.371	129.903	1.036	2.68e-16
LOC105334580	156.739	207.877	-0.40737	0.15815	103.289	227.004	-1.136	1.23e-05	204.805	183.328	0.15982	0.96599	171.414	107.414	0.6743	0.074001	157.027	187.764	-0.25791	0.99931	104.893	202.276	-0.94741	0.0013037
LOC105334584	0	71.1158	-8.2049	2.54e-14	27.9864	77.6593	-1.4724	0.0014121	70.0647	0	8.0532	1.85e-14	0	29.104	-6.7868	5.08e-07	0	0	-0.16208	0.99931	28.4209	0	6.6096	4.8e-07
LOC105334589	11.8096	33.1957	-1.491	0.020379	8.99262	36.25	-2.0112	0.0046361	32.705	16.1785	1.0154	0.15926	12.9153	9.35173	0.46578	0.99671	11.8313	16.5701	-0.48597	0.99931	9.13223	17.8508	-0.96695	0.76967
LOC105334608	93.1918	200.79	-1.1074	5.98e-08	205.149	219.265	-0.096002	0.39958	197.823	48.5356	2.0271	1.35e-20	101.917	213.342	-1.0658	3.56e-12	93.3628	49.7102	0.90931	0.004964	208.334	53.5523	1.9599	4.55e-27
LOC105334645	96.0036	50.9746	0.91331	0.0010887	21.0108	55.6649	-1.4056	0.01628	50.2212	34.6432	0.53573	0.52709	104.992	21.8498	2.2646	1.56e-10	96.1798	35.4815	1.4387	2.24e-06	21.337	38.2239	-0.84112	0.59827
LOC105334650	19.6827	22.5034	-0.19321	0.99434	64.293	24.574	1.3875	3.33e-06	22.1708	21.3662	0.05333	0.99802	21.5256	66.8605	-1.6351	1.21e-06	19.7189	21.8833	-0.15025	0.99931	65.2912	23.5746	1.4697	3.76e-06
LOC105334651	829.728	2646.2	-1.6732	4.77e-201	677.052	2889.69	-2.0936	2.83e-232	2607.09	673.784	1.9521	1.02e-258	907.412	704.089	0.366	0.17975	831.251	690.089	0.2685	0.00088259	687.563	743.426	-0.1127	0.28927
LOC105334652	50.7735	84.1703	-0.72924	0.070405	6.30324	91.9149	-3.8661	6.66e-16	82.9263	21.8059	1.9271	3.55e-08	55.5271	6.55495	3.0825	3.26e-08	50.8666	22.3336	1.1875	0.017465	6.40109	24.0597	-1.9102	0.055044
LOC105334709	89.8979	207.131	-1.2042	2.05e-09	95.8933	226.189	-1.238	8.83e-07	204.07	98.7419	1.0473	5.89e-08	98.3147	99.7226	-0.020515	0.87097	90.0629	101.131	-0.16723	0.99931	97.382	108.948	-0.16191	0.99735
LOC105334720	35.8306	54.0828	-0.59398	0.41927	126.317	59.0591	1.0968	4.19e-09	53.2835	38.7758	0.45853	0.65771	39.1853	131.361	-1.7452	5.78e-14	35.8964	39.7141	-0.14581	0.99931	128.278	42.7836	1.5841	4.34e-13
LOC105334721	37.8391	60.7966	-0.68411	0.22154	16.6405	66.3905	-1.9963	3.76e-05	59.898	28.5762	1.0677	0.012404	41.3818	17.3051	1.2578	0.079151	37.9085	29.2678	0.37321	0.99931	16.8989	31.5299	-0.89979	0.60696
LOC105334733	33.0188	80.4404	-1.2846	0.00029487	88.5815	87.8419	0.012097	0.42585	79.2516	57.768	0.45617	0.44176	36.1102	92.1189	-1.3511	3.36e-07	33.0794	59.1659	-0.83883	0.2394	89.9567	63.7389	0.49706	0.016858
LOC105334734	8.67648	12.6815	-0.54754	0.97565	31.8524	13.8483	1.2017	0.0071654	12.4941	23.3886	-0.90456	0.38696	9.48881	33.1243	-1.8036	0.00083318	8.6924	23.9545	-1.4625	0.2103	32.3469	25.806	0.32592	0.55647
LOC105334776	76.4815	173.811	-1.1843	9.91e-08	59.2504	189.804	-1.6796	1.85e-10	171.242	74.8258	1.1944	2.82e-08	83.6421	61.6165	0.44091	0.90807	76.6219	76.6365	-0.0002753	0.99931	60.1703	82.5598	-0.45639	0.98532
LOC105334780	93.5131	184.379	-0.97943	5.77e-06	93.372	201.344	-1.1086	8.74e-05	181.654	116.064	0.64628	0.0032042	102.268	97.1007	0.074806	0.99671	93.6847	118.872	-0.34352	0.99931	94.8215	128.06	-0.43353	0.95832
LOC105334791	4.65959	18.7736	-2.0104	0.035308	2.5213	20.501	-3.0235	0.0042876	18.4961	7.21001	1.3591	0.2005	5.09584	2.62198	0.95866	0.99671	4.66814	7.38448	-0.66165	0.99931	2.56044	7.95523	-1.6355	0.64721
LOC105334793	40.1689	67.6346	-0.75168	0.1137	102.365	73.8578	0.4709	0.0040279	66.635	63.2194	0.075912	0.99802	43.9297	106.452	-1.2769	9.92e-08	40.2426	64.7493	-0.68614	0.47327	103.954	69.7538	0.5756	0.0027318
LOC105334814	29.725	130.918	-2.1389	4.45e-14	22.7757	142.964	-2.6501	2.59e-16	128.983	25.5867	2.3337	4.7e-16	32.508	23.6852	0.45681	0.99671	29.7795	26.2059	0.18443	0.99931	23.1293	28.2314	-0.28758	0.99735
LOC105334815	53.6656	111.647	-1.0569	0.00030547	24.7087	121.92	-2.3028	1.92e-11	109.997	48.4477	1.183	2.55e-05	58.6901	25.6954	1.1916	0.031946	53.7641	49.6201	0.11572	0.99931	25.0923	53.4553	-1.0911	0.13426
LOC105334848	24.8244	73.1051	-1.5582	3.56e-05	34.0375	79.8316	-1.2298	0.011657	72.0246	19.8715	1.8578	8.6e-07	27.1486	35.3967	-0.38274	0.55426	24.8699	20.3523	0.28921	0.99931	34.5659	21.9254	0.65675	0.1529
LOC105334853	98.1727	10.1949	3.2675	3.33e-18	9.16071	11.133	-0.28131	0.93445	10.0442	276.178	-4.7812	7.27e-63	107.364	9.52653	3.4944	6.87e-18	98.3529	282.862	-1.5241	3e-18	9.30292	304.724	-5.0337	9.87e-63
LOC105334878	27.4755	41.65	-0.60017	0.5397	110.517	45.4823	1.2809	1.57e-09	41.0344	30.4227	0.43169	0.83497	30.0479	114.93	-1.9354	8.52e-14	27.5259	31.1589	-0.17885	0.99931	112.233	33.5672	1.7414	9.11e-13
LOC105334889	22.1732	67.013	-1.5956	6.15e-05	21.8512	73.1789	-1.7437	0.00015634	66.0225	26.2022	1.3333	0.00060777	24.2492	22.7238	0.093731	0.99671	22.2139	26.8363	-0.27272	0.99931	22.1905	28.9105	-0.38165	0.99735
LOC105334903	136.253	51.5963	1.4009	2.16e-09	92.6156	56.3437	0.717	0.00028971	50.8337	90.1251	-0.82614	0.0096949	149.01	96.3141	0.62959	0.17975	136.503	92.306	0.56443	0.045715	94.0534	99.4404	-0.080352	0.94165
LOC105334906	151.035	55.5748	1.4424	8.24e-11	78.7484	60.6883	0.37583	0.039202	54.7534	88.2786	-0.68912	0.045066	165.176	81.8932	1.0122	0.00044529	151.312	90.4149	0.7429	0.0014389	79.971	97.4031	-0.28449	0.99735
LOC105334913	6.34668	3.97851	0.67378	0.96583	20.4225	4.34457	2.2329	0.0017125	3.91971	4.04464	-0.045265	0.99847	6.94089	21.238	-1.6135	0.026509	6.35833	4.14251	0.61814	0.99931	20.7395	4.46269	2.2164	0.0031435
LOC105334915	38.4014	31.2064	0.29932	0.87132	31.8524	34.0778	-0.09743	0.83683	30.7452	9.1444	1.7494	0.007372	41.9968	33.1243	0.34239	0.99671	38.4719	9.36568	2.0383	0.00052232	32.3469	10.0896	1.6808	0.0011233
LOC105334927	116.731	45.3798	1.3631	8.84e-08	85.0517	49.5553	0.7793	0.00026313	44.7091	101.907	-1.1886	3.07e-05	127.66	88.4481	0.5294	0.50461	116.945	104.373	0.16408	0.99931	86.3721	112.44	-0.38052	0.99735
LOC105334948	17.1119	78.0782	-2.1899	9.61e-09	40.6769	85.2623	-1.0677	0.035865	76.9242	23.7403	1.6961	2.14e-06	18.7141	42.3013	-1.1766	0.0062172	17.1433	24.3148	-0.50418	0.99931	41.3084	26.1941	0.6572	0.095912
LOC105334967	21.9322	61.0452	-1.4768	0.00046163	12.1022	66.6621	-2.4616	4.89e-07	60.143	18.9043	1.6697	5.92e-05	23.9856	12.5855	0.93041	0.62105	21.9724	19.3617	0.18249	0.99931	12.2901	20.8582	-0.76312	0.91176
LOC105334995	9.23884	46.1258	-2.3198	1.14e-05	26.2215	50.3699	-0.94181	0.26315	45.4441	10.9029	2.0594	5.48e-05	10.1038	27.2686	-1.4323	0.016739	9.25579	11.1668	-0.27078	0.99931	26.6285	12.0299	1.1464	0.042451
LOC105334998	4.33824	29.5901	-2.7699	0.00015071	5.79898	32.3128	-2.4782	0.0011974	29.1528	6.50659	2.1637	0.0016479	4.74441	6.03055	-0.34606	0.99671	4.3462	6.66404	-0.61664	0.99931	5.88901	7.17911	-0.28578	0.99735
LOC105335002	14.7821	13.0545	0.17931	0.99434	25.8013	14.2556	0.85591	0.078471	12.8615	38.9516	-1.5986	0.0029969	16.1661	26.8316	-0.73096	0.27128	14.8093	39.8942	-1.4297	0.032263	26.2018	42.9776	-0.71392	0.74489
LOC105335005	16.3889	78.8242	-2.2659	3.29e-09	29.0789	86.0769	-1.5657	0.00023	77.6592	26.0264	1.5772	7.95e-06	17.9233	30.2402	-0.75463	0.19794	16.419	26.6562	-0.69911	0.99931	29.5304	28.7164	0.040323	0.96993
LOC105335006	3.45452	15.4167	-2.1579	0.051607	1.76491	16.8352	-3.2538	0.0080613	15.1889	22.6851	-0.57873	0.80578	3.77795	1.83539	1.0415	0.99671	3.46086	23.2341	-2.747	0.0039637	1.79231	25.0299	-3.8038	0.00020863
LOC105335020	9.88154	53.2125	-2.429	7.47e-07	49.0812	58.1087	-0.24358	0.91398	52.4261	14.42	1.8622	5e-05	10.8067	51.0412	-2.2397	2.97e-07	9.89968	14.769	-0.57712	0.99931	49.8432	15.9105	1.6474	2.17e-05
LOC105335025	199.398	369.877	-0.89139	6.9e-10	176.323	403.91	-1.1958	5.62e-11	364.41	247.25	0.55959	8.82e-05	218.067	183.364	0.25006	0.99671	199.764	253.234	-0.34217	0.54925	179.06	272.806	-0.60743	0.12588
LOC105335030	2.89216	45.0069	-3.9599	3.9e-09	5.79898	49.148	-3.0833	5.89e-07	44.3417	6.41866	2.7883	7.4e-07	3.16294	6.03055	-0.93103	0.82572	2.89747	6.57399	-1.182	0.99931	5.88901	7.0821	-0.26615	0.99932
LOC105335034	54.228	134.275	-1.3081	4.47e-07	117.492	146.629	-0.31961	0.93512	132.29	45.1065	1.5523	1.48e-09	59.3051	122.184	-1.0428	7.86e-07	54.3275	46.198	0.23385	0.99931	119.316	49.7687	1.2615	2.64e-09
LOC105335065	1.2854	5.7191	-2.1536	0.44906	14.8756	6.24533	1.2521	0.10301	5.63458	3.2533	0.79241	0.99802	1.40575	15.4697	-3.46	0.0022117	1.28776	3.33202	-1.3715	0.99931	15.1066	3.58956	2.0733	0.025783
LOC105335070	47.8813	6.71373	2.8343	6.28e-08	17.0608	7.33147	1.2185	0.078245	6.6145	30.071	-2.1847	0.00095589	52.3642	17.7421	1.5614	0.0042923	47.9692	30.7987	0.63924	0.56779	17.3256	33.1791	-0.93737	0.53191
LOC105335092	15.5855	16.66	-0.096182	0.99592	46.728	18.1929	1.3609	0.00016058	16.4138	19.7836	-0.2694	0.99802	17.0447	48.594	-1.5115	0.00018524	15.6141	20.2623	-0.37595	0.99931	47.4534	21.8284	1.1203	0.0023229
LOC105335120	81.1411	115.128	-0.50473	0.21063	65.1335	125.721	-0.94876	0.025866	113.426	53.8992	1.0734	0.00010368	88.738	67.7345	0.38966	0.98391	81.29	55.2035	0.55832	0.30236	66.1446	59.4702	0.15346	0.51199
LOC105335140	3.13317	9.32463	-1.5734	0.42781	26.2215	10.1826	1.3646	0.0092011	9.18681	4.92391	0.89976	0.88726	3.42652	27.2686	-2.9924	3.56e-05	3.13892	5.04306	-0.68403	0.99931	26.6285	5.43284	2.2932	0.00035585
LOC105335142	77.1242	121.842	-0.65975	0.037608	196.409	133.053	0.56186	1.19e-06	120.041	63.747	0.9131	0.00074105	84.345	204.252	-1.276	1.03e-14	77.2658	65.2896	0.24298	0.99931	199.458	70.3359	1.5038	3.6e-19
LOC105335147	14.8625	18.5249	-0.31779	0.99434	39.3322	20.2294	0.95926	0.0095499	18.2511	5.36354	1.7667	0.072145	16.254	40.9029	-1.3314	0.0027593	14.8898	5.49333	1.4386	0.48814	39.9428	5.91792	2.7548	2.86e-07
LOC105335153	32.5368	4.72448	2.7838	2.15e-05	11.682	5.15918	1.1791	0.19838	4.65465	22.4214	-2.2681	0.0053092	35.5831	12.1485	1.5504	0.032906	32.5965	22.9639	0.50535	0.99931	11.8634	24.7388	-1.0603	0.53191
LOC105335213	15.3445	26.9793	-0.81413	0.46157	29.6672	29.4616	0.010033	0.73758	26.5805	56.4491	-1.0866	0.010749	16.7811	30.852	-0.87852	0.11455	15.3727	57.8151	-1.9111	5.38e-05	30.1278	62.2836	-1.0478	0.11527
LOC105335221	0	3.48119	-3.4374	0.44208	12.1022	3.8015	1.6706	0.074506	3.42974	1.67061	1.0377	0.99802	0	12.5855	-5.1624	0.0027563	0	1.71104	-2.41	0.99931	12.2901	1.84329	2.7371	0.019496
LOC105335239	101.145	316.664	-1.6465	2.01e-23	115.643	345.801	-1.5803	8.27e-17	311.984	341.508	-0.13045	0.7807	110.615	120.261	-0.12063	0.49468	101.331	349.772	-1.7873	7.23e-29	117.439	376.806	-1.6819	1.07e-21
LOC105335243	19.2007	101.949	-2.4086	9.4e-13	5.79898	111.33	-4.2629	1.06e-20	100.442	91.6198	0.13264	0.99802	20.9984	6.03055	1.7999	0.089328	19.236	93.8369	-2.2864	1.44e-10	5.88901	101.09	-4.1015	1.8e-18
LOC105335262	15.6659	16.4113	-0.067069	0.99871	40.845	17.9214	1.1885	0.0017247	16.1688	18.2009	-0.1708	0.99802	17.1326	42.4761	-1.3099	0.0024595	15.6946	18.6413	-0.24823	0.99931	41.4791	20.0821	1.0465	0.0091751
LOC105335268	465.156	304.604	0.61078	6.98e-09	204.141	332.631	-0.70436	0.017939	300.102	574.778	-0.93755	1.3e-19	508.706	212.293	1.2608	4.57e-19	466.009	588.687	-0.33714	0.048698	207.31	634.187	-1.6131	6.26e-34
LOC105335286	403.617	252.262	0.67806	4.09e-09	222.546	275.473	-0.30781	0.93624	248.534	433.04	-0.80106	1.97e-11	441.406	231.433	0.93151	7.35e-09	404.357	443.519	-0.13337	0.99931	226.001	477.799	-1.0801	3.62e-11
LOC105335295	1116.13	695.866	0.68163	4.47e-25	534.767	759.893	-0.50689	0.098137	685.581	1319.08	-0.94413	1.73e-45	1220.63	556.122	1.1342	3.58e-37	1118.18	1351	-0.27287	0.0075681	543.069	1455.42	-1.4222	1.78e-61
LOC105335331	24.744	17.5303	0.49723	0.73937	3.27768	19.1433	-2.5461	0.018911	17.2712	18.2888	-0.082591	0.99802	27.0607	3.40857	2.989	0.00055707	24.7894	18.7314	0.40427	0.99931	3.32857	20.1791	-2.5999	0.016446
LOC105335332	6.50736	9.07597	-0.47998	0.99434	24.8768	9.91106	1.3277	0.013906	8.94183	7.73757	0.20869	0.99802	7.11661	25.8702	-1.862	0.0037586	6.5193	7.92481	-0.28166	0.99931	25.263	8.53732	1.5652	0.0097309
LOC105335335	22.1732	25.8603	-0.22192	0.99434	51.0982	28.2397	0.85555	0.0047723	25.4781	17.7612	0.52053	0.87818	24.2492	53.1388	-1.1318	0.0019304	22.2139	18.191	0.28824	0.99931	51.8915	19.597	1.4049	0.00011075
LOC105335341	0	26.3576	-5.7201	3.24e-06	6.13515	28.7828	-2.23	0.006631	25.9681	13.8045	0.9116	0.36078	0	6.38015	-3.6736	0.11036	0	14.1386	-4.8216	0.0066862	6.2304	15.2314	-1.2896	0.55801
LOC105335342	1.12473	20.5142	-4.189	0.00017602	19.3299	22.4017	-0.21277	0.91886	20.211	14.1562	0.5137	0.9572	1.23003	20.1018	-4.0306	0.00010812	1.12679	14.4988	-3.6856	0.014861	19.63	15.6194	0.32972	0.76808
LOC105335343	0	9.32463	-4.2739	0.028116	13.2788	10.1826	0.38302	0.59399	9.18681	4.83598	0.92576	0.87094	0	13.8091	-4.7112	0.0016445	0	4.95301	-3.3585	0.65949	13.485	5.33583	1.3376	0.18198
LOC105335344	0	9.07597	-6.8198	0.024335	19.9182	9.91106	1.007	0.094198	8.94183	0	6.6681	0.026248	0	20.7136	-7.8812	0.00012033	0	0	-0.16208	0.99931	20.2275	0	7.7039	0.00011358
LOC105335345	0	302.74	-9.2947	2.02e-53	380.295	330.595	0.20206	3.87e-05	298.265	2.02232	7.2044	8.14e-66	0	395.482	-9.5512	4.64e-71	0	2.07126	-2.1007	0.99931	386.199	2.23135	7.4353	1.62e-90
LOC105335350	0	48.4881	-6.2373	3.76e-11	67.0664	52.9495	0.34097	0.084629	47.7714	1.67061	4.8377	7.46e-11	0	69.7447	-6.6327	7.88e-17	0	1.71104	-1.41	0.99931	68.1076	1.84329	5.2075	2.61e-17
LOC105335351	0	15.6654	-4.9695	0.00092856	66.0579	17.1068	1.9492	4.01e-09	15.4338	21.63	-0.48694	0.93008	0	68.6959	-7.1022	4.31e-16	0	22.1534	-5.4695	0.00010027	67.0835	23.8657	1.491	2.02e-06
LOC105335354	24.5834	5.22179	2.2351	0.0023097	8.23623	5.70225	0.53045	0.63465	5.14461	6.94623	-0.43317	0.99802	26.885	8.56514	1.6503	0.063697	24.6285	7.11432	1.7915	0.035743	8.3641	7.66419	0.12608	0.99735
LOC105335362	149.991	1.98925	6.2365	1.79e-35	2.68938	2.17229	0.30806	0.8772	1.95985	10.1116	-2.3672	0.12594	164.033	2.79678	5.8741	1.39e-35	150.266	10.3563	3.8589	8.22e-31	2.73113	11.1567	-2.0303	0.29332
LOC105335370	7.71242	0	3.9472	0.055564	4.11812	0	NA	NA	0	12.8373	-4.6823	0.0039491	8.4345	4.28257	0.97783	0.93652	7.72658	13.148	-0.76694	0.99931	4.18205	14.1642	-1.76	0.29344
LOC105335385	25.6277	109.782	-2.0989	1.54e-11	26.8938	119.883	-2.1563	3.41e-10	108.159	29.0159	1.8982	2.22e-10	28.0271	27.9678	0.0030588	0.99671	25.6748	29.718	-0.21099	0.99931	27.3113	32.015	-0.22925	0.99735
LOC105335386	2.41013	4.35149	-0.8524	0.99434	26.3896	4.75188	2.4734	8.72e-05	4.28718	3.34122	0.35965	0.99802	2.63578	27.4434	-3.3802	1.06e-05	2.41455	3.42208	-0.50311	0.99931	26.7992	3.68657	2.8618	4.33e-05
LOC105335403	87.4075	37.2985	1.2286	4.08e-05	60.6792	40.7304	0.5751	0.019596	36.7472	144.112	-1.9715	5.87e-15	95.591	63.1023	0.59918	0.47066	87.5679	147.6	-0.75322	0.01143	61.6212	159.008	-1.3676	3.29e-06
LOC105335413	254.831	124.577	1.0325	4.21e-11	154.976	136.039	0.18802	0.026506	122.736	97.1592	0.33713	0.52695	278.69	161.164	0.79013	0.00060826	255.299	99.5104	1.3593	4.86e-16	157.382	107.202	0.55394	0.00013097
LOC105335417	356.459	923.387	-1.3732	1.95e-51	193.215	1008.35	-2.3837	6.56e-99	909.739	338.167	1.4277	2.18e-57	389.832	200.931	0.95615	2.7e-08	357.113	346.35	0.044148	0.99931	196.215	373.12	-0.9272	4.19e-06
LOC105335432	33.3402	18.0276	0.88705	0.15852	17.6491	19.6864	-0.1576	0.90708	17.7612	53.8113	-1.5992	0.00022901	36.4616	18.3539	0.9903	0.32496	33.4013	55.1134	-0.7225	0.53023	17.9231	59.3732	-1.728	0.0010129
LOC105335438	73.3484	64.5264	0.18487	0.89047	37.7354	70.4636	-0.90096	0.18696	63.5727	122.218	-0.94298	0.00021913	80.2156	39.2423	1.0315	0.02985	73.483	125.176	-0.76848	0.023279	38.3212	134.851	-1.8151	6.92e-09
LOC105335458	19.3614	63.0345	-1.703	4.14e-05	24.9608	68.8344	-1.4635	0.0034131	62.1028	19.1681	1.696	3.25e-05	21.1741	25.9576	-0.29386	0.81712	19.3969	19.6319	-0.017373	0.99931	25.3483	21.1493	0.26128	0.75595
LOC105335478	0	439.128	-9.8313	4.84e-72	974.565	479.532	1.0231	1.15e-63	432.638	31.214	3.7929	4.96e-86	0	1013.48	-10.909	3.15e-148	0	31.9694	-6.0488	5.94e-07	989.694	34.4403	4.8448	1.2e-251
LOC105335482	3.05283	0	2.033	0.72874	5.46281	0	2.7455	0.15475	0	13.5407	-4.2035	0.0038415	3.33866	5.68096	-0.76687	0.91377	3.05844	13.8684	-2.1809	0.19194	5.54761	14.9403	-1.4293	0.46495
LOC105335483	10.8456	16.4113	-0.59758	0.90185	33.9534	17.9214	0.92188	0.023259	16.1688	11.2546	0.52269	0.99087	11.861	35.3093	-1.5738	0.0017829	10.8655	11.527	-0.085262	0.99931	34.4806	12.4179	1.4734	0.0021394
LOC105335488	95.5216	147.702	-0.62879	0.025396	111.441	161.292	-0.53339	0.54788	145.519	66.5607	1.1285	1.86e-06	104.465	115.892	-0.14976	0.42628	95.6969	68.1714	0.48931	0.34333	113.171	73.4404	0.62386	0.00072586
LOC105335505	247.762	116.869	1.0841	1.29e-11	151.866	127.622	0.25092	0.011196	115.141	148.333	-0.36543	0.24377	270.958	157.931	0.77878	0.0010144	248.216	151.922	0.70827	1.71e-05	154.224	163.664	-0.085715	0.8304
LOC105335506	260.455	111.647	1.2221	1.41e-14	159.178	121.92	0.38471	0.00079591	109.997	154.136	-0.48674	0.05445	284.84	165.534	0.78302	0.00060826	260.933	157.866	0.72498	5.17e-06	161.649	170.067	-0.073242	0.76704
LOC105335507	37.0357	303.734	-3.0358	9.87e-49	43.6184	331.681	-2.9268	6.91e-43	299.245	36.8414	3.0219	3.28e-49	40.5032	45.3603	-0.16339	0.8219	37.1037	37.7329	-0.024261	0.99931	44.2956	40.6493	0.12393	0.75367
LOC105335515	33.5008	62.4128	-0.89765	0.051452	74.2942	68.1555	0.12442	0.28423	61.4904	40.6222	0.59809	0.30115	36.6374	77.261	-1.0764	0.00014228	33.5623	41.6052	-0.30992	0.99931	75.4476	44.8209	0.7513	0.0027959
LOC105335571	32.3761	56.8181	-0.81142	0.12333	69.4197	62.046	0.16201	0.25276	55.9783	39.4792	0.50378	0.53149	35.4073	72.1919	-1.0278	0.00047669	32.4355	40.4345	-0.31801	0.99931	70.4974	43.5597	0.69457	0.007808
LOC105335590	1.92811	7.70836	-1.9992	0.34404	15.632	8.41761	0.89302	0.21092	7.59443	4.92391	0.62514	0.99802	2.10863	16.2563	-2.9466	0.0036449	1.93164	5.04306	-1.3845	0.99931	15.8747	5.43284	1.547	0.07483
LOC105335614	16.7906	1.24328	3.7554	0.0010441	1.00852	1.35768	-0.42891	0.93309	1.22491	16.0906	-3.7155	0.0020132	18.3626	1.04879	4.13	0.0012103	16.8214	16.48	0.029582	0.99931	1.02417	17.7537	-4.1156	0.0020566
LOC105335624	56.6381	0	6.8315	3.79e-13	0	0	NA	NA	0	0	NA	NA	61.9409	0	6.9528	4.48e-13	56.742	0	6.8263	1.19e-12	NA	NA	NA	NA
LOC105335625	64.8326	0	7.0264	7.57e-15	0	0	-1.6919	0.89893	0	0	NA	NA	70.9025	0	8.664	5.32e-13	64.9515	0	7.0213	2.36e-14	0	0	NA	NA
LOC105335630	59.2893	0	6.8897	1.04e-13	NA	NA	NA	NA	NA	NA	NA	NA	64.8402	0	7.0188	1.24e-13	59.3981	0	6.8923	3.35e-13	NA	NA	NA	NA
LOC105335644	28.5199	34.3146	-0.26685	0.99434	44.4588	37.472	0.24666	0.30813	33.8075	15.2993	1.1439	0.084102	31.1901	46.2342	-0.56787	0.17641	28.5722	15.6695	0.86665	0.59806	45.149	16.8806	1.4193	0.0003681
LOC105335663	190.481	184.255	0.047945	0.99266	103.205	201.208	-0.96318	0.0017176	181.531	191.769	-0.079147	0.99802	208.315	107.326	0.95676	0.0001563	190.83	196.409	-0.041572	0.99931	104.807	211.59	-1.0135	0.00023194
LOC105335677	32.2958	9.07597	1.8312	0.0019363	38.1556	9.91106	1.9448	2.14e-05	8.94183	30.5106	-1.7707	0.0056778	35.3195	39.6793	-0.16792	0.85387	32.355	31.249	0.050182	0.99931	38.748	33.6642	0.2029	0.67177
LOC105335690	123.559	19.1466	2.69	4.18e-19	13.2788	20.9083	-0.65495	0.80763	18.8636	25.5867	-0.43979	0.93415	135.128	13.8091	3.2906	2.85e-21	123.786	26.2059	2.2399	4.39e-15	13.485	28.2314	-1.0659	0.45994
LOC105335695	174.815	62.7858	1.4773	6.73e-13	131.78	68.5628	0.94263	5.51e-08	61.8579	103.05	-0.73632	0.013337	191.182	137.042	0.48033	0.45589	175.136	105.544	0.73063	0.00049213	133.826	113.702	0.2351	0.069661
LOC105335702	181.322	74.224	1.2886	5.08e-11	58.6621	81.0535	-0.46644	0.82667	73.127	113.602	-0.63551	0.028022	198.299	61.0047	1.7007	8.97e-13	181.655	116.351	0.64272	0.0021764	59.5728	125.343	-1.0732	0.0045916
LOC105335737	209.923	447.955	-1.0935	4.31e-17	163.464	489.172	-1.5814	9.38e-24	441.334	187.988	1.2312	4.28e-22	229.577	169.992	0.43351	0.54011	210.308	192.537	0.12737	0.99931	166.002	207.418	-0.32134	0.99735
LOC105335743	2.49047	21.8818	-3.1352	0.00070797	2.77342	23.8952	-3.107	0.0012839	21.5584	10.6392	1.0189	0.35885	2.72364	2.88418	-0.082624	0.99671	2.49504	10.8966	-2.1267	0.3917	2.81648	11.7388	-2.0593	0.25927
LOC105335753	34.3042	75.4673	-1.1375	0.002411	43.7865	82.4111	-0.91235	0.12769	74.3519	38.5999	0.94577	0.011625	37.516	45.5351	-0.27947	0.60859	34.3672	39.534	-0.20206	0.99931	44.4663	42.5896	0.06221	0.86513
LOC105335770	15.3445	2.6109	2.5551	0.015097	23.8683	2.85113	3.0655	3.79e-05	2.57231	6.41866	-1.3192	0.76298	16.7811	24.8214	-0.56474	0.49071	15.3727	6.57399	1.2255	0.68638	24.2388	7.0821	1.7751	0.0053273
LOC105335788	14.9428	23.4981	-0.65309	0.72745	46.2237	25.6601	0.8491	0.0086814	23.1508	13.6287	0.76441	0.60045	16.3418	48.0696	-1.5566	0.00014524	14.9702	13.9585	0.10096	0.99931	46.9414	15.0373	1.6423	4.53e-05
LOC105335797	62.5028	104.436	-0.74062	0.028368	99.7592	114.045	-0.19308	0.8371	102.892	51.1735	1.0077	0.00066704	68.3546	103.743	-0.6019	0.005657	62.6175	52.4118	0.25667	0.99931	101.308	56.4627	0.84338	6.75e-05
LOC105335801	23.539	103.814	-2.1409	3.29e-11	27.9864	113.366	-2.0182	1.05e-08	102.28	28.0487	1.8665	1.31e-09	25.7428	29.104	-0.17705	0.92369	23.5822	28.7274	-0.28473	0.99931	28.4209	30.9478	-0.12289	0.99735
LOC105335829	12.4524	3.10821	2.0023	0.098138	0	3.3942	-3.3358	0.40737	3.06227	1.05512	1.5372	0.9572	13.6182	0	5.2837	0.0043499	12.4752	1.08066	3.5291	0.028836	0	1.16418	-1.7698	0.99735
LOC105335838	13.0951	84.9163	-2.697	3.97e-12	16.8086	92.7295	-2.4638	1.15e-09	83.6612	30.5106	1.4552	1.4e-05	14.3211	17.4799	-0.28755	0.92993	13.1191	31.249	-1.2521	0.20064	17.0696	33.6642	-0.97979	0.46941
LOC105335843	0	28.5955	-8.4755	9.14e-06	11.598	31.2266	-1.4289	0.10198	28.1729	0	6.0019	1.13e-06	0	12.0611	-7.101	0.005164	0	0	-2.484	0.99931	11.778	0	4.6017	0.004276
LOC105335853	40.1689	74.597	-0.89304	0.026878	16.4725	81.4608	-2.306	9.1e-08	73.4945	28.5762	1.3628	0.00017119	43.9297	17.1303	1.3586	0.03719	40.2426	29.2678	0.45941	0.99931	16.7282	31.5299	-0.91444	0.58806
LOC105335854	217.555	91.257	1.2534	1.15e-12	90.2624	99.6537	-0.1428	0.75722	89.9083	170.842	-0.92614	7.67e-06	237.923	93.8669	1.3418	4.57e-10	217.954	174.976	0.31686	0.2526	91.6637	188.5	-1.0401	0.00037892
LOC105335874	205.825	379.947	-0.88438	5.26e-10	200.443	414.907	-1.0496	2.44e-08	374.332	221.312	0.75824	2.39e-08	225.096	208.447	0.11086	0.99671	206.203	226.668	-0.13651	0.99931	203.555	244.187	-0.26257	0.99735
LOC105335891	41.2133	76.8349	-0.89865	0.022562	27.9864	83.9046	-1.584	0.00023599	75.6993	42.0291	0.84889	0.02649	45.0719	29.104	0.63101	0.76231	41.2889	43.0461	-0.06013	0.99931	28.4209	46.3732	-0.70634	0.72707
LOC105335892	13.0951	6.34075	1.0463	0.48206	25.0449	6.92417	1.8548	0.001556	6.24703	26.8177	-2.1019	0.0031001	14.3211	26.045	-0.86287	0.18669	13.1191	27.4667	-1.066	0.51907	25.4337	29.5896	-0.21835	0.99735
LOC105335896	219.804	524.293	-1.2542	3.57e-25	146.571	572.533	-1.9658	2.68e-41	516.544	170.842	1.5962	1.65e-38	240.383	152.424	0.65724	0.026069	220.207	174.976	0.3317	0.20062	148.847	188.5	-0.34074	0.99735
LOC105335898	8.27479	26.8549	-1.6984	0.021611	3.1096	29.3259	-3.2374	0.00016023	26.458	8.61684	1.6185	0.027525	9.04952	3.23378	1.4846	0.63861	8.28997	8.82535	-0.090287	0.99931	3.15787	9.50747	-1.5901	0.58879
LOC105335900	15.8265	32.8227	-1.0523	0.14978	6.72345	35.8427	-2.4144	0.00072561	32.3376	11.5184	1.4893	0.019261	17.3083	6.99195	1.3077	0.42269	15.8556	11.7972	0.42655	0.99931	6.82783	12.709	-0.89635	0.9255
LOC105335901	101.949	220.807	-1.1149	8.16e-09	173.801	241.124	-0.47234	0.61387	217.544	81.1565	1.4225	1.05e-13	111.494	180.742	-0.69697	5.83e-06	102.136	83.1204	0.29721	0.99931	176.499	89.5448	0.97898	4.29e-10
LOC105335909	NA	NA	NA	NA	23.5321	0	5.5566	2.28e-06	0	0	NA	NA	0	24.4718	-5.613	3.67e-06	0	0	NA	NA	23.8974	0	4.9444	4.45e-06
LOC105335914	1.84777	22.6278	-3.6142	0.0001796	19.5821	24.7098	-0.33555	0.93309	22.2933	13.3649	0.73816	0.6509	2.02077	20.364	-3.333	0.00030399	1.85116	13.6883	-2.8864	0.059858	19.8861	14.7463	0.43141	0.65139
LOC105335940	121.631	83.0513	0.55044	0.029281	54.9642	90.693	-0.7225	0.33503	81.8239	166.885	-1.0283	9.71e-07	133.019	57.1592	1.2186	8.99e-05	121.855	170.924	-0.48819	0.2394	55.8175	184.134	-1.722	4.8e-11
LOC105335965	1.04439	0	3.0704	0.91848	18.0693	0	7.0563	0.00010804	0	4.22049	-5.1067	0.24697	1.14217	18.7909	-4.0402	0.00020779	1.04631	4.32262	-2.0466	0.99931	18.3498	4.65672	1.9784	0.013038
LOC105335987	0	11.1896	-5.1219	0.0081991	26.3896	12.2191	1.1108	0.026531	11.0242	1.3189	3.0633	0.040779	0	27.4434	-6.287	8.5e-07	0	1.35082	-2.069	0.99931	26.7992	1.45523	4.2029	1.8e-06
LOC105335989	33.6615	340.162	-3.3371	1.22e-59	30.9279	371.461	-3.5862	6.15e-60	335.135	34.7311	3.2704	2.85e-59	36.8131	32.163	0.19482	0.99839	33.7233	35.5716	-0.07698	0.99931	31.408	38.3209	-0.287	0.99735
LOC105336005	20.8075	2.48657	3.0649	0.00068435	2.26917	2.71536	-0.25898	0.93512	2.44982	1.58268	0.6303	0.99802	22.7556	2.35978	3.2695	0.0010516	20.8457	1.62098	3.6848	0.0006447	2.30439	1.74627	0.40011	0.99735
LOC105336007	58.0039	164.611	-1.5048	1.05e-10	68.159	179.757	-1.3991	5.2e-07	162.178	64.0108	1.3412	2.2e-09	63.4345	70.8809	-0.16013	0.65314	58.1103	65.5598	-0.17402	0.99931	69.2172	70.6269	-0.029089	0.90971
LOC105336016	106.689	209.12	-0.97093	1.27e-06	111.105	228.362	-1.0394	0.00012019	206.03	105.512	0.96544	5e-07	116.677	115.542	0.014107	0.91932	106.884	108.066	-0.015857	0.99931	112.83	116.418	-0.045164	0.8058
LOC105336028	99.0564	279.49	-1.4965	6.78e-18	93.1198	305.206	-1.7126	2.8e-17	275.359	84.9374	1.6968	1.96e-22	108.331	96.8385	0.16179	0.99671	99.2382	86.9928	0.19	0.99931	94.5655	93.7165	0.013011	0.70181
LOC105336042	34.7862	68.7536	-0.98292	0.017825	24.7087	75.0797	-1.6034	0.00050287	67.7374	32.6209	1.0542	0.007121	38.0431	25.6954	0.56613	0.90673	34.8501	33.4103	0.06087	0.99931	25.0923	35.9926	-0.52046	0.99735
LOC105336043	9.07817	56.4451	-2.6364	6.02e-08	36.2226	61.6386	-0.76694	0.4076	55.6108	15.3872	1.8536	2.76e-05	9.92811	37.6691	-1.9238	0.00013321	9.09482	15.7596	-0.79311	0.99931	36.785	16.9776	1.1155	0.011495
LOC105336045	34.2239	31.2064	0.13316	0.99434	64.8813	34.0778	0.92897	0.00046347	30.7452	107.447	-1.8052	5.64e-10	37.4281	67.4723	-0.85017	0.0048755	34.2867	110.047	-1.6824	4.61e-08	65.8886	118.552	-0.84742	0.08248
LOC105336046	9.39952	129.053	-3.7792	5.12e-25	54.3759	140.927	-1.3739	2.27e-05	127.145	16.794	2.9205	2.97e-20	10.2795	56.5474	-2.4597	8.01e-09	9.41676	17.2004	-0.86914	0.99931	55.2201	18.5299	1.5753	1.16e-05
LOC105336047	96.2446	467.102	-2.279	3.36e-54	163.716	510.08	-1.6395	1.55e-26	460.198	171.282	1.4259	5.67e-29	105.256	170.254	-0.69379	1.35e-05	96.4212	175.426	-0.86344	0.00040684	166.258	188.985	-0.18485	0.99735
LOC105336048	285.761	434.403	-0.60422	1.22e-05	193.131	474.373	-1.2964	2.43e-15	427.983	248.833	0.78237	4.83e-10	312.516	200.844	0.63786	0.010935	286.286	254.855	0.16778	0.91024	196.13	274.552	-0.48528	0.52177
LOC105336088	42.2577	83.673	-0.98555	0.0061466	40.1726	91.3718	-1.1855	0.0089994	82.4363	41.0619	1.0055	0.0034945	46.214	41.7769	0.14563	0.99671	42.3352	42.0555	0.0095625	0.99931	40.7963	45.306	-0.15126	0.99735
LOC105336089	29.725	65.7697	-1.1457	0.0053806	13.1948	71.8212	-2.4444	1.76e-07	64.7976	37.6327	0.78395	0.082269	32.508	13.7217	1.2443	0.16399	29.7795	38.5434	-0.37216	0.99931	13.3996	41.5224	-1.6317	0.017694
LOC105336097	6.10567	23.7467	-1.9595	0.014658	26.0534	25.9317	0.0067551	0.76065	23.3957	10.9909	1.0899	0.25639	6.67731	27.0938	-2.0206	0.001428	6.11687	11.2568	-0.87993	0.99931	26.4579	12.1269	1.1255	0.047636
LOC105336111	10.5242	58.8073	-2.4823	9.91e-08	8.32027	64.2182	-2.9483	1.53e-08	57.9382	10.4633	2.4692	8.28e-08	11.5096	8.65253	0.41164	0.99671	10.5436	10.7165	-0.023473	0.99931	8.44944	11.5448	-0.45031	0.99735
LOC105336126	13.2557	36.4282	-1.4584	0.015375	14.2033	39.78	-1.4858	0.039382	35.8898	11.0788	1.6958	0.0037826	14.4968	14.7705	-0.026983	0.99671	13.2801	11.3469	0.22696	0.99931	14.4238	12.2239	0.23875	0.94165
LOC105336163	148.625	246.916	-0.73235	9.91e-05	83.3708	269.635	-1.6934	5.66e-15	243.267	159.236	0.61138	0.00079424	162.54	86.7001	0.90669	0.0031309	148.898	163.089	-0.13134	0.99931	84.6651	175.694	-1.0532	0.00053948
LOC105336165	11.0063	54.8288	-2.3166	1.14e-06	12.0182	59.8737	-2.3167	7.79e-06	54.0184	13.4528	2.0055	1.1e-05	12.0367	12.4981	-0.054265	0.99671	11.0265	13.7784	-0.32143	0.99931	12.2048	14.8433	-0.28237	0.99735
LOC105336172	99.0564	90.1381	0.13611	0.91581	18.3214	98.4318	-2.4256	5.12e-10	88.8058	77.5515	0.1955	0.99802	108.331	19.0531	2.5073	1.78e-12	99.2382	79.4282	0.32124	0.97446	18.6058	85.5672	-2.2013	1.04e-07
LOC105336177	45.0695	8.33	2.4358	1.98e-06	16.2203	9.09645	0.83443	0.22601	8.20688	26.6419	-1.6988	0.016238	49.2891	16.8681	1.547	0.0068907	45.1522	27.2866	0.72661	0.43362	16.4721	29.3955	-0.83557	0.7216
LOC105336212	5.86466	0	4.5598	0.1054	12.6905	0	5.5465	0.0012631	0	3.51708	-3.8436	0.41208	6.41374	13.1973	-1.041	0.39828	5.87542	3.60219	0.70582	0.99931	12.8875	3.8806	1.7316	0.094764
LOC105336223	6.02533	17.1573	-1.5097	0.1678	12.8586	18.736	-0.54308	0.88251	16.9037	54.6026	-1.6916	9.12e-05	6.58945	13.3721	-1.021	0.40464	6.03639	55.9239	-3.2117	4.23e-09	13.0582	60.2463	-2.2059	1.73e-05
LOC105336237	59.7713	28.3469	1.0763	0.0049469	53.5355	30.9551	0.79032	0.0061755	27.9279	52.0527	-0.89827	0.061239	65.3674	55.6734	0.23158	0.99671	59.881	53.3123	0.16763	0.99931	54.3666	57.4329	-0.079156	0.99735
LOC105336253	247.039	184.628	0.42012	0.0078758	121.779	201.615	-0.72735	0.072223	181.899	138.749	0.39066	0.17125	270.168	126.642	1.0931	1.17e-07	247.492	142.106	0.80041	1.01e-06	123.669	153.09	-0.30789	0.99735
LOC105336260	38.4014	29.7145	0.36999	0.75373	67.9909	32.4485	1.0672	6.54e-05	29.2753	36.4897	-0.3178	0.98653	41.9968	70.7061	-0.75155	0.00959	38.4719	37.3727	0.041822	0.99931	69.0465	40.2612	0.77818	0.0037992
LOC105336291	8.03377	16.287	-1.0196	0.50841	37.1471	17.7856	1.0625	0.0068046	16.0463	11.9581	0.42426	0.99802	8.78594	38.6305	-2.1365	2.82e-05	8.04852	12.2474	-0.60568	0.99931	37.7238	13.194	1.5156	0.00085953
LOC105336337	79.9361	39.9094	1.0021	0.0014621	26.7257	43.5815	-0.70549	0.61237	39.3195	53.6354	-0.44794	0.60358	87.4201	27.793	1.6532	1.85e-05	80.0827	54.9333	0.54381	0.34758	27.1406	59.1792	-1.1246	0.08451
LOC105336346	786.426	2270.98	-1.5299	2.02e-150	379.203	2479.94	-2.7093	1.98e-291	2237.42	627.886	1.8333	1.04e-203	860.056	394.346	1.125	1.03e-25	787.869	643.08	0.29296	0.00040525	385.09	692.784	-0.84721	5.97e-09
LOC105336351	47.7206	47.9907	-0.0081433	0.99434	76.9835	52.4064	0.55481	0.0074799	47.2815	30.8623	0.61543	0.41601	52.1885	80.0578	-0.61731	0.018807	47.8082	31.6092	0.59691	0.68638	78.1787	34.0523	1.199	8.85e-06
LOC105336352	39.0441	9.44895	2.0469	0.00012186	55.3844	10.3184	2.4243	1.76e-09	9.3093	4.5722	1.0258	0.80144	42.6997	57.5962	-0.43175	0.22856	39.1158	4.68284	3.0623	1.9e-06	56.2443	5.04478	3.4788	3.52e-12
LOC105336364	707.936	275.76	1.3602	3.95e-46	365.84	301.133	0.28081	2.63e-06	271.685	836.273	-1.622	2.53e-66	774.217	380.449	1.025	4.66e-19	709.235	856.51	-0.27221	0.083932	371.519	922.71	-1.3124	4.91e-33
LOC105336368	493.113	1153.77	-1.2264	2.29e-53	200.527	1259.93	-2.6515	8.86e-144	1136.71	493.973	1.2024	9.43e-55	539.281	208.535	1.3707	1.02e-23	494.018	505.927	-0.034366	0.99931	203.64	545.03	-1.4203	7.92e-23
LOC105336376	43.7037	97.2248	-1.1536	0.00027314	35.13	106.171	-1.5956	1.81e-05	95.7878	47.1288	1.0232	0.00096323	47.7955	36.5329	0.38768	0.99671	43.7839	48.2693	-0.1407	0.99931	35.6754	52	-0.54358	0.94746
LOC105336382	31.0104	19.6439	0.65867	0.41556	46.728	21.4513	1.1232	0.0010552	19.3535	32.0933	-0.72967	0.41155	33.9137	48.594	-0.51891	0.20259	31.0673	32.8699	-0.081373	0.99931	47.4534	35.4105	0.42234	0.23126
LOC105336385	14.3001	16.287	-0.18769	0.99434	17.1448	17.7856	-0.052938	0.85573	16.0463	1.93439	3.0523	0.0066074	15.639	17.8295	-0.18912	0.9956	14.3264	1.9812	2.8542	0.035752	17.411	2.13433	3.0281	0.0014558
LOC105336396	85.2383	168.341	-0.98181	1.7e-05	83.791	183.83	-1.1335	0.00012775	165.853	67.8796	1.2889	4.99e-09	93.2188	87.1371	0.097333	0.99671	85.3948	69.5222	0.29667	0.99931	85.0919	74.8956	0.18414	0.31758
LOC105336402	0	7.33537	-6.5126	0.052774	40.4248	8.01031	2.3353	8.82e-07	7.22696	1.67061	2.113	0.35697	0	42.0391	-8.9023	3.03e-08	0	1.71104	-4.41	0.99931	41.0523	1.84329	4.4771	4.17e-10
LOC105336405	9.39952	48.3637	-2.3633	4.67e-06	21.8512	52.8137	-1.2732	0.045612	47.6489	12.2218	1.963	6.44e-05	10.2795	22.7238	-1.1444	0.10138	9.41676	12.5176	-0.41065	0.99931	22.1905	13.4851	0.71857	0.30235
LOC105336422	92.3884	29.5901	1.6426	5.44e-08	41.7695	32.3128	0.37034	0.20107	29.1528	69.5502	-1.2544	0.00057813	101.038	43.4375	1.2179	0.0010961	92.5579	71.2332	0.37781	0.7749	42.4179	76.7389	-0.85528	0.22818
LOC105336425	116.49	50.8503	1.1959	1.86e-06	77.9921	55.5291	0.49008	0.013681	50.0987	102.699	-1.0356	0.00026924	127.396	81.1066	0.65143	0.20706	116.703	105.184	0.14993	0.99931	79.2029	113.314	-0.5167	0.79447
LOC105336460	28.4396	14.1734	1.0047	0.14652	3.78194	15.4775	-2.033	0.11426	13.964	45.9858	-1.7195	0.00038255	31.1022	3.93297	2.9833	0.00015661	28.4917	47.0986	-0.72514	0.68146	3.84066	50.7388	-3.7237	1.3e-08
LOC105336469	9.80121	12.3085	-0.32862	0.99434	25.8013	13.441	0.9408	0.056717	12.1266	42.3808	-1.8052	0.00043475	10.7188	26.8316	-1.3238	0.028201	9.81919	43.4063	-2.1442	0.00023118	26.2018	46.7612	-0.83565	0.5067
LOC105336490	41.2936	34.5633	0.25668	0.91073	83.0347	37.7435	1.1375	2.39e-06	34.0524	41.8532	-0.29758	0.9834	45.1597	86.3505	-0.93517	0.00029103	41.3694	42.866	-0.051271	0.99979	84.3237	46.1791	0.8687	0.00029332
LOC105336530	43.7037	87.9001	-1.0081	0.0035588	57.0653	95.9879	-0.75024	0.26857	86.601	44.4031	0.96372	0.0040283	47.7955	59.3442	-0.31223	0.40534	43.7839	45.4776	-0.054754	0.99983	57.9512	48.9926	0.24228	0.40137
LOC105336535	6.34668	34.6876	-2.4503	0.00012561	81.4378	37.8793	1.1043	5e-06	34.1749	10.1116	1.7569	0.0037485	6.94089	84.69	-3.609	4.1e-18	6.35833	10.3563	-0.70379	0.99931	82.7021	11.1567	2.89	1.32e-15
LOC105336540	11.408	9.94627	0.19781	0.99434	31.0119	10.8614	1.5136	0.0016805	9.79926	11.6943	-0.25506	0.99802	12.476	32.2504	-1.3702	0.0094672	11.4289	11.9773	-0.067613	0.99931	31.4934	12.903	1.2873	0.010418
LOC105336541	NA	NA	NA	NA	NA	NA	NA	NA	0	14.3321	-4.8412	0.0017302	NA	NA	NA	NA	0	14.6789	-4.8757	0.0050182	0	15.8134	-4.9831	0.0022026
LOC105336580	0	16.66	-4.2367	0.00098539	3.44577	18.1929	-2.4005	0.032512	16.4138	2.63781	2.6375	0.013242	0	3.58337	-1.8905	0.6843	0	2.70164	-1.6095	0.99931	3.49926	2.91045	0.26581	0.99735
LOC105336595	8.67648	8.08134	0.10251	0.99434	27.4821	8.82492	1.6388	0.0020797	7.9619	5.80318	0.45627	0.99802	9.48881	28.5796	-1.5907	0.0065814	8.6924	5.94361	0.54842	0.99931	27.9088	6.40299	2.1239	0.00047007
LOC105336607	34.1435	67.1373	-0.9755	0.021268	24.9608	73.3147	-1.5544	0.00097345	66.145	29.9831	1.1415	0.0037175	37.3402	25.9576	0.52457	0.95905	34.2062	30.7086	0.15561	0.99931	25.3483	33.0821	-0.38416	0.99735
LOC105336617	69.2511	119.355	-0.78535	0.0087896	62.8643	130.337	-1.0519	0.0061871	117.591	57.1525	1.0409	0.00012035	75.7348	65.3747	0.21222	0.99671	69.3782	58.5355	0.24517	0.99931	63.8402	63.0598	0.017747	0.83673
LOC105336627	1.04439	24.3684	-4.5443	1.83e-05	1.68086	26.6105	-3.9847	6.01e-05	24.0082	55.8336	-1.2176	0.0040506	1.14217	1.74799	-0.61391	0.99671	1.04631	57.1847	-5.7723	1.08e-12	1.70696	61.6045	-5.1735	1.04e-12
LOC105336634	24.4227	6.21642	1.9741	0.0062748	0	6.7884	-6.3358	0.069015	6.12454	17.4975	-1.5145	0.1405	26.7093	0	8.2555	3.3e-05	24.4675	17.9209	0.44923	0.99931	0	19.306	-7.8215	0.00066971
LOC105336652	21.5305	66.8887	-1.6354	4.19e-05	20.0863	73.0432	-1.8625	4.84e-05	65.9001	22.4214	1.5554	6.73e-05	23.5463	20.8884	0.1728	0.99671	21.57	22.9639	-0.090342	0.99931	20.3982	24.7388	-0.27834	0.99735
LOC105336659	19.7631	44.6339	-1.1753	0.030106	13.699	48.7407	-1.8311	0.0020191	43.9742	14.8596	1.5653	0.0021182	21.6134	14.2461	0.60136	0.98343	19.7994	15.2192	0.37956	0.99931	13.9117	16.3955	-0.237	0.99735
LOC105336661	132.397	257.111	-0.95753	7.03e-08	141.529	280.768	-0.98828	5.44e-05	253.311	43.6997	2.5352	1.2e-34	144.792	147.18	-0.023602	0.73067	132.64	44.7572	1.5673	4.42e-10	143.726	48.2165	1.5757	1.37e-14
LOC105336727	55.3527	19.7682	1.4855	0.00025116	86.2283	21.5871	1.998	4.17e-12	19.476	34.5553	-0.82721	0.25861	60.5351	89.6717	-0.56688	0.018512	55.4543	35.3915	0.6479	0.41654	87.567	38.1269	1.1996	1.88e-06
LOC105336751	5.86466	12.6815	-1.1126	0.55767	27.4821	13.8483	0.98878	0.03802	12.4941	5.18769	1.2681	0.46282	6.41374	28.5796	-2.1557	0.00053377	5.87542	5.31322	0.1451	0.99931	27.9088	5.72389	2.2857	0.00023932
LOC105336770	46.0335	94.8625	-1.0432	0.0013814	50.1738	103.591	-1.0459	0.020518	93.4605	48.7994	0.93749	0.0033392	50.3434	52.1774	-0.051622	0.96382	46.118	49.9803	-0.11603	0.99931	50.9527	53.8433	-0.079609	0.99735
LOC105336773	31.8137	39.4121	-0.30899	0.98778	62.276	43.0384	0.53305	0.024771	38.8296	18.4646	1.0724	0.075771	34.7923	64.7629	-0.8964	0.0040603	31.8721	18.9115	0.75303	0.71912	63.2428	20.3732	1.6342	9.87e-07
LOC105336823	29.6446	40.0337	-0.43345	0.84399	62.6962	43.7173	0.52017	0.026712	39.442	28.4883	0.46936	0.78459	32.4201	65.1999	-1.008	0.0013143	29.699	29.1777	0.025549	0.99931	63.6695	31.4329	1.0183	0.00061163
LOC105336845	11.1669	40.4067	-1.8554	0.00082257	13.9512	44.1246	-1.6612	0.010106	39.8095	15.2114	1.388	0.011626	12.2125	14.5083	-0.24852	0.99288	11.1874	15.5795	-0.47776	0.99931	14.1678	16.7836	-0.24444	0.99735
LOC105336869	6.18601	11.5625	-0.90238	0.76716	0	12.6264	-7.2311	0.0063081	11.3916	27.8728	-1.2909	0.071582	6.76517	0	6.2744	0.0934	6.19736	28.5473	-2.2036	0.0059046	0	30.7538	-8.4932	1.05e-05
LOC105336871	116.811	45.3798	1.3641	8.61e-08	67.4026	49.5553	0.44377	0.037946	44.7091	73.5948	-0.71903	0.067752	127.748	70.0943	0.86593	0.021229	117.025	75.3757	0.63465	0.038114	68.449	81.2016	-0.24648	0.99735
LOC105336926	43.3824	20.7628	1.0631	0.027818	31.7683	22.6732	0.4866	0.20101	20.456	13.3649	0.61407	0.84563	47.4441	33.0369	0.52215	0.90887	43.462	13.6883	1.6668	0.0017778	32.2615	14.7463	1.1295	0.020309
LOC105336928	1.44608	8.95164	-2.63	0.13045	17.9012	9.77529	0.87284	0.17376	8.81934	1.49476	2.5608	0.15143	1.58147	18.6161	-3.5572	0.00045452	1.44873	1.53093	-0.079616	0.99931	18.1791	1.64926	3.4624	0.00048533
LOC105336934	193.373	93.7436	1.0446	1.24e-08	183.214	102.369	0.83975	1.27e-09	92.3581	173.48	-0.90946	9.23e-06	211.478	190.531	0.15048	0.99671	193.728	177.678	0.12477	0.99931	186.058	191.411	-0.040915	0.58075
LOC105336942	151.678	407.3	-1.4251	4.32e-24	146.992	444.776	-1.5973	4.89e-22	401.28	249.009	0.68841	1.51e-07	165.879	152.861	0.1179	0.99671	151.956	255.035	-0.74704	0.00013901	149.273	274.746	-0.88014	0.00050277
LOC105336951	1.68709	13.6761	-3.019	0.017187	18.9938	14.9345	0.34688	0.50928	13.474	28.5762	-1.0846	0.14793	1.84505	19.7523	-3.4203	0.00033938	1.69019	29.2678	-4.1141	1.18e-05	19.2886	31.5299	-0.70897	0.86236
LOC105336952	12.7737	2.73522	2.2234	0.060204	7.14367	2.98689	1.258	0.34972	2.6948	34.4673	-3.677	6.03e-07	13.9696	7.42894	0.91107	0.85089	12.7971	35.3014	-1.4639	0.04838	7.25457	38.0299	-2.3902	0.00056358
LOC105336965	98.0121	200.044	-1.0293	5.21e-07	69.4197	218.451	-1.6539	1.16e-11	197.088	133.385	0.56324	0.0089795	107.188	72.1919	0.57024	0.48376	98.1919	136.613	-0.47642	0.45872	70.4974	147.172	-1.0619	0.0018279
LOC105336966	155.775	64.7751	1.266	2.88e-09	141.108	70.7351	0.99631	4.39e-09	63.8177	114.92	-0.84861	0.0015665	170.359	146.743	0.21528	0.99671	156.061	117.701	0.40698	0.20861	143.299	126.799	0.17649	0.11191
LOC105336969	644.228	780.16	-0.2762	0.044287	605.951	851.944	-0.49156	0.10965	768.63	1855.61	-1.2715	8.57e-103	704.544	630.149	0.161	0.99671	645.411	1900.51	-1.5581	7.53e-130	615.358	2047.4	-1.7343	1.36e-125
LOC105336976	19.4417	55.4504	-1.512	0.00075249	26.8938	60.5525	-1.1709	0.053885	54.6309	20.6628	1.4027	0.0014565	21.262	27.9678	-0.39549	0.65474	19.4774	21.1628	-0.11973	0.99931	27.3113	22.7985	0.26056	0.72707
LOC105336997	66.2786	129.55	-0.96689	0.00033126	72.7814	141.47	-0.95886	0.013708	127.635	61.7247	1.0481	4.5e-05	72.484	75.6878	-0.062399	0.85363	66.4003	63.2184	0.070845	0.99931	73.9113	68.1045	0.11804	0.5377
LOC105337001	79.3737	138.129	-0.79928	0.0029635	45.2152	150.838	-1.7381	6.52e-09	136.087	74.562	0.86802	0.00054443	86.8051	47.0208	0.88448	0.079151	79.5193	76.3663	0.058369	0.99931	45.9172	82.2687	-0.84131	0.21627
LOC105337015	25.1457	487.989	-4.2785	2.47e-102	90.8507	532.889	-2.5523	1.39e-57	480.776	35.4345	3.7621	4.5e-95	27.5	94.4787	-1.7806	2.6e-10	25.1919	36.292	-0.52669	0.99931	92.2611	39.097	1.2387	4.62e-07
LOC105337016	15.4248	307.34	-4.3165	9.61e-65	25.8853	335.618	-3.6966	1.12e-55	302.797	23.6523	3.6783	7.11e-59	16.869	26.919	-0.67425	0.32148	15.4532	24.2247	-0.64858	0.99931	26.2872	26.097	0.010472	0.99735
LOC105337045	36.5537	9.07597	2.0099	0.00028038	15.8842	9.91106	0.68048	0.32019	8.94183	29.4555	-1.7199	0.0087272	39.976	16.5185	1.2751	0.081396	36.6207	30.1683	0.27963	0.99931	16.1308	32.5	-1.0106	0.45197
LOC105337048	8.91749	10.8166	-0.27853	0.99434	32.4407	11.8118	1.4576	0.0016556	10.6567	10.0237	0.08835	0.99802	9.75239	33.7361	-1.7905	0.00077206	8.93385	10.2662	-0.20055	0.99931	32.9443	11.0597	1.5747	0.0017
LOC105337051	24.5834	20.5142	0.26106	0.9823	33.4492	22.4017	0.57836	0.126	20.211	49.6787	-1.2975	0.0045775	26.885	34.7849	-0.37166	0.58302	24.6285	50.8809	-1.0468	0.10856	33.9685	54.8135	-0.69033	0.68736
LOC105337065	154.972	247.786	-0.67709	0.00039429	134.133	270.586	-1.0124	4.17e-05	244.124	157.301	0.63409	0.00044456	169.481	139.489	0.28097	0.99671	155.256	161.108	-0.053378	0.99999	136.215	173.56	-0.34954	0.99735
LOC105337069	13.6574	0	4.7716	0.0019772	7.90006	0	3.9819	0.025778	0	9.49611	-4.2473	0.025235	14.9361	8.21554	0.86238	0.86582	13.6825	9.7259	0.49243	0.99931	8.0227	10.4776	-0.38515	0.99735
LOC105337070	17.835	41.65	-1.2236	0.030247	8.90858	45.4823	-2.352	0.00012678	41.0344	11.9581	1.7789	0.00089091	19.5048	9.26433	1.0741	0.56656	17.8677	12.2474	0.54488	0.99931	9.04688	13.194	-0.54439	0.99735
LOC105337100	554.25	1278.97	-1.2064	1.48e-57	451.228	1396.64	-1.63	6.15e-72	1260.06	565.458	1.156	5.65e-57	606.142	469.247	0.36931	0.35191	555.267	579.141	-0.060734	0.99931	458.233	623.903	-0.44524	0.3037
LOC105337122	106.207	186.741	-0.81417	0.00020984	128.586	203.923	-0.66529	0.14831	183.981	82.4754	1.1575	1.91e-08	116.15	133.721	-0.20324	0.21799	106.401	84.4713	0.33298	0.85148	130.582	91.0001	0.52102	0.0012151
LOC105337163	9.96188	34.9363	-1.8102	0.0030356	16.6405	38.1508	-1.197	0.15496	34.4199	9.67196	1.8314	0.0024281	10.8946	17.3051	-0.66759	0.56386	9.98016	9.90601	0.010759	0.99931	16.8989	10.6717	0.66314	0.48954
LOC105337186	23.2176	37.4228	-0.6887	0.45782	65.6377	40.8662	0.68362	0.0050008	36.8697	26.2901	0.48791	0.78242	25.3914	68.2589	-1.4267	9.29e-06	23.2602	26.9263	-0.21115	0.99931	66.6567	29.0075	1.2003	5.78e-05
LOC105337189	2.41013	9.82194	-2.0269	0.21956	18.8257	10.7257	0.81163	0.18524	9.67677	2.02232	2.2585	0.17299	2.63578	19.5775	-2.8929	0.0010961	2.41455	2.07126	0.22125	0.99931	19.1179	2.23135	3.0989	0.00061163
LOC105337195	7.31073	2.98388	1.2928	0.61233	1.59682	3.25843	-1.029	0.85638	2.93978	30.3348	-3.3672	9.51e-06	7.99521	1.66059	2.2674	0.34482	7.32415	31.0689	-2.0847	0.0054481	1.62161	33.4702	-4.3674	2.03e-06
LOC105337196	29.2429	34.8119	-0.25149	0.99434	96.9858	38.015	1.3512	6.33e-09	34.2974	36.3138	-0.082418	0.99802	31.9808	100.859	-1.6571	4.18e-10	29.2966	37.1926	-0.34428	0.99931	98.4915	40.0672	1.2976	5.83e-08
LOC105337204	30.3677	0	5.9245	2.15e-07	0	0	NA	NA	0	2.72573	NA	NA	33.2109	0	7.5698	8.33e-07	30.4234	2.79169	3.446	1.68e-05	0	3.00747	-4.139	0.53191
LOC105337220	19.2007	7.83269	1.2936	0.15094	42.862	8.55338	2.3251	3.86e-07	7.71692	16.1785	-1.068	0.44217	20.9984	44.5737	-1.0859	0.008359	19.236	16.5701	0.21523	0.99931	43.5274	17.8508	1.2859	0.0012886
LOC105337228	NA	NA	NA	NA	0	0	NA	NA	0	18.8164	-5.2339	0.00014638	0	0	NA	NA	0	19.2717	-5.2684	0.00045279	0	20.7612	-7.9263	0.00039097
LOC105337230	NA	NA	NA	NA	NA	NA	NA	NA	0	21.7179	-5.4408	3e-05	NA	NA	NA	NA	0	22.2435	-5.4753	9.6e-05	0	23.9627	-5.5827	4.14e-05
LOC105337231	1.92811	0	3.955	0.64889	0	0	0.30806	0.93309	0	184.91	-10.56	1.32e-27	2.10863	0	3.5925	0.74649	1.93164	189.385	-6.6153	3.39e-42	0	204.023	-10.223	3.19e-30
LOC105337241	115.847	155.783	-0.42732	0.23399	292.302	170.117	0.78093	5.58e-14	153.481	203.111	-0.40421	0.066561	126.693	303.975	-1.2626	1.25e-21	116.06	208.026	-0.8419	0.00011193	296.84	224.105	0.40551	4.42e-06
LOC105337264	NA	NA	NA	NA	NA	NA	NA	NA	0	14.1562	-4.8234	0.001903	NA	NA	NA	NA	0	14.4988	-4.8579	0.0054908	0	15.6194	-4.9653	0.0024292
LOC105337265	NA	NA	NA	NA	NA	NA	NA	NA	0	18.6405	-5.2204	0.00016114	NA	NA	NA	NA	0	19.0916	-5.2549	0.00049213	0	20.5672	-5.3623	0.00022063
LOC105337314	30.207	153.297	-2.3434	1.8e-18	41.6014	167.402	-2.0086	1.34e-12	151.031	21.4542	2.8155	3.71e-23	33.0351	43.2627	-0.38912	0.44048	30.2624	21.9733	0.46177	0.99931	42.2472	23.6717	0.8357	0.031502
LOC105337340	12.2113	66.1427	-2.4374	1.77e-08	8.99262	72.2286	-3.0058	8.97e-10	65.1651	25.235	1.3687	0.00048164	13.3546	9.35173	0.51403	0.99671	12.2337	25.8457	-1.0791	0.55082	9.13223	27.8433	-1.6083	0.091463
LOC105337367	30.689	65.1481	-1.086	0.0096788	26.8938	71.1424	-1.4034	0.0046584	64.1852	30.3348	1.0813	0.0076062	33.5623	27.9678	0.26307	0.99671	30.7453	31.0689	-0.015101	0.99931	27.3113	33.4702	-0.29338	0.99735
LOC105337370	9.07817	50.353	-2.4716	1.25e-06	6.8075	54.986	-3.0139	1.53e-07	49.6088	7.12208	2.8002	1.11e-07	9.92811	7.07935	0.4879	0.99671	9.09482	7.29443	0.31825	0.99931	6.91318	7.85822	-0.18485	0.99735
LOC105337375	14.1394	43.7636	-1.63	0.0018725	8.5724	47.7903	-2.4789	3.46e-05	43.1168	9.23232	2.2235	3.31e-05	15.4633	8.91473	0.79458	0.90846	14.1654	9.45574	0.58311	0.99931	8.70549	10.1866	-0.22667	0.99735
LOC105337411	133.039	79.1972	0.74833	0.00099925	59.3345	86.4842	-0.54357	0.69173	78.0266	136.463	-0.80647	0.00080277	145.495	61.7039	1.2375	2.36e-05	133.283	139.765	-0.068504	0.99931	60.2556	150.567	-1.3212	1.67e-05
LOC105337422	3.85621	29.7145	-2.9459	7.61e-05	0	32.4485	-7.0078	6.95e-07	29.2753	2.2861	3.6787	7.81e-06	4.21725	0	4.0076	0.35524	3.86329	2.34142	0.72245	0.99931	0	2.52239	-3.3003	0.70519
LOC105337459	169.995	2.73522	5.9577	1.92e-40	0	2.98689	NA	NA	2.6948	7.38586	-1.4546	0.61471	185.91	0	8.5385	1.36e-34	170.307	7.56459	4.4927	6.06e-38	0	8.14926	-4.0267	0.092562
LOC105337461	56.7184	161.378	-1.5086	1.55e-10	55.9728	176.227	-1.6546	1.79e-09	158.993	48.3598	1.7171	3.1e-13	62.0287	58.208	0.09172	0.99671	56.8225	49.5301	0.19816	0.99931	56.8417	53.3583	0.091239	0.71967
LOC105337517	0	0	NA	NA	13.3629	0	4.7402	0.00097185	0	4.22049	NA	NA	0	13.8965	-4.1354	0.0022502	0	4.32262	-2.5771	0.99931	13.5703	4.65672	1.5431	0.11825
LOC105337521	63.7882	178.536	-1.4849	2.38e-11	115.98	194.963	-0.74933	0.060277	175.897	64.1866	1.4544	1.74e-11	69.7604	120.611	-0.78988	9.8e-05	63.9052	65.7399	-0.040835	0.99931	117.78	70.821	0.73385	8.3e-05
LOC105337543	26.9131	68.8779	-1.3557	0.00052606	33.6173	75.2154	-1.1618	0.026849	67.8599	26.8177	1.3394	0.00045589	29.4329	34.9597	-0.24826	0.78032	26.9625	27.4667	-0.026726	0.99931	34.1392	29.5896	0.20634	0.71863
LOC105337562	70.0545	110.031	-0.65135	0.059821	59.2504	120.155	-1.02	0.013928	108.404	52.5803	1.0438	0.00025161	76.6134	61.6165	0.31428	0.99671	70.1831	53.8527	0.3821	0.99931	60.1703	58.015	0.052626	0.78135
LOC105337563	101.547	182.887	-0.84881	0.00012251	98.3305	199.715	-1.0222	0.00057525	180.184	88.1028	1.0322	6.95e-07	111.054	102.257	0.11906	0.99671	101.733	90.2347	0.17304	0.99931	99.8571	97.209	0.038774	0.60317
LOC105337568	87.8092	187.611	-1.0953	2.57e-07	91.523	204.874	-1.1625	2.19e-05	184.839	80.1893	1.2048	4.91e-09	96.0303	95.1779	0.012864	0.95694	87.9703	82.1298	0.09911	0.99931	92.9439	88.4777	0.071046	0.54506
LOC105337578	0	2.48657	-2.1446	0.82345	15.2118	2.71536	2.486	0.0056318	2.44982	0	NA	NA	0	15.8193	-4.6849	0.00057609	0	0	NA	NA	15.448	0	4.9493	0.00051303
LOC105337588	8.11411	4.97313	0.70628	0.91184	5.79898	5.43072	0.094656	0.8772	4.89963	27.0815	-2.4666	0.00070059	8.8738	6.03055	0.55726	0.99671	8.129	27.7368	-1.7707	0.038871	5.88901	29.8806	-2.3431	0.0040799
LOC105337607	20.1648	19.5196	0.046917	0.99434	59.0823	21.3156	1.4708	4.25e-06	19.2311	25.1471	-0.38695	0.98786	22.0527	61.4417	-1.4783	1.97e-05	20.2018	25.7556	-0.35041	0.99931	59.9996	27.7463	1.1127	0.00040419
LOC105337609	53.0229	111.771	-1.0759	0.00022899	46.1397	122.055	-1.4035	6.63e-05	110.119	64.1866	0.77872	0.0086628	57.9872	47.9822	0.27323	0.99671	53.1202	65.7399	-0.30751	0.99931	46.856	70.821	-0.59594	0.77288
LOC105337610	1.44608	17.779	-3.62	0.0013423	6.89154	19.4148	-1.4943	0.22204	17.5162	2.54988	2.7802	0.0068184	1.58147	7.16675	-2.1801	0.24577	1.44873	2.61158	-0.85013	0.99931	6.99853	2.81344	1.3147	0.5139
LOC105337635	11.8096	8.45433	0.4822	0.95258	26.8938	9.23222	1.5425	0.0036703	8.32937	20.7507	-1.3169	0.15394	12.9153	27.9678	-1.1147	0.05744	11.8313	21.2529	-0.84505	0.99931	27.3113	22.8955	0.25443	0.73494
LOC105337648	35.911	84.046	-1.2268	0.00039429	35.9705	91.7791	-1.3514	0.0015327	82.8038	42.9963	0.94549	0.0064616	39.2732	37.4069	0.070238	0.99671	35.9769	44.0367	-0.29164	0.99931	36.5289	47.4403	-0.37708	0.99735
LOC105337656	259.411	92.7489	1.4838	3.45e-19	228.597	101.283	1.1744	1.34e-17	91.3781	170.93	-0.90348	1.26e-05	283.698	237.726	0.25506	0.99671	259.887	175.066	0.56998	0.00053156	232.146	188.597	0.29973	0.0012688
LOC105337658	0	2.23791	-3.215	0.68394	56.8972	2.44382	4.5411	1.48e-14	2.20483	32.7967	-3.8948	7.1e-07	0	59.1694	-7.8105	4.68e-13	0	33.5904	-7.1201	5.3e-07	57.7805	36.1866	0.67513	0.024894
LOC105337664	124.925	480.653	-1.9439	3.67e-45	79.4208	524.879	-2.7244	5.89e-62	473.549	117.558	2.0101	1.1e-48	136.621	82.5924	0.7261	0.083884	125.154	120.403	0.055837	0.99931	80.6538	129.709	-0.68547	0.27493
LOC105337665	255.233	355.828	-0.47936	0.0047506	167.33	388.568	-1.2155	5.82e-11	350.569	94.1697	1.8964	2.45e-33	279.129	174.012	0.68175	0.0077592	255.701	96.4485	1.4066	6.73e-17	169.928	103.903	0.70968	1.38e-06
LOC105337679	29.2429	131.539	-2.1693	2.11e-14	24.6246	143.642	-2.5443	1.67e-15	129.595	22.4214	2.5311	9.93e-18	31.9808	25.608	0.32061	0.99671	29.2966	22.9639	0.35136	0.99931	25.0069	24.7388	0.015551	0.99735
LOC105337688	61.6191	102.695	-0.73692	0.031574	93.2879	112.144	-0.26559	0.91581	101.177	15.5631	2.7007	6.83e-15	67.3882	97.0133	-0.52569	0.020016	61.7321	15.9397	1.9534	3.46e-06	94.7362	17.1717	2.4639	1.66e-15
LOC105337689	43.6234	32.574	0.42138	0.60519	8.74049	35.5712	-2.0249	0.0048441	32.0926	45.8099	-0.51342	0.5583	47.7077	9.08953	2.3919	2.97e-05	43.7034	46.9185	-0.10241	0.99931	8.87618	50.5448	-2.5096	1.53e-05
LOC105337691	167.263	417.37	-1.3192	8.32e-22	177.415	455.773	-1.3612	2.31e-16	411.202	154.048	1.4165	1.27e-25	182.923	184.5	-0.012382	0.6777	167.57	157.776	0.08689	0.99931	180.169	169.97	0.084072	0.18486
LOC105337699	7.8731	3.23254	1.2843	0.58218	5.88302	3.52997	0.7369	0.62574	3.18476	20.7507	-2.7039	0.0024335	8.61022	6.11795	0.493	0.99671	7.88755	21.2529	-1.43	0.31924	5.97435	22.8955	-1.9382	0.060285
LOC105337716	2.73148	173.065	-5.9855	1.42e-39	7.9841	188.989	-4.565	1.23e-36	170.507	4.13256	5.3667	1.97e-39	2.98722	8.30294	-1.4748	0.40505	2.7365	4.23257	-0.6292	0.99931	8.10805	4.55971	0.83041	0.70765
LOC105337718	17.9957	123.209	-2.7754	4.47e-18	42.3578	134.546	-1.6674	2.06e-07	121.388	26.9056	2.1737	7.29e-14	19.6805	44.0493	-1.1624	0.0053193	18.0287	27.5567	-0.61211	0.99931	43.0153	29.6866	0.53504	0.16128
LOC105337737	2.24946	10.3193	-2.1977	0.15682	25.6332	11.2687	1.1857	0.021908	10.1667	2.72573	1.8991	0.25206	2.46006	26.6568	-3.4377	1.31e-05	2.25358	2.79169	-0.30892	0.99931	26.0311	3.00747	3.1136	2.78e-05
LOC105337744	91.4244	53.2125	0.78081	0.0077059	28.5747	58.1087	-1.024	0.1417	52.4261	102.435	-0.96635	0.00072418	99.984	29.7158	1.7505	8.13e-07	91.5921	104.914	-0.19591	0.99931	29.0183	113.022	-1.9616	1.74e-08
LOC105337755	143.564	299.507	-1.0609	6.62e-11	169.515	327.065	-0.94816	3.4e-05	295.08	151.938	0.95763	7.73e-10	157.005	176.284	-0.1671	0.1764	143.827	155.614	-0.11364	0.99931	172.147	167.642	0.038256	0.32995
LOC105337853	67.4837	104.933	-0.63686	0.081014	70.4282	114.588	-0.70223	0.28299	103.382	141.826	-0.45613	0.10462	73.8019	73.2406	0.011013	0.99469	67.6075	145.258	-1.1034	2.53e-05	71.5216	156.485	-1.1296	0.00037206
LOC105337854	0	0	-1.63	0.99434	4.11812	0	2.9228	0.23322	0	13.3649	-4.7696	0.0029012	0	4.28257	-4.6071	0.2221	0	13.6883	-6.41	0.0070449	4.18205	14.7463	-1.8181	0.24809
LOC105337866	19.1204	58.0613	-1.6025	0.00023575	13.615	63.4036	-2.2194	8.67e-06	57.2032	17.1457	1.7382	5.5e-05	20.9105	14.1587	0.56254	0.99671	19.1555	17.5607	0.12541	0.99931	13.8264	18.9179	-0.45233	0.99735
LOC105337880	0	1.86493	NA	NA	12.1022	2.03652	2.5711	0.015598	1.83736	13.277	-2.8532	0.022331	0	12.5855	-4.6537	0.0032222	0	13.5983	-4.7653	0.0089176	12.2901	14.6493	-0.25333	0.99735
LOC105337888	18.1563	15.7897	0.20149	0.99434	50.9302	17.2425	1.5625	1.18e-05	15.5563	26.0264	-0.74247	0.51301	19.8562	52.964	-1.4154	0.00017878	18.1896	26.6562	-0.55135	0.99931	51.7208	28.7164	0.84887	0.011225
LOC105337897	28.9216	12.1842	1.2471	0.052603	97.322	13.3053	2.8708	4.66e-19	12.0041	46.1616	-1.9432	7.41e-05	31.6294	101.208	-1.678	2.72e-10	28.9747	47.2787	-0.7064	0.72968	98.8329	50.9329	0.95639	1.53e-05
LOC105337928	5.06128	15.7897	-1.6414	0.15126	39.3322	17.2425	1.1897	0.0022078	15.5563	8.61684	0.85227	0.70809	5.53514	40.9029	-2.8855	1.98e-07	5.07057	8.82535	-0.79951	0.99931	39.9428	9.50747	2.0708	1.5e-05
LOC105337930	49.4881	127.312	-1.3632	3.58e-07	44.6269	139.026	-1.6394	2.04e-07	125.431	43.348	1.5329	6.48e-09	54.1214	46.409	0.22179	0.99671	49.5789	44.3969	0.15926	0.99931	45.3197	47.8284	-0.077728	0.99735
LOC105337933	20.8878	55.6991	-1.415	0.0016106	13.8671	60.824	-2.133	2.99e-05	54.8759	12.046	2.1876	2e-06	22.8434	14.4209	0.66362	0.92369	20.9261	12.3375	0.76226	0.99931	14.0824	13.2911	0.083438	0.99735
LOC105337934	12.613	52.0936	-2.0462	1.89e-05	8.32027	56.8868	-2.7734	4.58e-07	51.3236	13.9804	1.8762	5.61e-05	13.7939	8.65253	0.67284	0.99671	12.6362	14.3187	-0.18034	0.99931	8.44944	15.4254	-0.86838	0.90463
LOC105337946	48.3633	32.6984	0.5647	0.31224	18.0693	35.707	-0.98267	0.34935	32.2151	17.4975	0.88059	0.27777	52.8914	18.7909	1.493	0.0066134	48.4521	17.9209	1.4349	0.0038799	18.3498	19.306	-0.073284	0.99735
LOC105337989	0	39.0391	-8.9246	2.22e-07	8.48836	42.6311	-2.3283	0.00026625	38.4621	2.19817	4.1291	3.47e-08	0	8.82733	-6.6506	0.022861	0	2.25137	-4.8059	0.99931	8.62014	2.42538	1.8295	0.2182
LOC105338008	2382.01	3302.53	-0.47139	7.28e-25	1773.31	3606.4	-1.0241	6.22e-67	3253.72	2070.77	0.65193	1.25e-54	2605.03	1844.13	0.49836	4.07e-10	2386.39	2120.88	0.17017	1.71e-05	1800.84	2284.8	-0.3434	0.49603
LOC105338012	6.02533	1.24328	2.2769	0.32964	14.6235	1.35768	3.4291	0.0014666	1.22491	8.00135	-2.7076	0.15598	6.58945	15.2075	-1.2066	0.22813	6.03639	8.19497	-0.44105	0.99931	14.8505	8.82837	0.7503	0.47985
LOC105338112	0	0	0.36999	0.99434	2.77342	0	3.3525	0.34177	0	314.602	-10.327	1.08e-48	0	2.88418	-3.0368	0.55242	0	322.216	-9.967	1.98e-51	2.81648	347.12	-6.9454	2.28e-72
LOC105338187	178.35	98.841	0.85153	6.73e-06	76.6474	107.936	-0.49386	0.74284	97.3802	192.912	-0.98624	2.91e-07	195.048	79.7082	1.291	1.06e-07	178.677	197.58	-0.14508	0.99931	77.8373	212.851	-1.4513	2.67e-09
LOC105338188	2096.65	1029.07	1.0268	7.22e-90	1370.83	1123.75	0.28672	2.75e-23	1013.86	2108.22	-1.0562	2.95e-87	2292.95	1425.57	0.68567	4.72e-22	2100.5	2159.24	-0.03979	0.99931	1392.11	2326.13	-0.74066	9.14e-21
LOC105338195	14.7821	6.71373	1.1387	0.35249	25.5491	7.33147	1.8011	0.0016918	6.6145	9.40818	-0.50828	0.99802	16.1661	26.5694	-0.71679	0.28865	14.8093	9.63585	0.62002	0.99931	25.9458	10.3806	1.3216	0.022898
LOC105338216	68.0461	51.5963	0.39925	0.42672	34.2056	56.3437	-0.72002	0.51108	50.8337	0	6.6677	1.21e-11	74.4169	35.5715	1.0649	0.030858	68.1709	0	7.0911	5.21e-15	34.7366	0	6.1184	8.82e-09
LOC105338218	6.50736	13.8004	-1.0846	0.53724	43.2822	15.0702	1.5221	9.69e-05	13.5965	8.00135	0.76492	0.84965	7.11661	45.0107	-2.661	1.35e-07	6.5193	8.19497	-0.33002	0.99931	43.9542	8.82837	2.3158	8.21e-07
LOC105338224	627.679	346.752	0.85612	2.69e-20	164.388	378.657	-1.2038	1.85e-10	341.627	933.52	-1.4503	5.57e-63	686.445	170.953	2.0055	7.87e-58	628.831	956.11	-0.60451	8.28e-12	166.941	1030.01	-2.6252	8.27e-120
LOC105338227	1.12473	17.033	-3.9207	0.0011985	9.24475	18.6002	-1.0086	0.55684	16.7812	1.67061	3.3284	0.0030766	1.23003	9.61393	-2.9664	0.048138	1.12679	1.71104	-0.60265	0.99931	9.38827	1.84329	2.3486	0.09279
LOC105338229	10.8456	892.056	-6.362	4.15e-203	105.474	974.135	-3.2072	2.08e-140	878.872	56.3611	3.9629	3.04e-180	11.861	109.686	-3.2091	1.33e-21	10.8655	57.725	-2.4094	7.7e-07	107.112	62.1866	0.78444	9.67e-05
LOC105338251	54.8707	24.4927	1.1637	0.0040486	60.5111	26.7463	1.1779	6.58e-05	24.1307	57.5921	-1.255	0.0024177	60.008	62.9275	-0.068537	0.89482	54.9714	58.9858	-0.10169	0.99931	61.4505	63.5448	-0.04835	0.95832
LOC105338263	31.6531	93.6192	-1.5645	1.41e-06	25.8853	102.233	-1.9817	1.19e-07	92.2356	28.5762	1.6905	1.35e-07	34.6166	26.919	0.36284	0.99671	31.7112	29.2678	0.11568	0.99931	26.2872	31.5299	-0.26236	0.99735
LOC105338278	61.2174	26.6063	1.2022	0.0013661	54.0398	29.0543	0.89527	0.002456	26.213	38.8637	-0.56814	0.55114	66.9489	56.1978	0.25255	0.99671	61.3297	39.8042	0.62367	0.38333	54.8787	42.8806	0.35592	0.24737
LOC105338300	40.3295	5.34612	2.9153	6.62e-07	7.64793	5.83802	0.38959	0.7226	5.2671	19.6077	-1.8963	0.033259	44.1054	7.95334	2.4713	4.41e-05	40.4036	20.0822	1.0086	0.14577	7.76666	21.6343	-1.478	0.24548
LOC105338301	80.3377	24.244	1.7284	1.82e-07	12.1022	26.4748	-1.1293	0.33269	23.8857	39.9188	-0.74092	0.28027	87.8594	12.5855	2.8034	1.27e-11	80.4852	40.8848	0.97716	0.0063237	12.2901	44.0448	-1.8415	0.0038549
LOC105338304	18.6384	6.34075	1.5556	0.079429	24.7927	6.92417	1.8402	0.0017721	6.24703	18.7284	-1.584	0.096872	20.3834	25.7828	-0.33902	0.76693	18.6726	19.1816	-0.038806	0.99931	25.1776	20.6642	0.28501	0.72707
LOC105338306	1.44608	64.7751	-5.4852	7.57e-15	4.45429	70.7351	-3.9892	1.35e-12	63.8177	14.3321	2.1547	2.65e-07	1.58147	4.63216	-1.5504	0.67623	1.44873	14.6789	-3.3409	0.021579	4.52344	15.8134	-1.8057	0.22074
LOC105338307	0	13.3031	-4.3715	0.0042183	1.09256	14.5272	-3.733	0.0085581	13.1065	5.36354	1.289	0.4224	0	1.13619	-0.69287	0.99671	0	5.49333	-3.0928	0.62706	1.10952	5.91792	-2.4151	0.48267
LOC105338325	30.0463	34.9363	-0.21754	0.99434	66.8984	38.1508	0.81026	0.0012666	34.4199	29.0159	0.2464	0.99802	32.8594	69.5699	-1.0822	0.0003614	30.1015	29.718	0.018495	0.99931	67.9369	32.015	1.0855	0.00017093
LOC105338328	32.9385	89.8894	-1.4484	1.19e-05	29.0789	98.1602	-1.7552	5.18e-06	88.5609	32.8847	1.4293	9.74e-06	36.0224	30.2402	0.25243	0.99671	32.9989	33.6804	-0.029492	0.99931	29.5304	36.2836	-0.29712	0.99735
LOC105338338	1.84777	2.23791	-0.27637	0.99434	2.68938	2.44382	0.13813	0.90143	2.20483	20.399	-3.2098	0.00080146	2.02077	2.79678	-0.46886	0.99671	1.85116	20.8927	-3.4965	0.0015054	2.73113	22.5075	-3.0428	0.0028212
LOC105338347	42.2577	87.0298	-1.0423	0.0025656	52.4429	95.0376	-0.85775	0.13637	85.7436	47.2167	0.86073	0.012935	46.214	54.5372	-0.23891	0.60048	42.3352	48.3593	-0.19194	0.99931	53.2571	52.0971	0.031772	0.86524
LOC105338349	24.503	40.0337	-0.70826	0.39423	69.3356	43.7173	0.66539	0.0043636	39.442	26.2022	0.59005	0.56533	26.7971	72.1045	-1.428	4.49e-06	24.548	26.8363	-0.12858	0.99931	70.412	28.9105	1.2842	1.16e-05
LOC105338353	79.2934	151.681	-0.93576	0.00013272	94.0443	165.637	-0.81661	0.043916	149.439	74.1224	1.0116	1.45e-05	86.7172	97.7999	-0.17351	0.45327	79.4389	75.9161	0.06544	0.99931	95.5043	81.7836	0.22375	0.19118
LOC105338374	23.8603	98.0951	-2.0396	5.81e-10	137.074	107.121	0.35572	0.0037001	96.6452	28.6642	1.7535	2.34e-08	26.0942	142.548	-2.4496	4.64e-22	23.9041	29.3578	-0.29649	0.99931	139.202	31.6269	2.138	8.44e-20
LOC105338376	5.78432	26.2333	-2.1812	0.003711	3.19364	28.647	-3.1651	0.00025036	25.8456	6.50659	1.9899	0.0072482	6.32588	3.32117	0.92957	0.99671	5.79493	6.66404	-0.20161	0.99931	3.24322	7.17911	-1.1464	0.92361
LOC105338380	187.508	411.527	-1.134	9.92e-17	213.218	449.392	-1.0756	1.52e-09	405.445	192.736	1.0729	2.97e-16	205.064	221.732	-0.11274	0.20564	187.852	197.4	-0.071521	0.99931	216.528	212.657	0.026024	0.25633
LOC105338393	9.47985	38.5418	-2.0235	0.00045143	6.13515	42.0881	-2.7782	2.53e-05	37.9722	10.2874	1.8841	0.00087837	10.3674	6.38015	0.70039	0.99671	9.49725	10.5364	-0.1498	0.99931	6.2304	11.3508	-0.86539	0.95869
LOC105338411	0	5.34612	-3.4185	0.22878	13.0267	5.83802	1.1579	0.16914	5.2671	0	3.5826	0.23373	0	13.5469	-4.7599	0.001851	0	0	NA	NA	13.2289	0	4.7693	0.0018094
LOC105338421	31.4121	69.3752	-1.1431	0.0039828	195.064	75.7585	1.3645	6.98e-18	68.3499	27.4332	1.317	0.00053497	34.353	202.854	-2.5619	7.52e-33	31.4697	28.097	0.16354	0.99931	198.093	30.2687	2.7103	1.56e-35
LOC105338427	70.0545	33.0713	1.0829	0.0016158	33.113	36.1143	-0.12517	0.85283	32.5826	54.8664	-0.75182	0.13112	76.6134	34.4353	1.1537	0.01267	70.1831	56.1941	0.3207	0.99931	33.6271	60.5374	-0.8482	0.35341
LOC105338450	39.6868	47.3691	-0.25529	0.99434	84.7996	51.7276	0.71312	0.00064009	46.669	62.4281	-0.41973	0.58489	43.4025	88.1859	-1.0228	7.16e-05	39.7597	63.9388	-0.68539	0.48814	86.116	68.8807	0.32218	0.10974
LOC105338457	18.8794	15.6654	0.26923	0.99434	44.2067	17.1068	1.3697	0.00025036	15.4338	20.399	-0.4024	0.99802	20.647	45.9721	-1.1548	0.0042923	18.914	20.8927	-0.14354	0.99931	44.893	22.5075	0.99609	0.0083042
LOC105338466	32.0548	1.86493	4.1033	4.11e-07	2.5213	2.03652	0.30806	0.88058	1.83736	2.81366	-0.61481	0.99802	35.0559	2.62198	3.7409	2.89e-06	32.1136	2.88175	3.4782	7.29e-06	2.56044	3.10448	-0.27796	0.99858
LOC105338528	73.6697	247.911	-1.7507	4.12e-20	161.615	270.721	-0.74425	0.020066	244.247	61.5488	1.9885	9.2e-25	80.5671	168.069	-1.0608	1.48e-09	73.8049	63.0382	0.22749	0.99931	164.124	67.9105	1.2731	6.5e-13
LOC105338532	28.1985	71.6131	-1.3446	0.00042578	106.651	78.2023	0.44761	0.0043071	70.5547	84.9374	-0.26766	0.8273	30.8386	110.91	-1.8466	1.27e-12	28.2503	86.9928	-1.6226	5.68e-06	108.307	93.7165	0.20874	0.16354
LOC105338545	17.1119	13.4275	0.34982	0.97416	38.1556	14.6629	1.3797	0.00079591	13.229	16.0027	-0.27461	0.99802	18.7141	39.6793	-1.0843	0.01547	17.1433	16.3899	0.064837	0.99931	38.748	17.6567	1.1339	0.0077738
LOC105338546	50.8538	103.441	-1.0244	0.00091222	53.0312	112.959	-1.0909	0.0082976	101.912	45.6341	1.1591	8.48e-05	55.615	55.149	0.01214	0.99671	50.9471	46.7384	0.12439	0.99931	53.8545	50.3508	0.097053	0.72841
LOC105338574	30.8497	100.955	-1.7104	4.88e-08	25.4651	110.244	-2.1141	4.01e-09	99.4625	35.0828	1.5034	6.53e-07	33.738	26.482	0.34936	0.99671	30.9063	35.9318	-0.21736	0.99931	25.8604	38.709	-0.58192	0.95351
LOC105338575	42.579	171.946	-2.0137	5.07e-17	36.3907	187.767	-2.3673	2.99e-18	169.405	54.2509	1.6428	3.1e-13	46.5655	37.8439	0.2992	0.99671	42.6571	55.5637	-0.38136	0.99931	36.9556	59.8583	-0.69576	0.63821
LOC105338579	109.018	367.639	-1.7537	7.99e-30	104.886	401.466	-1.9365	3.2e-28	362.205	92.2353	1.9734	2.41e-36	119.225	109.074	0.12838	0.99671	109.218	94.4673	0.20933	0.99931	106.514	101.769	0.065751	0.49114
LOC105338581	2.89216	26.109	-3.1743	0.00013309	2.60534	28.5113	-3.452	0.00010921	25.7231	3.605	2.835	0.00037198	3.16294	2.70938	0.2233	0.99765	2.89747	3.69224	-0.3497	0.99931	2.64579	3.97762	-0.58821	0.99735
LOC105338585	30.8497	69.3752	-1.1692	0.0031012	29.9194	75.7585	-1.3403	0.0056599	68.3499	27.9608	1.2895	0.00070275	33.738	31.1142	0.1168	0.99671	30.9063	28.6374	0.11	0.99931	30.3839	30.8508	-0.022002	0.99735
LOC105338591	5.46297	79.5701	-3.8645	1e-15	9.16071	86.8915	-3.2457	9.74e-13	78.3941	8.1772	3.2611	6.88e-14	5.97444	9.52653	-0.67315	0.8162	5.47299	8.37508	-0.61377	0.99931	9.30292	9.0224	0.044174	0.99735
LOC105338599	12.5327	46.7475	-1.8992	0.00017496	10.2533	51.0487	-2.3158	4.96e-05	46.0565	12.1339	1.9244	0.000121	13.7061	10.6627	0.36224	0.99671	12.5557	12.4275	0.0148	0.99931	10.4124	13.3881	-0.36264	0.99735
LOC105338616	29.0823	14.9194	0.96295	0.16182	39.8365	16.2922	1.2899	0.0010355	14.6989	22.5972	-0.62044	0.75463	31.8051	41.4273	-0.38132	0.47689	29.1356	23.144	0.33214	0.99931	40.4549	24.9329	0.69827	0.08248
LOC105338642	0	14.9194	-5.5369	0.0011379	0	16.2922	-7.5988	0.0015134	14.6989	0	6.3852	0.0013664	0	0	2.0076	0.99671	0	0	0.83792	0.99931	0	0	-1.1849	0.99735
LOC105338653	42.4183	80.4404	-0.92323	0.014463	23.6161	87.8419	-1.8951	3.69e-06	79.2516	53.0199	0.5799	0.20436	46.3898	24.5592	0.91754	0.2888	42.4962	54.3029	-0.3537	0.99931	23.9828	58.5	-1.2864	0.030525
LOC105338661	40.0082	10.8166	1.8871	0.00025445	19.1618	11.8118	0.69801	0.23969	10.6567	46.953	-2.1395	1.53e-05	43.754	19.927	1.1347	0.12255	40.0816	48.0892	-0.26277	0.99931	19.4593	51.806	-1.4127	0.022665
LOC105338672	2592.18	3468.64	-0.4202	1.96e-20	1387.89	3787.79	-1.4485	5.35e-155	3417.37	2487.45	0.45822	1.07e-29	2834.87	1443.31	0.9739	7.33e-63	2596.93	2547.65	0.027645	0.65843	1409.44	2744.55	-0.96145	4.27e-49
LOC105338696	160.033	359.433	-1.1674	2.33e-15	118.417	392.505	-1.7288	1.43e-22	354.121	141.914	1.3192	8.53e-20	175.016	123.146	0.50712	0.40836	160.326	145.348	0.1415	0.99931	120.255	156.582	-0.38082	0.99735
LOC105338710	5.46297	28.5955	-2.388	0.00089536	13.1948	31.2266	-1.2428	0.19233	28.1729	19.4318	0.53588	0.81977	5.97444	13.7217	-1.1996	0.27928	5.47299	19.9021	-1.8625	0.11772	13.3996	21.4403	-0.67813	0.96658
LOC105338718	252.1	832.378	-1.7232	7.68e-66	257.76	908.966	-1.8182	2.9e-57	820.076	240.304	1.7709	5.77e-71	275.703	268.054	0.040591	0.75378	252.562	246.119	0.037282	0.99931	261.762	265.142	-0.018509	0.31436
LOC105338723	11.7293	37.9201	-1.6928	0.0033817	12.7746	41.4092	-1.6967	0.011396	37.3597	28.84	0.37341	0.9572	12.8275	13.2847	-0.050529	0.99671	11.7508	29.5379	-1.3298	0.17571	12.9729	31.8209	-1.2945	0.191
LOC105338741	58.8876	76.2133	-0.37208	0.72975	15.548	83.2258	-2.4203	1.67e-08	75.0869	67.1762	0.16061	0.99802	64.4009	16.1689	1.9939	1.91e-05	58.9956	68.8017	-0.22184	0.99931	15.7894	74.1195	-2.2309	7.95e-07
LOC105338745	1.92811	37.6715	-4.2882	4.77e-08	2.5213	41.1377	-4.0282	1.63e-07	37.1147	2.46195	3.9141	1.17e-07	2.10863	2.62198	-0.31435	0.99671	1.93164	2.52153	-0.38447	0.99931	2.56044	2.71642	-0.085316	0.99735
LOC105338768	14.1394	14.0491	0.0092473	0.99434	34.7939	15.3418	1.1814	0.0049179	13.8415	13.9804	-0.014407	0.99847	15.4633	36.1833	-1.2265	0.010947	14.1654	14.3187	-0.015529	0.99931	35.334	15.4254	1.1958	0.0090616
LOC105338770	106.849	92.2516	0.21193	0.68716	202.712	100.74	1.0088	4.3e-13	90.8882	86.6959	0.068129	0.99802	116.853	210.807	-0.85123	5.75e-09	107.045	88.7939	0.26969	0.99931	205.859	95.6568	1.1057	1.21e-13
LOC105338792	34.9469	93.3706	-1.4178	1.14e-05	38.3237	101.962	-1.4117	0.00032779	91.9906	38.9516	1.2398	7.96e-05	38.2188	39.8541	-0.060444	0.99452	35.011	39.8942	-0.18837	0.99931	38.9186	42.9776	-0.14312	0.99735
LOC105338805	221.893	864.704	-1.9623	2.28e-82	115.139	944.266	-3.0358	8.26e-128	851.924	201.177	2.0823	9.19e-92	242.668	119.737	1.0191	5.6e-06	222.3	206.045	0.10955	0.99931	116.927	221.97	-0.92476	0.0010188
LOC105338842	414.543	1056.42	-1.3496	3.19e-57	287.344	1153.62	-2.0053	3.7e-86	1040.8	378.789	1.4582	8.34e-68	453.354	298.818	0.60137	0.0031041	415.303	387.955	0.098275	0.99931	291.805	417.941	-0.5183	0.18215
LOC105338877	58.7269	127.188	-1.1149	3.33e-05	47.4003	138.891	-1.551	1.08e-06	125.308	83.8823	0.57904	0.056375	64.2252	49.2932	0.38175	0.99671	58.8347	85.9121	-0.5462	0.63359	48.1362	92.5523	-0.94315	0.076307
LOC105338883	46.8369	88.2731	-0.91433	0.0098103	158.085	96.3952	0.71367	5.6e-07	86.9685	62.8677	0.46817	0.36247	51.222	164.398	-1.6824	9.76e-17	46.9229	64.3891	-0.45653	0.99931	160.539	69.3657	1.2106	7.01e-12
LOC105338894	220.768	1310.92	-2.57	2.32e-176	340.291	1431.54	-2.0727	4.95e-113	1291.54	306.425	2.0755	1.21e-138	241.438	353.88	-0.55161	1.53e-08	221.173	313.84	-0.50485	0.014228	345.574	338.097	0.031555	0.073977
LOC105338896	120.105	67.013	0.84178	0.00050956	169.935	73.1789	1.2155	1.18e-13	66.0225	66.9124	-0.019314	0.99802	131.35	176.721	-0.42806	0.0028851	120.325	68.5316	0.8121	0.0028563	172.573	73.8284	1.225	5.89e-13
LOC105338901	80.9001	76.9592	0.072047	0.99434	56.1408	84.0404	-0.58203	0.62803	75.8218	134.616	-0.82817	0.00062669	88.4744	58.3828	0.59972	0.50714	81.0486	137.874	-0.76649	0.014193	57.0124	148.53	-1.3814	6.25e-06
LOC105338907	5107.55	1989.75	1.36	0	3850.19	2172.83	0.82535	2.44e-196	1960.34	5010.16	-1.3538	0	5585.75	4003.94	0.48033	2.79e-19	5116.92	5131.4	-0.0040764	0.97166	3909.96	5528.01	-0.49961	6.92e-13
LOC105338916	0	148.945	-8.0491	2.76e-30	333.063	162.65	1.034	4.89e-22	146.744	12.3977	3.5652	7.21e-28	0	346.364	-9.1374	7.94e-66	0	12.6977	-4.4943	0.015896	338.234	13.6791	4.628	9.94e-85
LOC105338920	12.6934	0	3.8664	0.0060687	26.8098	0	4.8181	4.01e-07	0	8.70476	-3.3437	0.068589	13.8818	27.8804	-1.0061	0.091421	12.7167	8.91541	0.51235	0.99931	27.226	9.60449	1.5032	0.0083707
LOC105338923	0	42.2716	-9.0394	7.42e-08	113.458	46.1611	1.2974	6.47e-10	41.6469	2.90159	3.8433	1.82e-08	0	117.989	-10.391	1.33e-18	0	2.9718	-5.2065	0.92779	115.22	3.2015	5.1695	2.41e-29
LOC105338930	98.2531	181.768	-0.88752	5.64e-05	97.8262	198.493	-1.0208	0.00062431	179.082	106.567	0.74885	0.00047994	107.452	101.733	0.078908	0.99671	98.4334	109.146	-0.14904	0.99931	99.345	117.582	-0.24315	0.99735
LOC105338956	28.6806	84.7919	-1.5639	5.53e-06	25.5491	92.5937	-1.8576	2.9e-06	83.5387	33.2364	1.3297	6.85e-05	31.3658	26.5694	0.23943	0.99671	28.7332	34.0407	-0.24454	0.99931	25.9458	36.6717	-0.49917	0.99735
LOC105338980	13.6574	12.4328	0.13553	0.99434	37.063	13.5768	1.4488	0.00064576	12.2491	17.4975	-0.51447	0.95916	14.9361	38.5431	-1.3677	0.0032711	13.6825	17.9209	-0.38931	0.99931	37.6384	19.306	0.96316	0.024398
LOC105338991	12.613	75.9646	-2.5904	2.13e-10	22.0193	82.9542	-1.9135	6.28e-06	74.8419	16.0906	2.2176	7.72e-09	13.7939	22.8986	-0.73123	0.35071	12.6362	16.48	-0.38316	0.99931	22.3612	17.7537	0.33287	0.71606
LOC105339000	39.2048	129.799	-1.7272	2.08e-10	54.0398	141.742	-1.3912	1.55e-05	127.88	32.7088	1.967	7.67e-13	42.8754	56.1978	-0.39036	0.29748	39.2768	33.5003	0.2295	0.99931	54.8787	36.0896	0.60466	0.052383
LOC105339047	66.0376	40.0337	0.72207	0.056585	52.527	43.7173	0.26485	0.22602	39.442	17.7612	1.151	0.047252	72.2204	54.6246	0.40286	0.9956	66.1588	18.191	1.8627	3.06e-06	53.3424	19.597	1.4446	5.77e-05
LOC105339048	50.4521	25.6116	0.97811	0.025353	73.0335	27.9682	1.3848	5.48e-07	25.2331	28.3125	-0.16612	0.99802	55.1757	75.95	-0.46102	0.094462	50.5447	28.9976	0.80163	0.22438	74.1673	31.2388	1.2474	9.38e-06
LOC105339097	162.764	188.606	-0.21259	0.88449	154.387	205.96	-0.41581	0.81049	185.819	288.928	-0.63681	2.81e-05	178.003	160.553	0.14886	0.99671	163.063	295.92	-0.85978	4.92e-07	156.784	318.791	-1.0238	1.28e-06
LOC105339103	282.468	105.182	1.4252	9.86e-20	145.647	114.86	0.3426	0.0031777	103.627	64.3625	0.68711	0.034609	308.914	151.463	1.0282	1.06e-07	282.986	65.92	2.1019	2.22e-32	147.908	71.015	1.0585	2.62e-09
LOC105339109	86.7648	39.5364	1.1339	0.00015071	41.0131	43.1742	-0.074086	0.77665	38.9521	45.5461	-0.22563	0.99802	94.8881	42.6509	1.1537	0.003662	86.924	46.6483	0.89793	0.0092125	41.6498	50.2538	-0.27092	0.99846
LOC105339122	15.2642	67.6346	-2.1476	1.98e-07	17.3969	73.8578	-2.0859	4.32e-06	66.635	18.2888	1.8653	2.48e-06	16.6933	18.0917	-0.11606	0.99671	15.2922	18.7314	-0.29266	0.99931	17.667	20.1791	-0.1918	0.99735
LOC105339126	0	35.1849	-5.1897	4.31e-08	3.78194	38.4223	-3.3447	5.4e-06	34.6649	1.58268	4.453	1.1e-07	1.05431	3.93297	-1.8993	0.63664	0	1.62098	-0.74704	0.99931	3.84066	1.74627	1.1371	0.84018
LOC105339140	16.1479	55.9478	-1.7927	6.64e-05	16.1363	61.0956	-1.9208	0.00016917	55.1209	10.815	2.3496	5.01e-07	17.6597	16.7807	0.073663	0.99671	16.1775	11.0767	0.54646	0.99931	16.3868	11.9328	0.4576	0.70638
LOC105339148	11.649	47.8664	-2.0388	5.18e-05	9.58092	52.2707	-2.4478	1.51e-05	47.159	8.08927	2.5434	1.32e-06	12.7396	9.96352	0.35459	0.99671	11.6703	8.28503	0.49427	0.99931	9.72966	8.92538	0.12448	0.99735
LOC105339149	23.8603	100.706	-2.0775	1.82e-10	30.5077	109.972	-1.8499	2.5e-07	99.2176	28.0487	1.8227	4.86e-09	26.0942	31.726	-0.28193	0.76565	23.9041	28.7274	-0.26517	0.99931	30.9813	30.9478	0.0015611	0.99347
LOC105339185	30.7694	9.2003	1.7417	0.0041512	5.54685	10.0468	-0.857	0.79001	9.06432	30.5106	-1.751	0.0062383	33.6501	5.76836	2.5444	0.00045441	30.8258	31.249	-0.019669	0.99931	5.63296	33.6642	-2.5792	0.00064548
LOC105339190	0	13.0545	-5.3443	0.0030387	26.8098	14.2556	0.91123	0.056574	12.8615	9.58403	0.42436	0.99802	0	27.8804	-6.3098	6.83e-07	0	9.81596	-4.9303	0.04838	27.226	10.5746	1.3644	0.015262
LOC105339191	0	0	-1.63	0.99434	12.0182	0	3.883	0.0033483	0	3.16537	-2.1067	0.78707	0	12.4981	-5.5673	0.0027824	0	3.24197	-3.747	0.99931	12.2048	3.49254	1.8051	0.097053
LOC105339204	92.1474	40.531	1.1849	4.12e-05	34.4577	44.2604	-0.36119	0.93309	39.932	117.646	-1.5588	6.35e-09	100.775	35.8337	1.4917	2.89e-05	92.3165	120.493	-0.38429	0.99931	34.9926	129.806	-1.8912	3.63e-09
LOC105339235	51.8982	50.9746	0.025905	0.99434	19.498	55.6649	-1.5134	0.0077396	50.2212	37.3689	0.42646	0.7587	56.7572	20.2766	1.485	0.0045207	51.9934	38.2732	0.44199	0.99931	19.8007	41.2314	-1.0582	0.27461
LOC105339247	78.8113	41.7743	0.91579	0.0041729	12.6905	45.618	-1.8459	0.0028303	41.1569	48.7115	-0.24313	0.99802	86.1901	13.1973	2.7073	6.27e-11	78.9559	49.8903	0.66229	0.14555	12.8875	53.7463	-2.0602	0.00019036
LOC105339274	6.98938	58.8073	-3.0728	1.12e-09	6.13515	64.2182	-3.3878	6.39e-10	57.9382	11.0788	2.3867	1.63e-07	7.64377	6.38015	0.26069	0.99671	7.00221	11.3469	-0.69641	0.99931	6.2304	12.2239	-0.97231	0.89211
LOC105339308	32.2958	21.0115	0.62017	0.44553	12.3543	22.9448	-0.89315	0.59193	20.7009	75.4413	-1.8657	2.21e-07	35.3195	12.8477	1.459	0.051828	32.355	77.2669	-1.2559	0.0017518	12.5461	83.2389	-2.73	4.17e-10
LOC105339313	13.4967	67.6346	-2.3252	3.46e-08	18.8257	73.8578	-1.972	1.4e-05	66.635	11.5184	2.5323	3.35e-09	14.7604	19.5775	-0.40746	0.7879	13.5215	11.7972	0.19682	0.99931	19.1179	12.709	0.58908	0.49859
LOC105339316	231.292	429.803	-0.89396	1.67e-11	155.48	469.35	-1.5939	3.82e-23	423.451	181.217	1.2245	5.03e-21	252.947	161.689	0.64562	0.025648	231.717	185.603	0.32015	0.20415	157.894	199.948	-0.34067	0.99735
LOC105339374	0	0	-0.63001	0.99434	13.9512	0	5.6831	0.00061922	0	5.53939	-4.499	0.14811	0	14.5083	-6.3675	0.0010757	0	5.67344	-5.1394	0.3133	14.1678	6.11195	1.2129	0.21128
LOC105339377	0	0	-0.63001	0.99434	28.3225	0	6.1197	1.64e-07	0	13.1011	-5.1559	0.0028738	0	29.4536	-6.8041	4.27e-07	0	13.4181	-5.7963	0.0075319	28.7622	14.4552	0.99258	0.061706
LOC105339383	132.236	752.062	-2.5077	3.96e-98	52.6951	821.26	-3.9621	7.82e-145	740.947	186.493	1.9902	3.3e-75	144.617	54.7994	1.4	1.13e-06	132.479	191.006	-0.52786	0.099128	53.5131	205.769	-1.9431	3.6e-15
LOC105339384	111.348	142.605	-0.35694	0.47819	64.7973	155.726	-1.265	5.37e-05	140.497	104.193	0.43128	0.19952	121.773	67.3849	0.8537	0.030054	111.552	106.715	0.063962	0.99931	65.8032	114.963	-0.80494	0.1308
LOC105339402	22.4142	29.9631	-0.41877	0.93238	50.0057	32.7201	0.61192	0.032325	29.5203	21.1904	0.4783	0.88257	24.5128	52.0026	-1.0851	0.0032738	22.4554	21.7032	0.049154	0.99931	50.782	23.3806	1.119	0.0014444
LOC105339403	7.79276	12.5572	-0.6883	0.8986	28.0704	13.7126	1.0336	0.029001	12.3716	7.47379	0.72712	0.91471	8.52236	29.1914	-1.7762	0.0024329	7.80706	7.65464	0.028444	0.99931	28.5062	8.24628	1.7895	0.0016847
LOC105339425	17.353	59.056	-1.7669	4.67e-05	33.3651	64.4898	-0.95073	0.16856	58.1831	13.277	2.1317	1.37e-06	18.9776	34.6975	-0.87053	0.084227	17.3848	13.5983	0.35441	0.99931	33.8831	14.6493	1.2097	0.010535
LOC105339429	13.8984	22.8764	-0.71894	0.65556	47.3163	24.9813	0.92149	0.0044984	22.5383	18.1129	0.31536	0.99802	15.1997	49.2058	-1.6948	3.7e-05	13.9239	18.5513	-0.41395	0.99931	48.0509	19.9851	1.2656	0.00069586
LOC105339448	24.744	3.85418	2.6826	0.00047296	3.02555	4.20881	-0.47621	0.93309	3.79722	32.445	-3.095	1.02e-05	27.0607	3.14638	3.1044	0.00039331	24.7894	33.2302	-0.42277	0.99931	3.07252	35.7985	-3.5424	7.55e-06
LOC105339457	5.46297	9.44895	-0.79047	0.90418	24.1204	10.3184	1.225	0.024034	9.3093	7.21001	0.36867	0.99802	5.97444	25.0836	-2.0699	0.002068	5.47299	7.38448	-0.43217	0.99931	24.4949	7.95523	1.6225	0.0091734
LOC105339469	35.5093	54.0828	-0.60697	0.39585	94.2124	59.0591	0.67376	0.0004595	53.2835	43.8755	0.28027	0.99413	38.8339	97.9747	-1.3351	1.54e-07	35.5744	44.9373	-0.33707	0.99931	95.675	48.4105	0.98282	1.51e-05
LOC105339504	7.63209	5.22179	0.54753	0.9823	25.8853	5.70225	2.1825	0.00032369	5.14461	8.88062	-0.7876	0.94903	8.34664	26.919	-1.6894	0.0060834	7.64609	9.09552	-0.25043	0.99931	26.2872	9.79852	1.4237	0.014045
LOC105339524	42.9807	85.1649	-0.98657	0.0054814	35.046	93.001	-1.408	0.00073132	83.9062	39.743	1.0781	0.0013719	47.0048	36.4455	0.36707	0.99671	43.0596	40.7047	0.081138	0.99931	35.5901	43.8508	-0.30113	0.99735
LOC105339525	25.2261	42.5203	-0.75324	0.30137	12.9426	46.4326	-1.843	0.002571	41.8919	34.0277	0.29996	0.99802	27.5879	13.4595	1.0354	0.42466	25.2723	34.8511	-0.46365	0.99931	13.1436	37.5448	-1.5143	0.049315
LOC105339539	245.432	227.397	0.11011	0.72178	122.199	248.32	-1.023	7.78e-05	224.036	196.868	0.1865	0.83386	268.41	127.079	1.0787	2.09e-07	245.882	201.632	0.28624	0.28118	124.096	217.217	-0.80768	0.011516
LOC105339545	32.1351	153.048	-2.2518	1.5e-17	47.1482	167.13	-1.8257	1.01e-10	150.786	24.1799	2.6406	1.33e-21	35.1438	49.031	-0.48043	0.24235	32.1941	24.765	0.37849	0.99931	47.8802	26.6791	0.84372	0.017104
LOC105339566	56.8791	450.939	-2.987	3.26e-71	53.1993	492.43	-3.2104	6.4e-71	444.274	47.9202	3.2127	2.27e-77	62.2045	55.3238	0.16912	0.99671	56.9835	49.0798	0.21542	0.99931	54.0252	52.8732	0.031097	0.86251
LOC105339573	225.829	155.41	0.53915	0.00098775	45.3833	169.71	-1.9028	1.12e-11	153.114	213.487	-0.47954	0.014696	246.973	47.1956	2.3876	1.22e-26	226.244	218.653	0.049237	0.99931	46.0879	235.552	-2.3536	2.22e-23
LOC105339574	49.0864	26.4819	0.89031	0.049869	13.531	28.9186	-1.0957	0.32746	26.0905	22.2455	0.23001	0.99802	53.6821	14.0713	1.9317	0.00022916	49.1764	22.7838	1.11	0.034974	13.741	24.5448	-0.83693	0.78835
LOC105339576	21.8519	3.48119	2.6501	0.0013908	23.28	3.8015	2.6144	0.00018164	3.42974	10.0237	-1.5472	0.3931	23.8978	24.2096	-0.018705	0.99671	21.892	10.2662	1.0925	0.50776	23.6414	11.0597	1.096	0.078818
LOC105339577	0	22.1304	-5.1057	3.47e-05	60.343	24.1667	1.3202	1.55e-05	21.8034	2.72573	2.9998	0.00091481	0	62.7527	-6.4803	2.95e-15	0	2.79169	-2.1163	0.99931	61.2798	3.00747	4.3488	6.5e-15
LOC105339584	12.2113	355.206	-4.8624	8.27e-79	52.527	387.889	-2.8845	2.91e-49	349.956	15.651	4.4828	1.28e-76	13.3546	54.6246	-2.0322	5.48e-07	12.2337	16.0297	-0.38988	0.99931	53.3424	17.2687	1.6271	1.13e-05
LOC105339585	15.9872	72.2348	-2.1758	4.85e-08	19.3299	78.8812	-2.0288	3.3e-06	71.1672	11.9581	2.5732	5.49e-10	17.484	20.1018	-0.20129	0.97611	16.0165	12.2474	0.38708	0.99931	19.63	13.194	0.57318	0.50136
LOC105339601	6.98938	31.8281	-2.1871	0.00092048	7.56389	34.7566	-2.2001	0.0024686	31.3576	13.189	1.2495	0.067752	7.64377	7.86594	-0.041335	0.99671	7.00221	13.5082	-0.94795	0.99931	7.68131	14.5523	-0.92182	0.87998
LOC105339619	27.7969	8.82731	1.6549	0.011071	32.1885	9.63952	1.7395	0.00038271	8.69685	21.3662	-1.2968	0.15202	30.3994	33.4739	-0.139	0.93562	27.8479	21.8833	0.34774	0.99931	32.6883	23.5746	0.47154	0.35314
LOC105339624	13.7378	809.999	-5.8817	7.44e-186	31.7683	884.528	-4.7992	2.28e-176	798.028	11.1667	6.1592	3.83e-185	15.024	33.0369	-1.1368	0.026854	13.763	11.4369	0.26709	0.99931	32.2615	12.3209	1.3887	0.0053123
LOC105339639	338.061	150.562	1.1669	1.25e-17	189.349	164.415	0.20371	0.0081565	148.336	246.635	-0.7335	1.03e-05	369.712	196.911	0.90886	4.75e-07	338.682	252.603	0.42306	0.0034399	192.289	272.127	-0.50101	0.45998
LOC105339640	289.618	233.116	0.3131	0.034176	140.184	254.565	-0.86071	0.0027666	229.67	280.047	-0.28611	0.15774	316.733	145.782	1.1195	2.1e-09	290.149	286.824	0.016628	0.99931	142.36	308.993	-1.118	7.87e-08
LOC105339647	10.2832	13.9248	-0.43736	0.99434	45.3833	15.206	1.5775	3.92e-05	13.719	11.0788	0.30837	0.99802	11.246	47.1956	-2.0692	3.51e-06	10.3021	11.3469	-0.13936	0.99931	46.0879	12.2239	1.9147	7e-06
LOC105339670	26.9935	28.2225	-0.064236	0.99871	62.4441	30.8193	1.0187	0.00025243	27.8054	18.2888	0.60441	0.72624	29.5208	64.9377	-1.1373	0.00037464	27.043	18.7314	0.5298	0.99931	63.4135	20.1791	1.6519	7.88e-07
LOC105339671	0	21.1358	-4.8695	6.58e-05	12.2703	23.0806	-0.91151	0.5737	20.8234	7.73757	1.4283	0.12513	0	12.7603	-4.0123	0.0043726	0	7.92481	-3.4516	0.23216	12.4608	8.53732	0.54554	0.73494
LOC105339672	19.2811	54.4558	-1.4979	0.00096982	24.1204	59.4664	-1.3018	0.024687	53.651	20.9266	1.3583	0.0023606	21.0863	25.0836	-0.25044	0.87781	19.3164	21.433	-0.15	0.99931	24.4949	23.0896	0.085237	0.96114
LOC105339692	58.2449	47.7421	0.28687	0.74819	33.7013	52.1349	-0.62944	0.67043	47.0365	22.861	1.0409	0.045412	63.6981	35.0471	0.86195	0.20769	58.3517	23.4142	1.3174	0.0024245	34.2245	25.2239	0.44024	0.36888
LOC105339696	10.2029	36.4282	-1.8361	0.0019871	8.06814	39.78	-2.3017	0.00055698	35.8898	8.1772	2.1339	0.00035862	11.1581	8.39034	0.4113	0.99671	10.2216	8.37508	0.28745	0.99931	8.1934	9.0224	-0.13905	0.99735
LOC105339703	20.4058	25.2387	-0.30666	0.99434	63.0324	27.5609	1.1935	3.64e-05	24.8656	24.3558	0.029891	0.99847	22.3163	65.5495	-1.5545	3.89e-06	20.4432	24.9451	-0.28714	0.99931	64.0109	26.8732	1.2522	5.15e-05
LOC105339728	13.6574	0	4.7716	0.0019772	0	0	NA	NA	0	0	NA	NA	14.9361	0	3.9575	0.0060664	13.6825	0	6.2473	0.0054183	0	0	2.2746	0.96993
LOC105339730	15.8265	0	5.4071	0.00051832	0	0	0.7231	0.89893	0	0	2.0633	0.99802	17.3083	0	4.6296	0.0011483	15.8556	0	7.46	0.0030419	0	0	2.8151	0.98599
LOC105339735	23.8603	0	6.5843	9.03e-06	0	0	1.7675	0.79204	0	0	-1.1067	0.99802	26.0942	0	4.7625	1.83e-05	23.9041	0	5.4673	2.47e-05	0	0	0.68962	0.99735
LOC105339750	0	0	NA	NA	68.4111	0	7.0962	8.62e-17	0	2.2861	NA	NA	0	71.1431	-8.6613	2.76e-14	0	2.34142	-3.8625	0.99931	69.4732	2.52239	4.7836	2.09e-17
LOC105339763	23.2979	49.607	-1.0903	0.033058	292.722	54.1714	2.4339	1.5e-49	48.8738	91.444	-0.90383	0.0036847	25.4792	304.412	-3.5786	4.71e-65	23.3407	93.6568	-2.0045	8.03e-09	297.267	100.896	1.5589	7.01e-30
LOC105339777	2.89216	6.71373	-1.215	0.77305	26.5576	7.33147	1.857	0.0010074	6.6145	3.34122	0.98526	0.94336	3.16294	27.6182	-3.1263	2.02e-05	2.89747	3.42208	-0.24008	0.99931	26.9699	3.68657	2.871	3.93e-05
LOC105339786	140.189	427.565	-1.6088	1.72e-30	151.53	466.906	-1.6235	7.5e-24	421.246	122.922	1.7769	1.28e-36	153.315	157.581	-0.039598	0.6397	140.447	125.896	0.15778	0.99931	153.882	135.627	0.18218	0.085224
LOC105339787	26.1901	74.224	-1.5029	5.55e-05	26.8098	81.0535	-1.5961	0.00028209	73.127	24.4437	1.5809	1.58e-05	28.6422	27.8804	0.03889	0.99671	26.2382	25.0352	0.067709	0.99931	27.226	26.9702	0.01362	0.99735
LOC105339800	11.0063	37.6715	-1.7751	0.0022072	15.9682	41.1377	-1.3653	0.062308	37.1147	14.8596	1.3206	0.024071	12.0367	16.6059	-0.46425	0.78891	11.0265	15.2192	-0.46493	0.99931	16.2161	16.3955	-0.015876	0.99735
LOC105339818	19.1204	24.4927	-0.35724	0.99434	56.7291	26.7463	1.0848	0.00030838	24.1307	23.6523	0.028886	0.99847	20.9105	58.9946	-1.4964	2.66e-05	19.1555	24.2247	-0.33872	0.99931	57.6098	26.097	1.1424	0.00043413
LOC105339819	22.5749	1.98925	3.5044	0.00012282	4.45429	2.17229	1.036	0.59288	1.95985	2.02232	-0.045265	0.99847	24.6885	4.63216	2.4141	0.0068162	22.6163	2.07126	3.4488	0.0004744	4.52344	2.23135	1.0195	0.83086
LOC105339827	81.8642	82.181	-0.0055735	0.99434	192.291	89.7426	1.0994	9.84e-14	80.9664	93.1146	-0.20168	0.95981	89.5287	199.97	-1.1594	9.76e-13	82.0144	95.3679	-0.21763	0.99931	195.276	102.739	0.92653	2e-10
LOC105339844	458.648	1094.46	-1.2548	1.36e-52	628.307	1195.17	-0.92767	3.69e-17	1078.29	414.487	1.3793	1.64e-64	501.589	653.397	-0.38145	5.49e-10	459.49	424.518	0.11421	0.97926	638.061	457.329	0.48046	1.33e-15
LOC105339848	193.293	60.1749	1.6836	4.91e-17	115.391	65.7117	0.81231	5.81e-06	59.2856	122.834	-1.051	3.37e-05	211.39	119.999	0.81688	0.0026916	193.647	125.806	0.62223	0.0019718	117.183	135.53	-0.20985	0.99735
LOC105339864	1130.75	25.8603	5.4504	7.42e-270	41.9375	28.2397	0.57052	0.073143	25.4781	71.2208	-1.483	3.97e-05	1236.62	43.6123	4.8255	9.83e-259	1132.83	72.9443	3.957	5.23e-240	42.5886	78.5822	-0.88373	0.18108
LOC105339868	62.0207	182.141	-1.5542	2.02e-12	44.9631	198.9	-2.1452	1.29e-16	179.449	47.7443	1.9102	2.88e-17	67.8275	46.7586	0.53664	0.78267	62.1345	48.8997	0.34557	0.99931	45.6611	52.6791	-0.20627	0.99735
LOC105339908	103.957	158.146	-0.60527	0.026289	53.1993	172.697	-1.6988	9.67e-10	155.808	83.2668	0.90396	7.81e-05	113.69	55.3238	1.0391	0.0045946	104.148	85.2817	0.28832	0.99931	54.0252	91.8732	-0.76601	0.28482
LOC105339945	9.07817	65.894	-2.8597	4.6e-10	11.1777	71.957	-2.6865	1.67e-08	64.9201	12.7494	2.3482	3.09e-08	9.92811	11.6241	-0.22753	0.99671	9.09482	13.0579	-0.52181	0.99931	11.3513	14.0672	-0.30948	0.99735
LOC105339949	400.725	164.984	1.2803	6.31e-24	309.531	180.164	0.78077	8.61e-15	162.545	441.481	-1.4415	1.65e-29	438.243	321.892	0.44515	0.17124	401.46	452.164	-0.17159	0.99931	314.336	487.112	-0.63195	0.0074743
LOC105339958	77.3653	214.218	-1.4693	2.3e-13	66.142	233.928	-1.8224	7.46e-15	211.052	67.7037	1.6403	2.08e-16	84.6086	68.7833	0.29875	0.99671	77.5072	69.3421	0.1606	0.99931	67.1688	74.7016	-0.15335	0.99735
LOC105339972	15.8265	65.894	-2.0578	7.26e-07	25.381	71.957	-1.5034	0.0017967	64.9201	13.4528	2.2708	6.49e-08	17.3083	26.3946	-0.60878	0.40505	15.8556	13.7784	0.20259	0.99931	25.7751	14.8433	0.79616	0.17695
LOC105339984	37.4374	281.355	-2.9098	3.01e-43	42.6099	307.243	-2.8501	1.98e-38	277.197	61.7247	2.167	2.13e-31	40.9425	44.3115	-0.11408	0.90759	37.5061	63.2184	-0.75322	0.34071	43.2714	68.1045	-0.65434	0.66703
LOC105340027	104.68	508.876	-2.2813	3.89e-59	86.7326	555.698	-2.6797	3.54e-64	501.355	245.756	1.0286	9.94e-19	114.481	90.1961	0.34397	0.99671	104.872	251.703	-1.2631	6.6e-12	88.079	271.157	-1.6223	1.32e-14
LOC105340042	58.5662	150.437	-1.361	2.14e-08	57.4015	164.279	-1.517	1.58e-07	148.214	56.8887	1.3815	5.4e-09	64.0495	59.6937	0.10161	0.99671	58.6737	58.2654	0.010075	0.99931	58.2926	62.7687	-0.10673	0.99735
LOC105340066	1032.82	2234.8	-1.1136	8.19e-88	918.676	2440.43	-1.4095	3.32e-94	2201.77	1185.43	0.89325	1.27e-64	1129.52	955.362	0.24159	0.99671	1034.72	1214.12	-0.23067	0.10452	932.938	1307.96	-0.48746	0.0063476
LOC105340069	2.32979	15.7897	-2.7607	0.013427	10.5054	17.2425	-0.71484	0.79204	15.5563	0	4.0076	0.0020129	2.54792	10.9249	-2.1002	0.098093	2.33407	0	1.2365	0.99931	10.6685	1.06717	3.3215	0.018503
LOC105340096	32.8581	3.60552	3.188	3.91e-06	10.9256	3.93727	1.4724	0.13757	3.55223	13.3649	-1.9116	0.12149	35.9345	11.3619	1.6612	0.01877	32.9184	13.6883	1.266	0.087997	11.0952	14.7463	-0.41041	0.99735
LOC105340099	1.76743	32.947	-4.2204	5.07e-07	1.93299	35.9785	-4.2182	7.82e-07	32.4601	3.51708	3.2062	8.76e-06	1.93291	2.01018	-0.056556	0.99671	1.77067	3.60219	-1.0246	0.99931	1.963	3.8806	-0.98322	0.99735
LOC105340104	4.65959	3.10821	0.58412	0.99434	8.15219	3.3942	1.2641	0.29798	3.06227	19.1681	-2.646	0.004753	5.09584	8.47774	-0.73436	0.8162	4.66814	19.6319	-2.0723	0.069835	8.27875	21.1493	-1.3531	0.34069
LOC105340109	240.612	522.676	-1.1192	9.86e-21	288.52	570.768	-0.98423	1.1e-09	514.951	275.035	0.90482	1.75e-15	263.139	300.042	-0.18934	0.020039	241.053	281.691	-0.22476	0.99931	292.999	303.463	-0.050623	0.39218
LOC105340116	8.27479	8.20567	0.012101	0.99434	59.4185	8.96068	2.7292	3.03e-11	8.08439	11.0788	-0.45459	0.99802	9.04952	61.7913	-2.7715	9.31e-11	8.28997	11.3469	-0.45286	0.99931	60.341	12.2239	2.3034	2.86e-09
LOC105340124	119.221	166.849	-0.4849	0.10672	89.506	182.201	-1.0255	0.0011022	164.383	141.123	0.22011	0.8181	130.383	93.0803	0.48621	0.63197	119.44	144.538	-0.27516	0.99931	90.8955	155.709	-0.77657	0.073582
LOC105340125	767.065	1279.59	-0.73826	9e-24	294.655	1397.32	-2.2456	2.34e-125	1260.68	1068.31	0.23886	0.0031546	838.882	306.422	1.4529	3.66e-41	768.472	1094.16	-0.50976	1.66e-09	299.23	1178.73	-1.9779	2.85e-90
LOC105340163	4.82026	40.4067	-3.0674	1e-06	5.04259	44.1246	-3.1293	2.23e-06	39.8095	4.22049	3.2376	4.17e-07	5.27156	5.24396	0.0075742	0.99671	4.82911	4.32262	0.15985	0.99931	5.12087	4.65672	0.13708	0.99735
LOC105340170	43.7037	131.664	-1.591	2.29e-09	54.7961	143.778	-1.3917	1.3e-05	129.718	45.1944	1.5212	4.18e-09	47.7955	56.9844	-0.25369	0.54405	43.7839	46.2881	-0.080239	0.99931	55.6468	49.8657	0.15825	0.58877
LOC105340188	77.6063	31.9524	1.2802	7.58e-05	49.9216	34.8924	0.51675	0.060109	31.4801	62.3402	-0.98572	0.014568	84.8722	51.9152	0.70913	0.29338	77.7487	63.8487	0.28416	0.99931	50.6967	68.7836	-0.44017	0.99735
LOC105340192	41.2936	81.1864	-0.97532	0.0081598	39.9205	88.6565	-1.1511	0.014608	79.9865	39.3913	1.0219	0.0035572	45.1597	41.5147	0.12142	0.99671	41.3694	40.3445	0.036192	0.99931	40.5403	43.4627	-0.10042	0.99735
LOC105340283	21.6109	23.1251	-0.097702	0.99434	46.9801	25.2528	0.89561	0.0056599	22.7833	21.2783	0.098593	0.99802	23.6342	48.8562	-1.0477	0.0065163	21.6505	21.7932	-0.0094786	0.99931	47.7095	23.4776	1.023	0.0046987
LOC105340285	48.3633	52.9639	-0.1311	0.99434	122.031	57.8371	1.0772	1.26e-08	52.1811	58.3835	-0.16203	0.99802	52.8914	126.904	-1.2626	4.65e-09	48.4521	59.7963	-0.3035	0.99931	123.925	64.418	0.94393	8.43e-07
LOC105340296	44.1858	6.09209	2.8586	2.12e-07	4.03407	6.65263	-0.72169	0.88058	6.00205	18.9043	-1.6552	0.077288	48.3227	4.19517	3.5259	3.68e-08	44.2668	19.3617	1.193	0.034368	4.0967	20.8582	-2.3481	0.026919
LOC105340311	85.4794	207.877	-1.2821	1.86e-10	90.9347	227.004	-1.3198	8.88e-08	204.805	95.7524	1.0969	1.32e-08	93.4824	94.5661	-0.016628	0.89537	85.6362	98.0695	-0.19558	0.99931	92.3464	105.649	-0.19416	0.99735
LOC105340324	58.2449	49.1097	0.24612	0.83514	107.491	53.6283	1.0032	4.74e-07	48.3839	65.5055	-0.43709	0.51378	63.6981	111.784	-0.81139	0.00014748	58.3517	67.0907	-0.20134	0.99931	109.16	72.2762	0.59485	0.0014675
LOC105340328	7.63209	18.5249	-1.2793	0.24803	22.2714	20.2294	0.13874	0.66543	18.2511	4.39634	2.0536	0.033098	8.34664	23.1608	-1.4724	0.029692	7.64609	4.50273	0.76392	0.99931	22.6172	4.85075	2.2211	0.0016848
LOC105340341	5.62364	52.3422	-3.2184	5.15e-09	5.29472	57.1583	-3.4323	5.47e-09	51.5686	6.06696	3.0874	9.05e-09	6.15016	5.50616	0.15958	0.99671	5.63396	6.21377	-0.14132	0.99931	5.37692	6.69404	-0.3161	0.99735
LOC105340342	6.50736	58.9316	-3.1789	5.29e-10	4.53833	64.354	-3.8258	4.1e-11	58.0606	4.39634	3.7232	1.81e-11	7.11661	4.71956	0.59254	0.99671	6.5193	4.50273	0.53392	0.99931	4.60879	4.85075	-0.073821	0.99735
LOC105340352	48.765	116.993	-1.2625	7.15e-06	42.862	127.758	-1.5756	2.3e-06	115.264	41.6774	1.4676	1.06e-07	53.3307	44.5737	0.25877	0.99671	48.8545	42.6859	0.19473	0.99931	43.5274	45.9851	-0.079242	0.99735
LOC105340356	33.9829	92.7489	-1.4485	8.05e-06	46.1397	101.283	-1.1343	0.0090034	91.3781	40.2705	1.1821	0.00018398	37.1645	47.9822	-0.36857	0.41777	34.0452	41.245	-0.27677	0.99931	46.856	44.4329	0.076607	0.82083
LOC105340357	18.076	13.9248	0.37642	0.94985	0	15.206	-4.9266	0.0022262	13.719	11.3426	0.27442	0.99802	19.7684	0	5.3051	0.00024263	18.1092	11.617	0.64048	0.99931	0	12.5149	-4.6456	0.011412
LOC105340399	174.012	163.243	0.092161	0.90544	158.842	178.263	-0.16642	0.70613	160.83	81.0686	0.98833	9.53e-06	190.303	165.185	0.20422	0.99671	174.331	83.0304	1.0701	1.72e-07	161.308	89.4478	0.8507	9e-08
LOC105340407	88.8535	33.9416	1.3884	3.81e-06	98.5826	37.0647	1.4113	1.64e-09	33.44	64.6263	-0.95055	0.016362	97.1725	102.519	-0.077277	0.71203	89.0166	66.1902	0.42746	0.60808	100.113	71.306	0.48953	0.010709
LOC105340435	11.0866	37.2985	-1.7503	0.0027174	14.0352	40.7304	-1.5371	0.02812	36.7472	12.046	1.6091	0.0052363	12.1246	14.5957	-0.26761	0.97998	11.107	12.3375	-0.15159	0.99931	14.2531	13.2911	0.10082	0.99735
LOC105340451	52.7819	216.704	-2.0376	9.43e-22	17.7331	236.644	-3.7382	1.21e-39	213.501	217.179	-0.024641	0.99802	57.7236	18.4413	1.6462	0.0011482	52.8788	222.435	-2.0726	1.81e-22	18.0084	239.627	-3.734	7.5e-41
LOC105340465	116.168	249.403	-1.1023	9.73e-10	97.5741	272.351	-1.4809	1.04e-11	245.717	109.381	1.1676	2.3e-11	127.045	101.471	0.32427	0.99671	116.382	112.028	0.055003	0.99931	99.0889	120.687	-0.28447	0.99735
LOC105340480	43.2217	168.092	-1.9594	4.91e-16	60.343	183.558	-1.605	2.57e-09	165.608	56.3611	1.555	6e-12	47.2684	62.7527	-0.4088	0.21951	43.301	57.725	-0.4148	0.99931	61.2798	62.1866	-0.021193	0.92117
LOC105340488	2.00844	11.0652	-2.4619	0.08976	41.3492	12.0833	1.7748	2.61e-05	10.9017	15.7389	-0.52979	0.97383	2.19648	43.0005	-4.2911	4.09e-10	2.01213	16.1198	-3.002	0.02217	41.9912	17.3657	1.2738	0.0018231
LOC105340494	44.0251	94.9869	-1.1094	0.00059333	52.8632	103.727	-0.97245	0.041485	93.583	49.327	0.92387	0.0038894	48.1469	54.9742	-0.19131	0.69798	44.1059	50.5207	-0.1959	0.99931	53.6838	54.4254	-0.019793	0.94576
LOC105340496	27.0738	29.8388	-0.14029	0.99434	46.9801	32.5843	0.52787	0.067394	29.3978	21.1025	0.4783	0.8851	29.6086	48.8562	-0.72253	0.060662	27.1235	21.6131	0.32764	0.99931	47.7095	23.2836	1.035	0.0043077
LOC105340527	77.6063	336.308	-2.1155	1.98e-35	75.891	367.252	-2.2748	1.59e-33	331.338	93.6421	1.8231	7.69e-30	84.8722	78.9216	0.10487	0.99671	77.7487	95.9082	-0.30284	0.99931	77.0692	103.321	-0.42291	0.99735
LOC105340562	31.2514	50.1043	-0.68102	0.31618	8.06814	54.7145	-2.7616	8.96e-07	49.3638	21.0145	1.2321	0.010039	34.1773	8.39034	2.0262	0.0042994	31.3087	21.5231	0.54068	0.99931	8.1934	23.1866	-1.5008	0.20031
LOC105340564	2.57081	2.98388	-0.21497	0.99434	29.0789	3.25843	3.1577	2.54e-06	2.93978	20.7507	-2.8194	0.0018032	2.8115	30.2402	-3.4271	2.57e-06	2.57553	21.2529	-3.0447	0.0035184	29.5304	22.8955	0.36713	0.54178
LOC105340598	0	21.2601	-4.8779	6.15e-05	1.34469	23.2163	-4.1098	0.00018233	20.9459	1.05512	4.3112	0.0001127	0	1.39839	-0.8225	0.99671	0	1.08066	-0.57712	0.99931	1.36557	1.16418	0.23019	0.99735
LOC105340692	98.4941	42.396	1.2161	1.21e-05	49.5014	46.2969	0.096555	0.47724	41.7694	74.6499	-0.8377	0.022301	107.716	51.4782	1.0652	0.0046533	98.6748	76.4564	0.36804	0.75396	50.2699	82.3657	-0.71235	0.44885
LOC105340727	269.774	243.932	0.14527	0.50412	135.814	266.377	-0.97184	0.00014332	240.327	317.24	-0.40058	0.0098246	295.032	141.237	1.0627	6.99e-08	270.269	324.917	-0.26567	0.90372	137.922	350.03	-1.3436	4.34e-13
LOC105340758	473.189	791.35	-0.7419	6.87e-15	350.124	864.163	-1.3034	3.53e-28	779.654	429.787	0.85921	2.14e-21	517.492	364.106	0.50718	0.023496	474.058	440.187	0.10695	0.99931	355.559	474.209	-0.41543	0.62035
LOC105340763	57.2005	113.76	-0.9919	0.00067708	51.0982	124.228	-1.2816	0.00035479	112.079	52.5803	1.0919	8.72e-05	62.5559	53.1388	0.23538	0.99671	57.3054	53.8527	0.089654	0.99931	51.8915	58.015	-0.16093	0.99735
LOC105340773	526.132	337.303	0.64138	8.17e-11	256.332	368.338	-0.52302	0.28371	332.318	302.205	0.13704	0.92616	575.391	266.568	1.11	1.01e-16	527.097	309.518	0.76805	1.08e-13	260.311	333.441	-0.35719	0.98906
LOC105340774	317.977	166.724	0.93146	8.55e-12	303.228	182.065	0.73595	1.51e-13	164.26	142.002	0.21007	0.85417	347.747	315.337	0.14115	0.99671	318.56	145.438	1.1312	3.25e-15	307.935	156.679	0.97481	1.73e-17
LOC105340786	28.4396	2.73522	3.3782	1.33e-05	1.09256	2.98689	-1.4509	0.7807	2.6948	25.3229	-3.2322	0.00010783	31.1022	1.13619	4.7747	1.78e-06	28.4917	25.9357	0.1356	0.99931	1.10952	27.9403	-4.6543	1.41e-05
LOC105340788	61.2977	42.5203	0.52768	0.25286	35.3822	46.4326	-0.39212	0.91398	41.8919	86.4321	-1.0449	0.0010249	67.0367	36.7951	0.86544	0.18213	61.4102	88.5237	-0.52759	0.67896	35.9315	95.3657	-1.4082	0.00049071
LOC105340790	100.663	293.912	-1.5458	8.91e-20	134.553	320.955	-1.2542	9.58e-10	289.568	126.527	1.1945	7.38e-14	110.088	139.926	-0.34601	0.036789	100.848	129.589	-0.36176	0.99931	136.642	139.605	-0.030945	0.68242
LOC105340791	206.307	456.534	-1.1459	7.21e-19	286.503	498.54	-0.79916	6.49e-05	449.786	223.862	1.0066	3.28e-16	225.623	297.944	-0.40113	6.28e-05	206.686	229.279	-0.14966	0.99931	290.951	247	0.23626	0.0011709
LOC105340798	30.0463	3.23254	3.2164	1.12e-05	1.09256	3.52997	-1.6919	0.69495	3.18476	25.6747	-3.0111	0.00017755	32.8594	1.13619	4.854	7.04e-07	30.1015	26.296	0.19499	0.99931	1.10952	28.3284	-4.6742	1.15e-05
LOC105340828	11.8096	10.9409	0.11024	0.99434	1.51278	11.9476	-2.9814	0.050993	10.7792	17.2337	-0.67698	0.80761	12.9153	1.57319	3.0373	0.039517	11.8313	17.6507	-0.57712	0.99931	1.53626	19.0149	-3.6296	0.0025978
LOC105340848	304.721	215.088	0.50256	0.00020403	195.821	234.879	-0.26238	0.90058	211.909	409.388	-0.95002	2.61e-14	333.251	203.64	0.71058	0.0011768	305.28	419.294	-0.45783	0.0082698	198.861	451.702	-1.1836	6.17e-13
LOC105340852	108.697	556.369	-2.3557	2.72e-67	292.554	607.562	-1.0543	3.41e-12	548.146	259.208	1.0804	3.46e-22	118.874	304.237	-1.3558	1.02e-23	108.896	265.481	-1.2857	5.78e-13	297.096	286	0.054913	0.076188
LOC105340862	4.33824	12.0598	-1.475	0.34425	27.9864	13.1695	1.0875	0.023145	11.8816	4.22049	1.4932	0.35138	4.74441	29.104	-2.6169	6.57e-05	4.3462	4.32262	0.0078473	0.99931	28.4209	4.65672	2.6096	5.52e-05
LOC105340868	11.3276	12.4328	-0.13431	0.99434	42.2737	13.5768	1.6386	5.32e-05	12.2491	12.7494	-0.057756	0.99802	12.3882	43.9619	-1.8273	4.83e-05	11.3484	13.0579	-0.20244	0.99931	42.93	14.0672	1.6097	0.00014912
LOC105340880	29.8053	18.2763	0.7056	0.3773	53.9557	19.9579	1.4348	1.88e-05	18.0061	33.676	-0.90323	0.20121	32.5958	56.1104	-0.78358	0.022859	29.86	34.4909	-0.208	0.99931	54.7934	37.1567	0.56038	0.071784
LOC105340894	70.9382	78.9485	-0.15435	0.99434	23.9523	86.2126	-1.8477	8.4e-06	77.7817	57.0646	0.44684	0.47491	77.5798	24.9088	1.639	8.43e-05	71.0684	58.4455	0.28212	0.99931	24.3242	62.9627	-1.3721	0.011657
LOC105340909	96.0839	183.384	-0.9325	1.86e-05	40.5088	200.258	-2.3056	1.05e-18	180.674	83.7943	1.1085	9.61e-08	105.08	42.1265	1.3187	0.00020677	96.2603	85.8221	0.16559	0.99931	41.1377	92.4553	-1.1683	0.0091108
LOC105340922	4.2579	140.74	-5.0467	1.46e-31	9.91709	153.689	-3.954	5.45e-27	138.66	4.22049	5.038	1.21e-31	4.65655	10.3131	-1.1471	0.46388	4.26571	4.32262	-0.01912	0.99931	10.0711	4.65672	1.1128	0.43499
LOC105340974	10.6046	2.98388	1.8294	0.19356	20.0863	3.25843	2.624	0.00063413	2.93978	21.8059	-2.8909	0.0010287	11.5974	20.8884	-0.8489	0.29702	10.624	22.3336	-1.0719	0.71825	20.3982	24.0597	-0.23818	0.99735
LOC105340983	16.5496	44.1366	-1.4152	0.0072003	28.0704	48.1976	-0.77991	0.47656	43.4842	7.47379	2.5406	4.23e-06	18.099	29.1914	-0.68963	0.26767	16.5799	7.65464	1.115	0.7576	28.5062	8.24628	1.7895	0.0016847
LOC105340991	63.3865	130.047	-1.0368	9.98e-05	19.498	142.013	-2.8646	6.39e-18	128.125	59.9661	1.0953	1.87e-05	69.3211	20.2766	1.7735	6.82e-05	63.5028	61.4173	0.048176	0.99931	19.8007	66.1642	-1.7405	0.00037377
LOC105341017	287.127	310.324	-0.11208	0.99434	100.011	338.877	-1.7606	3.67e-20	305.737	292.093	0.065863	0.99802	314.009	104.005	1.5942	4.18e-18	287.654	299.162	-0.05659	0.99931	101.564	322.284	-1.6659	3.24e-18
LOC105341029	15.1838	52.7152	-1.7957	0.00011877	9.24475	57.5656	-2.6385	1.04e-06	51.9361	12.046	2.1082	8.02e-06	16.6054	9.61393	0.78846	0.89605	15.2117	12.3375	0.30213	0.99931	9.38827	13.2911	-0.50152	0.99735
LOC105341030	21.6109	62.7858	-1.5387	0.00020295	20.8427	68.5628	-1.7179	0.00036183	61.8579	21.8059	1.5042	0.00020965	23.6342	21.675	0.12484	0.99671	21.6505	22.3336	-0.044812	0.99931	21.1663	24.0597	-0.18485	0.99735
LOC105341060	156.177	64.4021	1.278	2.03e-09	134.133	70.3278	0.9315	5.16e-08	63.4502	171.897	-1.4378	1.61e-11	170.799	139.489	0.29214	0.99671	156.463	176.057	-0.17022	0.99931	136.215	189.664	-0.47756	0.72282
LOC105341061	11.89	24.617	-1.0499	0.27247	6.38728	26.8821	-2.0734	0.016712	24.2532	32.1812	-0.40805	0.90593	13.0032	6.64235	0.9691	0.82939	11.9118	32.96	-1.4683	0.065004	6.48644	35.5075	-2.4526	0.00073375
LOC105341081	51.0948	86.9055	-0.76627	0.045372	61.4356	94.9018	-0.62736	0.49822	85.6211	42.2049	1.0206	0.0022879	55.8786	63.8889	-0.19327	0.62401	51.1886	43.2262	0.24391	0.99931	62.3893	46.5672	0.42198	0.1233
LOC105341087	3.37419	34.8119	-3.367	2.49e-06	2.77342	38.015	-3.7768	1.25e-06	34.2974	5.36354	2.6768	3.81e-05	3.69009	2.88418	0.3555	0.99671	3.38038	5.49333	-0.7005	0.99931	2.81648	5.91792	-1.0712	0.97575
LOC105341096	94.7985	150.686	-0.66861	0.013148	75.4708	164.551	-1.1245	0.00041494	148.459	68.4071	1.1178	1.75e-06	103.674	78.4846	0.40157	0.93288	94.9725	70.0625	0.43887	0.50359	76.6424	75.4777	0.022093	0.76103
LOC105341104	44.2661	33.4443	0.40444	0.62744	73.1176	36.5216	1.0015	6.67e-05	32.95	33.3243	-0.016295	0.99802	48.4105	76.0374	-0.65139	0.017245	44.3473	34.1307	0.37778	0.99931	74.2527	36.7687	1.014	0.00016226
LOC105341107	8.27479	11.6869	-0.49809	0.99434	28.9109	12.7622	1.1797	0.013128	11.5141	11.5184	-0.00053717	0.99882	9.04952	30.0654	-1.7322	0.0024368	8.28997	11.7972	-0.509	0.99931	29.3597	12.709	1.208	0.021473
LOC105341146	22.0929	4.97313	2.1514	0.0060738	19.5821	5.43072	1.8503	0.0070955	4.89963	31.9175	-2.7036	5.78e-05	24.1613	20.364	0.24668	0.99671	22.1334	32.6898	-0.56262	0.99931	19.8861	35.2164	-0.82449	0.66133
LOC105341159	0	0	1.37	0.99434	0	0	-0.69194	0.93309	0	28.4883	-7.8616	3.76e-06	0	0	2.0076	0.99671	0	29.1777	-6.5019	3.04e-06	0	31.4329	-8.5247	8.27e-06
LOC105341191	54.0673	119.48	-1.1439	4.05e-05	53.4515	130.473	-1.2875	0.0002101	117.714	48.7994	1.2703	2.51e-06	59.1294	55.586	0.089154	0.99671	54.1665	49.9803	0.11604	0.99931	54.2813	53.8433	0.011687	0.89731
LOC105341197	14.7018	69.7482	-2.2462	4.35e-08	23.9523	76.1658	-1.669	0.00022964	68.7173	37.1931	0.88564	0.029299	16.0783	24.9088	-0.63154	0.41038	14.7288	38.0931	-1.3709	0.05524	24.3242	41.0373	-0.75455	0.70069
LOC105341217	0	8.45433	-4.7175	0.034743	16.5565	9.23222	0.84265	0.21473	8.32937	0	4.9808	0.035744	0	17.2177	-5.6145	0.00021086	0	0	0.25296	0.99931	16.8135	0	5.8522	0.0002293
LOC105341230	16.3086	111.523	-2.7736	2.28e-16	66.8143	121.784	-0.86609	0.067394	109.874	58.6472	0.90572	0.0016395	17.8355	69.4825	-1.9619	1.63e-08	16.3385	60.0664	-1.8783	4.54e-05	67.8516	64.709	0.068416	0.69895
LOC105341250	31.3317	36.3039	-0.2125	0.99434	71.3527	39.6442	0.84786	0.0005116	35.7673	24.8833	0.52346	0.73354	34.2652	74.202	-1.1147	0.00013436	31.3892	25.4855	0.30059	0.99931	72.4604	27.4552	1.4001	1.95e-06
LOC105341257	6.66803	6.83806	-0.036326	0.99871	4.62237	7.46724	-0.69194	0.88211	6.73699	25.1471	-1.9002	0.0098971	7.29233	4.80696	0.60125	0.99671	6.68027	25.7556	-1.9469	0.028992	4.69414	27.7463	-2.5634	0.0028972
LOC105341285	122.354	57.191	1.0972	5.52e-06	68.7473	62.4533	0.13853	0.29146	56.3458	80.2773	-0.51068	0.2533	133.81	71.4927	0.90432	0.010385	122.579	82.2199	0.57615	0.064251	69.8146	88.5747	-0.34337	0.99735
LOC105341286	476.242	199.174	1.2577	1.14e-27	182.206	217.5	-0.25545	0.89613	196.23	598.606	-1.6091	6.13e-47	520.831	189.482	1.4588	1.11e-25	477.116	613.092	-0.36176	0.018275	185.034	660.478	-1.8357	1.59e-44
LOC105341300	38.8835	72.2348	-0.89354	0.030389	25.381	78.8812	-1.6359	0.00023565	71.1672	32.2692	1.1411	0.0022894	42.5239	26.3946	0.68803	0.69164	38.9548	33.0501	0.23715	0.99931	25.7751	35.6045	-0.46608	0.99735
LOC105341306	7.79276	26.2333	-1.7512	0.019588	0	28.647	-8.413	1.55e-05	25.8456	9.1444	1.499	0.048764	8.52236	0	6.6075	0.043314	7.80706	9.36568	-0.2626	0.99931	0	10.0896	-6.8853	0.025031
LOC105341312	17.2726	22.5034	-0.38166	0.99434	40.929	24.574	0.73599	0.031314	22.1708	16.4423	0.43125	0.99802	18.8898	42.5635	-1.172	0.0061745	17.3043	16.8402	0.039221	0.99931	41.5644	18.1418	1.196	0.0033312
LOC105341329	13.6574	2.98388	2.1944	0.050221	4.62237	3.25843	0.50446	0.76676	2.93978	25.9384	-3.1413	0.00010911	14.9361	4.80696	1.6356	0.28657	13.6825	26.5661	-0.95726	0.74536	4.69414	28.6194	-2.6081	0.0019812
LOC105341333	17.9153	33.4443	-0.90057	0.25736	53.7876	36.5216	0.55853	0.035681	32.95	20.487	0.68557	0.50866	19.5926	55.9356	-1.5135	4.16e-05	17.9482	20.9827	-0.22536	0.99931	54.6227	22.6045	1.2729	0.00021476
LOC105341344	159.551	174.557	-0.12968	0.99434	64.6292	190.618	-1.5604	3.62e-09	171.977	170.49	0.012527	0.99882	174.489	67.2101	1.3764	8.97e-08	159.844	174.616	-0.12752	0.99931	65.6325	188.112	-1.5191	5.56e-09
LOC105341345	157.382	44.3852	1.8261	1.83e-15	44.9631	48.4692	-0.10833	0.80766	43.7292	251.998	-2.5267	3.37e-35	172.117	46.7586	1.8801	4.68e-13	157.67	258.097	-0.711	0.00032394	45.6611	278.045	-2.6063	7.5e-32
LOC105341386	116.49	14.2978	3.0263	3.47e-20	20.5065	15.6133	0.39331	0.44095	14.0864	40.9739	-1.5404	0.003055	127.396	21.3254	2.5787	3.45e-15	116.703	41.9655	1.4756	4.34e-08	20.8249	45.209	-1.1183	0.17663
LOC105341388	148.786	191.217	-0.36198	0.31015	275.157	208.811	0.39806	1.61e-06	188.391	120.02	0.65045	0.0023136	162.716	286.145	-0.8144	1.93e-11	149.059	122.925	0.27811	0.79325	279.429	132.425	1.0773	5.98e-18
LOC105341411	17.9153	31.2064	-0.80065	0.40244	57.8217	34.0778	0.76278	0.0050391	30.7452	17.5854	0.80598	0.38544	19.5926	60.1307	-1.6178	6.36e-06	17.9482	18.0109	-0.005034	0.99931	58.7194	19.403	1.5976	4.21e-06
LOC105341425	26.5115	28.3469	-0.096573	0.99434	70.7643	30.9551	1.1928	9.47e-06	27.9279	25.5867	0.12631	0.99802	28.9936	73.5902	-1.3438	9.37e-06	26.5601	26.2059	0.019369	0.99931	71.8629	28.2314	1.3479	4.16e-06
LOC105341428	26.7525	65.1481	-1.284	0.0016198	37.7354	71.1424	-0.91479	0.17029	64.1852	24.2678	1.4032	0.00039603	29.2572	39.2423	-0.42362	0.43789	26.8016	24.8551	0.10878	0.99931	38.3212	26.7761	0.5172	0.22623
LOC105341432	24.985	27.6009	-0.14365	0.99434	50.594	30.1405	0.74726	0.011649	27.193	22.2455	0.28972	0.99802	27.3243	52.6144	-0.94527	0.0091971	25.0309	22.7838	0.1357	0.99931	51.3794	24.5448	1.0658	0.0020422
LOC105341434	108.697	27.9739	1.9582	1.01e-11	57.6536	30.5478	0.91634	0.0013094	27.5604	84.4978	-1.6163	8.48e-07	118.874	59.9559	0.98746	0.006844	108.896	86.5425	0.33148	0.83447	58.5487	93.2314	-0.67118	0.47499
LOC105341437	44.5874	100.706	-1.1754	0.00014582	41.0971	109.972	-1.42	0.00014722	99.2176	49.6787	0.99797	0.0010179	48.762	42.7383	0.19023	0.99671	44.6693	50.8809	-0.18784	0.99931	41.7351	54.8135	-0.39327	0.99735
LOC105341461	0	7.08672	-4.4629	0.07149	34.4577	7.73877	2.1546	2.06e-05	6.98198	1.23098	2.5038	0.26672	0	35.8337	-6.6719	1.14e-08	0	1.26076	-1.9694	0.99931	34.9926	1.35821	4.6873	9.52e-09
LOC105341465	0	4.84881	-4.3304	0.19995	44.5429	5.29495	3.0725	2.53e-09	4.77714	1.84646	1.3714	0.87527	0	46.3216	-7.4573	1.46e-10	0	1.89115	-2.9694	0.99931	45.2344	2.03732	4.4727	4.04e-11
LOC105341466	0	9.2003	-5.8395	0.020374	42.862	10.0468	2.093	1.81e-06	9.06432	1.67061	2.4398	0.16138	0	44.5737	-7.9868	1.09e-09	0	1.71104	-3.41	0.99931	43.5274	1.84329	4.5616	8.96e-11
LOC105341489	49.8897	32.574	0.61502	0.23312	69.9239	35.5712	0.97508	0.00014307	32.0926	14.2442	1.1719	0.087625	54.5607	72.7162	-0.41442	0.152	49.9813	14.5889	1.7765	0.00022922	71.0095	15.7164	2.1757	2.73e-10
LOC105341499	24.262	31.4551	-0.37459	0.96372	6.38728	34.3493	-2.427	0.00094747	30.9902	78.167	-1.3347	7.92e-05	26.5335	6.64235	1.9981	0.019218	24.3065	80.0586	-1.7197	5.44e-06	6.48644	86.2463	-3.733	1.24e-14
LOC105341513	34.3846	89.1434	-1.3744	3.55e-05	39.3322	97.3456	-1.3074	0.0016748	87.8259	59.7024	0.55686	0.1932	37.6038	40.9029	-0.12132	0.9156	34.4477	61.1471	-0.82788	0.23405	39.9428	65.8732	-0.72176	0.53911
LOC105341534	18.4777	2.98388	2.6305	0.0045679	13.1948	3.25843	2.0177	0.028859	2.93978	48.7994	-4.0531	2.29e-10	20.2077	13.7217	0.55844	0.99671	18.5116	49.9803	-1.4329	0.0089176	13.3996	53.8433	-2.0066	0.00027582
LOC105341539	29.2429	61.7912	-1.0793	0.013427	30.0875	67.4767	-1.1652	0.039234	60.8779	26.3781	1.2066	0.0035572	31.9808	31.289	0.031553	0.99671	29.2966	27.0164	0.1169	0.99931	30.5546	29.1045	0.070145	0.94165
LOC105341552	118.498	57.3154	1.0479	1.97e-05	54.3759	62.589	-0.20294	0.88828	56.4683	74.7379	-0.4044	0.51784	129.593	56.5474	1.1965	0.0001687	118.716	76.5464	0.6331	0.036197	55.2201	82.4628	-0.57855	0.75519
LOC105341570	47.0779	24.3684	0.95004	0.039984	54.3759	26.6105	1.031	0.00071771	24.0082	35.3466	-0.55804	0.61769	51.4856	56.5474	-0.13529	0.8016	47.1643	36.202	0.38163	0.99931	55.2201	39	0.50172	0.10292
LOC105341577	119.462	68.1319	0.81015	0.00086806	109.844	74.4008	0.56207	0.00067771	67.125	196.78	-1.5517	1.07e-14	130.647	114.231	0.19372	0.99671	119.681	201.542	-0.75188	0.0012111	111.55	217.12	-0.9608	0.00057005
LOC105341585	17.1119	9.2003	0.89525	0.4693	17.481	10.0468	0.79905	0.2171	9.06432	42.6445	-2.2341	2.55e-05	18.7141	18.1791	0.041844	0.99671	17.1433	43.6765	-1.3492	0.032606	17.7524	47.0523	-1.4063	0.035558
LOC105341590	105.403	35.1849	1.5829	1.21e-08	40.1726	38.4223	0.064268	0.59521	34.6649	57.8559	-0.73899	0.12278	115.272	41.7769	1.4643	8.39e-06	105.597	59.256	0.83353	0.0054533	40.7963	63.8359	-0.64593	0.71013
LOC105341596	74.4731	138.253	-0.89252	0.00065408	174.978	150.974	0.21287	0.010351	136.21	62.9557	1.1134	6.29e-06	81.4457	181.965	-1.1598	1.34e-11	74.6097	64.4791	0.21053	0.99931	177.694	69.4627	1.3551	4.35e-15
LOC105341608	0	5.7191	-2.9836	0.25653	14.4554	6.24533	1.2108	0.12166	5.63458	0	2.8319	0.30838	0	15.0327	-4.2488	0.001153	0	0	-0.16208	0.99931	14.6798	0	4.0715	0.0012749
LOC105341623	1339.87	655.708	1.031	9.49e-58	914.642	716.04	0.35317	9.12e-19	646.017	1403.23	-1.1191	1.2e-63	1465.32	951.167	0.62344	6.11e-11	1342.33	1437.18	-0.098502	0.99931	928.841	1548.26	-0.73715	1.33e-13
LOC105341631	34.4649	41.1527	-0.25586	0.99434	9.74901	44.9392	-2.2046	0.00035119	40.5445	16.0027	1.3412	0.013976	37.6917	10.1383	1.8944	0.0044696	34.5281	16.3899	1.075	0.17713	9.90036	17.6567	-0.83467	0.89653
LOC105341632	77.8473	219.688	-1.4967	4.18e-14	50.678	239.902	-2.243	1.88e-21	216.441	46.7771	2.2101	3.89e-25	85.1358	52.7018	0.69191	0.32253	77.9901	47.9091	0.70299	0.10827	51.4648	51.612	-0.0041202	0.93061
[truncated: 597 more rows]
