# Supplementary material for: Transcriptional profiling of long non-coding RNAs in mantle of Crassostrea gigas and their association with shell pigmentation
Source: Sci Rep. 2018 Jan 23;8:1436. doi: 10.1038/s41598-018-19950-6 (PMC5780484; doi:10.1038/s41598-018-19950-6)
Supplement: Supplementary file 7 — Supplementary Table S6 [file 41598_2018_19950_MOESM7_ESM.xlsx]

## Sheet: Table  S6
Table S6 Annotation of 349 shared differentially expressed mRNAs
Gene_id	Blast swiss prot	biological_process	biological_process_description	cellular_component	cellular_component_description	molecular_function	molecular_function_description	KEGG AnnotInfo	KEGG url
LOC105317119	sp|P14133|ASO_CUCSA L-ascorbate oxidase OS=Cucumis sativus PE=1 SV=1//9.67877e-10	GO:0044699//GO:0055114//GO:0008152//GO:0044710//GO:0008150	single-organism process//oxidation-reduction process//metabolic process//single-organism metabolic process//biological_process	--	--	GO:0046914//GO:0016491//GO:0003674//GO:0005507//GO:0003824//GO:0043167//GO:0043169//GO:0046872//GO:0005488	transition metal ion binding//oxidoreductase activity//molecular_function//copper ion binding//catalytic activity//ion binding//cation binding//metal ion binding//binding	hypothetical protein	http://www.genome.jp/dbget-bin/www_bget?lgi:LOTGIDRAFT_158826
LOC105317381	-//-	--	--	--	--	--	--	--	--
LOC105317412	-//-	GO:0048878//GO:0055080//GO:0009987//GO:0044699//GO:0042592//GO:0006873//GO:0065007//GO:0006874//GO:0030003//GO:0065008//GO:0006875//GO:0044763//GO:0072507//GO:0019725//GO:0050801//GO:0008150//GO:0072503//GO:0098771//GO:0055074//GO:0055082//GO:0055065	chemical homeostasis//cation homeostasis//cellular process//single-organism process//homeostatic process//cellular ion homeostasis//biological regulation//cellular calcium ion homeostasis//cellular cation homeostasis//regulation of biological quality//cellular metal ion homeostasis//single-organism cellular process//divalent inorganic cation homeostasis//cellular homeostasis//ion homeostasis//bio…	GO:0044425//GO:0016020//GO:0044423//GO:0031224//GO:0019012//GO:0005575//GO:0019031//GO:0036338//GO:0016021	membrane part//membrane//virion part//intrinsic component of membrane//virion//cellular_component//viral envelope//viral membrane//integral component of membrane	GO:0072509//GO:0005219//GO:0015278//GO:0005217//GO:0005262//GO:0022803//GO:0015267//GO:0005261//GO:0003674//GO:0022838//GO:0015085//GO:0022836//GO:0022834//GO:0005215//GO:0046873//GO:0022891//GO:0008324//GO:0005218//GO:0022890//GO:0015276//GO:0022857//GO:0022892//GO:0005216//GO:0015075	divalent inorganic cation transmembrane transporter activity//ryanodine-sensitive calcium-release channel activity//calcium-release channel activity//intracellular ligand-gated ion channel activity//calcium channel activity//passive transmembrane transporter activity//channel activity//cation channel activity//molecular_function//substrate-specific channel activity//calcium ion transmembrane tran…	--	--
LOC105317413	-//-	--	--	--	--	--	--	--	--
LOC105317414	-//-	--	--	--	--	--	--	--	--
LOC105317440	-//-	--	--	--	--	--	--	hypothetical protein	http://www.genome.jp/dbget-bin/www_bget?lgi:LOTGIDRAFT_167971
LOC105317472	sp|Q9DB30|PHKG2_MOUSE Phosphorylase b kinase gamma catalytic chain, liver/testis isoform OS=Mus musculus GN=Phkg2 PE=2 SV=2//2.0903e-131	GO:0005975//GO:0019538//GO:0044723//GO:0044763//GO:0044255//GO:0044260//GO:1901576//GO:0044237//GO:0043170//GO:0036211//GO:0009059//GO:0009058//GO:0044267//GO:0006793//GO:0006468//GO:0016310//GO:0008610//GO:0008150//GO:0006629//GO:0034645//GO:0006796//GO:0009987//GO:0005976//GO:0043412//GO:0044262//GO:1901137//GO:0009103//GO:0016051//GO:0044264//GO:0034637//GO:1903509//GO:0071704//GO:0044711//GO:…	carbohydrate metabolic process//protein metabolic process//single-organism carbohydrate metabolic process//single-organism cellular process//cellular lipid metabolic process//cellular macromolecule metabolic process//organic substance biosynthetic process//cellular metabolic process//macromolecule metabolic process//protein modification process//macromolecule biosynthetic process//biosynthetic pr…	GO:0005575//GO:0016020	cellular_component//membrane	GO:0030554//GO:0016301//GO:0005488//GO:1901265//GO:0016773//GO:0000166//GO:0004672//GO:0035639//GO:0043168//GO:0043167//GO:0005524//GO:0032555//GO:0097159//GO:0001882//GO:0017076//GO:0003824//GO:0016772//GO:0016740//GO:0032550//GO:0097367//GO:0032549//GO:0003674//GO:0001883//GO:0032553//GO:0036094//GO:1901363//GO:0032559	adenyl nucleotide binding//kinase activity//binding//nucleoside phosphate binding//phosphotransferase activity, alcohol group as acceptor//nucleotide binding//protein kinase activity//purine ribonucleoside triphosphate binding//anion binding//ion binding//ATP binding//purine ribonucleotide binding//organic cyclic compound binding//nucleoside binding//purine nucleotide binding//catalytic activity/…	hypothetical protein; K00871 phosphorylase kinase gamma subunit [EC:2.7.11.19]	http://www.genome.jp/dbget-bin/www_bget?lgi:LOTGIDRAFT_209139
LOC105317508	-//-	--	--	GO:0005575//GO:0016021//GO:0044425//GO:0016020//GO:0031224	cellular_component//integral component of membrane//membrane part//membrane//intrinsic component of membrane	--	--	hypothetical protein; K17353 tetraspanin-18	http://www.genome.jp/dbget-bin/www_bget?lgi:LOTGIDRAFT_228215
LOC105317555	-//-	GO:0008152//GO:0044238//GO:0071704//GO:0005975//GO:0008150	metabolic process//primary metabolic process//organic substance metabolic process//carbohydrate metabolic process//biological_process	--	--	GO:0003824//GO:0016787//GO:0003674//GO:0016810	catalytic activity//hydrolase activity//molecular_function//hydrolase activity, acting on carbon-nitrogen (but not peptide) bonds	hypothetical protein	http://www.genome.jp/dbget-bin/www_bget?lgi:LOTGIDRAFT_181237
LOC105317622	sp|Q9GPR3|TM2D1_DICDI TM2 domain-containing protein DDB_G0277895 OS=Dictyostelium discoideum GN=DDB_G0277895 PE=3 SV=1//5.7248e-09	GO:0008150//GO:0071840//GO:0006996//GO:0009987//GO:0016043//GO:0007005	biological_process//cellular component organization or biogenesis//organelle organization//cellular process//cellular component organization//mitochondrion organization	GO:0005622//GO:0031090//GO:0044446//GO:0005739//GO:0019866//GO:0005737//GO:0098573//GO:0005575//GO:0043229//GO:0005623//GO:0031301//GO:0044422//GO:0031975//GO:0031967//GO:0043231//GO:0044464//GO:0016021//GO:0031304//GO:0044444//GO:0044429//GO:0044425//GO:0031305//GO:0044455//GO:0016020//GO:0005740//GO:0005743//GO:0031300//GO:0044424//GO:0031966//GO:0043226//GO:0032592//GO:0031224//GO:0043227	intracellular//organelle membrane//intracellular organelle part//mitochondrion//organelle inner membrane//cytoplasm//intrinsic component of mitochondrial membrane//cellular_component//intracellular organelle//cell//integral component of organelle membrane//organelle part//envelope//organelle envelope//intracellular membrane-bounded organelle//cell part//integral component of membrane//intrinsic c…	--	--	hypothetical protein	http://www.genome.jp/dbget-bin/www_bget?lgi:LOTGIDRAFT_237918
LOC105317656	-//-	--	--	--	--	GO:0005488//GO:0005515//GO:0003674	binding//protein binding//molecular_function	--	--
LOC105317819	sp|Q8BN59|LARP6_MOUSE La-related protein 6 OS=Mus musculus GN=Larp6 PE=1 SV=1//2.42341e-50	GO:0046483//GO:0009058//GO:0009059//GO:0006807//GO:0006139//GO:0008150//GO:0006259//GO:0034645//GO:0006261//GO:0034641//GO:1901360//GO:0044260//GO:1901576//GO:0043170//GO:0044237//GO:0006260//GO:0071704//GO:0008152//GO:0006725//GO:0044249//GO:0006270//GO:0044238//GO:0009987//GO:0090304	heterocycle metabolic process//biosynthetic process//macromolecule biosynthetic process//nitrogen compound metabolic process//nucleobase-containing compound metabolic process//biological_process//DNA metabolic process//cellular macromolecule biosynthetic process//DNA-dependent DNA replication//cellular nitrogen compound metabolic process//organic cyclic compound metabolic process//cellular macrom…	--	--	GO:0003676//GO:0005488//GO:0003674//GO:1901363//GO:0097159	nucleic acid binding//binding//molecular_function//heterocyclic compound binding//organic cyclic compound binding	hypothetical protein; K18733 la-related protein 6	http://www.genome.jp/dbget-bin/www_bget?lgi:LOTGIDRAFT_112382
LOC105317855	-//-	--	--	--	--	GO:0005515//GO:0003674//GO:0005488	protein binding//molecular_function//binding	hypothetical protein	http://www.genome.jp/dbget-bin/www_bget?lgi:LOTGIDRAFT_230554
LOC105318062	sp|P09487|PPBT_BOVIN Alkaline phosphatase, tissue-nonspecific isozyme OS=Bos taurus GN=ALPL PE=1 SV=2//1.76877e-150	GO:0008152//GO:0008150	metabolic process//biological_process	--	--	GO:0003674//GO:0003824//GO:0042578//GO:0016791//GO:0016787//GO:0043169//GO:0043167//GO:0016788//GO:0005488//GO:0046872	molecular_function//catalytic activity//phosphoric ester hydrolase activity//phosphatase activity//hydrolase activity//cation binding//ion binding//hydrolase activity, acting on ester bonds//binding//metal ion binding	hypothetical protein; K01077 alkaline phosphatase [EC:3.1.3.1]	http://www.genome.jp/dbget-bin/www_bget?lgi:LOTGIDRAFT_236474
LOC105318191	-//-	--	--	--	--	--	--	--	--
LOC105318220	-//-	--	--	--	--	--	--	--	--
LOC105318237	sp|P42575|CASP2_HUMAN Caspase-2 OS=Homo sapiens GN=CASP2 PE=1 SV=2//1.935e-11	GO:0043170//GO:0019538//GO:0006508//GO:0008150//GO:0044238//GO:0008152//GO:0071704	macromolecule metabolic process//protein metabolic process//proteolysis//biological_process//primary metabolic process//metabolic process//organic substance metabolic process	--	--	GO:0008233//GO:0070011//GO:0004175//GO:0004197//GO:0016787//GO:0003824//GO:0008234//GO:0003674	peptidase activity//peptidase activity, acting on L-amino acid peptides//endopeptidase activity//cysteine-type endopeptidase activity//hydrolase activity//catalytic activity//cysteine-type peptidase activity//molecular_function	hypothetical protein; K02187 caspase 3 [EC:3.4.22.56]	http://www.genome.jp/dbget-bin/www_bget?lgi:LOTGIDRAFT_106792
LOC105318266	sp|Q9BYK8|HELZ2_HUMAN Helicase with zinc finger domain 2 OS=Homo sapiens GN=HELZ2 PE=1 SV=6//8.82103e-09	GO:0018130//GO:0065007//GO:0071704//GO:0010467//GO:0023052//GO:0050789//GO:0006351//GO:0034654//GO:0008152//GO:0006725//GO:0044699//GO:0015979//GO:1901362//GO:0044249//GO:0006464//GO:0044238//GO:0006796//GO:0051716//GO:0097659//GO:0009987//GO:0019438//GO:0043412//GO:0090304//GO:0000160//GO:0050896//GO:0032774//GO:0006353//GO:0006793//GO:0046483//GO:0044267//GO:0009058//GO:0009059//GO:0016310//GO:…	heterocycle biosynthetic process//biological regulation//organic substance metabolic process//gene expression//signaling//regulation of biological process//transcription, DNA-templated//nucleobase-containing compound biosynthetic process//metabolic process//cellular aromatic compound metabolic process//single-organism process//photosynthesis//organic cyclic compound biosynthetic process//cellular…	GO:0034357//GO:0098796//GO:0031224//GO:0044424//GO:0009521//GO:0032991//GO:0009539//GO:0016020//GO:0044425//GO:0009579//GO:0016021//GO:0044436//GO:0044464//GO:0005623//GO:0005575//GO:0043234//GO:0009523//GO:0005622	photosynthetic membrane//membrane protein complex//intrinsic component of membrane//intracellular part//photosystem//macromolecular complex//photosystem II reaction center//membrane//membrane part//thylakoid//integral component of membrane//thylakoid part//cell part//cell//cellular_component//protein complex//photosystem II//intracellular	GO:0032550//GO:0097367//GO:0032549//GO:0017111//GO:0001883//GO:0003674//GO:0046914//GO:0036094//GO:0032553//GO:1901363//GO:0032559//GO:0004222//GO:0001882//GO:0097159//GO:0003824//GO:0017076//GO:0004518//GO:0016772//GO:0016817//GO:0016787//GO:0016740//GO:0016462//GO:0004673//GO:0000166//GO:0043169//GO:0042623//GO:0004672//GO:0016775//GO:0043168//GO:0035639//GO:0008026//GO:0005524//GO:0003676//GO:…	purine ribonucleoside binding//carbohydrate derivative binding//ribonucleoside binding//nucleoside-triphosphatase activity//purine nucleoside binding//molecular_function//transition metal ion binding//small molecule binding//ribonucleotide binding//heterocyclic compound binding//adenyl ribonucleotide binding//metalloendopeptidase activity//nucleoside binding//organic cyclic compound binding//cata…	hypothetical protein	http://www.genome.jp/dbget-bin/www_bget?lgi:LOTGIDRAFT_166880
LOC105318274	sp|O62640|PIAP_PIG Putative inhibitor of apoptosis OS=Sus scrofa GN=PIAP PE=2 SV=1//6.54853e-15	--	--	GO:0016020//GO:0044425//GO:0031224//GO:0005575//GO:0016021	membrane//membrane part//intrinsic component of membrane//cellular_component//integral component of membrane	--	--	hypothetical protein; K16061 baculoviral IAP repeat-containing protein 7/8	http://www.genome.jp/dbget-bin/www_bget?lgi:LOTGIDRAFT_130366
LOC105318555	sp|Q07008|NOTC1_RAT Neurogenic locus notch homolog protein 1 OS=Rattus norvegicus GN=Notch1 PE=1 SV=3//4.788e-08	--	--	--	--	GO:0043169//GO:0043167//GO:0005488//GO:0046872//GO:0005509//GO:0003674//GO:0005515//GO:0030246	cation binding//ion binding//binding//metal ion binding//calcium ion binding//molecular_function//protein binding//carbohydrate binding	hypothetical protein; K17495 CUB and sushi domain-containing protein	http://www.genome.jp/dbget-bin/www_bget?lgi:LOTGIDRAFT_233055
LOC105318588	sp|Q9WUN2|TBK1_MOUSE Serine/threonine-protein kinase TBK1 OS=Mus musculus GN=Tbk1 PE=1 SV=1//1.59258e-118	GO:0043412//GO:0031668//GO:0009987//GO:0071496//GO:0006950//GO:0006796//GO:0042594//GO:0051716//GO:0071840//GO:0006996//GO:0050896//GO:0044710//GO:0071704//GO:0044248//GO:0009267//GO:0044712//GO:0006464//GO:0070925//GO:0044238//GO:0044699//GO:0016043//GO:0008152//GO:0044260//GO:0007033//GO:0009991//GO:0044763//GO:0006914//GO:0009056//GO:0019538//GO:0000045//GO:0022607//GO:0044085//GO:0036211//GO:…	macromolecule modification//cellular response to extracellular stimulus//cellular process//cellular response to external stimulus//response to stress//phosphate-containing compound metabolic process//response to starvation//cellular response to stimulus//cellular component organization or biogenesis//organelle organization//response to stimulus//single-organism metabolic process//organic substanc…	GO:0044424//GO:0005575//GO:0005623//GO:0005622//GO:0005737//GO:0044464	intracellular part//cellular_component//cell//intracellular//cytoplasm//cell part	GO:0016740//GO:0016772//GO:0003824//GO:0017076//GO:0001882//GO:0097159//GO:0001883//GO:0003674//GO:0032549//GO:0032550//GO:0097367//GO:0005515//GO:1901363//GO:0032559//GO:0036094//GO:0032553//GO:0005488//GO:0016301//GO:0030554//GO:0016773//GO:1901265//GO:0004672//GO:0000166//GO:0032555//GO:0005524//GO:0043167//GO:0035639//GO:0043168	transferase activity//transferase activity, transferring phosphorus-containing groups//catalytic activity//purine nucleotide binding//nucleoside binding//organic cyclic compound binding//purine nucleoside binding//molecular_function//ribonucleoside binding//purine ribonucleoside binding//carbohydrate derivative binding//protein binding//heterocyclic compound binding//adenyl ribonucleotide binding…	hypothetical protein; K05410 TANK-binding kinase 1 [EC:2.7.11.10]	http://www.genome.jp/dbget-bin/www_bget?lgi:LOTGIDRAFT_168021
LOC105318724	sp|P53753|ENG1_YEAST Endo-1,3(4)-beta-glucanase 1 OS=Saccharomyces cerevisiae (strain ATCC 204508 / S288c) GN=DSE4 PE=1 SV=1//6.1172e-24	GO:0009987//GO:0006869//GO:0044248//GO:0051179//GO:0010876//GO:0071704//GO:0071554//GO:0044699//GO:0008152//GO:1902578//GO:0016998//GO:0033036//GO:0044765//GO:0044036//GO:0044260//GO:0009056//GO:0044237//GO:0043170//GO:0071702//GO:0006810//GO:0051234//GO:0008150	cellular process//lipid transport//cellular catabolic process//localization//lipid localization//organic substance metabolic process//cell wall organization or biogenesis//single-organism process//metabolic process//single-organism localization//cell wall macromolecule catabolic process//macromolecule localization//single-organism transport//cell wall macromolecule metabolic process//cellular mac…	--	--	GO:0003824//GO:0016787//GO:0016798//GO:0052862//GO:0003674//GO:0005319//GO:0052861//GO:0052736//GO:0005215//GO:0004553//GO:0022892	catalytic activity//hydrolase activity//hydrolase activity, acting on glycosyl bonds//glucan endo-1,4-beta-glucanase activity, C-3 substituted reducing group//molecular_function//lipid transporter activity//glucan endo-1,3-beta-glucanase activity, C-3 substituted reducing group//beta-glucanase activity//transporter activity//hydrolase activity, hydrolyzing O-glycosyl compounds//substrate-specific…	hypothetical protein; K01180 endo-1,3(4)-beta-glucanase [EC:3.2.1.6]	http://www.genome.jp/dbget-bin/www_bget?lgi:LOTGIDRAFT_237425
LOC105318728	-//-	GO:0055114//GO:0044699//GO:0043447//GO:0008152//GO:0044249//GO:0044710//GO:0071704//GO:0044711//GO:0043446//GO:0009987//GO:0015975//GO:0006091//GO:0045333//GO:0008150//GO:0015948//GO:0015947//GO:0009061//GO:0009058//GO:0015980//GO:0044237//GO:1901576//GO:0044763	oxidation-reduction process//single-organism process//alkane biosynthetic process//metabolic process//cellular biosynthetic process//single-organism metabolic process//organic substance metabolic process//single-organism biosynthetic process//cellular alkane metabolic process//cellular process//energy derivation by oxidation of reduced inorganic compounds//generation of precursor metabolites and …	GO:0043228//GO:0005759//GO:0043227//GO:0043226//GO:0031974//GO:0005840//GO:0032991//GO:0044424//GO:0043233//GO:0070013//GO:0030529//GO:0044464//GO:0000313//GO:0043231//GO:0044444//GO:0044429//GO:0043232//GO:0005737//GO:0005761//GO:0005622//GO:0044446//GO:0005739//GO:0005623//GO:0043229//GO:0044422//GO:0005575	non-membrane-bounded organelle//mitochondrial matrix//membrane-bounded organelle//organelle//membrane-enclosed lumen//ribosome//macromolecular complex//intracellular part//organelle lumen//intracellular organelle lumen//ribonucleoprotein complex//cell part//organellar ribosome//intracellular membrane-bounded organelle//cytoplasmic part//mitochondrial part//intracellular non-membrane-bounded organ…	GO:0032553//GO:0032561//GO:0036094//GO:1901363//GO:0032550//GO:0097367//GO:0003674//GO:0001883//GO:0019001//GO:0017111//GO:0032549//GO:0016462//GO:0003924//GO:0017076//GO:0003824//GO:0097159//GO:0001882//GO:0005525//GO:0016817//GO:0016787//GO:0043167//GO:0016818//GO:0035639//GO:0043168//GO:0032555//GO:0000166//GO:1901265//GO:0005488	ribonucleotide binding//guanyl ribonucleotide binding//small molecule binding//heterocyclic compound binding//purine ribonucleoside binding//carbohydrate derivative binding//molecular_function//purine nucleoside binding//guanyl nucleotide binding//nucleoside-triphosphatase activity//ribonucleoside binding//pyrophosphatase activity//GTPase activity//purine nucleotide binding//catalytic activity//o…	hypothetical protein	http://www.genome.jp/dbget-bin/www_bget?lgi:LOTGIDRAFT_158307
LOC105318805	sp|Q9BXW7|CECR5_HUMAN Cat eye syndrome critical region protein 5 OS=Homo sapiens GN=CECR5 PE=1 SV=1//3.25895e-99	--	--	--	--	--	--	hypothetical protein	http://www.genome.jp/dbget-bin/www_bget?lgi:LOTGIDRAFT_201919
LOC105318918	sp|P42674|BP10_PARLI Blastula protease 10 OS=Paracentrotus lividus GN=BP10 PE=2 SV=1//1.5398e-29	GO:0071704//GO:0044238//GO:0008152//GO:0006508//GO:0008150//GO:0019538//GO:0043170	organic substance metabolic process//primary metabolic process//metabolic process//proteolysis//biological_process//protein metabolic process//macromolecule metabolic process	GO:0016020//GO:0005575	membrane//cellular_component	GO:0003674//GO:0005515//GO:0004222//GO:0016787//GO:0003824//GO:0008237//GO:0004175//GO:0005488//GO:0070011//GO:0008233	molecular_function//protein binding//metalloendopeptidase activity//hydrolase activity//catalytic activity//metallopeptidase activity//endopeptidase activity//binding//peptidase activity, acting on L-amino acid peptides//peptidase activity	hypothetical protein	http://www.genome.jp/dbget-bin/www_bget?lgi:LOTGIDRAFT_220390
LOC105318972	sp|P25291|GP2_CANFA Pancreatic secretory granule membrane major glycoprotein GP2 OS=Canis familiaris GN=GP2 PE=1 SV=1//2.55899e-11	--	--	--	--	--	--	hypothetical protein	http://www.genome.jp/dbget-bin/www_bget?lgi:LOTGIDRAFT_234808
LOC105319151	-//-	GO:0008219//GO:0071704//GO:0044699//GO:0008152//GO:0044238//GO:0006464//GO:0009987//GO:0043412//GO:0044267//GO:0018149//GO:0008150//GO:0016265//GO:0019538//GO:0044260//GO:0044763//GO:0036211//GO:0044237//GO:0043170	cell death//organic substance metabolic process//single-organism process//metabolic process//primary metabolic process//cellular protein modification process//cellular process//macromolecule modification//cellular protein metabolic process//peptide cross-linking//biological_process//death//protein metabolic process//cellular macromolecule metabolic process//single-organism cellular process//prote…	GO:0031082//GO:0044461//GO:0012505//GO:0009288//GO:0043228//GO:0043227//GO:0043226//GO:0032991//GO:0044424//GO:0005829//GO:0044463//GO:0031988//GO:0044445//GO:0044444//GO:0016023//GO:0044464//GO:0042995//GO:0043231//GO:0009424//GO:0030133//GO:0043229//GO:0005623//GO:0044422//GO:0043234//GO:0005575//GO:0005737//GO:0031410//GO:0031982//GO:0031083//GO:0005622	BLOC complex//bacterial-type flagellum part//endomembrane system//bacterial-type flagellum//non-membrane-bounded organelle//membrane-bounded organelle//organelle//macromolecular complex//intracellular part//cytosol//cell projection part//membrane-bounded vesicle//cytosolic part//cytoplasmic part//cytoplasmic membrane-bounded vesicle//cell part//cell projection//intracellular membrane-bounded orga…	GO:0003674//GO:0003810//GO:0016746//GO:0003824//GO:0016740//GO:0016755	molecular_function//protein-glutamine gamma-glutamyltransferase activity//transferase activity, transferring acyl groups//catalytic activity//transferase activity//transferase activity, transferring amino-acyl groups	--	--
LOC105319286	sp|Q01528|HAAF_LIMPO Hemagglutinin/amebocyte aggregation factor OS=Limulus polyphemus PE=1 SV=1//8.72656e-31	--	--	--	--	--	--	hypothetical protein	http://www.genome.jp/dbget-bin/www_bget?lgi:LOTGIDRAFT_106953
LOC105319300	-//-	GO:1901564//GO:0008152//GO:0044249//GO:0043604//GO:0044238//GO:0071704//GO:0010467//GO:0006412//GO:0006414//GO:1901566//GO:0009987//GO:0043603//GO:0043043//GO:0008150//GO:0044271//GO:0034645//GO:0044267//GO:0009058//GO:0009059//GO:0006807//GO:0043170//GO:0044237//GO:0006518//GO:0034641//GO:0019538//GO:1901576//GO:0044260	organonitrogen compound metabolic process//metabolic process//cellular biosynthetic process//amide biosynthetic process//primary metabolic process//organic substance metabolic process//gene expression//translation//translational elongation//organonitrogen compound biosynthetic process//cellular process//cellular amide metabolic process//peptide biosynthetic process//biological_process//cellular n…	GO:0043228//GO:0043226//GO:0005840//GO:0032991//GO:0044424//GO:0030529//GO:0044464//GO:0044444//GO:0005737//GO:0043232//GO:0005622//GO:0043229//GO:0005623//GO:0005575	non-membrane-bounded organelle//organelle//ribosome//macromolecular complex//intracellular part//ribonucleoprotein complex//cell part//cytoplasmic part//cytoplasm//intracellular non-membrane-bounded organelle//intracellular//intracellular organelle//cell//cellular_component	GO:0003735//GO:0005198//GO:0016741//GO:0003674//GO:0008168//GO:0003824//GO:0016740	structural constituent of ribosome//structural molecule activity//transferase activity, transferring one-carbon groups//molecular_function//methyltransferase activity//catalytic activity//transferase activity	--	--
LOC105319445	sp|Q9C0G6|DYH6_HUMAN Dynein heavy chain 6, axonemal OS=Homo sapiens GN=DNAH6 PE=2 SV=3//0	GO:0022406//GO:0034654//GO:0006725//GO:0010468//GO:0008152//GO:0044699//GO:1901362//GO:0044249//GO:0044238//GO:0031326//GO:2001141//GO:1902578//GO:0006887//GO:0018130//GO:0016192//GO:0051179//GO:0065007//GO:0010467//GO:0071704//GO:0050789//GO:0019219//GO:0032940//GO:0006351//GO:0007017//GO:1903506//GO:0051171//GO:0032774//GO:0006928//GO:0097659//GO:0009987//GO:0060255//GO:0019438//GO:2000112//GO:…	membrane docking//nucleobase-containing compound biosynthetic process//cellular aromatic compound metabolic process//regulation of gene expression//metabolic process//single-organism process//organic cyclic compound biosynthetic process//cellular biosynthetic process//primary metabolic process//regulation of cellular biosynthetic process//regulation of RNA biosynthetic process//single-organism lo…	GO:0043226//GO:0043228//GO:0005938//GO:0044424//GO:0032991//GO:0071944//GO:0000145//GO:0044430//GO:0005875//GO:0044464//GO:0015630//GO:0044444//GO:1902494//GO:0005737//GO:0043232//GO:0044448//GO:0030286//GO:0005622//GO:0044446//GO:0044422//GO:0005623//GO:0043229//GO:0005575//GO:0005856//GO:0043234	organelle//non-membrane-bounded organelle//cell cortex//intracellular part//macromolecular complex//cell periphery//exocyst//cytoskeletal part//microtubule associated complex//cell part//microtubule cytoskeleton//cytoplasmic part//catalytic complex//cytoplasm//intracellular non-membrane-bounded organelle//cell cortex part//dynein complex//intracellular//intracellular organelle part//organelle par…	GO:0003774//GO:0036094//GO:0032553//GO:1901363//GO:0032559//GO:0032550//GO:0097367//GO:0005515//GO:0003677//GO:0032549//GO:0017111//GO:0001883//GO:0003674//GO:0003777//GO:0016462//GO:0001882//GO:0097159//GO:0003824//GO:0017076//GO:0016817//GO:0003724//GO:0016787//GO:0035639//GO:0043168//GO:0005524//GO:0043167//GO:0016818//GO:0003676//GO:0008134//GO:0032555//GO:0000166//GO:1901265//GO:0016887//GO:…	motor activity//small molecule binding//ribonucleotide binding//heterocyclic compound binding//adenyl ribonucleotide binding//purine ribonucleoside binding//carbohydrate derivative binding//protein binding//DNA binding//ribonucleoside binding//nucleoside-triphosphatase activity//purine nucleoside binding//molecular_function//microtubule motor activity//pyrophosphatase activity//nucleoside binding…	hypothetical protein; K10408 dynein heavy chain, axonemal	http://www.genome.jp/dbget-bin/www_bget?lgi:LOTGIDRAFT_202460
LOC105319578	sp|P40983|YOR6_CALSR Uncharacterized protein in xynA 3&apos;region (Fragment) OS=Caldicellulosiruptor sp. (strain Rt8B.4) PE=4 SV=1//1.00585e-07	GO:0046718//GO:0009987//GO:0039663//GO:0071840//GO:0007049//GO:0051828//GO:0016032//GO:0051179//GO:0051704//GO:0007059//GO:0044803//GO:0016043//GO:0044699//GO:0044800//GO:0052126//GO:0044403//GO:0052192//GO:0044419//GO:0061025//GO:0044763//GO:0044409//GO:0019058//GO:0051806//GO:0044764//GO:0006810//GO:0061024//GO:0051301//GO:0019064//GO:0008150//GO:0051701//GO:0051234//GO:0040011//GO:0030260	viral entry into host cell//cellular process//membrane fusion involved in viral entry into host cell//cellular component organization or biogenesis//cell cycle//entry into other organism involved in symbiotic interaction//viral process//localization//multi-organism process//chromosome segregation//multi-organism membrane organization//cellular component organization//single-organism process//mult…	GO:0016020//GO:0044425//GO:0031224//GO:0044423//GO:0019031//GO:0005575//GO:0019012//GO:0016021//GO:0036338	membrane//membrane part//intrinsic component of membrane//virion part//viral envelope//cellular_component//virion//integral component of membrane//viral membrane	GO:0001882//GO:0097159//GO:0003824//GO:0017076//GO:0016787//GO:0016817//GO:0046789//GO:0016772//GO:0005525//GO:0016740//GO:0016462//GO:0003924//GO:0097367//GO:0032550//GO:0005515//GO:0005102//GO:0032549//GO:0003677//GO:0017111//GO:0001883//GO:0019001//GO:0003674//GO:0036094//GO:0032561//GO:0032553//GO:0032559//GO:1901363//GO:0016301//GO:0005488//GO:0030554//GO:1901265//GO:0016887//GO:0046812//GO:…	nucleoside binding//organic cyclic compound binding//catalytic activity//purine nucleotide binding//hydrolase activity//hydrolase activity, acting on acid anhydrides//host cell surface receptor binding//transferase activity, transferring phosphorus-containing groups//GTP binding//transferase activity//pyrophosphatase activity//GTPase activity//carbohydrate derivative binding//purine ribonucleosid…	hypothetical protein	http://www.genome.jp/dbget-bin/www_bget?lgi:LOTGIDRAFT_160348
LOC105320076	sp|Q7ZW25|CHM2A_DANRE Charged multivesicular body protein 2a OS=Danio rerio GN=chmp2a PE=2 SV=1//1.92362e-107	GO:0051179//GO:0010467//GO:0071704//GO:0008152//GO:0044238//GO:0051604//GO:0015031//GO:0006810//GO:0008150//GO:0051234//GO:0006508//GO:0033036//GO:0019538//GO:0016485//GO:0045184//GO:0030908//GO:0043170//GO:0008104//GO:0071702	localization//gene expression//organic substance metabolic process//metabolic process//primary metabolic process//protein maturation//protein transport//transport//biological_process//establishment of localization//proteolysis//macromolecule localization//protein metabolic process//protein processing//establishment of protein localization//protein splicing//macromolecule metabolic process//protei…	--	--	--	--	hypothetical protein; K12191 charged multivesicular body protein 2A	http://www.genome.jp/dbget-bin/www_bget?lgi:LOTGIDRAFT_203241
LOC105320131	sp|P35408|PE2R4_HUMAN Prostaglandin E2 receptor EP4 subtype OS=Homo sapiens GN=PTGER4 PE=1 SV=1//3.05839e-34	GO:0023052//GO:0050789//GO:0065007//GO:0044699//GO:0051716//GO:0009987//GO:0050896//GO:0007165//GO:0007154//GO:0044700//GO:0008150//GO:0044763//GO:0007186//GO:0050794	signaling//regulation of biological process//biological regulation//single-organism process//cellular response to stimulus//cellular process//response to stimulus//signal transduction//cell communication//single organism signaling//biological_process//single-organism cellular process//G-protein coupled receptor signaling pathway//regulation of cellular process	GO:0031224//GO:0044423//GO:0019033//GO:0044425//GO:0016020//GO:0016021//GO:0005575//GO:0019012	intrinsic component of membrane//virion part//viral tegument//membrane part//membrane//integral component of membrane//cellular_component//virion	GO:0004872//GO:0003674//GO:0060089//GO:0004871//GO:0004888//GO:0004930//GO:0038023	receptor activity//molecular_function//molecular transducer activity//signal transducer activity//transmembrane signaling receptor activity//G-protein coupled receptor activity//signaling receptor activity	hypothetical protein; K04261 prostaglandin E receptor 4	http://www.genome.jp/dbget-bin/www_bget?lgi:LOTGIDRAFT_73649
LOC105320168	-//-	GO:0006810//GO:0044097//GO:0007165//GO:0046903//GO:0051234//GO:0008150//GO:0044700//GO:0007154//GO:0033036//GO:0044765//GO:0007186//GO:0045184//GO:0051649//GO:0044763//GO:0051641//GO:0050794//GO:0055085//GO:0071702//GO:0008104//GO:0051179//GO:0065007//GO:0050789//GO:0032940//GO:0023052//GO:0044699//GO:0030255//GO:1902578//GO:0009306//GO:0009987//GO:0051716//GO:0015031//GO:0071806//GO:0050896	transport//secretion by the type IV secretion system//signal transduction//secretion//establishment of localization//biological_process//single organism signaling//cell communication//macromolecule localization//single-organism transport//G-protein coupled receptor signaling pathway//establishment of protein localization//establishment of localization in cell//single-organism cellular process//ce…	GO:0016021//GO:0005575//GO:0031224//GO:0016020//GO:0044425	integral component of membrane//cellular_component//intrinsic component of membrane//membrane//membrane part	GO:0004871//GO:0060089//GO:0003674//GO:0004872//GO:0004888//GO:0004930//GO:0038023	signal transducer activity//molecular transducer activity//molecular_function//receptor activity//transmembrane signaling receptor activity//G-protein coupled receptor activity//signaling receptor activity	hypothetical protein	http://www.genome.jp/dbget-bin/www_bget?lgi:LOTGIDRAFT_230986
LOC105320234	sp|O70165|FCN1_MOUSE Ficolin-1 OS=Mus musculus GN=Fcn1 PE=1 SV=1//2.74234e-44	--	--	--	--	--	--	hypothetical protein	http://www.genome.jp/dbget-bin/www_bget?lgi:LOTGIDRAFT_83908
LOC105320307	sp|P49139|MAPK2_RABIT MAP kinase-activated protein kinase 2 (Fragment) OS=Oryctolagus cuniculus GN=MAPKAPK2 PE=1 SV=2//9.21689e-177	GO:0008152//GO:0033692//GO:0044699//GO:1901135//GO:0044238//GO:0006464//GO:0044249//GO:0008653//GO:0034637//GO:1903509//GO:0071704//GO:0044711//GO:0000271//GO:0044710//GO:0044262//GO:1901137//GO:0009103//GO:0016051//GO:0044264//GO:0006796//GO:0009987//GO:0005976//GO:0043412//GO:0008150//GO:0006629//GO:0034645//GO:0009059//GO:0009058//GO:0044267//GO:0006793//GO:0006468//GO:0016310//GO:0008610//GO:…	metabolic process//cellular polysaccharide biosynthetic process//single-organism process//carbohydrate derivative metabolic process//primary metabolic process//cellular protein modification process//cellular biosynthetic process//lipopolysaccharide metabolic process//cellular carbohydrate biosynthetic process//liposaccharide metabolic process//organic substance metabolic process//single-organism …	GO:0016020//GO:0005575	membrane//cellular_component	GO:0032553//GO:0036094//GO:1901363//GO:0032559//GO:0032550//GO:0097367//GO:0032549//GO:0003674//GO:0001883//GO:0097159//GO:0001882//GO:0017076//GO:0003824//GO:0016772//GO:0016740//GO:0035639//GO:0043168//GO:0043167//GO:0005524//GO:0032555//GO:0000166//GO:0004672//GO:1901265//GO:0016773//GO:0030554//GO:0005488//GO:0016301	ribonucleotide binding//small molecule binding//heterocyclic compound binding//adenyl ribonucleotide binding//purine ribonucleoside binding//carbohydrate derivative binding//ribonucleoside binding//molecular_function//purine nucleoside binding//organic cyclic compound binding//nucleoside binding//purine nucleotide binding//catalytic activity//transferase activity, transferring phosphorus-containi…	hypothetical protein; K04443 mitogen-activated protein kinase-activated protein kinase 2 [EC:2.7.11.1]	http://www.genome.jp/dbget-bin/www_bget?lgi:LOTGIDRAFT_137255
LOC105320467	sp|Q8N2E2|VWDE_HUMAN von Willebrand factor D and EGF domain-containing protein OS=Homo sapiens GN=VWDE PE=2 SV=4//5.99678e-11	--	--	--	--	--	--	hypothetical protein	http://www.genome.jp/dbget-bin/www_bget?lgi:LOTGIDRAFT_236958
LOC105320504	-//-	--	--	--	--	--	--	--	--
LOC105320531	-//-	--	--	--	--	--	--	--	--
LOC105320711	sp|P98157|LRP1_CHICK Low-density lipoprotein receptor-related protein 1 OS=Gallus gallus GN=LRP1 PE=2 SV=1//1.31862e-07	--	--	--	--	GO:0016788//GO:0005488//GO:0004064//GO:0052689//GO:0003824//GO:0016787//GO:0005515//GO:0003674	hydrolase activity, acting on ester bonds//binding//arylesterase activity//carboxylic ester hydrolase activity//catalytic activity//hydrolase activity//protein binding//molecular_function	hypothetical protein; K04550 low-density lipoprotein receptor-related protein 1 (alpha-2-macroglobulin receptor)	http://www.genome.jp/dbget-bin/www_bget?lgi:LOTGIDRAFT_51280
LOC105320756	-//-	GO:0008150//GO:0009405//GO:0051704	biological_process//pathogenesis//multi-organism process	GO:0005575//GO:0005576	cellular_component//extracellular region	GO:0017080//GO:0098772//GO:0016248//GO:0008200//GO:0019871//GO:0016247//GO:0003674	sodium channel regulator activity//molecular function regulator//channel inhibitor activity//ion channel inhibitor activity//sodium channel inhibitor activity//channel regulator activity//molecular_function	--	--
LOC105321257	-//-	GO:0008150//GO:0009607//GO:0050896	biological_process//response to biotic stimulus//response to stimulus	GO:0005575//GO:0016021//GO:0016020//GO:0044425//GO:0031224	cellular_component//integral component of membrane//membrane//membrane part//intrinsic component of membrane	--	--	hypothetical protein	http://www.genome.jp/dbget-bin/www_bget?lgi:LOTGIDRAFT_160626
LOC105321535	-//-	--	--	--	--	--	--	--	--
LOC105321536	-//-	GO:0008150//GO:0009987//GO:0006996//GO:0006325//GO:0071840//GO:0051276//GO:0043933//GO:0006338//GO:0016043//GO:0016568	biological_process//cellular process//organelle organization//chromatin organization//cellular component organization or biogenesis//chromosome organization//macromolecular complex subunit organization//chromatin remodeling//cellular component organization//chromatin modification	GO:0005623//GO:0043229//GO:0005575//GO:0005622//GO:0044464//GO:0043231//GO:0005634//GO:0043227//GO:0043226//GO:0044424	cell//intracellular organelle//cellular_component//intracellular//cell part//intracellular membrane-bounded organelle//nucleus//membrane-bounded organelle//organelle//intracellular part	GO:0005488//GO:0003676//GO:0097159//GO:0008430//GO:0003677//GO:0003674//GO:1901363	binding//nucleic acid binding//organic cyclic compound binding//selenium binding//DNA binding//molecular_function//heterocyclic compound binding	--	--
LOC105321541	sp|Q6NW85|ARI1L_DANRE E3 ubiquitin-protein ligase arih1l OS=Danio rerio GN=arih1l PE=2 SV=1//2.69429e-20	--	--	--	--	GO:0003674//GO:0005515//GO:0046914//GO:0008270//GO:0005488//GO:0046872//GO:0043169//GO:0043167	molecular_function//protein binding//transition metal ion binding//zinc ion binding//binding//metal ion binding//cation binding//ion binding	hypothetical protein; K11968 ariadne-1	http://www.genome.jp/dbget-bin/www_bget?lgi:LOTGIDRAFT_169631
LOC105321642	-//-	GO:0006139//GO:0006807//GO:0009059//GO:0009058//GO:0046483//GO:0044271//GO:0034645//GO:0008150//GO:1901576//GO:0044260//GO:0016070//GO:1901360//GO:0034641//GO:0006352//GO:0044237//GO:0043170//GO:0006351//GO:0010467//GO:0071704//GO:0018130//GO:0044238//GO:0044249//GO:1901362//GO:0006725//GO:0008152//GO:0034654//GO:0090304//GO:0019438//GO:0009987//GO:0097659//GO:0032774	nucleobase-containing compound metabolic process//nitrogen compound metabolic process//macromolecule biosynthetic process//biosynthetic process//heterocycle metabolic process//cellular nitrogen compound biosynthetic process//cellular macromolecule biosynthetic process//biological_process//organic substance biosynthetic process//cellular macromolecule metabolic process//RNA metabolic process//orga…	GO:0061695//GO:1902494//GO:0000428//GO:0005667//GO:0005634//GO:0005654//GO:0043231//GO:0005669//GO:0055029//GO:0044464//GO:0043234//GO:0005575//GO:0005623//GO:0043229//GO:0044422//GO:0044446//GO:0005622//GO:0090575//GO:0031981//GO:0044451//GO:0031974//GO:0044798//GO:0032991//GO:0016591//GO:0044424//GO:0043227//GO:0043226//GO:0044428//GO:0030880//GO:0043233//GO:0070013//GO:1990234	transferase complex, transferring phosphorus-containing groups//catalytic complex//DNA-directed RNA polymerase complex//transcription factor complex//nucleus//nucleoplasm//intracellular membrane-bounded organelle//transcription factor TFIID complex//nuclear DNA-directed RNA polymerase complex//cell part//protein complex//cellular_component//cell//intracellular organelle//organelle part//intracell…	--	--	--	--
LOC105321667	-//-	--	--	GO:0005576//GO:0005575	extracellular region//cellular_component	GO:0003674//GO:0004857//GO:0030234//GO:0061134//GO:0098772//GO:0030414	molecular_function//enzyme inhibitor activity//enzyme regulator activity//peptidase regulator activity//molecular function regulator//peptidase inhibitor activity	--	--
LOC105321691	sp|P35003|CTRL_HALRU Chymotrypsin-like serine proteinase OS=Haliotis rufescens PE=1 SV=1//3.97046e-53	GO:0071704//GO:0044238//GO:0008152//GO:0019538//GO:0043170//GO:0006508//GO:0008150	organic substance metabolic process//primary metabolic process//metabolic process//protein metabolic process//macromolecule metabolic process//proteolysis//biological_process	--	--	GO:0016787//GO:0003824//GO:0017171//GO:0008236//GO:0003674//GO:0004252//GO:0070011//GO:0008233//GO:0004175	hydrolase activity//catalytic activity//serine hydrolase activity//serine-type peptidase activity//molecular_function//serine-type endopeptidase activity//peptidase activity, acting on L-amino acid peptides//peptidase activity//endopeptidase activity	hypothetical protein; K01346 pancreatic elastase II [EC:3.4.21.71]	http://www.genome.jp/dbget-bin/www_bget?lgi:LOTGIDRAFT_196330
LOC105321753	sp|Q7Z0T3|TEMPT_APLCA Temptin OS=Aplysia californica PE=1 SV=1//3.35429e-26	GO:0008150//GO:0008152//GO:0044699//GO:0055114//GO:0044710	biological_process//metabolic process//single-organism process//oxidation-reduction process//single-organism metabolic process	--	--	GO:0016715//GO:0046872//GO:0005488//GO:0043167//GO:0043169//GO:0005507//GO:0003824//GO:0046914//GO:0004497//GO:0016705//GO:0016491//GO:0003674	oxidoreductase activity, acting on paired donors, with incorporation or reduction of molecular oxygen, reduced ascorbate as one donor, and incorporation of one atom of oxygen//metal ion binding//binding//ion binding//cation binding//copper ion binding//catalytic activity//transition metal ion binding//monooxygenase activity//oxidoreductase activity, acting on paired donors, with incorporation or …	hypothetical protein	http://www.genome.jp/dbget-bin/www_bget?lgi:LOTGIDRAFT_162081
LOC105321852	sp|Q6DDL7|UN93A_XENLA Protein unc-93 homolog A OS=Xenopus laevis GN=unc93a PE=2 SV=1//3.38714e-126	GO:0010467//GO:0071704//GO:0006351//GO:0018130//GO:0051179//GO:0044238//GO:0044249//GO:0034654//GO:0006725//GO:0008152//GO:1901362//GO:0006366//GO:0090304//GO:0015031//GO:0097659//GO:0019438//GO:0009987//GO:0032774//GO:0006139//GO:0006807//GO:0009059//GO:0009058//GO:0046483//GO:0006810//GO:0034645//GO:0044271//GO:0008150//GO:0051234//GO:1901576//GO:0044260//GO:0045184//GO:0033036//GO:0016070//GO:…	gene expression//organic substance metabolic process//transcription, DNA-templated//heterocycle biosynthetic process//localization//primary metabolic process//cellular biosynthetic process//nucleobase-containing compound biosynthetic process//cellular aromatic compound metabolic process//metabolic process//organic cyclic compound biosynthetic process//transcription from RNA polymerase II promoter…	GO:0031224//GO:0044425//GO:0016020//GO:0016021//GO:0005575	intrinsic component of membrane//membrane part//membrane//integral component of membrane//cellular_component	--	--	hypothetical protein	http://www.genome.jp/dbget-bin/www_bget?lgi:LOTGIDRAFT_178791
LOC105321872	sp|O96790|DPGN_DIPMA Serine protease inhibitor dipetalogastin (Fragment) OS=Dipetalogaster maximus PE=1 SV=2//1.28431e-19	--	--	--	--	GO:0005515//GO:0003674//GO:0005488	protein binding//molecular_function//binding	hypothetical protein; K06254 agrin	http://www.genome.jp/dbget-bin/www_bget?lgi:LOTGIDRAFT_210962
LOC105321887	-//-	GO:0006139//GO:0006807//GO:0009058//GO:0009059//GO:0046483//GO:0031325//GO:0051254//GO:0031323//GO:0010628//GO:0034645//GO:0044271//GO:0080090//GO:0051252//GO:0008150//GO:0009889//GO:0010556//GO:0044260//GO:1901576//GO:1903508//GO:0019222//GO:0007275//GO:0044707//GO:1901360//GO:0044767//GO:0016070//GO:0032501//GO:0034641//GO:0044237//GO:0045893//GO:0043170//GO:0050794//GO:0071704//GO:0010467//GO:…	nucleobase-containing compound metabolic process//nitrogen compound metabolic process//biosynthetic process//macromolecule biosynthetic process//heterocycle metabolic process//positive regulation of cellular metabolic process//positive regulation of RNA metabolic process//regulation of cellular metabolic process//positive regulation of gene expression//cellular macromolecule biosynthetic process/…	--	--	GO:0043169//GO:0043167//GO:0008270//GO:0005488//GO:0046872//GO:0003674//GO:0046914	cation binding//ion binding//zinc ion binding//binding//metal ion binding//molecular_function//transition metal ion binding	--	--
LOC105321899	-//-	GO:0018342//GO:0009987//GO:0043412//GO:0071704//GO:0008152//GO:0044238//GO:0006464//GO:0019538//GO:0097354//GO:0044260//GO:0044237//GO:0043170//GO:0036211//GO:0044267//GO:0008150	protein prenylation//cellular process//macromolecule modification//organic substance metabolic process//metabolic process//primary metabolic process//cellular protein modification process//protein metabolic process//prenylation//cellular macromolecule metabolic process//cellular metabolic process//macromolecule metabolic process//protein modification process//cellular protein metabolic process//b…	--	--	GO:0003824//GO:0016740//GO:0008318//GO:0003674//GO:0004659//GO:0016765	catalytic activity//transferase activity//protein prenyltransferase activity//molecular_function//prenyltransferase activity//transferase activity, transferring alkyl or aryl (other than methyl) groups	--	--
LOC105321986	sp|O08863|BIRC3_MOUSE Baculoviral IAP repeat-containing protein 3 OS=Mus musculus GN=Birc3 PE=1 SV=2//7.3772e-06	--	--	GO:0044425//GO:0016020//GO:0044424//GO:0031224//GO:0043227//GO:0043226//GO:0005739//GO:0005622//GO:0005737//GO:0005575//GO:0043229//GO:0005623//GO:0043231//GO:0044464//GO:0016021//GO:0044444	membrane part//membrane//intracellular part//intrinsic component of membrane//membrane-bounded organelle//organelle//mitochondrion//intracellular//cytoplasm//cellular_component//intracellular organelle//cell//intracellular membrane-bounded organelle//cell part//integral component of membrane//cytoplasmic part	GO:0016817//GO:0016787//GO:0003824//GO:0046914//GO:0003674//GO:0005515//GO:0005215//GO:0046872//GO:0008270//GO:0016820//GO:0005488//GO:0043167//GO:0022857//GO:0043169	hydrolase activity, acting on acid anhydrides//hydrolase activity//catalytic activity//transition metal ion binding//molecular_function//protein binding//transporter activity//metal ion binding//zinc ion binding//hydrolase activity, acting on acid anhydrides, catalyzing transmembrane movement of substances//binding//ion binding//transmembrane transporter activity//cation binding	hypothetical protein; K16061 baculoviral IAP repeat-containing protein 7/8	http://www.genome.jp/dbget-bin/www_bget?lgi:LOTGIDRAFT_130366
LOC105322065	-//-	--	--	--	--	GO:0005488//GO:0005515//GO:0003674	binding//protein binding//molecular_function	hypothetical protein	http://www.genome.jp/dbget-bin/www_bget?lgi:LOTGIDRAFT_168990
LOC105322139	sp|P86784|GIGA1_CRAGI Gigasin-1 (Fragment) OS=Crassostrea gigas PE=1 SV=1//1.57924e-08	GO:0009987//GO:1901575//GO:0006753//GO:0006796//GO:0009214//GO:0044270//GO:0009187//GO:1901361//GO:0055086//GO:0044710//GO:0071704//GO:0044281//GO:1901292//GO:0044248//GO:0009166//GO:0044712//GO:0044238//GO:0044699//GO:0034655//GO:0009117//GO:0008152//GO:0006725//GO:0044763//GO:0009056//GO:0034641//GO:1901360//GO:0046434//GO:0019439//GO:0044237//GO:0006807//GO:0006139//GO:0046700//GO:0006793//GO:…	cellular process//organic substance catabolic process//nucleoside phosphate metabolic process//phosphate-containing compound metabolic process//cyclic nucleotide catabolic process//cellular nitrogen compound catabolic process//cyclic nucleotide metabolic process//organic cyclic compound catabolic process//nucleobase-containing small molecule metabolic process//single-organism metabolic process//o…	GO:0016020//GO:0005575	membrane//cellular_component	GO:0016787//GO:0003824//GO:0042578//GO:0008081//GO:0003674//GO:0004112//GO:0004113//GO:0016788	hydrolase activity//catalytic activity//phosphoric ester hydrolase activity//phosphoric diester hydrolase activity//molecular_function//cyclic-nucleotide phosphodiesterase activity//2',3'-cyclic-nucleotide 3'-phosphodiesterase activity//hydrolase activity, acting on ester bonds	--	--
LOC105322210	-//-	--	--	--	--	--	--	--	--
LOC105322211	-//-	--	--	--	--	--	--	--	--
LOC105322213	-//-	--	--	--	--	--	--	--	--
LOC105322314	-//-	GO:0006518//GO:0044237//GO:0043170//GO:1901576//GO:0044260//GO:1901360//GO:0034641//GO:0019538//GO:0044271//GO:0034645//GO:0008150//GO:0006629//GO:0006807//GO:0044267//GO:0009058//GO:0009059//GO:0016125//GO:0006413//GO:1901566//GO:0006412//GO:0006066//GO:0043043//GO:0043603//GO:0008202//GO:0009987//GO:0044238//GO:0044249//GO:0043604//GO:0008152//GO:1901564//GO:0044699//GO:0071704//GO:0010467//GO:…	peptide metabolic process//cellular metabolic process//macromolecule metabolic process//organic substance biosynthetic process//cellular macromolecule metabolic process//organic cyclic compound metabolic process//cellular nitrogen compound metabolic process//protein metabolic process//cellular nitrogen compound biosynthetic process//cellular macromolecule biosynthetic process//biological_process/…	GO:0005622//GO:0005783//GO:0005737//GO:0005575//GO:0043229//GO:0005623//GO:0043231//GO:0044464//GO:0016021//GO:0044444//GO:0044425//GO:0016020//GO:0044424//GO:0031224//GO:0043227//GO:0043226//GO:0012505	intracellular//endoplasmic reticulum//cytoplasm//cellular_component//intracellular organelle//cell//intracellular membrane-bounded organelle//cell part//integral component of membrane//cytoplasmic part//membrane part//membrane//intracellular part//intrinsic component of membrane//membrane-bounded organelle//organelle//endomembrane system	GO:0016860//GO:0008135//GO:0003723//GO:0005488//GO:0016853//GO:0047750//GO:0003676//GO:0097159//GO:0003824//GO:1901363//GO:0003743//GO:0003674//GO:0016863	intramolecular oxidoreductase activity//translation factor activity, RNA binding//RNA binding//binding//isomerase activity//cholestenol delta-isomerase activity//nucleic acid binding//organic cyclic compound binding//catalytic activity//heterocyclic compound binding//translation initiation factor activity//molecular_function//intramolecular oxidoreductase activity, transposing C=C bonds	--	--
LOC105322572	sp|B3EWZ3|CADN_ACRMI Coadhesin (Fragment) OS=Acropora millepora PE=1 SV=1//3.01484e-08	GO:0009405//GO:0008150//GO:0051704//GO:0019835//GO:0009987	pathogenesis//biological_process//multi-organism process//cytolysis//cellular process	GO:0019867//GO:0005575//GO:0016020	outer membrane//cellular_component//membrane	GO:1901981//GO:0043168//GO:0043167//GO:0043130//GO:0005488//GO:0005515//GO:0032182//GO:0003674//GO:0005543//GO:0032266//GO:0008289//GO:0035091	phosphatidylinositol phosphate binding//anion binding//ion binding//ubiquitin binding//binding//protein binding//ubiquitin-like protein binding//molecular_function//phospholipid binding//phosphatidylinositol-3-phosphate binding//lipid binding//phosphatidylinositol binding	hypothetical protein	http://www.genome.jp/dbget-bin/www_bget?lgi:LOTGIDRAFT_167963
LOC105322650	sp|Q9VC61|CRERF_DROME Protein CREBRF homolog OS=Drosophila melanogaster GN=CG13624 PE=2 SV=2//8.72505e-45	GO:0046483//GO:0009059//GO:0009058//GO:0006807//GO:0006139//GO:0008150//GO:0010556//GO:0009889//GO:0031323//GO:0051252//GO:0044271//GO:0080090//GO:0034645//GO:0019222//GO:0034641//GO:1901360//GO:0016070//GO:1901576//GO:0044260//GO:0043170//GO:0044237//GO:0050794//GO:0018130//GO:0065007//GO:0010467//GO:0071704//GO:0050789//GO:0019219//GO:0006351//GO:0006725//GO:0010468//GO:0008152//GO:0034654//GO:…	heterocycle metabolic process//macromolecule biosynthetic process//biosynthetic process//nitrogen compound metabolic process//nucleobase-containing compound metabolic process//biological_process//regulation of macromolecule biosynthetic process//regulation of biosynthetic process//regulation of cellular metabolic process//regulation of RNA metabolic process//cellular nitrogen compound biosyntheti…	--	--	GO:0003676//GO:0003700//GO:0005488//GO:0001071//GO:0003677//GO:0003674//GO:1901363//GO:0043565//GO:0097159	nucleic acid binding//transcription factor activity, sequence-specific DNA binding//binding//nucleic acid binding transcription factor activity//DNA binding//molecular_function//heterocyclic compound binding//sequence-specific DNA binding//organic cyclic compound binding	hypothetical protein	http://www.genome.jp/dbget-bin/www_bget?lgi:LOTGIDRAFT_231402
LOC105322753	-//-	--	--	--	--	--	--	--	--
LOC105322771	-//-	--	--	--	--	--	--	--	--
LOC105322800	-//-	GO:0065007//GO:0050789//GO:0023052//GO:0044699//GO:0009987//GO:0051716//GO:0050896//GO:0007165//GO:0008150//GO:0044700//GO:0007154//GO:0044763//GO:0050794	biological regulation//regulation of biological process//signaling//single-organism process//cellular process//cellular response to stimulus//response to stimulus//signal transduction//biological_process//single organism signaling//cell communication//single-organism cellular process//regulation of cellular process	--	--	GO:0005515//GO:0003674//GO:0005488	protein binding//molecular_function//binding	--	--
LOC105322883	sp|Q9BXJ4|C1QT3_HUMAN Complement C1q tumor necrosis factor-related protein 3 OS=Homo sapiens GN=C1QTNF3 PE=1 SV=1//5.25494e-06	--	--	--	--	--	--	hypothetical protein	http://www.genome.jp/dbget-bin/www_bget?lgi:LOTGIDRAFT_58867
LOC105322911	-//-	GO:0051171//GO:0032774//GO:1903506//GO:0006030//GO:2000112//GO:0090304//GO:0006355//GO:0097659//GO:0006040//GO:0019438//GO:0009987//GO:0060255//GO:0044238//GO:0044249//GO:0031326//GO:2001141//GO:0034654//GO:0006725//GO:0010468//GO:0008152//GO:1901564//GO:1901362//GO:1901135//GO:0010467//GO:0071704//GO:0006351//GO:0050789//GO:0019219//GO:1901071//GO:0018130//GO:0065007//GO:0006022//GO:0044237//GO:…	regulation of nitrogen compound metabolic process//RNA biosynthetic process//regulation of nucleic acid-templated transcription//chitin metabolic process//regulation of cellular macromolecule biosynthetic process//nucleic acid metabolic process//regulation of transcription, DNA-templated//nucleic acid-templated transcription//amino sugar metabolic process//aromatic compound biosynthetic process//…	GO:0044424//GO:0043227//GO:0043226//GO:0005576//GO:0005622//GO:0005575//GO:0005623//GO:0043229//GO:0043231//GO:0005634//GO:0044464	intracellular part//membrane-bounded organelle//organelle//extracellular region//intracellular//cellular_component//cell//intracellular organelle//intracellular membrane-bounded organelle//nucleus//cell part	GO:0008061//GO:0016740//GO:0004402//GO:0003824//GO:0016746//GO:0046914//GO:0003674//GO:0000989//GO:0097367//GO:0046872//GO:0008080//GO:0016747//GO:0003712//GO:0008270//GO:0005488//GO:0000988//GO:0034212//GO:0016410//GO:0016407//GO:0043167//GO:0043169//GO:0061733	chitin binding//transferase activity//histone acetyltransferase activity//catalytic activity//transferase activity, transferring acyl groups//transition metal ion binding//molecular_function//transcription factor activity, transcription factor binding//carbohydrate derivative binding//metal ion binding//N-acetyltransferase activity//transferase activity, transferring acyl groups other than amino-…	--	--
LOC105322982	-//-	--	--	--	--	--	--	--	--
LOC105322983	-//-	--	--	GO:0044464//GO:0005623//GO:0005575//GO:0071944//GO:0005886//GO:0016020	cell part//cell//cellular_component//cell periphery//plasma membrane//membrane	GO:0004175//GO:0070011//GO:0008233//GO:0003674//GO:0004252//GO:0003824//GO:0017171//GO:0016787//GO:0008236	endopeptidase activity//peptidase activity, acting on L-amino acid peptides//peptidase activity//molecular_function//serine-type endopeptidase activity//catalytic activity//serine hydrolase activity//hydrolase activity//serine-type peptidase activity	--	--
LOC105322984	-//-	--	--	--	--	--	--	--	--
LOC105322985	-//-	--	--	--	--	--	--	--	--
LOC105322986	-//-	--	--	--	--	--	--	--	--
LOC105323062	sp|O01761|UNC89_CAEEL Muscle M-line assembly protein unc-89 OS=Caenorhabditis elegans GN=unc-89 PE=1 SV=3//7.55434e-07	--	--	--	--	--	--	hypothetical protein	http://www.genome.jp/dbget-bin/www_bget?lgi:LOTGIDRAFT_143813
LOC105323075	-//-	--	--	--	--	--	--	--	--
LOC105323261	sp|P07823|GRP78_MESAU 78 kDa glucose-regulated protein OS=Mesocricetus auratus GN=HSPA5 PE=1 SV=1//0	GO:0044763//GO:0005975//GO:0044767//GO:0008150//GO:0000902//GO:0071840//GO:0032502//GO:0032989//GO:0009987//GO:0044238//GO:0048856//GO:0008152//GO:0009653//GO:0016043//GO:0048869//GO:0044699//GO:0071704	single-organism cellular process//carbohydrate metabolic process//single-organism developmental process//biological_process//cell morphogenesis//cellular component organization or biogenesis//developmental process//cellular component morphogenesis//cellular process//primary metabolic process//anatomical structure development//metabolic process//anatomical structure morphogenesis//cellular compone…	--	--	GO:0016773//GO:0016772//GO:0016787//GO:0016740//GO:0003824//GO:0003674	phosphotransferase activity, alcohol group as acceptor//transferase activity, transferring phosphorus-containing groups//hydrolase activity//transferase activity//catalytic activity//molecular_function	hypothetical protein; K09490 heat shock 70kDa protein 5	http://www.genome.jp/dbget-bin/www_bget?lgi:LOTGIDRAFT_216416
LOC105323466	-//-	GO:0009987//GO:0051179//GO:1902578//GO:0044699//GO:0044763//GO:0044765//GO:0055085//GO:0006810//GO:0051234//GO:0008150	cellular process//localization//single-organism localization//single-organism process//single-organism cellular process//single-organism transport//transmembrane transport//transport//establishment of localization//biological_process	GO:0044425//GO:0016020//GO:0031224//GO:0005575//GO:0016021	membrane part//membrane//intrinsic component of membrane//cellular_component//integral component of membrane	GO:0016787//GO:0016817//GO:0003824//GO:0017076//GO:0001882//GO:0097159//GO:0016462//GO:0015405//GO:0001883//GO:0003674//GO:0032549//GO:0017111//GO:0097367//GO:0032550//GO:0032559//GO:1901363//GO:0036094//GO:0032553//GO:0005488//GO:0015399//GO:0016820//GO:0030554//GO:0043492//GO:0016887//GO:0046872//GO:0005215//GO:0022804//GO:1901265//GO:0022857//GO:0042626//GO:0042623//GO:0000166//GO:0043169//GO:…	hydrolase activity//hydrolase activity, acting on acid anhydrides//catalytic activity//purine nucleotide binding//nucleoside binding//organic cyclic compound binding//pyrophosphatase activity//P-P-bond-hydrolysis-driven transmembrane transporter activity//purine nucleoside binding//molecular_function//ribonucleoside binding//nucleoside-triphosphatase activity//carbohydrate derivative binding//pur…	--	--
LOC105323667	sp|P26652|TIMP3_CHICK Metalloproteinase inhibitor 3 OS=Gallus gallus GN=TIMP3 PE=1 SV=2//1.53848e-15	--	--	--	--	GO:0048551//GO:0098772//GO:0030414//GO:0061135//GO:0061134//GO:0004857//GO:0030234//GO:0003674//GO:0004866//GO:0010576//GO:0008191	metalloenzyme inhibitor activity//molecular function regulator//peptidase inhibitor activity//endopeptidase regulator activity//peptidase regulator activity//enzyme inhibitor activity//enzyme regulator activity//molecular_function//endopeptidase inhibitor activity//metalloenzyme regulator activity//metalloendopeptidase inhibitor activity	--	--
LOC105323677	sp|P26652|TIMP3_CHICK Metalloproteinase inhibitor 3 OS=Gallus gallus GN=TIMP3 PE=1 SV=2//5.45876e-20	--	--	--	--	GO:0048551//GO:0061134//GO:0061135//GO:0030414//GO:0098772//GO:0004857//GO:0030234//GO:0010576//GO:0003674//GO:0004866//GO:0008191	metalloenzyme inhibitor activity//peptidase regulator activity//endopeptidase regulator activity//peptidase inhibitor activity//molecular function regulator//enzyme inhibitor activity//enzyme regulator activity//metalloenzyme regulator activity//molecular_function//endopeptidase inhibitor activity//metalloendopeptidase inhibitor activity	--	--
LOC105323689	-//-	GO:0006139//GO:0006807//GO:0046483//GO:0008380//GO:0022618//GO:0000375//GO:0016071//GO:0071826//GO:0008150//GO:0044260//GO:0022613//GO:0016070//GO:1901360//GO:0034641//GO:0044237//GO:0043170//GO:0044085//GO:0000398//GO:0000245//GO:0022607//GO:0000377//GO:0071704//GO:0010467//GO:0034622//GO:0006396//GO:0044238//GO:0008152//GO:0006725//GO:0016043//GO:0065003//GO:0090304//GO:0009987//GO:0071840//GO:…	nucleobase-containing compound metabolic process//nitrogen compound metabolic process//heterocycle metabolic process//RNA splicing//ribonucleoprotein complex assembly//RNA splicing, via transesterification reactions//mRNA metabolic process//ribonucleoprotein complex subunit organization//biological_process//cellular macromolecule metabolic process//ribonucleoprotein complex biogenesis//RNA metabo…	GO:0043231//GO:0005634//GO:0044464//GO:0005575//GO:0043229//GO:0005623//GO:0005622//GO:0044424//GO:0043227//GO:0043226	intracellular membrane-bounded organelle//nucleus//cell part//cellular_component//intracellular organelle//cell//intracellular//intracellular part//membrane-bounded organelle//organelle	--	--	hypothetical protein	http://www.genome.jp/dbget-bin/www_bget?lgi:LOTGIDRAFT_166451
LOC105323913	sp|P86947|VRP_PINMA Valine-rich protein OS=Pinctada maxima PE=1 SV=1//2.98569e-22	--	--	--	--	--	--	--	--
LOC105324078	sp|Q6Q899|DDX58_MOUSE Probable ATP-dependent RNA helicase DDX58 OS=Mus musculus GN=Ddx58 PE=1 SV=2//5.35702e-76	GO:0031326//GO:2001141//GO:0044238//GO:0044249//GO:1901362//GO:0044699//GO:0006725//GO:0010468//GO:0008152//GO:0034654//GO:0006351//GO:0050789//GO:0019219//GO:0008219//GO:0043067//GO:0010467//GO:0071704//GO:0012501//GO:0065007//GO:0018130//GO:0051171//GO:0032774//GO:1903506//GO:0090304//GO:0006355//GO:2000112//GO:0019438//GO:0060255//GO:0009987//GO:0097659//GO:0010941//GO:0080090//GO:0044271//GO:…	regulation of cellular biosynthetic process//regulation of RNA biosynthetic process//primary metabolic process//cellular biosynthetic process//organic cyclic compound biosynthetic process//single-organism process//cellular aromatic compound metabolic process//regulation of gene expression//metabolic process//nucleobase-containing compound biosynthetic process//transcription, DNA-templated//regula…	GO:0044464//GO:0005622//GO:0005575//GO:0005623	cell part//intracellular//cellular_component//cell	GO:0032559//GO:1901363//GO:0032553//GO:0036094//GO:0003674//GO:0001883//GO:0017111//GO:0032549//GO:0003677//GO:0005515//GO:0097367//GO:0032550//GO:0016462//GO:0016787//GO:0016817//GO:0017076//GO:0003824//GO:0097159//GO:0001882//GO:0008134//GO:0032555//GO:0016818//GO:0043167//GO:0003676//GO:0005524//GO:0008026//GO:0035639//GO:0043168//GO:0042623//GO:0000166//GO:0004386//GO:0016887//GO:1901265//GO:…	adenyl ribonucleotide binding//heterocyclic compound binding//ribonucleotide binding//small molecule binding//molecular_function//purine nucleoside binding//nucleoside-triphosphatase activity//ribonucleoside binding//DNA binding//protein binding//carbohydrate derivative binding//purine ribonucleoside binding//pyrophosphatase activity//hydrolase activity//hydrolase activity, acting on acid anhydri…	hypothetical protein; K12647 interferon-induced helicase C domain-containing protein 1 [EC:3.6.4.13]	http://www.genome.jp/dbget-bin/www_bget?lgi:LOTGIDRAFT_142329
LOC105324307	sp|Q9I9M5|FZD1_XENLA Frizzled-1 OS=Xenopus laevis GN=fzd1 PE=2 SV=1//5.355e-60	--	--	--	--	GO:0003674//GO:0005515//GO:0005488	molecular_function//protein binding//binding	hypothetical protein; K02432 frizzled 1/7	http://www.genome.jp/dbget-bin/www_bget?lgi:LOTGIDRAFT_139359
LOC105324352	sp|Q66S25|NATT1_THANI Natterin-1 OS=Thalassophryne nattereri PE=1 SV=1//1.03147e-06	--	--	--	--	--	--	--	--
LOC105324632	sp|Q9BW19|KIFC1_HUMAN Kinesin-like protein KIFC1 OS=Homo sapiens GN=KIFC1 PE=1 SV=2//3.75807e-67	GO:0044260//GO:1901576//GO:0045184//GO:0009056//GO:0051651//GO:0051641//GO:0044763//GO:0006914//GO:0032507//GO:0016070//GO:1901360//GO:0034641//GO:0070727//GO:0019222//GO:0033036//GO:0071702//GO:0065008//GO:0008104//GO:0050794//GO:0043207//GO:0044237//GO:0043170//GO:0006139//GO:0006807//GO:0034613//GO:0006810//GO:0009058//GO:0009059//GO:0046483//GO:0034645//GO:0080090//GO:0044271//GO:0051252//GO:…	cellular macromolecule metabolic process//organic substance biosynthetic process//establishment of protein localization//catabolic process//maintenance of location in cell//cellular localization//single-organism cellular process//autophagy//maintenance of protein location in cell//RNA metabolic process//organic cyclic compound metabolic process//cellular nitrogen compound metabolic process//cellu…	GO:0043234//GO:0005575//GO:0005623//GO:0016010//GO:0044459//GO:0044464//GO:0098797//GO:0044425//GO:0016020//GO:0098796//GO:0071944//GO:0032991//GO:0005886	protein complex//cellular_component//cell//dystrophin-associated glycoprotein complex//plasma membrane part//cell part//plasma membrane protein complex//membrane part//membrane//membrane protein complex//cell periphery//macromolecular complex//plasma membrane	GO:0030554//GO:0005488//GO:0070011//GO:0008017//GO:0005096//GO:0008233//GO:1901265//GO:0030695//GO:0032403//GO:0098772//GO:0000166//GO:0015631//GO:0008237//GO:0004175//GO:0032555//GO:0003676//GO:0016818//GO:0043167//GO:0005524//GO:0043168//GO:0035639//GO:0016817//GO:0016787//GO:0008092//GO:0017076//GO:0003824//GO:0097159//GO:0001882//GO:0008047//GO:0016462//GO:0008083//GO:0030234//GO:0003777//GO:…	adenyl nucleotide binding//binding//peptidase activity, acting on L-amino acid peptides//microtubule binding//GTPase activator activity//peptidase activity//nucleoside phosphate binding//GTPase regulator activity//protein complex binding//molecular function regulator//nucleotide binding//tubulin binding//metallopeptidase activity//endopeptidase activity//purine ribonucleotide binding//nucleic aci…	hypothetical protein; K10405 kinesin family member C1	http://www.genome.jp/dbget-bin/www_bget?lgi:LOTGIDRAFT_140562
LOC105324712	sp|Q9VEG6|PERC_DROME Chorion peroxidase OS=Drosophila melanogaster GN=Pxt PE=2 SV=3//2.20918e-100	GO:0006979//GO:0008150//GO:0006950//GO:0050896//GO:0044710//GO:0008152//GO:0044699//GO:0055114	response to oxidative stress//biological_process//response to stress//response to stimulus//single-organism metabolic process//metabolic process//single-organism process//oxidation-reduction process	--	--	GO:0020037//GO:0005488//GO:0004601//GO:0046906//GO:0016209//GO:0097159//GO:0003824//GO:0016684//GO:0016491//GO:0003674//GO:1901363	heme binding//binding//peroxidase activity//tetrapyrrole binding//antioxidant activity//organic cyclic compound binding//catalytic activity//oxidoreductase activity, acting on peroxide as acceptor//oxidoreductase activity//molecular_function//heterocyclic compound binding	hypothetical protein; K19511 peroxidase [EC:1.11.1.7]	http://www.genome.jp/dbget-bin/www_bget?lgi:LOTGIDRAFT_115464
LOC105324738	sp|H2A0M7|PLSP_PINMG Peroxidase-like protein OS=Pinctada margaritifera PE=1 SV=1//1.44803e-127	GO:0015988//GO:0006810//GO:0006811//GO:0008150//GO:0051234//GO:0034220//GO:0044765//GO:0006818//GO:0044763//GO:1902600//GO:0055085//GO:0015992//GO:0006979//GO:0051179//GO:0044710//GO:0015672//GO:0008152//GO:0098660//GO:0055114//GO:0044699//GO:0098662//GO:1902578//GO:0098655//GO:0006950//GO:0009987//GO:0006812//GO:0050896//GO:0015991	energy coupled proton transmembrane transport, against electrochemical gradient//transport//ion transport//biological_process//establishment of localization//ion transmembrane transport//single-organism transport//hydrogen transport//single-organism cellular process//hydrogen ion transmembrane transport//transmembrane transport//proton transport//response to oxidative stress//localization//single…	GO:0044444//GO:0033180//GO:0000221//GO:0044437//GO:0044464//GO:0005774//GO:0043231//GO:0005773//GO:0044422//GO:0043229//GO:0005623//GO:0005575//GO:0043234//GO:0005737//GO:0005622//GO:0031090//GO:0044446//GO:0016469//GO:0098796//GO:0033176//GO:0043227//GO:0043226//GO:0033178//GO:0044424//GO:0032991//GO:0016471//GO:0016020//GO:0098805//GO:0098588//GO:0044425	cytoplasmic part//proton-transporting V-type ATPase, V1 domain//vacuolar proton-transporting V-type ATPase, V1 domain//vacuolar part//cell part//vacuolar membrane//intracellular membrane-bounded organelle//vacuole//organelle part//intracellular organelle//cell//cellular_component//protein complex//cytoplasm//intracellular//organelle membrane//intracellular organelle part//proton-transporting two-…	GO:0004601//GO:0022857//GO:0046906//GO:0020037//GO:0016820//GO:0005488//GO:0005215//GO:0016491//GO:0003674//GO:1901363//GO:0097159//GO:0016209//GO:0003824//GO:0016817//GO:0016787//GO:0016684	peroxidase activity//transmembrane transporter activity//tetrapyrrole binding//heme binding//hydrolase activity, acting on acid anhydrides, catalyzing transmembrane movement of substances//binding//transporter activity//oxidoreductase activity//molecular_function//heterocyclic compound binding//organic cyclic compound binding//antioxidant activity//catalytic activity//hydrolase activity, acting o…	hypothetical protein	http://www.genome.jp/dbget-bin/www_bget?lgi:LOTGIDRAFT_163526
LOC105324777	sp|Q8N2E2|VWDE_HUMAN von Willebrand factor D and EGF domain-containing protein OS=Homo sapiens GN=VWDE PE=2 SV=4//4.40719e-13	--	--	--	--	--	--	hypothetical protein	http://www.genome.jp/dbget-bin/www_bget?lgi:LOTGIDRAFT_237269
LOC105324796	-//-	GO:0006040//GO:0006030//GO:1901071//GO:0006022//GO:0071704//GO:0008152//GO:1901564//GO:1901135//GO:0043170//GO:0006807//GO:0008150	amino sugar metabolic process//chitin metabolic process//glucosamine-containing compound metabolic process//aminoglycan metabolic process//organic substance metabolic process//metabolic process//organonitrogen compound metabolic process//carbohydrate derivative metabolic process//macromolecule metabolic process//nitrogen compound metabolic process//biological_process	GO:0005576//GO:0005575	extracellular region//cellular_component	GO:0008061//GO:0097367//GO:0003674//GO:0005488	chitin binding//carbohydrate derivative binding//molecular_function//binding	--	--
LOC105324831	sp|Q19673|TYR3_CAEEL Putative tyrosinase-like protein tyr-3 OS=Caenorhabditis elegans GN=tyr-3 PE=3 SV=5//3.19163e-35	GO:0008150//GO:0035556//GO:0019722//GO:0007154//GO:0044700//GO:0007165//GO:0019932//GO:0050794//GO:0044763//GO:0008152//GO:0044699//GO:0006952//GO:0065007//GO:0023052//GO:0050789//GO:0050896//GO:0006950//GO:0051716//GO:0009987	biological_process//intracellular signal transduction//calcium-mediated signaling//cell communication//single organism signaling//signal transduction//second-messenger-mediated signaling//regulation of cellular process//single-organism cellular process//metabolic process//single-organism process//defense response//biological regulation//signaling//regulation of biological process//response to sti…	GO:0016021//GO:0005575//GO:0031224//GO:0016020//GO:0044425	integral component of membrane//cellular_component//intrinsic component of membrane//membrane//membrane part	GO:0016491//GO:0003674//GO:0003824	oxidoreductase activity//molecular_function//catalytic activity	hypothetical protein	http://www.genome.jp/dbget-bin/www_bget?lgi:LOTGIDRAFT_166196
LOC105324874	sp|P22897|MRC1_HUMAN Macrophage mannose receptor 1 OS=Homo sapiens GN=MRC1 PE=1 SV=1//2.81213e-96	--	--	--	--	GO:0097159//GO:0030246//GO:0003674//GO:0046914//GO:1901363//GO:0008270//GO:0005488//GO:0046872//GO:0043169//GO:0003676//GO:0043167	organic cyclic compound binding//carbohydrate binding//molecular_function//transition metal ion binding//heterocyclic compound binding//zinc ion binding//binding//metal ion binding//cation binding//nucleic acid binding//ion binding	hypothetical protein; K06560 mannose receptor, C type	http://www.genome.jp/dbget-bin/www_bget?lgi:LOTGIDRAFT_161348
LOC105324953	-//-	GO:0044699//GO:0055114//GO:0008152//GO:0044710//GO:0008150	single-organism process//oxidation-reduction process//metabolic process//single-organism metabolic process//biological_process	GO:0042597//GO:0044464//GO:0005623//GO:0005575	periplasmic space//cell part//cell//cellular_component	GO:0016491//GO:0003674//GO:0003824//GO:0016638//GO:0030058	oxidoreductase activity//molecular_function//catalytic activity//oxidoreductase activity, acting on the CH-NH2 group of donors//amine dehydrogenase activity	--	--
LOC105325144	sp|Q3USF0|B3GN6_MOUSE UDP-GlcNAc:betaGal beta-1,3-N-acetylglucosaminyltransferase 6 OS=Mus musculus GN=B3gnt6 PE=2 SV=2//2.16067e-35	GO:1901137//GO:0006486//GO:0006812//GO:0043412//GO:0009101//GO:0009987//GO:1902578//GO:0043413//GO:0044238//GO:0070085//GO:0044249//GO:0006464//GO:1901135//GO:0044699//GO:0015672//GO:0008152//GO:0044710//GO:0009100//GO:0071704//GO:0051179//GO:0015992//GO:0036211//GO:0044237//GO:0043170//GO:0044260//GO:1901576//GO:0006818//GO:0044723//GO:0044763//GO:0005975//GO:0019538//GO:0044765//GO:0034645//GO:…	carbohydrate derivative biosynthetic process//protein glycosylation//cation transport//macromolecule modification//glycoprotein biosynthetic process//cellular process//single-organism localization//macromolecule glycosylation//primary metabolic process//glycosylation//cellular biosynthetic process//cellular protein modification process//carbohydrate derivative metabolic process//single-organism p…	GO:0044216//GO:0016020//GO:0055036//GO:0033644//GO:0018995//GO:0044215//GO:0044279//GO:0033643//GO:0044423//GO:0019012//GO:0044217//GO:0005575//GO:0043657//GO:0044218	other organism cell//membrane//virion membrane//host cell membrane//host//other organism//other organism membrane//host cell part//virion part//virion//other organism part//cellular_component//host cell//other organism cell membrane	GO:0016740//GO:0003824//GO:0016757//GO:0015078//GO:0003674//GO:0015077//GO:0005215//GO:0022891//GO:0008324//GO:0008378//GO:0022890//GO:0022892//GO:0022857//GO:0016758//GO:0015075	transferase activity//catalytic activity//transferase activity, transferring glycosyl groups//hydrogen ion transmembrane transporter activity//molecular_function//monovalent inorganic cation transmembrane transporter activity//transporter activity//substrate-specific transmembrane transporter activity//cation transmembrane transporter activity//galactosyltransferase activity//inorganic cation tra…	hypothetical protein; K07820 beta-1,3-galactosyltransferase 2 [EC:2.4.1.-]	http://www.genome.jp/dbget-bin/www_bget?lgi:LOTGIDRAFT_192596
LOC105325189	-//-	--	--	--	--	GO:0005515//GO:0003674//GO:0005488	protein binding//molecular_function//binding	--	--
LOC105325250	-//-	--	--	GO:0005575//GO:0016020	cellular_component//membrane	GO:0043169//GO:0043167//GO:0005488//GO:0005509//GO:0046872//GO:0005515//GO:0005102//GO:0003674//GO:0008083	cation binding//ion binding//binding//calcium ion binding//metal ion binding//protein binding//receptor binding//molecular_function//growth factor activity	--	--
LOC105325304	sp|Q6ZWJ8|KCP_HUMAN Kielin/chordin-like protein OS=Homo sapiens GN=KCP PE=2 SV=2//2.49147e-11	--	--	--	--	GO:0061134//GO:0098772//GO:0030414//GO:0005488//GO:0005515//GO:0003674//GO:0004857//GO:0030234	peptidase regulator activity//molecular function regulator//peptidase inhibitor activity//binding//protein binding//molecular_function//enzyme inhibitor activity//enzyme regulator activity	hypothetical protein	http://www.genome.jp/dbget-bin/www_bget?lgi:LOTGIDRAFT_176463
LOC105325441	sp|B3EWY9|MLP_ACRMI Mucin-like protein (Fragment) OS=Acropora millepora PE=1 SV=1//2.62975e-20	GO:0005975//GO:0008150//GO:0071704//GO:0044238//GO:0008152	carbohydrate metabolic process//biological_process//organic substance metabolic process//primary metabolic process//metabolic process	GO:0005575//GO:0043229//GO:0005623//GO:0005622//GO:0043231//GO:0005634//GO:0044464//GO:0044424//GO:0043227//GO:0043226	cellular_component//intracellular organelle//cell//intracellular//intracellular membrane-bounded organelle//nucleus//cell part//intracellular part//membrane-bounded organelle//organelle	GO:0005488//GO:0016853//GO:0046872//GO:0005509//GO:0043169//GO:0003676//GO:0043167//GO:0042302//GO:0097159//GO:0003824//GO:0003677//GO:0003674//GO:0005515//GO:1901363//GO:0016868//GO:0005198//GO:0016866	binding//isomerase activity//metal ion binding//calcium ion binding//cation binding//nucleic acid binding//ion binding//structural constituent of cuticle//organic cyclic compound binding//catalytic activity//DNA binding//molecular_function//protein binding//heterocyclic compound binding//intramolecular transferase activity, phosphotransferases//structural molecule activity//intramolecular transfe…	hypothetical protein	http://www.genome.jp/dbget-bin/www_bget?lgi:LOTGIDRAFT_232356
LOC105325571	sp|Q8TDX6|CGAT1_HUMAN Chondroitin sulfate N-acetylgalactosaminyltransferase 1 OS=Homo sapiens GN=CSGALNACT1 PE=1 SV=2//3.56898e-121	GO:0051234//GO:0061687//GO:0008150//GO:0010035//GO:1990267//GO:0010038//GO:0006810//GO:0006811//GO:0044267//GO:0043170//GO:0044237//GO:0044260//GO:0050787//GO:0019538//GO:0044765//GO:0030001//GO:1902578//GO:0098754//GO:0044238//GO:0044699//GO:0008152//GO:0009636//GO:0071704//GO:0051179//GO:0046689//GO:0006457//GO:0050896//GO:0072511//GO:0015694//GO:0006812//GO:0042221//GO:0000041//GO:0009987	establishment of localization//detoxification of inorganic compound//biological_process//response to inorganic substance//response to transition metal nanoparticle//response to metal ion//transport//ion transport//cellular protein metabolic process//macromolecule metabolic process//cellular metabolic process//cellular macromolecule metabolic process//detoxification of mercury ion//protein metabol…	GO:0031985//GO:0044431//GO:0043231//GO:0005794//GO:0044464//GO:0000139//GO:0044444//GO:0044446//GO:0031090//GO:0005622//GO:0005737//GO:0005575//GO:0043229//GO:0005623//GO:0031984//GO:0044422//GO:0044424//GO:0032580//GO:0043226//GO:0043227//GO:0098791//GO:0012505//GO:0098588//GO:0016020//GO:0005795	Golgi cisterna//Golgi apparatus part//intracellular membrane-bounded organelle//Golgi apparatus//cell part//Golgi membrane//cytoplasmic part//intracellular organelle part//organelle membrane//intracellular//cytoplasm//cellular_component//intracellular organelle//cell//organelle subcompartment//organelle part//intracellular part//Golgi cisterna membrane//organelle//membrane-bounded organelle//Golg…	GO:0046915//GO:0022890//GO:0042802//GO:0016758//GO:0022892//GO:0022857//GO:0098772//GO:0000166//GO:0015075//GO:0005215//GO:1901265//GO:0005488//GO:0046873//GO:0060590//GO:0030554//GO:0022891//GO:0008324//GO:0015097//GO:1901363//GO:0000774//GO:0036094//GO:0060589//GO:0003674//GO:0046983//GO:0005515//GO:0072509//GO:0051087//GO:0042803//GO:0030234//GO:0016740//GO:0003824//GO:0017076//GO:0097159//GO:…	transition metal ion transmembrane transporter activity//inorganic cation transmembrane transporter activity//identical protein binding//transferase activity, transferring hexosyl groups//substrate-specific transporter activity//transmembrane transporter activity//molecular function regulator//nucleotide binding//ion transmembrane transporter activity//transporter activity//nucleoside phosphate b…	hypothetical protein; K00746 chondroitin sulfate N-acetylgalactosaminyltransferase 1/2 [EC:2.4.1.174 2.4.1.175]	http://www.genome.jp/dbget-bin/www_bget?lgi:LOTGIDRAFT_174094
LOC105325710	-//-	GO:0044237//GO:0043170//GO:0044260//GO:0044763//GO:1901360//GO:0034641//GO:0033554//GO:0006974//GO:0008150//GO:0006259//GO:0006139//GO:0006807//GO:0046483//GO:0050896//GO:0090304//GO:0009987//GO:0051716//GO:0006950//GO:0006281//GO:0044238//GO:0044699//GO:0008152//GO:0006725//GO:0044710//GO:0071704	cellular metabolic process//macromolecule metabolic process//cellular macromolecule metabolic process//single-organism cellular process//organic cyclic compound metabolic process//cellular nitrogen compound metabolic process//cellular response to stress//cellular response to DNA damage stimulus//biological_process//DNA metabolic process//nucleobase-containing compound metabolic process//nitrogen …	--	--	GO:0046872//GO:0005488//GO:0008270//GO:0016788//GO:0043167//GO:0043169//GO:0016787//GO:0004518//GO:0003824//GO:0046914//GO:0003674	metal ion binding//binding//zinc ion binding//hydrolase activity, acting on ester bonds//ion binding//cation binding//hydrolase activity//nuclease activity//catalytic activity//transition metal ion binding//molecular_function	hypothetical protein	http://www.genome.jp/dbget-bin/www_bget?lgi:LOTGIDRAFT_238660
LOC105325734	sp|Q8WXR4|MYO3B_HUMAN Myosin-IIIb OS=Homo sapiens GN=MYO3B PE=2 SV=4//1.96502e-135	GO:0071704//GO:0006260//GO:0044249//GO:0044238//GO:0008152//GO:0006725//GO:0090304//GO:0009987//GO:0006807//GO:0006139//GO:0046483//GO:0009058//GO:0009059//GO:0034645//GO:0006259//GO:0008150//GO:1901576//GO:0044260//GO:0034641//GO:1901360//GO:0043170//GO:0044237	organic substance metabolic process//DNA replication//cellular biosynthetic process//primary metabolic process//metabolic process//cellular aromatic compound metabolic process//nucleic acid metabolic process//cellular process//nitrogen compound metabolic process//nucleobase-containing compound metabolic process//heterocycle metabolic process//biosynthetic process//macromolecule biosynthetic proce…	GO:0044424//GO:0032991//GO:0043226//GO:0043228//GO:0015629//GO:0044430//GO:0005663//GO:0005657//GO:0005694//GO:0044464//GO:0016459//GO:0005575//GO:0043234//GO:0005856//GO:0044422//GO:0043229//GO:0005623//GO:0044446//GO:0005622//GO:0044427//GO:0043232	intracellular part//macromolecular complex//organelle//non-membrane-bounded organelle//actin cytoskeleton//cytoskeletal part//DNA replication factor C complex//replication fork//chromosome//cell part//myosin complex//cellular_component//protein complex//cytoskeleton//organelle part//intracellular organelle//cell//intracellular organelle part//intracellular//chromosomal part//intracellular non-mem…	GO:0032549//GO:0003677//GO:0017111//GO:0001883//GO:0003674//GO:0097367//GO:0032550//GO:0032559//GO:1901363//GO:0003774//GO:0036094//GO:0032553//GO:0016787//GO:0016817//GO:0016740//GO:0001882//GO:0097159//GO:0016757//GO:0003824//GO:0017076//GO:0016462//GO:0000166//GO:0042623//GO:0032555//GO:0008094//GO:0043168//GO:0035639//GO:0005524//GO:0003676//GO:0043167//GO:0016818//GO:0005488//GO:0030554//GO:…	ribonucleoside binding//DNA binding//nucleoside-triphosphatase activity//purine nucleoside binding//molecular_function//carbohydrate derivative binding//purine ribonucleoside binding//adenyl ribonucleotide binding//heterocyclic compound binding//motor activity//small molecule binding//ribonucleotide binding//hydrolase activity//hydrolase activity, acting on acid anhydrides//transferase activity//…	hypothetical protein; K00698 chitin synthase [EC:2.4.1.16]	http://www.genome.jp/dbget-bin/www_bget?lgi:LOTGIDRAFT_127716
LOC105326059	sp|Q9UMZ3|PTPRQ_HUMAN Phosphatidylinositol phosphatase PTPRQ OS=Homo sapiens GN=PTPRQ PE=1 SV=2//2.59093e-12	GO:0019752//GO:0006520//GO:0006082//GO:0009065//GO:1901575//GO:0009987//GO:0044238//GO:0044712//GO:1901606//GO:0008152//GO:1901564//GO:0044699//GO:0044281//GO:0071704//GO:0044710//GO:0009064//GO:1901565//GO:0006525//GO:0044248//GO:0044282//GO:0043436//GO:0044237//GO:0016054//GO:0009056//GO:0044763//GO:0009063//GO:0006527//GO:0008150//GO:0006807//GO:1901605//GO:0046395	carboxylic acid metabolic process//cellular amino acid metabolic process//organic acid metabolic process//glutamine family amino acid catabolic process//organic substance catabolic process//cellular process//primary metabolic process//single-organism catabolic process//alpha-amino acid catabolic process//metabolic process//organonitrogen compound metabolic process//single-organism process//small …	--	--	GO:0003824//GO:0016830//GO:0016831//GO:0003674//GO:0005515//GO:0016829//GO:0005488//GO:0008792	catalytic activity//carbon-carbon lyase activity//carboxy-lyase activity//molecular_function//protein binding//lyase activity//binding//arginine decarboxylase activity	hypothetical protein	http://www.genome.jp/dbget-bin/www_bget?lgi:LOTGIDRAFT_118598
LOC105326362	sp|Q29RK2|PYC_BOVIN Pyruvate carboxylase, mitochondrial OS=Bos taurus GN=PC PE=2 SV=2//0	GO:0009056//GO:0044763//GO:0009063//GO:0030001//GO:0044765//GO:0044282//GO:0043436//GO:0006546//GO:0044237//GO:0016054//GO:0006544//GO:0006807//GO:1901605//GO:0046395//GO:0006811//GO:0006810//GO:0006814//GO:0008150//GO:0051234//GO:0006812//GO:0006082//GO:0009987//GO:1901575//GO:0009071//GO:0019752//GO:0006520//GO:0044281//GO:0071704//GO:0044710//GO:1901565//GO:0044248//GO:0051179//GO:0009069//GO:…	catabolic process//single-organism cellular process//cellular amino acid catabolic process//metal ion transport//single-organism transport//small molecule catabolic process//oxoacid metabolic process//glycine catabolic process//cellular metabolic process//organic acid catabolic process//glycine metabolic process//nitrogen compound metabolic process//alpha-amino acid metabolic process//carboxylic …	GO:0005575//GO:0043234//GO:0005623//GO:0005622//GO:0005737//GO:1902494//GO:0044444//GO:0044464//GO:0005960//GO:0044424//GO:0032991//GO:1990204	cellular_component//protein complex//cell//intracellular//cytoplasm//catalytic complex//cytoplasmic part//cell part//glycine cleavage complex//intracellular part//macromolecular complex//oxidoreductase complex	GO:0030554//GO:0005488//GO:0046872//GO:0016651//GO:1901265//GO:0016874//GO:0043169//GO:0000166//GO:0016879//GO:0032555//GO:0035639//GO:0043168//GO:0043167//GO:0016881//GO:0005524//GO:0097159//GO:0001882//GO:0017076//GO:0016655//GO:0003824//GO:0032549//GO:0003674//GO:0001883//GO:0032550//GO:0097367//GO:0016491//GO:0008716//GO:1901363//GO:0032559//GO:0032553//GO:0036094	adenyl nucleotide binding//binding//metal ion binding//oxidoreductase activity, acting on NAD(P)H//nucleoside phosphate binding//ligase activity//cation binding//nucleotide binding//ligase activity, forming carbon-nitrogen bonds//purine ribonucleotide binding//purine ribonucleoside triphosphate binding//anion binding//ion binding//acid-amino acid ligase activity//ATP binding//organic cyclic compo…	hypothetical protein; K01958 pyruvate carboxylase [EC:6.4.1.1]	http://www.genome.jp/dbget-bin/www_bget?lgi:LOTGIDRAFT_232430
LOC105326445	sp|O05972|Y028_RICPR Uncharacterized protein RP028 OS=Rickettsia prowazekii (strain Madrid E) GN=RP028 PE=4 SV=1//2.08585e-07	GO:0036211//GO:0043170//GO:0009311//GO:0044237//GO:0043414//GO:0034641//GO:0019538//GO:0044419//GO:0005975//GO:1901360//GO:0016070//GO:1901576//GO:0044260//GO:0044723//GO:0009312//GO:0006629//GO:0008150//GO:0009451//GO:0046483//GO:0044267//GO:0009058//GO:0006807//GO:0008610//GO:0006139//GO:0034470//GO:0016051//GO:0008033//GO:0008213//GO:0009987//GO:0006400//GO:0009877//GO:0034660//GO:0043412//GO:…	protein modification process//macromolecule metabolic process//oligosaccharide metabolic process//cellular metabolic process//macromolecule methylation//cellular nitrogen compound metabolic process//protein metabolic process//interspecies interaction between organisms//carbohydrate metabolic process//organic cyclic compound metabolic process//RNA metabolic process//organic substance biosynthetic …	GO:0005737//GO:0005622//GO:0005623//GO:0005575//GO:0044464//GO:0044424	cytoplasm//intracellular//cell//cellular_component//cell part//intracellular part	GO:0008171//GO:0008757//GO:0008175//GO:0016423//GO:0008168//GO:0008176//GO:0004719//GO:0010340//GO:0003824//GO:0008276//GO:0016740//GO:0008173//GO:0016741//GO:0003674//GO:0051998	O-methyltransferase activity//S-adenosylmethionine-dependent methyltransferase activity//tRNA methyltransferase activity//tRNA (guanine) methyltransferase activity//methyltransferase activity//tRNA (guanine-N7-)-methyltransferase activity//protein-L-isoaspartate (D-aspartate) O-methyltransferase activity//carboxyl-O-methyltransferase activity//catalytic activity//protein methyltransferase activit…	hypothetical protein	http://www.genome.jp/dbget-bin/www_bget?lgi:LOTGIDRAFT_174577
LOC105326450	sp|Q4FNA2|UBIG_PELUB Ubiquinone biosynthesis O-methyltransferase OS=Pelagibacter ubique (strain HTCC1062) GN=ubiG PE=3 SV=1//4.24477e-06	GO:0008150//GO:0006629//GO:0034470//GO:0006139//GO:0008610//GO:0006807//GO:0009058//GO:0044267//GO:0046483//GO:0009451//GO:0043414//GO:0044237//GO:0043170//GO:0036211//GO:0044085//GO:0006364//GO:0044260//GO:1901576//GO:0022613//GO:1901360//GO:0016070//GO:0019538//GO:0034641//GO:0044238//GO:0006464//GO:0006725//GO:0008152//GO:0000154//GO:0044699//GO:0016072//GO:0032259//GO:0010467//GO:0071704//GO:…	biological_process//lipid metabolic process//ncRNA processing//nucleobase-containing compound metabolic process//lipid biosynthetic process//nitrogen compound metabolic process//biosynthetic process//cellular protein metabolic process//heterocycle metabolic process//RNA modification//macromolecule methylation//cellular metabolic process//macromolecule metabolic process//protein modification proce…	GO:0044464//GO:0005622//GO:0005737//GO:0005575//GO:0005623//GO:0044424	cell part//intracellular//cytoplasm//cellular_component//cell//intracellular part	GO:0016433//GO:0000179//GO:0008757//GO:0008171//GO:0016423//GO:0008175//GO:0008170//GO:0008173//GO:0003674//GO:0016741//GO:0008176//GO:0008168//GO:0008649//GO:0016740//GO:0008276//GO:0003824	rRNA (adenine) methyltransferase activity//rRNA (adenine-N6,N6-)-dimethyltransferase activity//S-adenosylmethionine-dependent methyltransferase activity//O-methyltransferase activity//tRNA (guanine) methyltransferase activity//tRNA methyltransferase activity//N-methyltransferase activity//RNA methyltransferase activity//molecular_function//transferase activity, transferring one-carbon groups//tRN…	hypothetical protein	http://www.genome.jp/dbget-bin/www_bget?lgi:LOTGIDRAFT_172977
LOC105326480	sp|P70610|DOC2B_RAT Double C2-like domain-containing protein beta OS=Rattus norvegicus GN=Doc2b PE=1 SV=2//1.10123e-132	GO:0071702//GO:0008104//GO:0006886//GO:0050794//GO:0045184//GO:0051649//GO:0044763//GO:0051641//GO:0033036//GO:0070727//GO:0044700//GO:0007154//GO:0051234//GO:0008150//GO:0035556//GO:0007165//GO:0034613//GO:0006810//GO:0046907//GO:0050896//GO:0015031//GO:0009987//GO:0051716//GO:0044699//GO:0050789//GO:0023052//GO:0051179//GO:0065007	organic substance transport//protein localization//intracellular protein transport//regulation of cellular process//establishment of protein localization//establishment of localization in cell//single-organism cellular process//cellular localization//macromolecule localization//cellular macromolecule localization//single organism signaling//cell communication//establishment of localization//biolo…	GO:0005575//GO:0045202	cellular_component//synapse	GO:0046872//GO:0005488//GO:0043167//GO:0043169//GO:0017016//GO:0031267//GO:0017137//GO:0003674//GO:0051020//GO:0019899//GO:0005515	metal ion binding//binding//ion binding//cation binding//Ras GTPase binding//small GTPase binding//Rab GTPase binding//molecular_function//GTPase binding//enzyme binding//protein binding	hypothetical protein	http://www.genome.jp/dbget-bin/www_bget?lgi:LOTGIDRAFT_181865
LOC105326484	-//-	GO:0008150//GO:0007160//GO:0031589//GO:0007155//GO:0022610	biological_process//cell-matrix adhesion//cell-substrate adhesion//cell adhesion//biological adhesion	GO:0005575//GO:0005576	cellular_component//extracellular region	GO:0043167//GO:0043169//GO:0046872//GO:0005509//GO:0005488//GO:0003674	ion binding//cation binding//metal ion binding//calcium ion binding//binding//molecular_function	hypothetical protein	http://www.genome.jp/dbget-bin/www_bget?lgi:LOTGIDRAFT_204149
LOC105326589	sp|C7G0B5|PIF_PINFU Protein PIF OS=Pinctada fucata PE=1 SV=1//7.75551e-53	GO:0008150//GO:0006807//GO:0043170//GO:1901564//GO:0008152//GO:1901135//GO:0071704//GO:1901071//GO:0006022//GO:0006030//GO:0006040	biological_process//nitrogen compound metabolic process//macromolecule metabolic process//organonitrogen compound metabolic process//metabolic process//carbohydrate derivative metabolic process//organic substance metabolic process//glucosamine-containing compound metabolic process//aminoglycan metabolic process//chitin metabolic process//amino sugar metabolic process	GO:0005575//GO:0005576	cellular_component//extracellular region	GO:0005488//GO:0003674//GO:0097367//GO:0008061	binding//molecular_function//carbohydrate derivative binding//chitin binding	hypothetical protein	http://www.genome.jp/dbget-bin/www_bget?lgi:LOTGIDRAFT_228264
LOC105326597	sp|Q9ULJ7|ANR50_HUMAN Ankyrin repeat domain-containing protein 50 OS=Homo sapiens GN=ANKRD50 PE=1 SV=4//9.4295e-13	GO:0071704//GO:0044710//GO:0006310//GO:0006725//GO:0008152//GO:0044699//GO:0044238//GO:0006281//GO:0051716//GO:0006950//GO:0009987//GO:0090304//GO:0050896//GO:0046483//GO:0006302//GO:0006139//GO:0006807//GO:0006259//GO:0008150//GO:0006974//GO:0033554//GO:1901360//GO:0034641//GO:0000724//GO:0000725//GO:0044763//GO:0044260//GO:0044237//GO:0043170	organic substance metabolic process//single-organism metabolic process//DNA recombination//cellular aromatic compound metabolic process//metabolic process//single-organism process//primary metabolic process//DNA repair//cellular response to stimulus//response to stress//cellular process//nucleic acid metabolic process//response to stimulus//heterocycle metabolic process//double-strand break repai…	--	--	GO:0005515//GO:0017111//GO:0003674//GO:1901363//GO:0097159//GO:0003824//GO:0003724//GO:0016787//GO:0016817//GO:0016462//GO:0016818//GO:0003676//GO:0003723//GO:0005488//GO:0004386	protein binding//nucleoside-triphosphatase activity//molecular_function//heterocyclic compound binding//organic cyclic compound binding//catalytic activity//RNA helicase activity//hydrolase activity//hydrolase activity, acting on acid anhydrides//pyrophosphatase activity//hydrolase activity, acting on acid anhydrides, in phosphorus-containing anhydrides//nucleic acid binding//RNA binding//binding…	hypothetical protein	http://www.genome.jp/dbget-bin/www_bget?lgi:LOTGIDRAFT_171317
LOC105326609	-//-	GO:0002376//GO:0008150//GO:0050896//GO:0006955	immune system process//biological_process//response to stimulus//immune response	GO:0005575//GO:0016020	cellular_component//membrane	GO:0005488//GO:0032813//GO:0005164//GO:0005102//GO:0005515//GO:0003674//GO:0005126	binding//tumor necrosis factor receptor superfamily binding//tumor necrosis factor receptor binding//receptor binding//protein binding//molecular_function//cytokine receptor binding	hypothetical protein	http://www.genome.jp/dbget-bin/www_bget?lgi:LOTGIDRAFT_138166
LOC105326615	sp|Q8K0U4|HS12A_MOUSE Heat shock 70 kDa protein 12A OS=Mus musculus GN=Hspa12a PE=1 SV=1//7.39922e-78	GO:0050794//GO:0044763//GO:0006915//GO:0007154//GO:0016265//GO:0044700//GO:0008150//GO:0042981//GO:0007165//GO:0050896//GO:0010941//GO:0051716//GO:0009987//GO:0044699//GO:0023052//GO:0043067//GO:0050789//GO:0008219//GO:0012501//GO:0065007	regulation of cellular process//single-organism cellular process//apoptotic process//cell communication//death//single organism signaling//biological_process//regulation of apoptotic process//signal transduction//response to stimulus//regulation of cell death//cellular response to stimulus//cellular process//single-organism process//signaling//regulation of programmed cell death//regulation of bi…	GO:0005622//GO:0005575//GO:0005623//GO:0044464	intracellular//cellular_component//cell//cell part	GO:0005488//GO:0003674//GO:0005515	binding//molecular_function//protein binding	hypothetical protein	http://www.genome.jp/dbget-bin/www_bget?lgi:LOTGIDRAFT_212681
LOC105326649	sp|Q91XE9|CR3L3_MOUSE Cyclic AMP-responsive element-binding protein 3-like protein 3 OS=Mus musculus GN=Creb3l3 PE=2 SV=1//7.30289e-29	GO:0032505//GO:0022607//GO:0000281//GO:0050794//GO:0044085//GO:0016482//GO:0006886//GO:0034504//GO:0006605//GO:0043170//GO:1902410//GO:0044237//GO:0071702//GO:0017038//GO:0072594//GO:0008104//GO:0034641//GO:0016070//GO:1901360//GO:0033036//GO:0019222//GO:0044765//GO:0070727//GO:0045184//GO:1901576//GO:0044260//GO:1902582//GO:0051649//GO:0044763//GO:0051641//GO:0022402//GO:0051169//GO:0010556//GO:…	reproduction of a single-celled organism//cellular component assembly//mitotic cytokinesis//regulation of cellular process//cellular component biogenesis//cytoplasmic transport//intracellular protein transport//protein localization to nucleus//protein targeting//macromolecule metabolic process//mitotic cytokinetic process//cellular metabolic process//organic substance transport//protein import//e…	GO:0005737//GO:0044446//GO:0005622//GO:0005623//GO:0043229//GO:0031975//GO:0044422//GO:0005575//GO:0044464//GO:0005634//GO:0031967//GO:0043231//GO:0005635//GO:0044428//GO:0043226//GO:0043227//GO:0044424//GO:0005643//GO:0012505	cytoplasm//intracellular organelle part//intracellular//cell//intracellular organelle//envelope//organelle part//cellular_component//cell part//nucleus//organelle envelope//intracellular membrane-bounded organelle//nuclear envelope//nuclear part//organelle//membrane-bounded organelle//intracellular part//nuclear pore//endomembrane system	GO:0003700//GO:0005488//GO:0003676//GO:0043565//GO:0097159//GO:1901363//GO:0003674//GO:0001071//GO:0003677	transcription factor activity, sequence-specific DNA binding//binding//nucleic acid binding//sequence-specific DNA binding//organic cyclic compound binding//heterocyclic compound binding//molecular_function//nucleic acid binding transcription factor activity//DNA binding	hypothetical protein; K09048 cyclic AMP-responsive element-binding protein 3	http://www.genome.jp/dbget-bin/www_bget?lgi:LOTGIDRAFT_78588
LOC105326666	sp|Q9NZJ4|SACS_HUMAN Sacsin OS=Homo sapiens GN=SACS PE=1 SV=2//9.56677e-42	GO:0018130//GO:0065007//GO:0010467//GO:0071704//GO:0050789//GO:0019219//GO:0006351//GO:0034654//GO:0010468//GO:0006725//GO:0008152//GO:1901362//GO:0044249//GO:0044238//GO:0031326//GO:2001141//GO:0097659//GO:0009987//GO:0060255//GO:0019438//GO:2000112//GO:0006355//GO:0090304//GO:1903506//GO:0051171//GO:0032774//GO:0046483//GO:0009059//GO:0009058//GO:0006807//GO:0006139//GO:0008150//GO:0010556//GO:…	heterocycle biosynthetic process//biological regulation//gene expression//organic substance metabolic process//regulation of biological process//regulation of nucleobase-containing compound metabolic process//transcription, DNA-templated//nucleobase-containing compound biosynthetic process//regulation of gene expression//cellular aromatic compound metabolic process//metabolic process//organic cyc…	GO:0031224//GO:0016020//GO:0044425//GO:0016021//GO:0005575	intrinsic component of membrane//membrane//membrane part//integral component of membrane//cellular_component	GO:0032550//GO:0097367//GO:0003677//GO:0001071//GO:0032549//GO:0001883//GO:0003674//GO:0036094//GO:0032553//GO:1901363//GO:0032559//GO:0001882//GO:0043565//GO:0097159//GO:0017076//GO:0000166//GO:0035639//GO:0043168//GO:0005524//GO:0043167//GO:0003676//GO:0032555//GO:0003700//GO:0005488//GO:0030554//GO:1901265	purine ribonucleoside binding//carbohydrate derivative binding//DNA binding//nucleic acid binding transcription factor activity//ribonucleoside binding//purine nucleoside binding//molecular_function//small molecule binding//ribonucleotide binding//heterocyclic compound binding//adenyl ribonucleotide binding//nucleoside binding//sequence-specific DNA binding//organic cyclic compound binding//purin…	hypothetical protein; K17592 sacsin	http://www.genome.jp/dbget-bin/www_bget?lgi:LOTGIDRAFT_164873
LOC105326683	-//-	--	--	--	--	--	--	--	--
LOC105326757	-//-	--	--	GO:0005575//GO:0005576	cellular_component//extracellular region	GO:0098772//GO:0030414//GO:0061134//GO:0030234//GO:0004857//GO:0003674	molecular function regulator//peptidase inhibitor activity//peptidase regulator activity//enzyme regulator activity//enzyme inhibitor activity//molecular_function	--	--
LOC105326758	-//-	--	--	GO:0005576//GO:0005575	extracellular region//cellular_component	GO:0003674//GO:0004857//GO:0030234//GO:0030414//GO:0098772//GO:0061134	molecular_function//enzyme inhibitor activity//enzyme regulator activity//peptidase inhibitor activity//molecular function regulator//peptidase regulator activity	--	--
LOC105326779	-//-	GO:0044237//GO:0008150//GO:0009987//GO:0015979//GO:0008152	cellular metabolic process//biological_process//cellular process//photosynthesis//metabolic process	GO:0043234//GO:0005575//GO:0043229//GO:0005623//GO:0005622//GO:0009523//GO:0005737//GO:0044444//GO:0043231//GO:0044464//GO:0044436//GO:0009507//GO:0009579//GO:0044425//GO:0009536//GO:0016020//GO:0098796//GO:0034357//GO:0009521//GO:0032991//GO:0044424//GO:0043227//GO:0043226	protein complex//cellular_component//intracellular organelle//cell//intracellular//photosystem II//cytoplasm//cytoplasmic part//intracellular membrane-bounded organelle//cell part//thylakoid part//chloroplast//thylakoid//membrane part//plastid//membrane//membrane protein complex//photosynthetic membrane//photosystem//macromolecular complex//intracellular part//membrane-bounded organelle//organelle	--	--	--	--
LOC105326901	sp|Q1RLY6|KMO_DANRE Kynurenine 3-monooxygenase OS=Danio rerio GN=kmo PE=2 SV=1//8.05937e-128	GO:0044237//GO:0043436//GO:0006631//GO:0044255//GO:0044763//GO:0006629//GO:0008150//GO:0019752//GO:0032787//GO:0009987//GO:0006082//GO:0055114//GO:0044699//GO:0008152//GO:0044238//GO:0044710//GO:0044281//GO:0071704	cellular metabolic process//oxoacid metabolic process//fatty acid metabolic process//cellular lipid metabolic process//single-organism cellular process//lipid metabolic process//biological_process//carboxylic acid metabolic process//monocarboxylic acid metabolic process//cellular process//organic acid metabolic process//oxidation-reduction process//single-organism process//metabolic process//prim…	--	--	GO:1901265//GO:0050660//GO:0008677//GO:0048037//GO:0005488//GO:0050662//GO:0043167//GO:0043168//GO:0000166//GO:0003824//GO:0016616//GO:0097159//GO:0036094//GO:0016614//GO:1901363//GO:0016491//GO:0003857//GO:0003674	nucleoside phosphate binding//flavin adenine dinucleotide binding//2-dehydropantoate 2-reductase activity//cofactor binding//binding//coenzyme binding//ion binding//anion binding//nucleotide binding//catalytic activity//oxidoreductase activity, acting on the CH-OH group of donors, NAD or NADP as acceptor//organic cyclic compound binding//small molecule binding//oxidoreductase activity, acting on …	hypothetical protein; K00486 kynurenine 3-monooxygenase [EC:1.14.13.9]	http://www.genome.jp/dbget-bin/www_bget?lgi:LOTGIDRAFT_220321
LOC105326913	sp|Q9IBG7|KCP_XENLA Kielin/chordin-like protein OS=Xenopus laevis GN=kcp PE=2 SV=1//1.60645e-08	--	--	GO:0005575//GO:0019028//GO:0019012//GO:0044423	cellular_component//viral capsid//virion//virion part	GO:0005488//GO:0030414//GO:0098772//GO:0061134//GO:0004857//GO:0030234//GO:0003674//GO:0005515//GO:0005198	binding//peptidase inhibitor activity//molecular function regulator//peptidase regulator activity//enzyme inhibitor activity//enzyme regulator activity//molecular_function//protein binding//structural molecule activity	hypothetical protein	http://www.genome.jp/dbget-bin/www_bget?lgi:LOTGIDRAFT_230855
LOC105326914	sp|Q6ZWJ8|KCP_HUMAN Kielin/chordin-like protein OS=Homo sapiens GN=KCP PE=2 SV=2//6.25071e-07	--	--	--	--	GO:0004857//GO:0030234//GO:0003674//GO:0030414//GO:0098772//GO:0061134	enzyme inhibitor activity//enzyme regulator activity//molecular_function//peptidase inhibitor activity//molecular function regulator//peptidase regulator activity	hypothetical protein	http://www.genome.jp/dbget-bin/www_bget?lgi:LOTGIDRAFT_161256
LOC105326915	sp|Q91740|FINC_XENLA Fibronectin OS=Xenopus laevis GN=fn1 PE=2 SV=1//3.02409e-07	--	--	--	--	GO:0061134//GO:0030414//GO:0098772//GO:0003674//GO:0004857//GO:0030234	peptidase regulator activity//peptidase inhibitor activity//molecular function regulator//molecular_function//enzyme inhibitor activity//enzyme regulator activity	hypothetical protein	http://www.genome.jp/dbget-bin/www_bget?lgi:LOTGIDRAFT_161256
LOC105327036	-//-	GO:0071704//GO:0008152//GO:0044238//GO:0005975//GO:0008150	organic substance metabolic process//metabolic process//primary metabolic process//carbohydrate metabolic process//biological_process	--	--	GO:0003824//GO:0016787//GO:0016798//GO:0003674//GO:0004565//GO:0015925//GO:0004553	catalytic activity//hydrolase activity//hydrolase activity, acting on glycosyl bonds//molecular_function//beta-galactosidase activity//galactosidase activity//hydrolase activity, hydrolyzing O-glycosyl compounds	--	--
LOC105327121	sp|Q9H939|PPIP2_HUMAN Proline-serine-threonine phosphatase-interacting protein 2 OS=Homo sapiens GN=PSTPIP2 PE=1 SV=4//3.236e-33	GO:0051234//GO:0044744//GO:0051169//GO:0051170//GO:0008150//GO:0034645//GO:0034613//GO:0006810//GO:0009058//GO:0044267//GO:0009059//GO:0006886//GO:0016482//GO:0036211//GO:0043170//GO:0006605//GO:0034504//GO:0044237//GO:0017038//GO:0072594//GO:0071702//GO:0008104//GO:0019538//GO:0005975//GO:0044765//GO:0033036//GO:0070727//GO:1901576//GO:0044260//GO:0045184//GO:0051649//GO:1902582//GO:0044763//GO:…	establishment of localization//protein targeting to nucleus//nuclear transport//nuclear import//biological_process//cellular macromolecule biosynthetic process//cellular protein localization//transport//biosynthetic process//cellular protein metabolic process//macromolecule biosynthetic process//intracellular protein transport//cytoplasmic transport//protein modification process//macromolecule me…	GO:0044464//GO:0005634//GO:0031967//GO:0043231//GO:0005635//GO:0005622//GO:0044446//GO:0043229//GO:0005623//GO:0044422//GO:0031975//GO:0005575//GO:0043226//GO:0043227//GO:0044424//GO:0005643//GO:0012505//GO:0044428	cell part//nucleus//organelle envelope//intracellular membrane-bounded organelle//nuclear envelope//intracellular//intracellular organelle part//intracellular organelle//cell//organelle part//envelope//cellular_component//organelle//membrane-bounded organelle//intracellular part//nuclear pore//endomembrane system//nuclear part	GO:0016758//GO:0003980//GO:0003674//GO:0035251//GO:0003824//GO:0008194//GO:0016757//GO:0016740//GO:0046527	transferase activity, transferring hexosyl groups//UDP-glucose:glycoprotein glucosyltransferase activity//molecular_function//UDP-glucosyltransferase activity//catalytic activity//UDP-glycosyltransferase activity//transferase activity, transferring glycosyl groups//transferase activity//glucosyltransferase activity	hypothetical protein; K12804 proline-serine-threonine phosphatase interacting protein 1	http://www.genome.jp/dbget-bin/www_bget?lgi:LOTGIDRAFT_105043
LOC105327168	sp|Q6PDJ1|CAHD1_MOUSE VWFA and cache domain-containing protein 1 OS=Mus musculus GN=Cachd1 PE=2 SV=1//8.20327e-86	--	--	--	--	--	--	hypothetical protein	http://www.genome.jp/dbget-bin/www_bget?lgi:LOTGIDRAFT_128750
LOC105327279	sp|P62864|RS30_RAT 40S ribosomal protein S30 OS=Rattus norvegicus GN=Fau PE=1 SV=1//1.06254e-19	GO:0006412//GO:1901566//GO:0009987//GO:0043603//GO:0043043//GO:1901564//GO:0008152//GO:0043604//GO:0044249//GO:0044238//GO:0010467//GO:0071704//GO:0043170//GO:0044237//GO:0006518//GO:0019538//GO:0034641//GO:1901576//GO:0044260//GO:0008150//GO:0034645//GO:0044271//GO:0009059//GO:0044267//GO:0009058//GO:0006807	translation//organonitrogen compound biosynthetic process//cellular process//cellular amide metabolic process//peptide biosynthetic process//organonitrogen compound metabolic process//metabolic process//amide biosynthetic process//cellular biosynthetic process//primary metabolic process//gene expression//organic substance metabolic process//macromolecule metabolic process//cellular metabolic proc…	GO:0030529//GO:0043228//GO:0043226//GO:0005840//GO:0032991//GO:0044424//GO:0005737//GO:0043232//GO:0005622//GO:0005623//GO:0043229//GO:0005575//GO:0044464//GO:0044444	ribonucleoprotein complex//non-membrane-bounded organelle//organelle//ribosome//macromolecular complex//intracellular part//cytoplasm//intracellular non-membrane-bounded organelle//intracellular//cell//intracellular organelle//cellular_component//cell part//cytoplasmic part	GO:0003735//GO:0005198//GO:0005515//GO:0003674//GO:0005488	structural constituent of ribosome//structural molecule activity//protein binding//molecular_function//binding	hypothetical protein; K02983 small subunit ribosomal protein S30e	http://www.genome.jp/dbget-bin/www_bget?lgi:LOTGIDRAFT_215959
LOC105327308	sp|P97564|GPAT1_RAT Glycerol-3-phosphate acyltransferase 1, mitochondrial OS=Rattus norvegicus GN=Gpam PE=1 SV=3//8.22137e-146	GO:0008150//GO:0008152	biological_process//metabolic process	--	--	GO:0003824//GO:0016740//GO:0016746//GO:0003674	catalytic activity//transferase activity//transferase activity, transferring acyl groups//molecular_function	hypothetical protein; K00629 glycerol-3-phosphate O-acyltransferase 1/2 [EC:2.3.1.15]	http://www.genome.jp/dbget-bin/www_bget?lgi:LOTGIDRAFT_112564
LOC105327371	-//-	--	--	--	--	--	--	--	--
LOC105327471	-//-	GO:0008150//GO:0008152//GO:0044699//GO:0055114//GO:0044710	biological_process//metabolic process//single-organism process//oxidation-reduction process//single-organism metabolic process	--	--	GO:1901265//GO:0050662//GO:0016641//GO:0005488//GO:0010181//GO:0048037//GO:0004733//GO:0043168//GO:0043167//GO:0000166//GO:0097159//GO:0016638//GO:0003824//GO:1901363//GO:0036094//GO:0032553//GO:0003674//GO:0097367//GO:0016491	nucleoside phosphate binding//coenzyme binding//oxidoreductase activity, acting on the CH-NH2 group of donors, oxygen as acceptor//binding//FMN binding//cofactor binding//pyridoxamine-phosphate oxidase activity//anion binding//ion binding//nucleotide binding//organic cyclic compound binding//oxidoreductase activity, acting on the CH-NH2 group of donors//catalytic activity//heterocyclic compound b…	--	--
LOC105327533	-//-	--	--	GO:0005575//GO:0019028//GO:0019012//GO:0016021//GO:0016020//GO:0044425//GO:0031224//GO:0044423	cellular_component//viral capsid//virion//integral component of membrane//membrane//membrane part//intrinsic component of membrane//virion part	GO:0016773//GO:0003824//GO:0016740//GO:0016772//GO:0003674//GO:0005198	phosphotransferase activity, alcohol group as acceptor//catalytic activity//transferase activity//transferase activity, transferring phosphorus-containing groups//molecular_function//structural molecule activity	--	--
LOC105327534	-//-	--	--	GO:0005575//GO:0005576	cellular_component//extracellular region	GO:0005488//GO:0005184//GO:0005179//GO:0003674//GO:0005515//GO:0005102	binding//neuropeptide hormone activity//hormone activity//molecular_function//protein binding//receptor binding	--	--
LOC105327547	sp|O73746|TIMP3_XENLA Metalloproteinase inhibitor 3 OS=Xenopus laevis GN=timp3 PE=2 SV=1//5.1976e-13	--	--	--	--	GO:0010576//GO:0004866//GO:0003674//GO:0008191//GO:0004857//GO:0030234//GO:0061134//GO:0061135//GO:0030414//GO:0098772//GO:0048551	metalloenzyme regulator activity//endopeptidase inhibitor activity//molecular_function//metalloendopeptidase inhibitor activity//enzyme inhibitor activity//enzyme regulator activity//peptidase regulator activity//endopeptidase regulator activity//peptidase inhibitor activity//molecular function regulator//metalloenzyme inhibitor activity	--	--
LOC105327818	sp|Q9JLF6|TGM1_MOUSE Protein-glutamine gamma-glutamyltransferase K OS=Mus musculus GN=Tgm1 PE=1 SV=2//4.88057e-106	GO:0043412//GO:0009987//GO:0044238//GO:0006464//GO:0008152//GO:0071704//GO:0036211//GO:0044237//GO:0043170//GO:0044260//GO:0019538//GO:0018149//GO:0008150//GO:0044267	macromolecule modification//cellular process//primary metabolic process//cellular protein modification process//metabolic process//organic substance metabolic process//protein modification process//cellular metabolic process//macromolecule metabolic process//cellular macromolecule metabolic process//protein metabolic process//peptide cross-linking//biological_process//cellular protein metabolic p…	--	--	GO:0016740//GO:0003824//GO:0016746//GO:0003674//GO:0003810//GO:0016755	transferase activity//catalytic activity//transferase activity, transferring acyl groups//molecular_function//protein-glutamine gamma-glutamyltransferase activity//transferase activity, transferring amino-acyl groups	hypothetical protein; K05619 transglutaminase 1 [EC:2.3.2.13]	http://www.genome.jp/dbget-bin/www_bget?lgi:LOTGIDRAFT_120391
LOC105328042	-//-	--	--	--	--	--	--	--	--
LOC105328088	sp|Q6P7D5|M1IP1_RAT Mid1-interacting protein 1 OS=Rattus norvegicus GN=Mid1ip1 PE=2 SV=1//3.73144e-12	--	--	--	--	--	--	hypothetical protein	http://www.genome.jp/dbget-bin/www_bget?lgi:LOTGIDRAFT_113945
LOC105328176	-//-	--	--	--	--	--	--	--	--
LOC105328358	sp|Q6UWM5|GPRL1_HUMAN GLIPR1-like protein 1 OS=Homo sapiens GN=GLIPR1L1 PE=1 SV=2//3.11587e-36	--	--	--	--	GO:0003674//GO:0003824//GO:0016787//GO:0043169//GO:0043167//GO:0005488//GO:0046872	molecular_function//catalytic activity//hydrolase activity//cation binding//ion binding//binding//metal ion binding	hypothetical protein	http://www.genome.jp/dbget-bin/www_bget?lgi:LOTGIDRAFT_116834
LOC105328747	sp|B0JZG0|S23A2_XENTR Solute carrier family 23 member 2 OS=Xenopus tropicalis GN=slc23a2 PE=2 SV=1//1.63257e-166	GO:0055085//GO:0044765//GO:0030001//GO:0050787//GO:0044763//GO:0051234//GO:0008150//GO:0061687//GO:0010035//GO:0006811//GO:0006810//GO:1990267//GO:0010038//GO:0050896//GO:0009987//GO:0000041//GO:0015694//GO:0072511//GO:0006812//GO:0042221//GO:0044699//GO:0008152//GO:1902578//GO:0098754//GO:0046689//GO:0051179//GO:0009636	transmembrane transport//single-organism transport//metal ion transport//detoxification of mercury ion//single-organism cellular process//establishment of localization//biological_process//detoxification of inorganic compound//response to inorganic substance//ion transport//transport//response to transition metal nanoparticle//response to metal ion//response to stimulus//cellular process//transit…	GO:0005575//GO:0016020	cellular_component//membrane	GO:0005215//GO:0008324//GO:0046873//GO:0022891//GO:0022890//GO:0046915//GO:0015075//GO:0022857//GO:0022892//GO:0072509//GO:0015097//GO:0003674	transporter activity//cation transmembrane transporter activity//metal ion transmembrane transporter activity//substrate-specific transmembrane transporter activity//inorganic cation transmembrane transporter activity//transition metal ion transmembrane transporter activity//ion transmembrane transporter activity//transmembrane transporter activity//substrate-specific transporter activity//divale…	hypothetical protein; K14611 solute carrier family 23 (nucleobase transporter), member 1/2	http://www.genome.jp/dbget-bin/www_bget?lgi:LOTGIDRAFT_215319
LOC105328769	sp|P22105|TENX_HUMAN Tenascin-X OS=Homo sapiens GN=TNXB PE=1 SV=4//8.24302e-14	--	--	--	--	--	--	hypothetical protein	http://www.genome.jp/dbget-bin/www_bget?lgi:LOTGIDRAFT_166436
LOC105328789	sp|B2IZD3|BDLP_NOSP7 Bacterial dynamin-like protein OS=Nostoc punctiforme (strain ATCC 29133 / PCC 73102) GN=Npun_R6513 PE=1 SV=1//5.56827e-14	GO:0050896//GO:0006869//GO:0051716//GO:0006796//GO:0009987//GO:0043412//GO:0008152//GO:0044699//GO:0044238//GO:0006464//GO:1902578//GO:0010876//GO:0065007//GO:0051179//GO:0023052//GO:0071704//GO:0050789//GO:0044237//GO:0043170//GO:0050794//GO:0036211//GO:0071702//GO:0007264//GO:0033036//GO:0044765//GO:0019538//GO:0044763//GO:0044260//GO:0035556//GO:0008150//GO:0051234//GO:0007154//GO:0044700//GO:…	response to stimulus//lipid transport//cellular response to stimulus//phosphate-containing compound metabolic process//cellular process//macromolecule modification//metabolic process//single-organism process//primary metabolic process//cellular protein modification process//single-organism localization//lipid localization//biological regulation//localization//signaling//organic substance metaboli…	GO:0016020//GO:0044425//GO:0031224//GO:0005576//GO:0005622//GO:0005623//GO:0005575//GO:0044464//GO:0016021	membrane//membrane part//intrinsic component of membrane//extracellular region//intracellular//cell//cellular_component//cell part//integral component of membrane	GO:0008289//GO:0016462//GO:0003924//GO:0097159//GO:0001882//GO:0017076//GO:0003824//GO:0016787//GO:0016817//GO:0016772//GO:0016740//GO:0005525//GO:0032561//GO:0032553//GO:0036094//GO:0032559//GO:1901363//GO:0097367//GO:0032550//GO:0017111//GO:0032549//GO:0003674//GO:0001883//GO:0019001//GO:1901265//GO:0016887//GO:0016773//GO:0030554//GO:0005488//GO:0016301//GO:0035639//GO:0043168//GO:0043167//GO:…	lipid binding//pyrophosphatase activity//GTPase activity//organic cyclic compound binding//nucleoside binding//purine nucleotide binding//catalytic activity//hydrolase activity//hydrolase activity, acting on acid anhydrides//transferase activity, transferring phosphorus-containing groups//transferase activity//GTP binding//guanyl ribonucleotide binding//ribonucleotide binding//small molecule bind…	hypothetical protein	http://www.genome.jp/dbget-bin/www_bget?lgi:LOTGIDRAFT_160347
LOC105328796	sp|O43451|MGA_HUMAN Maltase-glucoamylase, intestinal OS=Homo sapiens GN=MGAM PE=1 SV=5//0	GO:0071704//GO:0008152//GO:0044238//GO:0008150//GO:0005975	organic substance metabolic process//metabolic process//primary metabolic process//biological_process//carbohydrate metabolic process	--	--	GO:0003674//GO:0003824//GO:0016787//GO:0016798//GO:0004553	molecular_function//catalytic activity//hydrolase activity//hydrolase activity, acting on glycosyl bonds//hydrolase activity, hydrolyzing O-glycosyl compounds	hypothetical protein	http://www.genome.jp/dbget-bin/www_bget?lgi:LOTGIDRAFT_227855
LOC105328914	-//-	--	--	--	--	--	--	hypothetical protein	http://www.genome.jp/dbget-bin/www_bget?lgi:LOTGIDRAFT_169802
LOC105328916	sp|A1E295|CATB_PIG Cathepsin B OS=Sus scrofa GN=CTSB PE=1 SV=1//7.26474e-138	GO:0050790//GO:0044238//GO:0008152//GO:0050789//GO:0071704//GO:0065007//GO:0043170//GO:0065009//GO:0019538//GO:0019222//GO:0006508//GO:0008150	regulation of catalytic activity//primary metabolic process//metabolic process//regulation of biological process//organic substance metabolic process//biological regulation//macromolecule metabolic process//regulation of molecular function//protein metabolic process//regulation of metabolic process//proteolysis//biological_process	GO:0016020//GO:0005575	membrane//cellular_component	GO:0004197//GO:0016787//GO:0003824//GO:0008234//GO:0003674//GO:0008233//GO:0070011//GO:0004175	cysteine-type endopeptidase activity//hydrolase activity//catalytic activity//cysteine-type peptidase activity//molecular_function//peptidase activity//peptidase activity, acting on L-amino acid peptides//endopeptidase activity	hypothetical protein; K01363 cathepsin B [EC:3.4.22.1]	http://www.genome.jp/dbget-bin/www_bget?lgi:LOTGIDRAFT_197490
LOC105328968	sp|Q8CHQ0|FBX4_MOUSE F-box only protein 4 OS=Mus musculus GN=Fbxo4 PE=1 SV=2//2.06213e-45	--	--	--	--	GO:0005525//GO:0001882//GO:0097159//GO:0017076//GO:0032549//GO:0001883//GO:0019001//GO:0003674//GO:0097367//GO:0032550//GO:0005515//GO:1901363//GO:0036094//GO:0032561//GO:0032553//GO:0005488//GO:1901265//GO:0000166//GO:0032555//GO:0035639//GO:0043168//GO:0043167	GTP binding//nucleoside binding//organic cyclic compound binding//purine nucleotide binding//ribonucleoside binding//purine nucleoside binding//guanyl nucleotide binding//molecular_function//carbohydrate derivative binding//purine ribonucleoside binding//protein binding//heterocyclic compound binding//small molecule binding//guanyl ribonucleotide binding//ribonucleotide binding//binding//nucleosi…	hypothetical protein; K10291 F-box protein 4	http://www.genome.jp/dbget-bin/www_bget?lgi:LOTGIDRAFT_232302
LOC105329069	sp|P86179|CSL3_ONCKE L-rhamnose-binding lectin CSL3 OS=Oncorhynchus keta PE=1 SV=1//7.89059e-40	--	--	--	--	GO:0005488//GO:0003674//GO:0030246	binding//molecular_function//carbohydrate binding	hypothetical protein	http://www.genome.jp/dbget-bin/www_bget?lgi:LOTGIDRAFT_106176
LOC105329071	sp|Q9PVW8|SAL_SILAS Rhamnose-binding lectin OS=Silurus asotus PE=1 SV=1//5.83605e-07	--	--	--	--	GO:0005488//GO:0030246//GO:0003674	binding//carbohydrate binding//molecular_function	hypothetical protein	http://www.genome.jp/dbget-bin/www_bget?lgi:LOTGIDRAFT_106176
LOC105329095	-//-	--	--	--	--	--	--	--	--
LOC105329159	-//-	--	--	--	--	--	--	--	--
LOC105329224	-//-	GO:0046483//GO:0044764//GO:0009059//GO:0009058//GO:0044267//GO:0006807//GO:0006139//GO:0008150//GO:0006259//GO:0010556//GO:0051701//GO:0009889//GO:0031323//GO:0019048//GO:0051252//GO:0006261//GO:0034645//GO:0044271//GO:0080090//GO:0051817//GO:0019222//GO:0019538//GO:0034641//GO:0044419//GO:1901360//GO:0016070//GO:0044260//GO:1901576//GO:0043170//GO:0044237//GO:0006352//GO:0050794//GO:0006518//GO:…	heterocycle metabolic process//multi-organism cellular process//macromolecule biosynthetic process//biosynthetic process//cellular protein metabolic process//nitrogen compound metabolic process//nucleobase-containing compound metabolic process//biological_process//DNA metabolic process//regulation of macromolecule biosynthetic process//interaction with host//regulation of biosynthetic process//re…	GO:0044444//GO:0016021//GO:0044464//GO:0044422//GO:0005623//GO:0044391//GO:0043229//GO:0005575//GO:0005737//GO:0032040//GO:0043232//GO:0005622//GO:0044446//GO:0030684//GO:0043226//GO:0031224//GO:0043228//GO:0044424//GO:0005840//GO:0032991//GO:0030529//GO:0016020//GO:0015934//GO:0044425	cytoplasmic part//integral component of membrane//cell part//organelle part//cell//ribosomal subunit//intracellular organelle//cellular_component//cytoplasm//small-subunit processome//intracellular non-membrane-bounded organelle//intracellular//intracellular organelle part//preribosome//organelle//intrinsic component of membrane//non-membrane-bounded organelle//intracellular part//ribosome//macro…	GO:0034061//GO:0000996//GO:0003676//GO:0003700//GO:0000988//GO:0005488//GO:0003887//GO:0003677//GO:0001071//GO:0003674//GO:0005198//GO:0003735//GO:1901363//GO:0097159//GO:0003824//GO:0016772//GO:0016740//GO:0000990//GO:0016779//GO:0016987	DNA polymerase activity//core DNA-dependent RNA polymerase binding promoter specificity activity//nucleic acid binding//transcription factor activity, sequence-specific DNA binding//transcription factor activity, protein binding//binding//DNA-directed DNA polymerase activity//DNA binding//nucleic acid binding transcription factor activity//molecular_function//structural molecule activity//structu…	--	--
LOC105329230	-//-	GO:0009987//GO:0051716//GO:0006950//GO:0050896//GO:0012501//GO:0008219//GO:0044699//GO:0006915//GO:0044763//GO:0008150//GO:0006974//GO:0033554//GO:0016265	cellular process//cellular response to stimulus//response to stress//response to stimulus//programmed cell death//cell death//single-organism process//apoptotic process//single-organism cellular process//biological_process//cellular response to DNA damage stimulus//cellular response to stress//death	GO:0045111//GO:0044430//GO:0043228//GO:0043226//GO:0045095//GO:0032991//GO:0044424//GO:0005623//GO:0043229//GO:0044422//GO:0005856//GO:0043234//GO:0005575//GO:0043232//GO:0005622//GO:0044446//GO:0044464//GO:0005882	intermediate filament cytoskeleton//cytoskeletal part//non-membrane-bounded organelle//organelle//keratin filament//macromolecular complex//intracellular part//cell//intracellular organelle//organelle part//cytoskeleton//protein complex//cellular_component//intracellular non-membrane-bounded organelle//intracellular//intracellular organelle part//cell part//intermediate filament	GO:0003674//GO:0005198	molecular_function//structural molecule activity	hypothetical protein	http://www.genome.jp/dbget-bin/www_bget?lgi:LOTGIDRAFT_175460
LOC105329492	sp|P83673|LYS1_CRAVI Lysozyme 1 OS=Crassostrea virginica GN=lysoz1 PE=1 SV=3//8.77757e-06	--	--	--	--	--	--	hypothetical protein	http://www.genome.jp/dbget-bin/www_bget?lgi:LOTGIDRAFT_163736
LOC105329601	sp|Q9NZJ4|SACS_HUMAN Sacsin OS=Homo sapiens GN=SACS PE=1 SV=2//2.30742e-19	GO:0044238//GO:0008152//GO:0044699//GO:0071704//GO:0044710//GO:0008150//GO:0006629	primary metabolic process//metabolic process//single-organism process//organic substance metabolic process//single-organism metabolic process//biological_process//lipid metabolic process	--	--	GO:0001882//GO:0097159//GO:0017076//GO:1901363//GO:0032559//GO:0036094//GO:0032553//GO:0032549//GO:0001883//GO:0003674//GO:0032550//GO:0097367//GO:1901265//GO:0005488//GO:0030554//GO:0032555//GO:0043168//GO:0035639//GO:0005524//GO:0043167//GO:0000166	nucleoside binding//organic cyclic compound binding//purine nucleotide binding//heterocyclic compound binding//adenyl ribonucleotide binding//small molecule binding//ribonucleotide binding//ribonucleoside binding//purine nucleoside binding//molecular_function//purine ribonucleoside binding//carbohydrate derivative binding//nucleoside phosphate binding//binding//adenyl nucleotide binding//purine r…	hypothetical protein; K17592 sacsin	http://www.genome.jp/dbget-bin/www_bget?lgi:LOTGIDRAFT_175290
LOC105329675	sp|O95925|EPPI_HUMAN Eppin OS=Homo sapiens GN=EPPIN PE=1 SV=1//7.69731e-17	--	--	GO:0005575//GO:0005576	cellular_component//extracellular region	GO:0061135//GO:0061134//GO:0098772//GO:0030414//GO:0004867//GO:0004866//GO:0003674//GO:0030234//GO:0004857	endopeptidase regulator activity//peptidase regulator activity//molecular function regulator//peptidase inhibitor activity//serine-type endopeptidase inhibitor activity//endopeptidase inhibitor activity//molecular_function//enzyme regulator activity//enzyme inhibitor activity	hypothetical protein	http://www.genome.jp/dbget-bin/www_bget?lgi:LOTGIDRAFT_60634
LOC105329676	sp|F6ULY1|WFC6B_MOUSE WAP four-disulfide core domain protein 6B OS=Mus musculus GN=Wfdc6b PE=2 SV=1//4.6592e-13	--	--	GO:0005576//GO:0005575	extracellular region//cellular_component	GO:0004866//GO:0003674//GO:0030234//GO:0004857//GO:0098772//GO:0030414//GO:0061135//GO:0061134//GO:0004867	endopeptidase inhibitor activity//molecular_function//enzyme regulator activity//enzyme inhibitor activity//molecular function regulator//peptidase inhibitor activity//endopeptidase regulator activity//peptidase regulator activity//serine-type endopeptidase inhibitor activity	hypothetical protein	http://www.genome.jp/dbget-bin/www_bget?lgi:LOTGIDRAFT_123062
LOC105329684	-//-	--	--	--	--	--	--	--	--
LOC105330033	-//-	GO:0009987//GO:0006091//GO:0055114//GO:0044699//GO:0008152//GO:0022900//GO:0044710//GO:0044237//GO:0044763//GO:0008150	cellular process//generation of precursor metabolites and energy//oxidation-reduction process//single-organism process//metabolic process//electron transport chain//single-organism metabolic process//cellular metabolic process//single-organism cellular process//biological_process	GO:0016020//GO:0044425//GO:0031224//GO:0005575//GO:0016021	membrane//membrane part//intrinsic component of membrane//cellular_component//integral component of membrane	GO:0003824//GO:0008827//GO:0015002//GO:0016491//GO:0003674//GO:0016679//GO:0016682	catalytic activity//cytochrome o ubiquinol oxidase activity//heme-copper terminal oxidase activity//oxidoreductase activity//molecular_function//oxidoreductase activity, acting on diphenols and related substances as donors//oxidoreductase activity, acting on diphenols and related substances as donors, oxygen as acceptor	--	--
LOC105330241	-//-	--	--	--	--	--	--	hypothetical protein	http://www.genome.jp/dbget-bin/www_bget?lgi:LOTGIDRAFT_181676
LOC105330389	-//-	--	--	--	--	GO:0003674//GO:0005515//GO:0005488	molecular_function//protein binding//binding	hypothetical protein; K06820 plexin A	http://www.genome.jp/dbget-bin/www_bget?lgi:LOTGIDRAFT_105554
LOC105330462	-//-	--	--	--	--	--	--	--	--
LOC105330471	-//-	--	--	--	--	--	--	--	--
LOC105330498	sp|Q12955|ANK3_HUMAN Ankyrin-3 OS=Homo sapiens GN=ANK3 PE=1 SV=3//5.24383e-50	GO:0044763//GO:0043436//GO:0015980//GO:0044237//GO:0009060//GO:0072350//GO:0045333//GO:0006101//GO:0008150//GO:0006091//GO:0006051//GO:0009987//GO:0006082//GO:0006040//GO:0019752//GO:0044710//GO:0044281//GO:0071704//GO:0006050//GO:0044238//GO:0006099//GO:0055114//GO:0044699//GO:1901135//GO:0008152	single-organism cellular process//oxoacid metabolic process//energy derivation by oxidation of organic compounds//cellular metabolic process//aerobic respiration//tricarboxylic acid metabolic process//cellular respiration//citrate metabolic process//biological_process//generation of precursor metabolites and energy//N-acetylmannosamine metabolic process//cellular process//organic acid metabolic p…	--	--	GO:0005488//GO:0016853//GO:0016901//GO:0016701//GO:0018580//GO:0008924//GO:0016703//GO:0016854//GO:0047465//GO:0003824//GO:0016615//GO:0003674//GO:0016491//GO:0016857//GO:0005515//GO:0016614//GO:0004497	binding//isomerase activity//oxidoreductase activity, acting on the CH-OH group of donors, quinone or similar compound as acceptor//oxidoreductase activity, acting on single donors with incorporation of molecular oxygen//nitronate monooxygenase activity//malate dehydrogenase (quinone) activity//oxidoreductase activity, acting on single donors with incorporation of molecular oxygen, incorporation …	hypothetical protein	http://www.genome.jp/dbget-bin/www_bget?lgi:LOTGIDRAFT_171317
LOC105330604	-//-	--	--	--	--	GO:0032549//GO:0003674//GO:0001883//GO:0032550//GO:0097367//GO:1901363//GO:0032559//GO:0032553//GO:0036094//GO:0097159//GO:0001882//GO:0017076//GO:0000166//GO:0032555//GO:0043168//GO:0035639//GO:0043167//GO:0005524//GO:0030554//GO:0005488//GO:1901265	ribonucleoside binding//molecular_function//purine nucleoside binding//purine ribonucleoside binding//carbohydrate derivative binding//heterocyclic compound binding//adenyl ribonucleotide binding//ribonucleotide binding//small molecule binding//organic cyclic compound binding//nucleoside binding//purine nucleotide binding//nucleotide binding//purine ribonucleotide binding//anion binding//purine r…	--	--
LOC105330795	sp|Q6V0I7|FAT4_HUMAN Protocadherin Fat 4 OS=Homo sapiens GN=FAT4 PE=1 SV=2//1.09405e-17	GO:0008150//GO:0051234//GO:0046700//GO:0009405//GO:0006807//GO:0046483//GO:0006810//GO:0042440//GO:0006787//GO:0044237//GO:0098609//GO:0051186//GO:0009056//GO:0044763//GO:0019439//GO:1901360//GO:0034641//GO:0033015//GO:0042168//GO:0098742//GO:0044712//GO:0006725//GO:0008152//GO:1901564//GO:0055114//GO:0044699//GO:0051704//GO:0006778//GO:0071704//GO:0044710//GO:0007156//GO:1901565//GO:0051187//GO:…	biological_process//establishment of localization//heterocycle catabolic process//pathogenesis//nitrogen compound metabolic process//heterocycle metabolic process//transport//pigment metabolic process//porphyrin-containing compound catabolic process//cellular metabolic process//cell-cell adhesion//cofactor metabolic process//catabolic process//single-organism cellular process//aromatic compound c…	GO:0005575//GO:0016020	cellular_component//membrane	GO:0043167//GO:0043169//GO:0016628//GO:0046872//GO:0004074//GO:0005509//GO:0008270//GO:0005488//GO:0046914//GO:0003674//GO:0005515//GO:0016627//GO:0016491//GO:0003824	ion binding//cation binding//oxidoreductase activity, acting on the CH-CH group of donors, NAD or NADP as acceptor//metal ion binding//biliverdin reductase activity//calcium ion binding//zinc ion binding//binding//transition metal ion binding//molecular_function//protein binding//oxidoreductase activity, acting on the CH-CH group of donors//oxidoreductase activity//catalytic activity	hypothetical protein; K16506 protocadherin Fat 1/2/3	http://www.genome.jp/dbget-bin/www_bget?lgi:LOTGIDRAFT_104487
LOC105330797	-//-	--	--	--	--	--	--	--	--
LOC105330818	-//-	--	--	--	--	GO:0010576//GO:0004866//GO:0003674//GO:0008191//GO:0004857//GO:0030234//GO:0061135//GO:0061134//GO:0098772//GO:0030414//GO:0048551	metalloenzyme regulator activity//endopeptidase inhibitor activity//molecular_function//metalloendopeptidase inhibitor activity//enzyme inhibitor activity//enzyme regulator activity//endopeptidase regulator activity//peptidase regulator activity//molecular function regulator//peptidase inhibitor activity//metalloenzyme inhibitor activity	--	--
LOC105330830	-//-	GO:0006259//GO:0008150//GO:0006974//GO:0033554//GO:0071103//GO:0046483//GO:0006265//GO:0006139//GO:0006807//GO:0044237//GO:0043170//GO:1901360//GO:0034641//GO:0044763//GO:0044260//GO:0006725//GO:0008152//GO:0016043//GO:0044699//GO:0044238//GO:0006281//GO:0071704//GO:0044710//GO:0050896//GO:0006996//GO:0051276//GO:0071840//GO:0051716//GO:0006950//GO:0009987//GO:0006289//GO:0090304	DNA metabolic process//biological_process//cellular response to DNA damage stimulus//cellular response to stress//DNA conformation change//heterocycle metabolic process//DNA topological change//nucleobase-containing compound metabolic process//nitrogen compound metabolic process//cellular metabolic process//macromolecule metabolic process//organic cyclic compound metabolic process//cellular nitro…	GO:0044464//GO:0043231//GO:0005694//GO:0005634//GO:0043232//GO:0044446//GO:0005622//GO:0044422//GO:0005623//GO:0043229//GO:0005575//GO:0043234//GO:0043227//GO:0043226//GO:0043228//GO:0044424//GO:0032991//GO:0044428//GO:0000439	cell part//intracellular membrane-bounded organelle//chromosome//nucleus//intracellular non-membrane-bounded organelle//intracellular organelle part//intracellular//organelle part//cell//intracellular organelle//cellular_component//protein complex//membrane-bounded organelle//organelle//non-membrane-bounded organelle//intracellular part//macromolecular complex//nuclear part//core TFIIH complex	GO:0008094//GO:0016818//GO:0003676//GO:0003916//GO:0008026//GO:0061505//GO:0042623//GO:0004386//GO:0016887//GO:0016853//GO:0004003//GO:0070035//GO:0005488//GO:1901363//GO:0003918//GO:0017111//GO:0003677//GO:0003674//GO:0003678//GO:0016462//GO:0097159//GO:0003824//GO:0016787//GO:0016817	DNA-dependent ATPase activity//hydrolase activity, acting on acid anhydrides, in phosphorus-containing anhydrides//nucleic acid binding//DNA topoisomerase activity//ATP-dependent helicase activity//DNA topoisomerase II activity//ATPase activity, coupled//helicase activity//ATPase activity//isomerase activity//ATP-dependent DNA helicase activity//purine NTP-dependent helicase activity//binding//he…	--	--
LOC105330890	sp|P51907|EAA3_RAT Excitatory amino acid transporter 3 OS=Rattus norvegicus GN=Slc1a1 PE=1 SV=1//3.98002e-142	GO:0044699//GO:1902578//GO:0015849//GO:0051179//GO:0046942//GO:0071702//GO:0044765//GO:0006820//GO:0051234//GO:0008150//GO:0006811//GO:0015711//GO:0006810//GO:0006835	single-organism process//single-organism localization//organic acid transport//localization//carboxylic acid transport//organic substance transport//single-organism transport//anion transport//establishment of localization//biological_process//ion transport//organic anion transport//transport//dicarboxylic acid transport	GO:0016020//GO:0005575	membrane//cellular_component	GO:0015291//GO:0015294//GO:0005310//GO:0015370//GO:0015081//GO:0046943//GO:0003674//GO:0015077//GO:0015296//GO:0022804//GO:0005215//GO:0008324//GO:0015293//GO:0046873//GO:0022891//GO:0022890//GO:0008514//GO:0005343//GO:0015075//GO:0017153//GO:0005342//GO:0022857//GO:0022892//GO:0008509	secondary active transmembrane transporter activity//solute:cation symporter activity//dicarboxylic acid transmembrane transporter activity//solute:sodium symporter activity//sodium ion transmembrane transporter activity//carboxylic acid transmembrane transporter activity//molecular_function//monovalent inorganic cation transmembrane transporter activity//anion:cation symporter activity//active t…	hypothetical protein; K05614 solute carrier family 1 (glial high affinity glutamate transporter), member 3	http://www.genome.jp/dbget-bin/www_bget?lgi:LOTGIDRAFT_71933
LOC105330954	sp|P15145|AMPN_PIG Aminopeptidase N OS=Sus scrofa GN=ANPEP PE=1 SV=4//7.29188e-170	--	--	--	--	GO:0046914//GO:0003674//GO:0003824//GO:0016787//GO:0043167//GO:0008237//GO:0043169//GO:0008233//GO:0046872//GO:0005488//GO:0008270//GO:0070011	transition metal ion binding//molecular_function//catalytic activity//hydrolase activity//ion binding//metallopeptidase activity//cation binding//peptidase activity//metal ion binding//binding//zinc ion binding//peptidase activity, acting on L-amino acid peptides	hypothetical protein; K11140 aminopeptidase N [EC:3.4.11.2]	http://www.genome.jp/dbget-bin/www_bget?lgi:LOTGIDRAFT_238559
LOC105331234	sp|Q9ESN6|TRIM2_MOUSE Tripartite motif-containing protein 2 OS=Mus musculus GN=Trim2 PE=1 SV=1//1.0644e-10	GO:0051234//GO:0008150//GO:0034613//GO:0006810//GO:0071702//GO:0008104//GO:0006886//GO:0045184//GO:0051649//GO:0051641//GO:0033036//GO:0070727//GO:0051179//GO:0009847//GO:0046907//GO:0032502//GO:0015031	establishment of localization//biological_process//cellular protein localization//transport//organic substance transport//protein localization//intracellular protein transport//establishment of protein localization//establishment of localization in cell//cellular localization//macromolecule localization//cellular macromolecule localization//localization//spore germination//intracellular transport…	GO:0005882//GO:0036338//GO:0044464//GO:0005622//GO:0044446//GO:0019012//GO:0019028//GO:0043232//GO:0005856//GO:0043234//GO:0005575//GO:0005623//GO:0043229//GO:0019031//GO:0044422//GO:0032991//GO:0044424//GO:0043228//GO:0043226//GO:0044423//GO:0016020//GO:0044430//GO:0045111	intermediate filament//viral membrane//cell part//intracellular//intracellular organelle part//virion//viral capsid//intracellular non-membrane-bounded organelle//cytoskeleton//protein complex//cellular_component//cell//intracellular organelle//viral envelope//organelle part//macromolecular complex//intracellular part//non-membrane-bounded organelle//organelle//virion part//membrane//cytoskeletal…	GO:0043167//GO:0043169//GO:0046872//GO:0005488//GO:0008270//GO:0046914//GO:0005198//GO:0003674//GO:0051020//GO:0019899//GO:0005515//GO:0017016//GO:0031267//GO:0017137	ion binding//cation binding//metal ion binding//binding//zinc ion binding//transition metal ion binding//structural molecule activity//molecular_function//GTPase binding//enzyme binding//protein binding//Ras GTPase binding//small GTPase binding//Rab GTPase binding	hypothetical protein	http://www.genome.jp/dbget-bin/www_bget?lgi:LOTGIDRAFT_105134
LOC105331418	sp|Q8CFR0|C1QL2_MOUSE Complement C1q-like protein 2 OS=Mus musculus GN=C1ql2 PE=1 SV=1//1.72445e-14	GO:0044763//GO:0006914//GO:0009056//GO:0051306//GO:0033048//GO:0000280//GO:0044260//GO:0031400//GO:0065009//GO:0051783//GO:0019222//GO:0007093//GO:0044707//GO:1904667//GO:0045930//GO:0098813//GO:0030162//GO:0061136//GO:0032501//GO:0051985//GO:0019538//GO:0007596//GO:0043086//GO:0032435//GO:0043161//GO:1903363//GO:0050817//GO:0071822//GO:1903051//GO:0065008//GO:0007094//GO:0051304//GO:0045839//GO:…	single-organism cellular process//autophagy//catabolic process//mitotic sister chromatid separation//negative regulation of mitotic sister chromatid segregation//nuclear division//cellular macromolecule metabolic process//negative regulation of protein modification process//regulation of molecular function//regulation of nuclear division//regulation of metabolic process//mitotic cell cycle checkp…	GO:0005575//GO:0005856//GO:0043234//GO:0044422//GO:0043229//GO:0005623//GO:0005622//GO:0044446//GO:0043232//GO:0005615//GO:0044464//GO:0016459//GO:0005577//GO:0015629//GO:0044430//GO:0044421//GO:0005576//GO:0044424//GO:0032991//GO:0043226//GO:0043228	cellular_component//cytoskeleton//protein complex//organelle part//intracellular organelle//cell//intracellular//intracellular organelle part//intracellular non-membrane-bounded organelle//extracellular space//cell part//myosin complex//fibrinogen complex//actin cytoskeleton//cytoskeletal part//extracellular region part//extracellular region//intracellular part//macromolecular complex//organelle/…	GO:0005488//GO:0030674//GO:0016818//GO:0060090//GO:0016817//GO:0016787//GO:0003824//GO:0016462//GO:0017111//GO:0003674//GO:0005515//GO:0005102//GO:0003774	binding//protein binding, bridging//hydrolase activity, acting on acid anhydrides, in phosphorus-containing anhydrides//binding, bridging//hydrolase activity, acting on acid anhydrides//hydrolase activity//catalytic activity//pyrophosphatase activity//nucleoside-triphosphatase activity//molecular_function//protein binding//receptor binding//motor activity	hypothetical protein	http://www.genome.jp/dbget-bin/www_bget?lgi:LOTGIDRAFT_138166
LOC105331606	sp|Q0VD48|VPS4B_BOVIN Vacuolar protein sorting-associated protein 4B OS=Bos taurus GN=VPS4B PE=2 SV=1//0	GO:0051252//GO:0034645//GO:0044271//GO:0080090//GO:0015995//GO:0031323//GO:0006974//GO:0033554//GO:0010556//GO:0009889//GO:0008150//GO:0006458//GO:0006259//GO:0006807//GO:0051085//GO:0006139//GO:0061077//GO:0042440//GO:0006779//GO:0046483//GO:0009059//GO:0009058//GO:0044267//GO:0046148//GO:0050794//GO:0051186//GO:0043170//GO:0044237//GO:0044260//GO:1901576//GO:0044763//GO:0019538//GO:0051084//GO:…	regulation of RNA metabolic process//cellular macromolecule biosynthetic process//cellular nitrogen compound biosynthetic process//regulation of primary metabolic process//chlorophyll biosynthetic process//regulation of cellular metabolic process//cellular response to DNA damage stimulus//cellular response to stress//regulation of macromolecule biosynthetic process//regulation of biosynthetic pro…	--	--	GO:0032555//GO:0008134//GO:0005524//GO:0016818//GO:0043167//GO:0003676//GO:0035639//GO:0043168//GO:0009378//GO:0016874//GO:0000166//GO:0016887//GO:0004386//GO:0051002//GO:1901265//GO:0051003//GO:0016301//GO:0005488//GO:0030554//GO:0003723//GO:0016851//GO:1901363//GO:0032559//GO:0036094//GO:0032553//GO:0001883//GO:0003674//GO:0003677//GO:0032549//GO:0017111//GO:0032550//GO:0097367//GO:0005515//GO:…	purine ribonucleotide binding//transcription factor binding//ATP binding//hydrolase activity, acting on acid anhydrides, in phosphorus-containing anhydrides//ion binding//nucleic acid binding//purine ribonucleoside triphosphate binding//anion binding//four-way junction helicase activity//ligase activity//nucleotide binding//ATPase activity//helicase activity//ligase activity, forming nitrogen-met…	hypothetical protein; K12196 vacuolar protein-sorting-associated protein 4	http://www.genome.jp/dbget-bin/www_bget?lgi:LOTGIDRAFT_114287
LOC105331837	sp|H2A0M7|PLSP_PINMG Peroxidase-like protein OS=Pinctada margaritifera PE=1 SV=1//1.33322e-135	GO:0008150//GO:0006979//GO:0044710//GO:0008152//GO:0044699//GO:0055114//GO:0006950//GO:0050896	biological_process//response to oxidative stress//single-organism metabolic process//metabolic process//single-organism process//oxidation-reduction process//response to stress//response to stimulus	--	--	GO:0004601//GO:0046906//GO:0020037//GO:0005488//GO:0016491//GO:0003674//GO:1901363//GO:0016209//GO:0097159//GO:0003824//GO:0016684	peroxidase activity//tetrapyrrole binding//heme binding//binding//oxidoreductase activity//molecular_function//heterocyclic compound binding//antioxidant activity//organic cyclic compound binding//catalytic activity//oxidoreductase activity, acting on peroxide as acceptor	hypothetical protein; K19511 peroxidase [EC:1.11.1.7]	http://www.genome.jp/dbget-bin/www_bget?lgi:LOTGIDRAFT_115464
LOC105331865	sp|P54145|AMT1_CAEEL Putative ammonium transporter 1 OS=Caenorhabditis elegans GN=amt-1 PE=3 SV=1//1.58806e-43	GO:0008150//GO:0051234//GO:0006811//GO:0006810//GO:0044765//GO:1902578//GO:0015672//GO:0015696//GO:0044699//GO:0051179//GO:0006812//GO:0071705	biological_process//establishment of localization//ion transport//transport//single-organism transport//single-organism localization//monovalent inorganic cation transport//ammonium transport//single-organism process//localization//cation transport//nitrogen compound transport	GO:0005575//GO:0016020	cellular_component//membrane	GO:0008519//GO:0022890//GO:0022857//GO:0022892//GO:0015075//GO:0005215//GO:0022891//GO:0008324//GO:0015077//GO:0003674	ammonium transmembrane transporter activity//inorganic cation transmembrane transporter activity//transmembrane transporter activity//substrate-specific transporter activity//ion transmembrane transporter activity//transporter activity//substrate-specific transmembrane transporter activity//cation transmembrane transporter activity//monovalent inorganic cation transmembrane transporter activity//…	hypothetical protein; K03320 ammonium transporter, Amt family	http://www.genome.jp/dbget-bin/www_bget?lgi:LOTGIDRAFT_188698
LOC105331890	-//-	--	--	--	--	--	--	hypothetical protein	http://www.genome.jp/dbget-bin/www_bget?lgi:LOTGIDRAFT_173358
LOC105331968	-//-	--	--	--	--	--	--	--	--
LOC105331979	-//-	--	--	GO:0005576//GO:0005575	extracellular region//cellular_component	GO:0003674//GO:0004857//GO:0030234//GO:0098772//GO:0030414//GO:0061134	molecular_function//enzyme inhibitor activity//enzyme regulator activity//molecular function regulator//peptidase inhibitor activity//peptidase regulator activity	--	--
LOC105332019	sp|P29030|CHIT_BRUMA Endochitinase OS=Brugia malayi PE=1 SV=1//1.26619e-08	GO:0009987//GO:0006040//GO:0090304//GO:0006030//GO:0006022//GO:0006260//GO:1901071//GO:0071704//GO:1901135//GO:1901564//GO:0006725//GO:0008152//GO:0044249//GO:0044238//GO:0034641//GO:1901360//GO:1901576//GO:0044260//GO:0043170//GO:0044237//GO:0046483//GO:0009059//GO:0009058//GO:0006807//GO:0006139//GO:0006259//GO:0008150//GO:0034645	cellular process//amino sugar metabolic process//nucleic acid metabolic process//chitin metabolic process//aminoglycan metabolic process//DNA replication//glucosamine-containing compound metabolic process//organic substance metabolic process//carbohydrate derivative metabolic process//organonitrogen compound metabolic process//cellular aromatic compound metabolic process//metabolic process//cellu…	GO:0005576//GO:0005575	extracellular region//cellular_component	GO:0017076//GO:0001882//GO:0043565//GO:0097159//GO:0008061//GO:0097367//GO:0032550//GO:0001883//GO:0003674//GO:0032549//GO:0003677//GO:0036094//GO:0032553//GO:0032559//GO:1901363//GO:0005488//GO:0030554//GO:1901265//GO:0003688//GO:0000166//GO:0005524//GO:0043167//GO:0003676//GO:0035639//GO:0043168//GO:0032555	purine nucleotide binding//nucleoside binding//sequence-specific DNA binding//organic cyclic compound binding//chitin binding//carbohydrate derivative binding//purine ribonucleoside binding//purine nucleoside binding//molecular_function//ribonucleoside binding//DNA binding//small molecule binding//ribonucleotide binding//adenyl ribonucleotide binding//heterocyclic compound binding//binding//adeny…	hypothetical protein	http://www.genome.jp/dbget-bin/www_bget?lgi:LOTGIDRAFT_238400
LOC105332036	-//-	--	--	--	--	--	--	--	--
LOC105332047	sp|Q460N5|PAR14_HUMAN Poly [ADP-ribose] polymerase 14 OS=Homo sapiens GN=PARP14 PE=1 SV=3//5.3603e-10	--	--	--	--	GO:0016763//GO:0003674//GO:0016740//GO:0016757//GO:0003824//GO:0003950	transferase activity, transferring pentosyl groups//molecular_function//transferase activity//transferase activity, transferring glycosyl groups//catalytic activity//NAD+ ADP-ribosyltransferase activity	hypothetical protein; K15261 poly [ADP-ribose] polymerase 10/14/15 [EC:2.4.2.30]	http://www.genome.jp/dbget-bin/www_bget?lgi:LOTGIDRAFT_117519
LOC105332408	sp|O35600|ABCA4_MOUSE Retinal-specific ATP-binding cassette transporter OS=Mus musculus GN=Abca4 PE=2 SV=1//3.2562e-24	GO:0035556//GO:0008150//GO:0040011//GO:0007154//GO:0009605//GO:0044700//GO:0007165//GO:0050794//GO:0006935//GO:0044763//GO:0044699//GO:0042330//GO:0065007//GO:0023052//GO:0050789//GO:0050896//GO:0051716//GO:0009987//GO:0042221	intracellular signal transduction//biological_process//locomotion//cell communication//response to external stimulus//single organism signaling//signal transduction//regulation of cellular process//chemotaxis//single-organism cellular process//single-organism process//taxis//biological regulation//signaling//regulation of biological process//response to stimulus//cellular response to stimulus//ce…	GO:0044464//GO:0005622//GO:0005623//GO:0005575//GO:0016020	cell part//intracellular//cell//cellular_component//membrane	GO:0004175//GO:0008242//GO:0008233//GO:0016788//GO:0070011//GO:0008234//GO:0004871//GO:0003674//GO:0060089//GO:0008238//GO:0003824//GO:0016817//GO:0016787//GO:0016740//GO:0004197	endopeptidase activity//omega peptidase activity//peptidase activity//hydrolase activity, acting on ester bonds//peptidase activity, acting on L-amino acid peptides//cysteine-type peptidase activity//signal transducer activity//molecular_function//molecular transducer activity//exopeptidase activity//catalytic activity//hydrolase activity, acting on acid anhydrides//hydrolase activity//transferas…	hypothetical protein	http://www.genome.jp/dbget-bin/www_bget?lgi:LOTGIDRAFT_127866
LOC105332460	-//-	--	--	--	--	--	--	--	--
LOC105332469	sp|Q20930|MIG17_CAEEL ADAM family mig-17 OS=Caenorhabditis elegans GN=mig-17 PE=1 SV=3//1.58168e-29	GO:0043170//GO:0044237//GO:0044260//GO:0034641//GO:0019538//GO:1901360//GO:0006508//GO:0008150//GO:0006259//GO:0006807//GO:0006139//GO:0046483//GO:0090304//GO:0009987//GO:0044238//GO:0015074//GO:0008152//GO:0006725//GO:0071704	macromolecule metabolic process//cellular metabolic process//cellular macromolecule metabolic process//cellular nitrogen compound metabolic process//protein metabolic process//organic cyclic compound metabolic process//proteolysis//biological_process//DNA metabolic process//nitrogen compound metabolic process//nucleobase-containing compound metabolic process//heterocycle metabolic process//nuclei…	GO:0005575//GO:0031012	cellular_component//extracellular matrix	GO:0046872//GO:0008233//GO:0070011//GO:0008270//GO:0005488//GO:0004175//GO:0008237//GO:0003676//GO:0043167//GO:0043169//GO:0016787//GO:0097159//GO:0003824//GO:1901363//GO:0004222//GO:0046914//GO:0003677//GO:0003674	metal ion binding//peptidase activity//peptidase activity, acting on L-amino acid peptides//zinc ion binding//binding//endopeptidase activity//metallopeptidase activity//nucleic acid binding//ion binding//cation binding//hydrolase activity//organic cyclic compound binding//catalytic activity//heterocyclic compound binding//metalloendopeptidase activity//transition metal ion binding//DNA binding//…	hypothetical protein	http://www.genome.jp/dbget-bin/www_bget?lgi:LOTGIDRAFT_152975
LOC105332513	-//-	--	--	--	--	--	--	--	--
LOC105332517	sp|P86733|KCP_HALAI BPTI/Kunitz domain-containing protein (Fragment) OS=Haliotis asinina PE=1 SV=1//1.68694e-08	--	--	GO:0005576//GO:0005575	extracellular region//cellular_component	GO:0004857//GO:0030234//GO:0003674//GO:0004866//GO:0004867//GO:0098772//GO:0030414//GO:0061135//GO:0061134	enzyme inhibitor activity//enzyme regulator activity//molecular_function//endopeptidase inhibitor activity//serine-type endopeptidase inhibitor activity//molecular function regulator//peptidase inhibitor activity//endopeptidase regulator activity//peptidase regulator activity	hypothetical protein	http://www.genome.jp/dbget-bin/www_bget?lgi:LOTGIDRAFT_132911
LOC105332526	-//-	GO:0043043//GO:0009987//GO:0043603//GO:0006412//GO:1901566//GO:0071704//GO:0010467//GO:0044249//GO:0043604//GO:0044238//GO:1901564//GO:0008152//GO:1901576//GO:0044260//GO:0034641//GO:0019538//GO:0006518//GO:0043170//GO:0044237//GO:0006807//GO:0044267//GO:0009058//GO:0009059//GO:0044271//GO:0034645//GO:0008150	peptide biosynthetic process//cellular process//cellular amide metabolic process//translation//organonitrogen compound biosynthetic process//organic substance metabolic process//gene expression//cellular biosynthetic process//amide biosynthetic process//primary metabolic process//organonitrogen compound metabolic process//metabolic process//organic substance biosynthetic process//cellular macromo…	GO:0030529//GO:0005840//GO:0032991//GO:0044424//GO:0043228//GO:0043226//GO:0005575//GO:0043229//GO:0005623//GO:0005622//GO:0005737//GO:0043232//GO:0044444//GO:0044464	ribonucleoprotein complex//ribosome//macromolecular complex//intracellular part//non-membrane-bounded organelle//organelle//cellular_component//intracellular organelle//cell//intracellular//cytoplasm//intracellular non-membrane-bounded organelle//cytoplasmic part//cell part	GO:0003674//GO:0003735//GO:0005198	molecular_function//structural constituent of ribosome//structural molecule activity	--	--
LOC105332808	sp|P58003|SESN1_XENLA Sestrin-1 OS=Xenopus laevis GN=sesn1 PE=2 SV=1//5.56314e-128	GO:0055114//GO:0044699//GO:0008152//GO:0045786//GO:0044710//GO:0051726//GO:0050789//GO:0065007//GO:0007049//GO:0048523//GO:0009987//GO:0022402//GO:0008150//GO:0007050//GO:0050794//GO:0048519//GO:0044763	oxidation-reduction process//single-organism process//metabolic process//negative regulation of cell cycle//single-organism metabolic process//regulation of cell cycle//regulation of biological process//biological regulation//cell cycle//negative regulation of cellular process//cellular process//cell cycle process//biological_process//cell cycle arrest//regulation of cellular process//negative re…	GO:0044424//GO:0043227//GO:0043226//GO:0005634//GO:0043231//GO:0044464//GO:0005622//GO:0005575//GO:0005623//GO:0043229	intracellular part//membrane-bounded organelle//organelle//nucleus//intracellular membrane-bounded organelle//cell part//intracellular//cellular_component//cell//intracellular organelle	GO:0003674//GO:0016491//GO:0016684//GO:0003824//GO:0016209//GO:0051920	molecular_function//oxidoreductase activity//oxidoreductase activity, acting on peroxide as acceptor//catalytic activity//antioxidant activity//peroxiredoxin activity	hypothetical protein; K10141 sestrin	http://www.genome.jp/dbget-bin/www_bget?lgi:LOTGIDRAFT_155490
LOC105332888	sp|Q95VY2|TCTP_BRABE Translationally-controlled tumor protein homolog OS=Branchiostoma belcheri PE=2 SV=1//1.02504e-52	--	--	--	--	--	--	hypothetical protein	http://www.genome.jp/dbget-bin/www_bget?lgi:LOTGIDRAFT_197001
LOC105332939	-//-	GO:0009058//GO:0009059//GO:0046483//GO:0044283//GO:0042364//GO:0006139//GO:0006807//GO:0006259//GO:0008150//GO:0044271//GO:0006261//GO:0034645//GO:0009236//GO:1901360//GO:0034641//GO:0044763//GO:1901576//GO:0044260//GO:0006766//GO:0044237//GO:0043170//GO:0018130//GO:0006260//GO:0044711//GO:0071704//GO:0044281//GO:0044710//GO:0008152//GO:0006725//GO:1901564//GO:1901362//GO:0009110//GO:0044699//GO:…	biosynthetic process//macromolecule biosynthetic process//heterocycle metabolic process//small molecule biosynthetic process//water-soluble vitamin biosynthetic process//nucleobase-containing compound metabolic process//nitrogen compound metabolic process//DNA metabolic process//biological_process//cellular nitrogen compound biosynthetic process//DNA-dependent DNA replication//cellular macromolec…	GO:0044464//GO:0005623//GO:0005575//GO:0032040//GO:0005622//GO:0030684//GO:0044424//GO:0032991//GO:0030529	cell part//cell//cellular_component//small-subunit processome//intracellular//preribosome//intracellular part//macromolecular complex//ribonucleoprotein complex	--	--	--	--
LOC105333218	-//-	--	--	--	--	--	--	--	--
LOC105333223	sp|Q2KJC6|METK1_BOVIN S-adenosylmethionine synthase isoform type-1 OS=Bos taurus GN=MAT1A PE=2 SV=1//3.83367e-98	GO:0072522//GO:1901137//GO:0009108//GO:1901566//GO:0051188//GO:0019438//GO:0042278//GO:0009987//GO:0044238//GO:0006575//GO:0046500//GO:0044249//GO:0006790//GO:0008152//GO:0006725//GO:0034654//GO:1901564//GO:1901362//GO:1901135//GO:0044699//GO:0044711//GO:0071704//GO:0006732//GO:0044281//GO:0044710//GO:0055086//GO:0046129//GO:0018130//GO:0009116//GO:0046128//GO:1901657//GO:0044237//GO:0072521//GO:…	purine-containing compound biosynthetic process//carbohydrate derivative biosynthetic process//coenzyme biosynthetic process//organonitrogen compound biosynthetic process//cofactor biosynthetic process//aromatic compound biosynthetic process//purine nucleoside metabolic process//cellular process//primary metabolic process//cellular modified amino acid metabolic process//S-adenosylmethionine metab…	--	--	GO:0016740//GO:0003824//GO:0003674//GO:0004478//GO:0016765	transferase activity//catalytic activity//molecular_function//methionine adenosyltransferase activity//transferase activity, transferring alkyl or aryl (other than methyl) groups	hypothetical protein; K00789 S-adenosylmethionine synthetase [EC:2.5.1.6]	http://www.genome.jp/dbget-bin/www_bget?lgi:LOTGIDRAFT_141813
LOC105333360	-//-	--	--	--	--	GO:0003674//GO:0046914//GO:0043169//GO:0043167//GO:0008270//GO:0005488//GO:0046872	molecular_function//transition metal ion binding//cation binding//ion binding//zinc ion binding//binding//metal ion binding	hypothetical protein	http://www.genome.jp/dbget-bin/www_bget?lgi:LOTGIDRAFT_136371
LOC105333374	-//-	GO:0006950//GO:0050896//GO:0008150	response to stress//response to stimulus//biological_process	--	--	GO:0005515//GO:0003674//GO:0005488	protein binding//molecular_function//binding	--	--
LOC105333377	sp|E9Q555|RN213_MOUSE E3 ubiquitin-protein ligase RNF213 OS=Mus musculus GN=Rnf213 PE=2 SV=1//2.57855e-112	GO:0050896//GO:0009987//GO:0051716//GO:0044699//GO:0050789//GO:0023052//GO:0065007//GO:0007264//GO:0050794//GO:0044763//GO:0044700//GO:0007154//GO:0008150//GO:0035556//GO:0007165	response to stimulus//cellular process//cellular response to stimulus//single-organism process//regulation of biological process//signaling//biological regulation//small GTPase mediated signal transduction//regulation of cellular process//single-organism cellular process//single organism signaling//cell communication//biological_process//intracellular signal transduction//signal transduction	GO:0005622//GO:0005575//GO:0005623//GO:0044464	intracellular//cellular_component//cell//cell part	GO:0016462//GO:0005525//GO:0016817//GO:0016787//GO:0003724//GO:0003824//GO:0017076//GO:0001882//GO:0097159//GO:1901363//GO:0032559//GO:0036094//GO:0032553//GO:0032561//GO:0001883//GO:0019001//GO:0003674//GO:0032549//GO:0017111//GO:0032550//GO:0097367//GO:0016887//GO:0004386//GO:1901265//GO:0005488//GO:0030554//GO:0003723//GO:0032555//GO:0005524//GO:0043167//GO:0016818//GO:0003676//GO:0035639//GO:…	pyrophosphatase activity//GTP binding//hydrolase activity, acting on acid anhydrides//hydrolase activity//RNA helicase activity//catalytic activity//purine nucleotide binding//nucleoside binding//organic cyclic compound binding//heterocyclic compound binding//adenyl ribonucleotide binding//small molecule binding//ribonucleotide binding//guanyl ribonucleotide binding//purine nucleoside binding//gu…	hypothetical protein	http://www.genome.jp/dbget-bin/www_bget?lgi:LOTGIDRAFT_232244
LOC105333401	sp|Q96GD3|SCMH1_HUMAN Polycomb protein SCMH1 OS=Homo sapiens GN=SCMH1 PE=1 SV=1//5.19715e-146	GO:0019222//GO:0034641//GO:0016070//GO:1901360//GO:0044763//GO:1901576//GO:0044260//GO:0001539//GO:0043170//GO:0044237//GO:0050794//GO:0046483//GO:0009058//GO:0009059//GO:0006807//GO:0006139//GO:0008150//GO:0009889//GO:0010556//GO:0031323//GO:0040011//GO:0048870//GO:0051252//GO:0080090//GO:0044271//GO:0034645//GO:0097659//GO:0060255//GO:0009987//GO:0019438//GO:2000112//GO:0006355//GO:0090304//GO:…	regulation of metabolic process//cellular nitrogen compound metabolic process//RNA metabolic process//organic cyclic compound metabolic process//single-organism cellular process//organic substance biosynthetic process//cellular macromolecule metabolic process//cilium or flagellum-dependent cell motility//macromolecule metabolic process//cellular metabolic process//regulation of cellular process//…	GO:0031975//GO:0044422//GO:0043229//GO:0005623//GO:0009425//GO:0009426//GO:0005575//GO:0005622//GO:0030694//GO:0044464//GO:0042995//GO:0043231//GO:0044462//GO:0005634//GO:0044463//GO:0009428//GO:0030312//GO:0030288//GO:0030313//GO:0044461//GO:0071944//GO:0009288//GO:0043226//GO:0043227//GO:0042597//GO:0043228//GO:0044424	envelope//organelle part//intracellular organelle//cell//bacterial-type flagellum basal body//bacterial-type flagellum basal body, distal rod//cellular_component//intracellular//bacterial-type flagellum basal body, rod//cell part//cell projection//intracellular membrane-bounded organelle//external encapsulating structure part//nucleus//cell projection part//bacterial-type flagellum basal body, di…	GO:0005488//GO:0003676//GO:0097159//GO:0043565//GO:0005515//GO:0003677//GO:0003674//GO:0005198//GO:1901363	binding//nucleic acid binding//organic cyclic compound binding//sequence-specific DNA binding//protein binding//DNA binding//molecular_function//structural molecule activity//heterocyclic compound binding	hypothetical protein; K11461 polycomb protein SCMH1	http://www.genome.jp/dbget-bin/www_bget?lgi:LOTGIDRAFT_107440
LOC105333462	sp|P86856|MANL_MYTCA Nacrein-like protein (Fragment) OS=Mytilus californianus PE=1 SV=1//1.42027e-28	GO:0006139//GO:0006807//GO:0009058//GO:0009059//GO:0046483//GO:0044271//GO:0034645//GO:0006261//GO:0006259//GO:0008150//GO:0044260//GO:1901576//GO:0016070//GO:1901360//GO:0034641//GO:0006352//GO:0044237//GO:0043170//GO:0006351//GO:0071704//GO:0010467//GO:0006260//GO:0018130//GO:0006270//GO:0044238//GO:0044249//GO:1901362//GO:0008152//GO:0006725//GO:0034654//GO:0090304//GO:0006366//GO:0019438//GO:…	nucleobase-containing compound metabolic process//nitrogen compound metabolic process//biosynthetic process//macromolecule biosynthetic process//heterocycle metabolic process//cellular nitrogen compound biosynthetic process//cellular macromolecule biosynthetic process//DNA-dependent DNA replication//DNA metabolic process//biological_process//cellular macromolecule metabolic process//organic subst…	GO:0061695//GO:1902494//GO:0000428//GO:0005667//GO:0005654//GO:0005634//GO:0043231//GO:0055029//GO:0044464//GO:0043234//GO:0005575//GO:0043229//GO:0005623//GO:0044422//GO:0044446//GO:0005622//GO:0090575//GO:0031981//GO:0005672//GO:0032040//GO:0044451//GO:0030684//GO:0031974//GO:0044798//GO:0032991//GO:0016591//GO:0044424//GO:0043227//GO:0043226//GO:0030529//GO:0044428//GO:0030880//GO:0043233//GO:…	transferase complex, transferring phosphorus-containing groups//catalytic complex//DNA-directed RNA polymerase complex//transcription factor complex//nucleoplasm//nucleus//intracellular membrane-bounded organelle//nuclear DNA-directed RNA polymerase complex//cell part//protein complex//cellular_component//intracellular organelle//cell//organelle part//intracellular organelle part//intracellular//…	--	--	hypothetical protein	http://www.genome.jp/dbget-bin/www_bget?lgi:LOTGIDRAFT_125950
LOC105333532	-//-	--	--	--	--	--	--	--	--
LOC105333550	-//-	--	--	--	--	GO:0005515//GO:0003674//GO:0005488	protein binding//molecular_function//binding	hypothetical protein	http://www.genome.jp/dbget-bin/www_bget?lgi:LOTGIDRAFT_238308
LOC105333636	-//-	--	--	--	--	--	--	--	--
LOC105333787	-//-	--	--	GO:0043234//GO:0005581//GO:0005575//GO:0032991	protein complex//collagen trimer//cellular_component//macromolecular complex	GO:0043167//GO:0005201//GO:0043169//GO:0005509//GO:0046872//GO:0005488//GO:0016846//GO:0005198//GO:0016829//GO:0005515//GO:0003674//GO:0003824	ion binding//extracellular matrix structural constituent//cation binding//calcium ion binding//metal ion binding//binding//carbon-sulfur lyase activity//structural molecule activity//lyase activity//protein binding//molecular_function//catalytic activity	hypothetical protein	http://www.genome.jp/dbget-bin/www_bget?lgi:LOTGIDRAFT_159323
LOC105333791	-//-	--	--	--	--	GO:0003674//GO:0004857//GO:0030234//GO:0061134//GO:0030414//GO:0098772	molecular_function//enzyme inhibitor activity//enzyme regulator activity//peptidase regulator activity//peptidase inhibitor activity//molecular function regulator	hypothetical protein	http://www.genome.jp/dbget-bin/www_bget?lgi:LOTGIDRAFT_161256
LOC105334068	sp|Q53G44|IF44L_HUMAN Interferon-induced protein 44-like OS=Homo sapiens GN=IFI44L PE=2 SV=3//6.8575e-42	GO:0044700//GO:0007154//GO:0006508//GO:0008150//GO:0035556//GO:0007165//GO:0007264//GO:0050794//GO:0043170//GO:0044763//GO:0019538//GO:0007186//GO:0044238//GO:0044699//GO:0055114//GO:0008152//GO:0050789//GO:0044710//GO:0071704//GO:0023052//GO:0065007//GO:0007049//GO:0050896//GO:0009987//GO:0051716	single organism signaling//cell communication//proteolysis//biological_process//intracellular signal transduction//signal transduction//small GTPase mediated signal transduction//regulation of cellular process//macromolecule metabolic process//single-organism cellular process//protein metabolic process//G-protein coupled receptor signaling pathway//primary metabolic process//single-organism proce…	GO:0005634//GO:0043231//GO:0044464//GO:0005622//GO:0005737//GO:0005575//GO:0043229//GO:0005623//GO:0044424//GO:0043226//GO:0043227//GO:0016020	nucleus//intracellular membrane-bounded organelle//cell part//intracellular//cytoplasm//cellular_component//intracellular organelle//cell//intracellular part//organelle//membrane-bounded organelle//membrane	GO:0032555//GO:0005524//GO:0016818//GO:0043167//GO:0043168//GO:0035639//GO:0032403//GO:0000166//GO:0043169//GO:0008233//GO:0031683//GO:0046872//GO:1901265//GO:0016301//GO:0005488//GO:0030554//GO:0070011//GO:0008270//GO:0032559//GO:1901363//GO:0036094//GO:0032561//GO:0032553//GO:0004177//GO:0046914//GO:0019001//GO:0060089//GO:0001883//GO:0003674//GO:0032549//GO:0017111//GO:0044877//GO:0016491//GO:…	purine ribonucleotide binding//ATP binding//hydrolase activity, acting on acid anhydrides, in phosphorus-containing anhydrides//ion binding//anion binding//purine ribonucleoside triphosphate binding//protein complex binding//nucleotide binding//cation binding//peptidase activity//G-protein beta/gamma-subunit complex binding//metal ion binding//nucleoside phosphate binding//kinase activity//bindin…	hypothetical protein	http://www.genome.jp/dbget-bin/www_bget?lgi:LOTGIDRAFT_119118
LOC105334215	-//-	GO:0006260//GO:0018130//GO:0044710//GO:0006778//GO:0044711//GO:0071704//GO:1901362//GO:0015979//GO:0044699//GO:0008152//GO:0006725//GO:0015994//GO:1901564//GO:0044238//GO:0044249//GO:0019438//GO:0009987//GO:0090304//GO:0051188//GO:0033014//GO:1901566//GO:0033013//GO:0042440//GO:0009058//GO:0009059//GO:0046483//GO:0006779//GO:0006139//GO:0006807//GO:0006259//GO:0008150//GO:0044271//GO:0034645//GO:…	DNA replication//heterocycle biosynthetic process//single-organism metabolic process//porphyrin-containing compound metabolic process//single-organism biosynthetic process//organic substance metabolic process//organic cyclic compound biosynthetic process//photosynthesis//single-organism process//metabolic process//cellular aromatic compound metabolic process//chlorophyll metabolic process//organo…	GO:0043228//GO:0043226//GO:0032991//GO:0044424//GO:0005657//GO:0005663//GO:0044464//GO:0005694//GO:0043229//GO:0005623//GO:0044422//GO:0043234//GO:0005575//GO:0043232//GO:0044427//GO:0044446//GO:0005622	non-membrane-bounded organelle//organelle//macromolecular complex//intracellular part//replication fork//DNA replication factor C complex//cell part//chromosome//intracellular organelle//cell//organelle part//protein complex//cellular_component//intracellular non-membrane-bounded organelle//chromosomal part//intracellular organelle part//intracellular	GO:0097367//GO:0032550//GO:0003674//GO:0001883//GO:0017111//GO:0032549//GO:0003677//GO:0032553//GO:0036094//GO:0032559//GO:1901363//GO:0017076//GO:0003824//GO:0097159//GO:0001882//GO:0016787//GO:0016817//GO:0016462//GO:0042623//GO:0000166//GO:0016874//GO:0003676//GO:0016818//GO:0043167//GO:0005524//GO:0043168//GO:0008094//GO:0035639//GO:0032555//GO:0033170//GO:0016851//GO:0030554//GO:0005488//GO:…	carbohydrate derivative binding//purine ribonucleoside binding//molecular_function//purine nucleoside binding//nucleoside-triphosphatase activity//ribonucleoside binding//DNA binding//ribonucleotide binding//small molecule binding//adenyl ribonucleotide binding//heterocyclic compound binding//purine nucleotide binding//catalytic activity//organic cyclic compound binding//nucleoside binding//hydro…	hypothetical protein	http://www.genome.jp/dbget-bin/www_bget?lgi:LOTGIDRAFT_154984
LOC105334552	sp|Q14624|ITIH4_HUMAN Inter-alpha-trypsin inhibitor heavy chain H4 OS=Homo sapiens GN=ITIH4 PE=1 SV=4//7.5656e-89	--	--	--	--	--	--	hypothetical protein	http://www.genome.jp/dbget-bin/www_bget?lgi:LOTGIDRAFT_105230
LOC105334556	sp|Q98ST7|MOXD1_CHICK DBH-like monooxygenase protein 1 OS=Gallus gallus GN=MOXD1 PE=2 SV=1//7.45137e-37	GO:0008150//GO:0044710//GO:0008152//GO:0055114//GO:0044699	biological_process//single-organism metabolic process//metabolic process//oxidation-reduction process//single-organism process	--	--	GO:0005488//GO:0016715//GO:0046872//GO:0043169//GO:0043167//GO:0003824//GO:0005507//GO:0016705//GO:0016491//GO:0003674//GO:0046914//GO:0004497	binding//oxidoreductase activity, acting on paired donors, with incorporation or reduction of molecular oxygen, reduced ascorbate as one donor, and incorporation of one atom of oxygen//metal ion binding//cation binding//ion binding//catalytic activity//copper ion binding//oxidoreductase activity, acting on paired donors, with incorporation or reduction of molecular oxygen//oxidoreductase activity…	hypothetical protein; K00503 dopamine beta-monooxygenase [EC:1.14.17.1]	http://www.genome.jp/dbget-bin/www_bget?lgi:LOTGIDRAFT_233458
LOC105334645	sp|Q00593|ALKJ_PSEOL Alcohol dehydrogenase [acceptor] OS=Pseudomonas oleovorans GN=alkJ PE=1 SV=1//1.4489e-109	GO:0006629//GO:0008150//GO:0006139//GO:0006276//GO:0008610//GO:0006807//GO:0034470//GO:0042440//GO:0009058//GO:0046483//GO:0006720//GO:0006721//GO:0046148//GO:0016108//GO:0044237//GO:0043170//GO:0044255//GO:0016109//GO:0044260//GO:1901576//GO:0016117//GO:0044763//GO:1901360//GO:0016070//GO:0034641//GO:0016116//GO:0044238//GO:0044249//GO:0055114//GO:0044699//GO:0006725//GO:0008152//GO:0044710//GO:…	lipid metabolic process//biological_process//nucleobase-containing compound metabolic process//plasmid maintenance//lipid biosynthetic process//nitrogen compound metabolic process//ncRNA processing//pigment metabolic process//biosynthetic process//heterocycle metabolic process//isoprenoid metabolic process//terpenoid metabolic process//pigment biosynthetic process//tetraterpenoid metabolic proces…	--	--	GO:0043167//GO:0043168//GO:0098772//GO:0000166//GO:0050660//GO:1901265//GO:0060590//GO:0005488//GO:0050662//GO:0048037//GO:0016614//GO:1901363//GO:0036094//GO:0060589//GO:0008657//GO:0072586//GO:0003674//GO:0016491//GO:0016705//GO:0030234//GO:0004857//GO:0003824//GO:0097159//GO:0042030	ion binding//anion binding//molecular function regulator//nucleotide binding//flavin adenine dinucleotide binding//nucleoside phosphate binding//ATPase regulator activity//binding//coenzyme binding//cofactor binding//oxidoreductase activity, acting on CH-OH group of donors//heterocyclic compound binding//small molecule binding//nucleoside-triphosphatase regulator activity//DNA topoisomerase (ATP-…	hypothetical protein; K00108 choline dehydrogenase [EC:1.1.99.1]	http://www.genome.jp/dbget-bin/www_bget?lgi:LOTGIDRAFT_133667
LOC105334651	sp|Q26636|CATL_SARPE Cathepsin L OS=Sarcophaga peregrina PE=1 SV=1//1.82911e-115	GO:0050794//GO:0043170//GO:0044237//GO:0044260//GO:1901576//GO:0034641//GO:0019538//GO:0016070//GO:1901360//GO:0019222//GO:0051252//GO:0080090//GO:0044271//GO:0034645//GO:0031323//GO:0006508//GO:0009889//GO:0010556//GO:0008150//GO:0006807//GO:0006139//GO:0046483//GO:0009058//GO:0009059//GO:0032774//GO:0051171//GO:1903506//GO:0006355//GO:0090304//GO:2000112//GO:0060255//GO:0009987//GO:0019438//GO:…	regulation of cellular process//macromolecule metabolic process//cellular metabolic process//cellular macromolecule metabolic process//organic substance biosynthetic process//cellular nitrogen compound metabolic process//protein metabolic process//RNA metabolic process//organic cyclic compound metabolic process//regulation of metabolic process//regulation of RNA metabolic process//regulation of p…	GO:0005622//GO:0005575//GO:0043229//GO:0005623//GO:0005634//GO:0043231//GO:0044464//GO:0044424//GO:0043226//GO:0043227	intracellular//cellular_component//intracellular organelle//cell//nucleus//intracellular membrane-bounded organelle//cell part//intracellular part//organelle//membrane-bounded organelle	GO:0008233//GO:0070011//GO:0004175//GO:0004197//GO:0016787//GO:0003824//GO:0008234//GO:0003674	peptidase activity//peptidase activity, acting on L-amino acid peptides//endopeptidase activity//cysteine-type endopeptidase activity//hydrolase activity//catalytic activity//cysteine-type peptidase activity//molecular_function	hypothetical protein	http://www.genome.jp/dbget-bin/www_bget?lgi:LOTGIDRAFT_221163
LOC105334652	sp|Q95029|CATL_DROME Cathepsin L OS=Drosophila melanogaster GN=Cp1 PE=2 SV=2//7.94464e-104	GO:0008152//GO:0044238//GO:0071704//GO:0043170//GO:0019538//GO:0008150//GO:0006508	metabolic process//primary metabolic process//organic substance metabolic process//macromolecule metabolic process//protein metabolic process//biological_process//proteolysis	--	--	GO:0003824//GO:0004197//GO:0016787//GO:0008234//GO:0003674//GO:0008233//GO:0070011//GO:0004175	catalytic activity//cysteine-type endopeptidase activity//hydrolase activity//cysteine-type peptidase activity//molecular_function//peptidase activity//peptidase activity, acting on L-amino acid peptides//endopeptidase activity	hypothetical protein	http://www.genome.jp/dbget-bin/www_bget?lgi:LOTGIDRAFT_221163
LOC105334721	sp|Q8WXI8|CLC4D_HUMAN C-type lectin domain family 4 member D OS=Homo sapiens GN=CLEC4D PE=1 SV=2//1.65679e-15	--	--	--	--	GO:0005488//GO:0030246//GO:0003674	binding//carbohydrate binding//molecular_function	hypothetical protein; K06560 mannose receptor, C type	http://www.genome.jp/dbget-bin/www_bget?lgi:LOTGIDRAFT_235549
LOC105334815	sp|O08863|BIRC3_MOUSE Baculoviral IAP repeat-containing protein 3 OS=Mus musculus GN=Birc3 PE=1 SV=2//4.39642e-09	GO:0090304//GO:0009987//GO:0006397//GO:0010467//GO:0071704//GO:0006396//GO:0044238//GO:0006725//GO:0008152//GO:0044260//GO:0034641//GO:1901360//GO:0016070//GO:0043170//GO:0044237//GO:0006807//GO:0006139//GO:0046483//GO:0016071//GO:0008150	nucleic acid metabolic process//cellular process//mRNA processing//gene expression//organic substance metabolic process//RNA processing//primary metabolic process//cellular aromatic compound metabolic process//metabolic process//cellular macromolecule metabolic process//cellular nitrogen compound metabolic process//organic cyclic compound metabolic process//RNA metabolic process//macromolecule me…	GO:0044424//GO:0043226//GO:0043227//GO:0005575//GO:0005623//GO:0043229//GO:0005622//GO:0005634//GO:0043231//GO:0044464	intracellular part//organelle//membrane-bounded organelle//cellular_component//cell//intracellular organelle//intracellular//nucleus//intracellular membrane-bounded organelle//cell part	GO:0003674//GO:0005515//GO:0046914//GO:0005488//GO:0008270//GO:0046872//GO:0043169//GO:0043167	molecular_function//protein binding//transition metal ion binding//binding//zinc ion binding//metal ion binding//cation binding//ion binding	hypothetical protein; K16061 baculoviral IAP repeat-containing protein 7/8	http://www.genome.jp/dbget-bin/www_bget?lgi:LOTGIDRAFT_130366
LOC105334853	sp|P86786|GIGA3_CRAGI Gigasin-3a (Fragment) OS=Crassostrea gigas PE=1 SV=1//1.99564e-56	--	--	--	--	--	--	hypothetical protein	http://www.genome.jp/dbget-bin/www_bget?lgi:LOTGIDRAFT_190352
LOC105335147	sp|Q9VCA8|ANKHM_DROME Ankyrin repeat and KH domain-containing protein mask OS=Drosophila melanogaster GN=mask PE=1 SV=2//9.64345e-07	GO:0044237//GO:0006529//GO:0043436//GO:0034641//GO:0009067//GO:1901576//GO:0044763//GO:0008150//GO:0044271//GO:1901607//GO:0044283//GO:1901605//GO:0009058//GO:0006807//GO:0006520//GO:0019752//GO:1901566//GO:0009066//GO:0009987//GO:0008652//GO:0043603//GO:0006082//GO:0044699//GO:0006528//GO:1901564//GO:0008152//GO:0044249//GO:0043604//GO:0044238//GO:0016053//GO:0046394//GO:0044710//GO:0071704//GO:…	cellular metabolic process//asparagine biosynthetic process//oxoacid metabolic process//cellular nitrogen compound metabolic process//aspartate family amino acid biosynthetic process//organic substance biosynthetic process//single-organism cellular process//biological_process//cellular nitrogen compound biosynthetic process//alpha-amino acid biosynthetic process//small molecule biosynthetic proce…	GO:0005737//GO:0005622//GO:0005623//GO:0005575//GO:0044464//GO:0044424	cytoplasm//intracellular//cell//cellular_component//cell part//intracellular part	GO:0005488//GO:0016880//GO:0016879//GO:0004071//GO:0016874//GO:0016211//GO:0003824//GO:0005515//GO:0003674	binding//acid-ammonia (or amide) ligase activity//ligase activity, forming carbon-nitrogen bonds//aspartate-ammonia ligase activity//ligase activity//ammonia ligase activity//catalytic activity//protein binding//molecular_function	hypothetical protein	http://www.genome.jp/dbget-bin/www_bget?lgi:LOTGIDRAFT_171317
LOC105335351	-//-	GO:0008150//GO:0051234//GO:0006613//GO:0061024//GO:0006614//GO:0006810//GO:0034613//GO:0006605//GO:0006886//GO:0016482//GO:0008104//GO:0072594//GO:0071702//GO:0070727//GO:0033036//GO:0044765//GO:0070972//GO:0006612//GO:0051641//GO:0044763//GO:0051649//GO:1902582//GO:0045184//GO:0016043//GO:0033365//GO:0044699//GO:0044802//GO:0090150//GO:1902578//GO:1902580//GO:0051179//GO:0072599//GO:0072657//GO:…	biological_process//establishment of localization//cotranslational protein targeting to membrane//membrane organization//SRP-dependent cotranslational protein targeting to membrane//transport//cellular protein localization//protein targeting//intracellular protein transport//cytoplasmic transport//protein localization//establishment of protein localization to organelle//organic substance transpor…	GO:0044464//GO:0005786//GO:0044444//GO:0016021//GO:0048500//GO:0005737//GO:0005622//GO:0005623//GO:0005575//GO:0031224//GO:0044424//GO:0032991//GO:0016020//GO:0044425//GO:0030529	cell part//signal recognition particle, endoplasmic reticulum targeting//cytoplasmic part//integral component of membrane//signal recognition particle//cytoplasm//intracellular//cell//cellular_component//intrinsic component of membrane//intracellular part//macromolecular complex//membrane//membrane part//ribonucleoprotein complex	GO:0003676//GO:0033218//GO:0008312//GO:0005048//GO:0003723//GO:0005488//GO:1901363//GO:0042277//GO:0003674//GO:0097159//GO:0030942	nucleic acid binding//amide binding//7S RNA binding//signal sequence binding//RNA binding//binding//heterocyclic compound binding//peptide binding//molecular_function//organic cyclic compound binding//endoplasmic reticulum signal peptide binding	--	--
LOC105335370	-//-	GO:0043170//GO:0044237//GO:0044260//GO:0034641//GO:0016070//GO:1901360//GO:0008150//GO:0006807//GO:0006139//GO:0034470//GO:0008380//GO:0046483//GO:0008033//GO:0090304//GO:0009987//GO:0034660//GO:0000394//GO:0044238//GO:0006388//GO:0006725//GO:0008152//GO:0006399//GO:0010467//GO:0071704//GO:0006396	macromolecule metabolic process//cellular metabolic process//cellular macromolecule metabolic process//cellular nitrogen compound metabolic process//RNA metabolic process//organic cyclic compound metabolic process//biological_process//nitrogen compound metabolic process//nucleobase-containing compound metabolic process//ncRNA processing//RNA splicing//heterocycle metabolic process//tRNA processin…	--	--	GO:1901265//GO:0005488//GO:0030554//GO:0032555//GO:0005524//GO:0043167//GO:0035639//GO:0043168//GO:0008452//GO:0016874//GO:0000166//GO:0003824//GO:0017076//GO:0001882//GO:0097159//GO:0032559//GO:1901363//GO:0036094//GO:0032553//GO:0001883//GO:0003972//GO:0003674//GO:0032549//GO:0016886//GO:0097367//GO:0032550	nucleoside phosphate binding//binding//adenyl nucleotide binding//purine ribonucleotide binding//ATP binding//ion binding//purine ribonucleoside triphosphate binding//anion binding//RNA ligase activity//ligase activity//nucleotide binding//catalytic activity//purine nucleotide binding//nucleoside binding//organic cyclic compound binding//adenyl ribonucleotide binding//heterocyclic compound bindin…	--	--
LOC105335403	-//-	--	--	--	--	--	--	--	--
LOC105335478	-//-	--	--	--	--	--	--	--	--
LOC105335482	sp|Q9U3W6|MAB21_DROME Protein mab-21 OS=Drosophila melanogaster GN=mab-21 PE=2 SV=2//1.10926e-07	--	--	--	--	GO:0005515//GO:0003674//GO:0005488	protein binding//molecular_function//binding	hypothetical protein	http://www.genome.jp/dbget-bin/www_bget?lgi:LOTGIDRAFT_182097
LOC105335624	-//-	--	--	--	--	--	--	--	--
LOC105335625	-//-	--	--	--	--	--	--	--	--
LOC105335630	-//-	--	--	GO:0019012//GO:0019028//GO:0005575//GO:0044423	virion//viral capsid//cellular_component//virion part	--	--	--	--
LOC105335690	-//-	GO:1901361//GO:0006402//GO:0044270//GO:0009987//GO:1901575//GO:0090304//GO:0000956//GO:0009057//GO:0034655//GO:0008152//GO:0006725//GO:0044238//GO:0044248//GO:0071704//GO:0044265//GO:0000184//GO:0044237//GO:0043170//GO:0019439//GO:1901360//GO:0016070//GO:0034641//GO:0009056//GO:0044260//GO:0008150//GO:0016071//GO:0046483//GO:0006401//GO:0046700//GO:0006139//GO:0006807	organic cyclic compound catabolic process//mRNA catabolic process//cellular nitrogen compound catabolic process//cellular process//organic substance catabolic process//nucleic acid metabolic process//nuclear-transcribed mRNA catabolic process//macromolecule catabolic process//nucleobase-containing compound catabolic process//metabolic process//cellular aromatic compound metabolic process//primary…	GO:0044424//GO:0005737//GO:0005622//GO:0005623//GO:0005575//GO:0044464	intracellular part//cytoplasm//intracellular//cell//cellular_component//cell part	GO:0016462//GO:0097159//GO:0001882//GO:0017076//GO:0003824//GO:0016817//GO:0016787//GO:0046914//GO:0032553//GO:0036094//GO:1901363//GO:0032559//GO:0032550//GO:0097367//GO:0017111//GO:0003677//GO:0032549//GO:0003674//GO:0001883//GO:1901265//GO:0004386//GO:0046872//GO:0008270//GO:0030554//GO:0005488//GO:0043168//GO:0035639//GO:0003676//GO:0043167//GO:0016818//GO:0005524//GO:0032555//GO:0043169//GO:…	pyrophosphatase activity//organic cyclic compound binding//nucleoside binding//purine nucleotide binding//catalytic activity//hydrolase activity, acting on acid anhydrides//hydrolase activity//transition metal ion binding//ribonucleotide binding//small molecule binding//heterocyclic compound binding//adenyl ribonucleotide binding//purine ribonucleoside binding//carbohydrate derivative binding//nu…	hypothetical protein; K01061 carboxymethylenebutenolidase [EC:3.1.1.45]	http://www.genome.jp/dbget-bin/www_bget?lgi:LOTGIDRAFT_112179
LOC105335743	-//-	--	--	--	--	--	--	--	--
LOC105335829	-//-	GO:0050789//GO:0008219//GO:0043067//GO:0012501//GO:0065007//GO:0044699//GO:0009987//GO:0010941//GO:0042981//GO:0016265//GO:0008150//GO:0006915//GO:0044763//GO:0050794	regulation of biological process//cell death//regulation of programmed cell death//programmed cell death//biological regulation//single-organism process//cellular process//regulation of cell death//regulation of apoptotic process//death//biological_process//apoptotic process//single-organism cellular process//regulation of cellular process	--	--	--	--	--	--
LOC105335843	-//-	GO:0051179//GO:0044248//GO:0044699//GO:0008152//GO:0009987//GO:0051674//GO:0006928//GO:0008150//GO:0040011//GO:0048870//GO:0006914//GO:0044763//GO:0009056//GO:0044237	localization//cellular catabolic process//single-organism process//metabolic process//cellular process//localization of cell//movement of cell or subcellular component//biological_process//locomotion//cell motility//autophagy//single-organism cellular process//catabolic process//cellular metabolic process	GO:0043228//GO:0043226//GO:0032991//GO:0031514//GO:0044424//GO:0016020//GO:0044430//GO:0044425//GO:0015629//GO:0005929//GO:0044464//GO:0042995//GO:0016459//GO:0019898//GO:0043229//GO:0005623//GO:0044422//GO:0043234//GO:0005856//GO:0005575//GO:0005737//GO:0043232//GO:0044446//GO:0005622	non-membrane-bounded organelle//organelle//macromolecular complex//motile cilium//intracellular part//membrane//cytoskeletal part//membrane part//actin cytoskeleton//cilium//cell part//cell projection//myosin complex//extrinsic component of membrane//intracellular organelle//cell//organelle part//protein complex//cytoskeleton//cellular_component//cytoplasm//intracellular non-membrane-bounded orga…	GO:0046983//GO:0005515//GO:0003674//GO:0017111//GO:0003774//GO:0003824//GO:0008092//GO:0016787//GO:0016817//GO:0016462//GO:0045502//GO:0042803//GO:0016818//GO:0042802//GO:0008134//GO:0005488	protein dimerization activity//protein binding//molecular_function//nucleoside-triphosphatase activity//motor activity//catalytic activity//cytoskeletal protein binding//hydrolase activity//hydrolase activity, acting on acid anhydrides//pyrophosphatase activity//dynein binding//protein homodimerization activity//hydrolase activity, acting on acid anhydrides, in phosphorus-containing anhydrides//i…	--	--
LOC105336046	-//-	GO:0051716//GO:0009987//GO:0050896//GO:0065007//GO:0023052//GO:0050789//GO:0044699//GO:0044763//GO:0050794//GO:0007165//GO:0008150//GO:0007154//GO:0044700	cellular response to stimulus//cellular process//response to stimulus//biological regulation//signaling//regulation of biological process//single-organism process//single-organism cellular process//regulation of cellular process//signal transduction//biological_process//cell communication//single organism signaling	GO:0044421//GO:0031012//GO:0005576//GO:0005578//GO:0005575	extracellular region part//extracellular matrix//extracellular region//proteinaceous extracellular matrix//cellular_component	GO:0005515//GO:0005102//GO:0005179//GO:0003674//GO:0005488//GO:0005509//GO:0046872//GO:0043169//GO:0043167	protein binding//receptor binding//hormone activity//molecular_function//binding//calcium ion binding//metal ion binding//cation binding//ion binding	--	--
LOC105336047	-//-	GO:0044763//GO:0050794//GO:0007165//GO:0007154//GO:0044700//GO:0008150//GO:0051716//GO:0009987//GO:0050896//GO:0023052//GO:0050789//GO:0065007//GO:0044699	single-organism cellular process//regulation of cellular process//signal transduction//cell communication//single organism signaling//biological_process//cellular response to stimulus//cellular process//response to stimulus//signaling//regulation of biological process//biological regulation//single-organism process	GO:0005575//GO:0005578//GO:0031012//GO:0044421//GO:0005576	cellular_component//proteinaceous extracellular matrix//extracellular matrix//extracellular region part//extracellular region	GO:0005488//GO:0046872//GO:0005509//GO:0043169//GO:0043167//GO:0003674	binding//metal ion binding//calcium ion binding//cation binding//ion binding//molecular_function	--	--
LOC105336172	-//-	--	--	--	--	--	--	--	--
LOC105336253	sp|P58743|S26A5_HUMAN Prestin OS=Homo sapiens GN=SLC26A5 PE=2 SV=1//2.31599e-119	GO:0072348//GO:0015698//GO:0051179//GO:1902578//GO:0044699//GO:0006820//GO:0008272//GO:0044765//GO:0006811//GO:0006810//GO:0008150//GO:0051234	sulfur compound transport//inorganic anion transport//localization//single-organism localization//single-organism process//anion transport//sulfate transport//single-organism transport//ion transport//transport//biological_process//establishment of localization	GO:0044425//GO:0016020//GO:0031224//GO:0005575//GO:0016021	membrane part//membrane//intrinsic component of membrane//cellular_component//integral component of membrane	GO:1901682//GO:0003674//GO:0022891//GO:0015103//GO:0005215//GO:0008509//GO:0022857//GO:0022892//GO:0015075//GO:0015116	sulfur compound transmembrane transporter activity//molecular_function//substrate-specific transmembrane transporter activity//inorganic anion transmembrane transporter activity//transporter activity//anion transmembrane transporter activity//transmembrane transporter activity//substrate-specific transporter activity//ion transmembrane transporter activity//sulfate transmembrane transporter activ…	hypothetical protein; K14703 solute carrier family 26, member 5	http://www.genome.jp/dbget-bin/www_bget?lgi:LOTGIDRAFT_192974
LOC105336346	sp|P0C6B8|SVEP1_RAT Sushi, von Willebrand factor type A, EGF and pentraxin domain-containing protein 1 OS=Rattus norvegicus GN=Svep1 PE=1 SV=1//4.20307e-54	GO:0008150//GO:0006807//GO:0043170//GO:0044237//GO:0015979//GO:1901135//GO:1901564//GO:0008152//GO:0071704//GO:0006022//GO:1901071//GO:0006030//GO:0009987//GO:0006040	biological_process//nitrogen compound metabolic process//macromolecule metabolic process//cellular metabolic process//photosynthesis//carbohydrate derivative metabolic process//organonitrogen compound metabolic process//metabolic process//organic substance metabolic process//aminoglycan metabolic process//glucosamine-containing compound metabolic process//chitin metabolic process//cellular proces…	GO:0044436//GO:0044464//GO:0009522//GO:0005622//GO:0043234//GO:0005575//GO:0005623//GO:0009521//GO:0032991//GO:0044424//GO:0098796//GO:0034357//GO:0005576//GO:0044425//GO:0009579//GO:0016020	thylakoid part//cell part//photosystem I//intracellular//protein complex//cellular_component//cell//photosystem//macromolecular complex//intracellular part//membrane protein complex//photosynthetic membrane//extracellular region//membrane part//thylakoid//membrane	GO:0005488//GO:0003674//GO:0097367//GO:0008061	binding//molecular_function//carbohydrate derivative binding//chitin binding	hypothetical protein; K17495 CUB and sushi domain-containing protein	http://www.genome.jp/dbget-bin/www_bget?lgi:LOTGIDRAFT_233055
LOC105336352	sp|B2RPV6|MMRN1_MOUSE Multimerin-1 OS=Mus musculus GN=Mmrn1 PE=2 SV=2//1.34281e-07	GO:0034654//GO:0010468//GO:0006725//GO:0008152//GO:1901362//GO:0044699//GO:0044238//GO:0044249//GO:0031326//GO:2001141//GO:0018130//GO:0016192//GO:0065007//GO:0051179//GO:0010467//GO:0071704//GO:0006351//GO:0050789//GO:0019219//GO:1903506//GO:0051171//GO:0032774//GO:0007049//GO:0097659//GO:0019438//GO:0009987//GO:0060255//GO:2000112//GO:0090304//GO:0006355//GO:0008150//GO:0010556//GO:0051234//GO:…	nucleobase-containing compound biosynthetic process//regulation of gene expression//cellular aromatic compound metabolic process//metabolic process//organic cyclic compound biosynthetic process//single-organism process//primary metabolic process//cellular biosynthetic process//regulation of cellular biosynthetic process//regulation of RNA biosynthetic process//heterocycle biosynthetic process//ve…	GO:0031224//GO:0043226//GO:0043228//GO:0044424//GO:0032991//GO:0044430//GO:0016020//GO:0015629//GO:0044425//GO:0016459//GO:0044464//GO:0019898//GO:0016021//GO:0043232//GO:0005737//GO:0005622//GO:0044446//GO:0044422//GO:0005623//GO:0043229//GO:0005575//GO:0005856//GO:0043234	intrinsic component of membrane//organelle//non-membrane-bounded organelle//intracellular part//macromolecular complex//cytoskeletal part//membrane//actin cytoskeleton//membrane part//myosin complex//cell part//extrinsic component of membrane//integral component of membrane//intracellular non-membrane-bounded organelle//cytoplasm//intracellular//intracellular organelle part//organelle part//cell/…	GO:0003774//GO:1901363//GO:0005515//GO:0046983//GO:0017111//GO:0003677//GO:0001071//GO:0003674//GO:0016462//GO:0042803//GO:0045502//GO:0043565//GO:0097159//GO:0003824//GO:0016817//GO:0016787//GO:0008092//GO:0042802//GO:0016818//GO:0003676//GO:0008134//GO:0003700//GO:0005488	motor activity//heterocyclic compound binding//protein binding//protein dimerization activity//nucleoside-triphosphatase activity//DNA binding//nucleic acid binding transcription factor activity//molecular_function//pyrophosphatase activity//protein homodimerization activity//dynein binding//sequence-specific DNA binding//organic cyclic compound binding//catalytic activity//hydrolase activity, ac…	hypothetical protein	http://www.genome.jp/dbget-bin/www_bget?lgi:LOTGIDRAFT_57485
LOC105336368	sp|C7G0B5|PIF_PINFU Protein PIF OS=Pinctada fucata PE=1 SV=1//6.72946e-30	GO:0006030//GO:0006040//GO:1901135//GO:1901564//GO:0008152//GO:0071704//GO:0006022//GO:1901071//GO:0043170//GO:0008150//GO:0006807	chitin metabolic process//amino sugar metabolic process//carbohydrate derivative metabolic process//organonitrogen compound metabolic process//metabolic process//organic substance metabolic process//aminoglycan metabolic process//glucosamine-containing compound metabolic process//macromolecule metabolic process//biological_process//nitrogen compound metabolic process	GO:0005576//GO:0005575	extracellular region//cellular_component	GO:0008061//GO:0003674//GO:0097367//GO:0005488	chitin binding//molecular_function//carbohydrate derivative binding//binding	hypothetical protein	http://www.genome.jp/dbget-bin/www_bget?lgi:LOTGIDRAFT_228264
LOC105336627	sp|Q4ZJM9|C1QL4_MOUSE Complement C1q-like protein 4 OS=Mus musculus GN=C1ql4 PE=1 SV=1//1.89577e-08	GO:0006955//GO:0050896//GO:0008150//GO:0002376	immune response//response to stimulus//biological_process//immune system process	GO:0005576//GO:0005575	extracellular region//cellular_component	GO:0005102//GO:0005515//GO:0003674//GO:0005126//GO:0008083//GO:0070851//GO:0005129//GO:0005488	receptor binding//protein binding//molecular_function//cytokine receptor binding//growth factor activity//growth factor receptor binding//granulocyte macrophage colony-stimulating factor receptor binding//binding	hypothetical protein	http://www.genome.jp/dbget-bin/www_bget?lgi:LOTGIDRAFT_138166
LOC105336634	sp|Q7Z449|CP2U1_HUMAN Cytochrome P450 2U1 OS=Homo sapiens GN=CYP2U1 PE=1 SV=1//4.43137e-88	GO:0008150//GO:0008152//GO:0044699//GO:0055114//GO:0044710	biological_process//metabolic process//single-organism process//oxidation-reduction process//single-organism metabolic process	GO:0005575//GO:0016021//GO:0016020//GO:0044425//GO:0031224	cellular_component//integral component of membrane//membrane//membrane part//intrinsic component of membrane	GO:0046872//GO:0020037//GO:0005488//GO:0046906//GO:0043167//GO:0005506//GO:0043169//GO:0097159//GO:0003824//GO:0046914//GO:1901363//GO:0016705//GO:0016491//GO:0003674	metal ion binding//heme binding//binding//tetrapyrrole binding//ion binding//iron ion binding//cation binding//organic cyclic compound binding//catalytic activity//transition metal ion binding//heterocyclic compound binding//oxidoreductase activity, acting on paired donors, with incorporation or reduction of molecular oxygen//oxidoreductase activity//molecular_function	hypothetical protein	http://www.genome.jp/dbget-bin/www_bget?lgi:LOTGIDRAFT_217014
LOC105336823	sp|P35903|ACHC_ACHFU Achacin OS=Achatina fulica PE=1 SV=1//1.5961e-40	GO:0008150//GO:0044710//GO:0055114//GO:0044699//GO:0008152	biological_process//single-organism metabolic process//oxidation-reduction process//single-organism process//metabolic process	--	--	GO:0003824//GO:0003674//GO:0016491	catalytic activity//molecular_function//oxidoreductase activity	--	--
LOC105336869	-//-	--	--	GO:0005575//GO:0016020	cellular_component//membrane	GO:0005488//GO:0005515//GO:0003674	binding//protein binding//molecular_function	--	--
LOC105336942	sp|Q03347|RUNX1_MOUSE Runt-related transcription factor 1 OS=Mus musculus GN=Runx1 PE=1 SV=1//9.98102e-58	GO:0044260//GO:1901576//GO:0016070//GO:1901360//GO:0034641//GO:0019222//GO:0050794//GO:0044237//GO:0043170//GO:0006139//GO:0006807//GO:0009059//GO:0009058//GO:0046483//GO:0080090//GO:0044271//GO:0034645//GO:0051252//GO:0031323//GO:0010556//GO:0009889//GO:0008150//GO:0090304//GO:0006355//GO:2000112//GO:0019438//GO:0060255//GO:0009987//GO:0097659//GO:0051171//GO:0032774//GO:1903506//GO:0006351//GO:…	cellular macromolecule metabolic process//organic substance biosynthetic process//RNA metabolic process//organic cyclic compound metabolic process//cellular nitrogen compound metabolic process//regulation of metabolic process//regulation of cellular process//cellular metabolic process//macromolecule metabolic process//nucleobase-containing compound metabolic process//nitrogen compound metabolic p…	--	--	GO:0005488//GO:0003700//GO:0003676//GO:0097159//GO:0003674//GO:0001071//GO:0003677//GO:1901363	binding//transcription factor activity, sequence-specific DNA binding//nucleic acid binding//organic cyclic compound binding//molecular_function//nucleic acid binding transcription factor activity//DNA binding//heterocyclic compound binding	hypothetical protein; K08367 runt-related transcription factor 1	http://www.genome.jp/dbget-bin/www_bget?lgi:LOTGIDRAFT_96224
LOC105336952	sp|Q8I030|CYTB_PANTR Cystatin-B OS=Pan troglodytes GN=CSTB PE=3 SV=1//2.76139e-25	--	--	--	--	GO:0098772//GO:0030414//GO:0061135//GO:0061134//GO:0004869//GO:0004866//GO:0003674//GO:0004857//GO:0030234	molecular function regulator//peptidase inhibitor activity//endopeptidase regulator activity//peptidase regulator activity//cysteine-type endopeptidase inhibitor activity//endopeptidase inhibitor activity//molecular_function//enzyme inhibitor activity//enzyme regulator activity	hypothetical protein; K13907 cystatin-A/B	http://www.genome.jp/dbget-bin/www_bget?lgi:LOTGIDRAFT_229619
LOC105337314	sp|O73853|CP17A_ICTPU Steroid 17-alpha-hydroxylase/17,20 lyase OS=Ictalurus punctatus GN=cyp17a1 PE=2 SV=1//4.35402e-90	GO:0008150//GO:0044699//GO:0055114//GO:0008152//GO:0044710	biological_process//single-organism process//oxidation-reduction process//metabolic process//single-organism metabolic process	--	--	GO:0005506//GO:0043167//GO:0046906//GO:0043169//GO:0046872//GO:0005488//GO:0020037//GO:1901363//GO:0046914//GO:0003674//GO:0016491//GO:0016705//GO:0003824//GO:0097159	iron ion binding//ion binding//tetrapyrrole binding//cation binding//metal ion binding//binding//heme binding//heterocyclic compound binding//transition metal ion binding//molecular_function//oxidoreductase activity//oxidoreductase activity, acting on paired donors, with incorporation or reduction of molecular oxygen//catalytic activity//organic cyclic compound binding	hypothetical protein; K07408 cytochrome P450, family 1, subfamily A, polypeptide 1 [EC:1.14.14.1]	http://www.genome.jp/dbget-bin/www_bget?lgi:LOTGIDRAFT_232181
LOC105337422	-//-	--	--	--	--	--	--	--	--
LOC105337459	-//-	--	--	--	--	--	--	--	--
LOC105337521	sp|Q5R9F4|RND3_PONAB Rho-related GTP-binding protein RhoE OS=Pongo abelii GN=RND3 PE=2 SV=1//1.28216e-62	GO:0034641//GO:0044763//GO:0044237//GO:0050794//GO:0007264//GO:0007165//GO:0006807//GO:0035556//GO:0008150//GO:0007154//GO:0006576//GO:0044106//GO:0044700//GO:0051716//GO:0009308//GO:0009987//GO:0050896//GO:0065007//GO:0023052//GO:0071704//GO:0050789//GO:0008152//GO:1901564//GO:0044699	cellular nitrogen compound metabolic process//single-organism cellular process//cellular metabolic process//regulation of cellular process//small GTPase mediated signal transduction//signal transduction//nitrogen compound metabolic process//intracellular signal transduction//biological_process//cell communication//cellular biogenic amine metabolic process//cellular amine metabolic process//single…	GO:0043229//GO:0005623//GO:0005575//GO:0005737//GO:0005622//GO:0044464//GO:0043231//GO:0005634//GO:0043227//GO:0043226//GO:0044424	intracellular organelle//cell//cellular_component//cytoplasm//intracellular//cell part//intracellular membrane-bounded organelle//nucleus//membrane-bounded organelle//organelle//intracellular part	GO:0030554//GO:0016301//GO:0005488//GO:1901265//GO:0000166//GO:0043168//GO:0035639//GO:0043167//GO:0005524//GO:0032555//GO:0097159//GO:0001882//GO:0017076//GO:0003824//GO:0016772//GO:0016740//GO:0005525//GO:0032550//GO:0097367//GO:0032549//GO:0003674//GO:0019001//GO:0001883//GO:0032553//GO:0032561//GO:0036094//GO:1901363//GO:0032559	adenyl nucleotide binding//kinase activity//binding//nucleoside phosphate binding//nucleotide binding//anion binding//purine ribonucleoside triphosphate binding//ion binding//ATP binding//purine ribonucleotide binding//organic cyclic compound binding//nucleoside binding//purine nucleotide binding//catalytic activity//transferase activity, transferring phosphorus-containing groups//transferase act…	hypothetical protein; K07859 Rho family GTPase 3	http://www.genome.jp/dbget-bin/www_bget?lgi:LOTGIDRAFT_223513
LOC105337568	sp|O75165|DJC13_HUMAN DnaJ homolog subfamily C member 13 OS=Homo sapiens GN=DNAJC13 PE=1 SV=5//0	GO:0051179//GO:0010467//GO:0071704//GO:0098662//GO:0044699//GO:0015672//GO:0008152//GO:0098660//GO:1901564//GO:1902578//GO:0044238//GO:0043604//GO:0044249//GO:0009987//GO:0098655//GO:0043603//GO:0006812//GO:0072511//GO:0043043//GO:0015031//GO:0070838//GO:0006412//GO:1901566//GO:0046907//GO:0015991//GO:0006816//GO:0015988//GO:0034613//GO:0006811//GO:0006810//GO:0009059//GO:0044267//GO:0009058//GO:…	localization//gene expression//organic substance metabolic process//inorganic cation transmembrane transport//single-organism process//monovalent inorganic cation transport//metabolic process//inorganic ion transmembrane transport//organonitrogen compound metabolic process//single-organism localization//primary metabolic process//amide biosynthetic process//cellular biosynthetic process//cellular…	GO:0016469//GO:0098796//GO:0043228//GO:0043227//GO:0033176//GO:0043226//GO:0033178//GO:0032991//GO:0005840//GO:0044424//GO:0016471//GO:0030529//GO:0098805//GO:0016020//GO:0098588//GO:0044425//GO:0044444//GO:0044437//GO:0000221//GO:0033180//GO:0005774//GO:0044464//GO:0043231//GO:0005773//GO:0005623//GO:0043229//GO:0044422//GO:0043234//GO:0005575//GO:0043232//GO:0005737//GO:0005622//GO:0031090//GO:…	proton-transporting two-sector ATPase complex//membrane protein complex//non-membrane-bounded organelle//membrane-bounded organelle//proton-transporting V-type ATPase complex//organelle//proton-transporting two-sector ATPase complex, catalytic domain//macromolecular complex//ribosome//intracellular part//vacuolar proton-transporting V-type ATPase complex//ribonucleoprotein complex//whole membrane…	GO:0005515//GO:0003674//GO:0005246//GO:0003735//GO:0016247//GO:0060589//GO:0005198//GO:0003824//GO:0042030//GO:0004857//GO:0016817//GO:0016787//GO:0030234//GO:0022857//GO:0098772//GO:0060590//GO:0016820//GO:0005488//GO:0005215	protein binding//molecular_function//calcium channel regulator activity//structural constituent of ribosome//channel regulator activity//nucleoside-triphosphatase regulator activity//structural molecule activity//catalytic activity//ATPase inhibitor activity//enzyme inhibitor activity//hydrolase activity, acting on acid anhydrides//hydrolase activity//enzyme regulator activity//transmembrane tran…	hypothetical protein; K09533 DnaJ homolog subfamily C member 13	http://www.genome.jp/dbget-bin/www_bget?lgi:LOTGIDRAFT_172288
LOC105337679	sp|Q761V0|SC6A5_MOUSE Sodium- and chloride-dependent glycine transporter 2 OS=Mus musculus GN=Slc6a5 PE=2 SV=1//1.70166e-172	GO:0051179//GO:0006836//GO:1902578//GO:0044699//GO:0006810//GO:0008150//GO:0051234//GO:0044765	localization//neurotransmitter transport//single-organism localization//single-organism process//transport//biological_process//establishment of localization//single-organism transport	GO:0031224//GO:0044425//GO:0016020//GO:0016021//GO:0005575	intrinsic component of membrane//membrane part//membrane//integral component of membrane//cellular_component	GO:0015077//GO:0003674//GO:0015081//GO:0015370//GO:0015294//GO:0015291//GO:0022892//GO:0022857//GO:0015075//GO:0005326//GO:0005328//GO:0022890//GO:0022891//GO:0046873//GO:0015293//GO:0008324//GO:0005215//GO:0022804	monovalent inorganic cation transmembrane transporter activity//molecular_function//sodium ion transmembrane transporter activity//solute:sodium symporter activity//solute:cation symporter activity//secondary active transmembrane transporter activity//substrate-specific transporter activity//transmembrane transporter activity//ion transmembrane transporter activity//neurotransmitter transporter a…	hypothetical protein; K05038 solute carrier family 6 (neurotransmitter transporter, amino acid) member 5/7/9/14	http://www.genome.jp/dbget-bin/www_bget?lgi:LOTGIDRAFT_104165
LOC105337688	-//-	--	--	--	--	--	--	--	--
LOC105337718	sp|Q05909|PTPRG_MOUSE Receptor-type tyrosine-protein phosphatase gamma OS=Mus musculus GN=Ptprg PE=1 SV=1//1.87172e-13	GO:0044267//GO:0006793//GO:0008150//GO:0044260//GO:0019538//GO:0036211//GO:0044237//GO:0043170//GO:0071704//GO:0044238//GO:0006464//GO:0008152//GO:0016311//GO:0043412//GO:0022610//GO:0009987//GO:0006796//GO:0007155//GO:0006470	cellular protein metabolic process//phosphorus metabolic process//biological_process//cellular macromolecule metabolic process//protein metabolic process//protein modification process//cellular metabolic process//macromolecule metabolic process//organic substance metabolic process//primary metabolic process//cellular protein modification process//metabolic process//dephosphorylation//macromolecul…	--	--	GO:0004725//GO:0043169//GO:0043167//GO:0005488//GO:0008270//GO:0016788//GO:0046872//GO:0003674//GO:0008138//GO:0046914//GO:0016791//GO:0016787//GO:0004721//GO:0042578//GO:0003824	protein tyrosine phosphatase activity//cation binding//ion binding//binding//zinc ion binding//hydrolase activity, acting on ester bonds//metal ion binding//molecular_function//protein tyrosine/serine/threonine phosphatase activity//transition metal ion binding//phosphatase activity//hydrolase activity//phosphoprotein phosphatase activity//phosphoric ester hydrolase activity//catalytic activity	hypothetical protein; K06776 receptor-type tyrosine-protein phosphatase kappa [EC:3.1.3.48]	http://www.genome.jp/dbget-bin/www_bget?lgi:LOTGIDRAFT_141086
LOC105338112	-//-	GO:0044238//GO:0008152//GO:0006725//GO:0008150//GO:0016072//GO:0034470//GO:0071704//GO:0010467//GO:0006139//GO:0006807//GO:0042254//GO:0006396//GO:0046483//GO:0071840//GO:0044237//GO:0043170//GO:0044085//GO:0006364//GO:0090304//GO:0044260//GO:0034660//GO:0022613//GO:1901360//GO:0016070//GO:0009987//GO:0034641	primary metabolic process//metabolic process//cellular aromatic compound metabolic process//biological_process//rRNA metabolic process//ncRNA processing//organic substance metabolic process//gene expression//nucleobase-containing compound metabolic process//nitrogen compound metabolic process//ribosome biogenesis//RNA processing//heterocycle metabolic process//cellular component organization or b…	--	--	--	--	--	--
LOC105338227	-//-	GO:0008150//GO:0016310//GO:0006793//GO:0044237//GO:0008152//GO:0009987//GO:0006796	biological_process//phosphorylation//phosphorus metabolic process//cellular metabolic process//metabolic process//cellular process//phosphate-containing compound metabolic process	--	--	GO:0032555//GO:0043167//GO:0005524//GO:0043168//GO:0035639//GO:0000166//GO:1901265//GO:0030554//GO:0005488//GO:0016301//GO:0032559//GO:1901363//GO:0032553//GO:0036094//GO:0003674//GO:0001883//GO:0032549//GO:0097367//GO:0032550//GO:0016740//GO:0016772//GO:0017076//GO:0003824//GO:0097159//GO:0001882	purine ribonucleotide binding//ion binding//ATP binding//anion binding//purine ribonucleoside triphosphate binding//nucleotide binding//nucleoside phosphate binding//adenyl nucleotide binding//binding//kinase activity//adenyl ribonucleotide binding//heterocyclic compound binding//ribonucleotide binding//small molecule binding//molecular_function//purine nucleoside binding//ribonucleoside binding/…	hypothetical protein	http://www.genome.jp/dbget-bin/www_bget?lgi:LOTGIDRAFT_58867
LOC105338229	sp|Q01528|HAAF_LIMPO Hemagglutinin/amebocyte aggregation factor OS=Limulus polyphemus PE=1 SV=1//1.52336e-37	--	--	--	--	--	--	hypothetical protein	http://www.genome.jp/dbget-bin/www_bget?lgi:LOTGIDRAFT_106953
LOC105338263	sp|Q9Y2I7|FYV1_HUMAN 1-phosphatidylinositol 3-phosphate 5-kinase OS=Homo sapiens GN=PIKFYVE PE=1 SV=3//1.25417e-143	GO:0008152//GO:0044699//GO:0044238//GO:0006650//GO:0046488//GO:0051179//GO:0065007//GO:0046486//GO:0071704//GO:0023052//GO:0050789//GO:0044710//GO:0050896//GO:0046907//GO:0006796//GO:0051716//GO:0009987//GO:0015031//GO:0008150//GO:0035556//GO:0051234//GO:0006629//GO:0007154//GO:0044700//GO:0006793//GO:0044267//GO:0019637//GO:0006810//GO:0034613//GO:0007165//GO:0043170//GO:0044237//GO:0050794//GO:…	metabolic process//single-organism process//primary metabolic process//glycerophospholipid metabolic process//phosphatidylinositol metabolic process//localization//biological regulation//glycerolipid metabolic process//organic substance metabolic process//signaling//regulation of biological process//single-organism metabolic process//response to stimulus//intracellular transport//phosphate-contai…	--	--	GO:0036094//GO:0032553//GO:0032559//GO:1901363//GO:0097367//GO:0032550//GO:0005515//GO:0019899//GO:0032549//GO:0051020//GO:0001883//GO:0003674//GO:0017137//GO:0031267//GO:0001882//GO:0097159//GO:0003824//GO:0017076//GO:0016772//GO:0017016//GO:0016740//GO:0043168//GO:0035639//GO:0005524//GO:0043167//GO:0032555//GO:0016307//GO:0000166//GO:0043169//GO:1901265//GO:0046872//GO:0016773//GO:0016301//GO:…	small molecule binding//ribonucleotide binding//adenyl ribonucleotide binding//heterocyclic compound binding//carbohydrate derivative binding//purine ribonucleoside binding//protein binding//enzyme binding//ribonucleoside binding//GTPase binding//purine nucleoside binding//molecular_function//Rab GTPase binding//small GTPase binding//nucleoside binding//organic cyclic compound binding//catalytic …	hypothetical protein; K00921 1-phosphatidylinositol-3-phosphate 5-kinase [EC:2.7.1.150]	http://www.genome.jp/dbget-bin/www_bget?lgi:LOTGIDRAFT_137804
LOC105338411	-//-	GO:0097659//GO:0006367//GO:0051716//GO:0019438//GO:0009987//GO:0006366//GO:0090304//GO:0050896//GO:0032774//GO:0018130//GO:0065007//GO:0023052//GO:0010467//GO:0071704//GO:0006351//GO:0050789//GO:0034654//GO:0006725//GO:0008152//GO:1901362//GO:0044699//GO:0044238//GO:0044249//GO:0016070//GO:1901360//GO:0034641//GO:0044763//GO:1901576//GO:0044260//GO:0044237//GO:0043170//GO:0050794//GO:0006352//GO:…	nucleic acid-templated transcription//transcription initiation from RNA polymerase II promoter//cellular response to stimulus//aromatic compound biosynthetic process//cellular process//transcription from RNA polymerase II promoter//nucleic acid metabolic process//response to stimulus//RNA biosynthetic process//heterocycle biosynthetic process//biological regulation//signaling//gene expression//or…	GO:0070013//GO:0043233//GO:0030880//GO:0044428//GO:1990234//GO:0044451//GO:0043227//GO:0043226//GO:0044424//GO:0031974//GO:0032991//GO:0016591//GO:0044798//GO:0044422//GO:0005623//GO:0043229//GO:0005575//GO:0043234//GO:0005672//GO:0031981//GO:0005622//GO:0090575//GO:0044446//GO:0000428//GO:1902494//GO:0061695//GO:0044464//GO:0055029//GO:0043231//GO:0005634//GO:0005654//GO:0005667	intracellular organelle lumen//organelle lumen//RNA polymerase complex//nuclear part//transferase complex//nucleoplasm part//membrane-bounded organelle//organelle//intracellular part//membrane-enclosed lumen//macromolecular complex//DNA-directed RNA polymerase II, holoenzyme//nuclear transcription factor complex//organelle part//cell//intracellular organelle//cellular_component//protein complex//…	GO:0005515//GO:0003674//GO:0046914//GO:0008270//GO:0005488//GO:0046872//GO:0043169//GO:0043167	protein binding//molecular_function//transition metal ion binding//zinc ion binding//binding//metal ion binding//cation binding//ion binding	hypothetical protein	http://www.genome.jp/dbget-bin/www_bget?lgi:LOTGIDRAFT_154984
LOC105338421	sp|Q80WR1|TSN18_MOUSE Tetraspanin-18 OS=Mus musculus GN=Tspan18 PE=2 SV=1//3.1785e-06	--	--	GO:0005575//GO:0016021//GO:0016020//GO:0044425//GO:0031224	cellular_component//integral component of membrane//membrane//membrane part//intrinsic component of membrane	--	--	hypothetical protein; K17353 tetraspanin-18	http://www.genome.jp/dbget-bin/www_bget?lgi:LOTGIDRAFT_231601
LOC105338466	sp|P86854|PLCL_MYTGA Perlucin-like protein OS=Mytilus galloprovincialis PE=1 SV=1//1.48841e-12	--	--	--	--	GO:0030246//GO:0003674//GO:0005488	carbohydrate binding//molecular_function//binding	hypothetical protein; K06560 mannose receptor, C type	http://www.genome.jp/dbget-bin/www_bget?lgi:LOTGIDRAFT_235549
LOC105338718	sp|P05300|LAMP1_CHICK Lysosome-associated membrane glycoprotein 1 OS=Gallus gallus GN=LAMP1 PE=2 SV=1//7.71532e-24	GO:0008150//GO:0044271//GO:0034645//GO:0009059//GO:0009058//GO:0046483//GO:0006139//GO:0006807//GO:0044237//GO:0043170//GO:0006352//GO:1901360//GO:0016070//GO:0034641//GO:0044260//GO:1901576//GO:0006725//GO:0008152//GO:0034654//GO:1901362//GO:0044238//GO:0044249//GO:0018130//GO:0010467//GO:0071704//GO:0006351//GO:0032774//GO:0097659//GO:0006367//GO:0019438//GO:0009987//GO:0006366//GO:0090304	biological_process//cellular nitrogen compound biosynthetic process//cellular macromolecule biosynthetic process//macromolecule biosynthetic process//biosynthetic process//heterocycle metabolic process//nucleobase-containing compound metabolic process//nitrogen compound metabolic process//cellular metabolic process//macromolecule metabolic process//DNA-templated transcription, initiation//organic…	GO:0044464//GO:0055029//GO:0043231//GO:0005667//GO:0005634//GO:0005654//GO:0000428//GO:1902494//GO:0061695//GO:0005672//GO:0031981//GO:0044446//GO:0090575//GO:0005622//GO:0044422//GO:0005623//GO:0043229//GO:0005575//GO:0043234//GO:0043227//GO:0043226//GO:0044424//GO:0031974//GO:0044798//GO:0016591//GO:0032991//GO:0044451//GO:0016020//GO:1990234//GO:0070013//GO:0043233//GO:0044428//GO:0030880	cell part//nuclear DNA-directed RNA polymerase complex//intracellular membrane-bounded organelle//transcription factor complex//nucleus//nucleoplasm//DNA-directed RNA polymerase complex//catalytic complex//transferase complex, transferring phosphorus-containing groups//transcription factor TFIIA complex//nuclear lumen//intracellular organelle part//RNA polymerase II transcription factor complex//…	--	--	hypothetical protein; K06528 lysosomal-associated membrane protein 1/2	http://www.genome.jp/dbget-bin/www_bget?lgi:LOTGIDRAFT_239003
LOC105338770	sp|Q66PY1|SCUB3_MOUSE Signal peptide, CUB and EGF-like domain-containing protein 3 OS=Mus musculus GN=Scube3 PE=1 SV=1//7.44923e-06	GO:0044249//GO:0044238//GO:0031326//GO:2001141//GO:0006725//GO:0010468//GO:0008152//GO:0034654//GO:0044699//GO:1901362//GO:0010467//GO:0071704//GO:0023052//GO:0050789//GO:0019219//GO:0006351//GO:0018130//GO:0065007//GO:0051171//GO:0032774//GO:0050896//GO:1903506//GO:2000112//GO:0006355//GO:0090304//GO:0097659//GO:0051716//GO:0060255//GO:0009987//GO:0019438//GO:0031323//GO:0007154//GO:0051252//GO:…	cellular biosynthetic process//primary metabolic process//regulation of cellular biosynthetic process//regulation of RNA biosynthetic process//cellular aromatic compound metabolic process//regulation of gene expression//metabolic process//nucleobase-containing compound biosynthetic process//single-organism process//organic cyclic compound biosynthetic process//gene expression//organic substance m…	--	--	GO:0004888//GO:0001071//GO:0004872//GO:0060089//GO:0003674//GO:0004871//GO:0038023//GO:0004930//GO:0003700	transmembrane signaling receptor activity//nucleic acid binding transcription factor activity//receptor activity//molecular transducer activity//molecular_function//signal transducer activity//signaling receptor activity//G-protein coupled receptor activity//transcription factor activity, sequence-specific DNA binding	hypothetical protein	http://www.genome.jp/dbget-bin/www_bget?lgi:LOTGIDRAFT_230169
LOC105338805	sp|P12276|FAS_CHICK Fatty acid synthase OS=Gallus gallus GN=FASN PE=1 SV=5//0	GO:0051179//GO:0044710//GO:0044699//GO:0055114//GO:0008152//GO:1902578//GO:0009987//GO:0042886//GO:0071705//GO:0006810//GO:0009058//GO:0015840//GO:0051234//GO:0008150//GO:0071918//GO:0044765//GO:0019755//GO:0044763//GO:0055085//GO:0071702	localization//single-organism metabolic process//single-organism process//oxidation-reduction process//metabolic process//single-organism localization//cellular process//amide transport//nitrogen compound transport//transport//biosynthetic process//urea transport//establishment of localization//biological_process//urea transmembrane transport//single-organism transport//one-carbon compound transp…	GO:0031224//GO:0016020//GO:0044425//GO:0016021//GO:0005575	intrinsic component of membrane//membrane//membrane part//integral component of membrane//cellular_component	GO:0016491//GO:0042887//GO:0015204//GO:0003674//GO:0046914//GO:0016746//GO:0003824//GO:0016740//GO:0016787//GO:0043169//GO:0022892//GO:0022857//GO:0043167//GO:0005488//GO:0022891//GO:0008270//GO:0016788//GO:0016747//GO:0046872//GO:0005215	oxidoreductase activity//amide transmembrane transporter activity//urea transmembrane transporter activity//molecular_function//transition metal ion binding//transferase activity, transferring acyl groups//catalytic activity//transferase activity//hydrolase activity//cation binding//substrate-specific transporter activity//transmembrane transporter activity//ion binding//binding//substrate-specif…	hypothetical protein; K00665 fatty acid synthase, animal type [EC:2.3.1.85]	http://www.genome.jp/dbget-bin/www_bget?lgi:LOTGIDRAFT_235996
LOC105338877	sp|Q9BXB1|LGR4_HUMAN Leucine-rich repeat-containing G-protein coupled receptor 4 OS=Homo sapiens GN=LGR4 PE=1 SV=2//3.22668e-06	--	--	--	--	GO:0005488//GO:0003674//GO:0005515	binding//molecular_function//protein binding	hypothetical protein	http://www.genome.jp/dbget-bin/www_bget?lgi:LOTGIDRAFT_105202
LOC105338920	sp|P06868|PLMN_BOVIN Plasminogen OS=Bos taurus GN=PLG PE=1 SV=2//1.27908e-06	GO:0008152//GO:0044699//GO:1902578//GO:0051179//GO:0006812//GO:0008150//GO:0051234//GO:0006811//GO:0006810//GO:0044765	metabolic process//single-organism process//single-organism localization//localization//cation transport//biological_process//establishment of localization//ion transport//transport//single-organism transport	GO:0031224//GO:0016020//GO:0044425//GO:0016021//GO:0005575	intrinsic component of membrane//membrane//membrane part//integral component of membrane//cellular_component	GO:0017111//GO:0003674//GO:0016462//GO:0003824//GO:0016817//GO:0016787//GO:0016818//GO:0016861//GO:0016887//GO:0016860//GO:0016853	nucleoside-triphosphatase activity//molecular_function//pyrophosphatase activity//catalytic activity//hydrolase activity, acting on acid anhydrides//hydrolase activity//hydrolase activity, acting on acid anhydrides, in phosphorus-containing anhydrides//intramolecular oxidoreductase activity, interconverting aldoses and ketoses//ATPase activity//intramolecular oxidoreductase activity//isomerase ac…	hypothetical protein; K05129 muscle, skeletal, receptor tyrosine kinase [EC:2.7.10.1]	http://www.genome.jp/dbget-bin/www_bget?lgi:LOTGIDRAFT_219301
LOC105339524	sp|Q6DFQ7|TM198_XENTR Transmembrane protein 198 OS=Xenopus tropicalis GN=tmem198 PE=1 SV=1//1.29578e-61	--	--	--	--	--	--	hypothetical protein	http://www.genome.jp/dbget-bin/www_bget?lgi:LOTGIDRAFT_143418
LOC105339584	-//-	--	--	--	--	GO:0005488//GO:0003674//GO:0030246	binding//molecular_function//carbohydrate binding	--	--
LOC105339864	-//-	GO:0044267//GO:0032984//GO:0046483//GO:0008380//GO:0006139//GO:0006807//GO:0071826//GO:0007010//GO:0008150//GO:0022402//GO:0000375//GO:0016071//GO:0048870//GO:0040011//GO:0098813//GO:0016070//GO:1901360//GO:0034641//GO:0019538//GO:0044763//GO:0001539//GO:0044260//GO:0044237//GO:0043170//GO:0000398//GO:0006396//GO:0051179//GO:0000377//GO:0007059//GO:0071704//GO:1902589//GO:0010467//GO:0008152//GO:…	cellular protein metabolic process//macromolecular complex disassembly//heterocycle metabolic process//RNA splicing//nucleobase-containing compound metabolic process//nitrogen compound metabolic process//ribonucleoprotein complex subunit organization//cytoskeleton organization//biological_process//cell cycle process//RNA splicing, via transesterification reactions//mRNA metabolic process//cell mo…	GO:0000775//GO:0016021//GO:0044464//GO:0042995//GO:0000228//GO:0036338//GO:0043231//GO:0005694//GO:0015630//GO:0005634//GO:0044422//GO:0019031//GO:0043229//GO:0005623//GO:0005575//GO:0043234//GO:0005856//GO:0000794//GO:0000780//GO:0000793//GO:0043232//GO:0032040//GO:0044427//GO:0019028//GO:0031981//GO:0019012//GO:0044446//GO:0005622//GO:0000777//GO:0016272//GO:0044454//GO:0042729//GO:0030684//GO:…	chromosome, centromeric region//integral component of membrane//cell part//cell projection//nuclear chromosome//viral membrane//intracellular membrane-bounded organelle//chromosome//microtubule cytoskeleton//nucleus//organelle part//viral envelope//intracellular organelle//cell//cellular_component//protein complex//cytoskeleton//condensed nuclear chromosome//condensed nuclear chromosome, centrome…	GO:0043169//GO:0000166//GO:0043168//GO:0035639//GO:0043167//GO:0005524//GO:0004175//GO:0032555//GO:0008237//GO:0008270//GO:0070011//GO:0030554//GO:0005488//GO:1901265//GO:0046872//GO:0008233//GO:0005515//GO:0097367//GO:0032550//GO:0032549//GO:0003674//GO:0001883//GO:0005198//GO:0046914//GO:0032553//GO:0036094//GO:0004222//GO:0032559//GO:1901363//GO:0097159//GO:0001882//GO:0017076//GO:0003824//GO:…	cation binding//nucleotide binding//anion binding//purine ribonucleoside triphosphate binding//ion binding//ATP binding//endopeptidase activity//purine ribonucleotide binding//metallopeptidase activity//zinc ion binding//peptidase activity, acting on L-amino acid peptides//adenyl nucleotide binding//binding//nucleoside phosphate binding//metal ion binding//peptidase activity//protein binding//car…	--	--
LOC105340163	-//-	--	--	GO:0031224//GO:0044425//GO:0016020//GO:0016021//GO:0005575	intrinsic component of membrane//membrane part//membrane//integral component of membrane//cellular_component	--	--	--	--
LOC105340527	-//-	GO:0046907//GO:0032774//GO:0051276//GO:0071840//GO:0006996//GO:0009893//GO:0009896//GO:0031331//GO:0090304//GO:0015031//GO:0048522//GO:0019438//GO:0009987//GO:0097659//GO:1902593//GO:0006606//GO:0048518//GO:1902578//GO:0044238//GO:0044249//GO:1901362//GO:0033365//GO:0044699//GO:0006725//GO:0008152//GO:0034654//GO:0016043//GO:0006351//GO:0010508//GO:0050789//GO:0006913//GO:0010467//GO:0071704//GO:…	intracellular transport//RNA biosynthetic process//chromosome organization//cellular component organization or biogenesis//organelle organization//positive regulation of metabolic process//positive regulation of catabolic process//positive regulation of cellular catabolic process//nucleic acid metabolic process//protein transport//positive regulation of cellular process//aromatic compound biosynt…	GO:0044428//GO:0044424//GO:0043227//GO:0043226//GO:0012505//GO:0005643//GO:0044446//GO:0005622//GO:0005575//GO:0005623//GO:0043229//GO:0031975//GO:0044422//GO:0031967//GO:0005634//GO:0043231//GO:0044464//GO:0005635	nuclear part//intracellular part//membrane-bounded organelle//organelle//endomembrane system//nuclear pore//intracellular organelle part//intracellular//cellular_component//cell//intracellular organelle//envelope//organelle part//organelle envelope//nucleus//intracellular membrane-bounded organelle//cell part//nuclear envelope	GO:0016779//GO:0016740//GO:0016772//GO:0003824//GO:0097159//GO:1901363//GO:0003674//GO:0034062//GO:0003677//GO:0046872//GO:0005488//GO:0003899//GO:0043167//GO:0003676//GO:0043169	nucleotidyltransferase activity//transferase activity//transferase activity, transferring phosphorus-containing groups//catalytic activity//organic cyclic compound binding//heterocyclic compound binding//molecular_function//RNA polymerase activity//DNA binding//metal ion binding//binding//DNA-directed RNA polymerase activity//ion binding//nucleic acid binding//cation binding	hypothetical protein	http://www.genome.jp/dbget-bin/www_bget?lgi:LOTGIDRAFT_231783
LOC105340774	-//-	--	--	--	--	--	--	--	--
LOC105340852	sp|A9ULZ2|BIR7B_XENLA Baculoviral IAP repeat-containing protein 7-B OS=Xenopus laevis GN=birc7-b PE=2 SV=2//1.64666e-07	GO:0044249//GO:0055114//GO:1901362//GO:0044699//GO:0008152//GO:0006725//GO:1901564//GO:0044710//GO:0071704//GO:0006778//GO:0018130//GO:0033013//GO:0033014//GO:1901566//GO:0051188//GO:0019438//GO:0009987//GO:0044271//GO:0008150//GO:0006807//GO:0009058//GO:0006779//GO:0046483//GO:0051186//GO:0044237//GO:1901576//GO:1901360//GO:0034641	cellular biosynthetic process//oxidation-reduction process//organic cyclic compound biosynthetic process//single-organism process//metabolic process//cellular aromatic compound metabolic process//organonitrogen compound metabolic process//single-organism metabolic process//organic substance metabolic process//porphyrin-containing compound metabolic process//heterocycle biosynthetic process//tetra…	--	--	GO:0003674//GO:0016491//GO:0016627//GO:0003824//GO:0016634//GO:0004109	molecular_function//oxidoreductase activity//oxidoreductase activity, acting on the CH-CH group of donors//catalytic activity//oxidoreductase activity, acting on the CH-CH group of donors, oxygen as acceptor//coproporphyrinogen oxidase activity	hypothetical protein; K16061 baculoviral IAP repeat-containing protein 7/8	http://www.genome.jp/dbget-bin/www_bget?lgi:LOTGIDRAFT_130366
LOC105340894	sp|Q9DGD1|MGT4C_CHICK Alpha-1,3-mannosyl-glycoprotein 4-beta-N-acetylglucosaminyltransferase C OS=Gallus gallus GN=MGAT4C PE=1 SV=1//3.54756e-66	GO:0008150//GO:0005975//GO:0071704//GO:0044710//GO:0044238//GO:0008152//GO:0044699//GO:0055114	biological_process//carbohydrate metabolic process//organic substance metabolic process//single-organism metabolic process//primary metabolic process//metabolic process//single-organism process//oxidation-reduction process	GO:0005575//GO:0016020	cellular_component//membrane	GO:0016758//GO:0003674//GO:0016491//GO:0016740//GO:0016757//GO:0003824	transferase activity, transferring hexosyl groups//molecular_function//oxidoreductase activity//transferase activity//transferase activity, transferring glycosyl groups//catalytic activity	hypothetical protein; K13748 alpha-1,3-mannosylglycoprotein beta-1,4-N-acetylglucosaminyltransferase C [EC:2.4.1.201 2.4.1.145]	http://www.genome.jp/dbget-bin/www_bget?lgi:LOTGIDRAFT_172688
LOC105340991	-//-	--	--	--	--	GO:0005488//GO:0003674//GO:0005515	binding//molecular_function//protein binding	--	--
LOC105341017	sp|Q7Z0T3|TEMPT_APLCA Temptin OS=Aplysia californica PE=1 SV=1//3.57741e-10	GO:0032502//GO:0048856//GO:0008544//GO:0009888//GO:0008150//GO:0060429	developmental process//anatomical structure development//epidermis development//tissue development//biological_process//epithelium development	GO:0044424//GO:0005622//GO:0005737//GO:0005575//GO:0005623//GO:0044464	intracellular part//intracellular//cytoplasm//cellular_component//cell//cell part	GO:0008061//GO:0003674//GO:0097367//GO:0005488	chitin binding//molecular_function//carbohydrate derivative binding//binding	hypothetical protein	http://www.genome.jp/dbget-bin/www_bget?lgi:LOTGIDRAFT_191156
LOC105341096	sp|P31396|HR3_DROME Probable nuclear hormone receptor HR3 OS=Drosophila melanogaster GN=Hr46 PE=2 SV=1//6.53263e-13	GO:0010467//GO:0071704//GO:0071396//GO:0023052//GO:0050789//GO:0019219//GO:0006351//GO:0044710//GO:0018130//GO:0070887//GO:0071407//GO:0065007//GO:0044249//GO:0032870//GO:0044238//GO:0031326//GO:2001141//GO:0009719//GO:0034654//GO:0006725//GO:0010468//GO:0008152//GO:0044699//GO:0048545//GO:0055114//GO:1901362//GO:0042221//GO:2000112//GO:0006355//GO:0090304//GO:0097659//GO:0051716//GO:0009987//GO:…	gene expression//organic substance metabolic process//cellular response to lipid//signaling//regulation of biological process//regulation of nucleobase-containing compound metabolic process//transcription, DNA-templated//single-organism metabolic process//heterocycle biosynthetic process//cellular response to chemical stimulus//cellular response to organic cyclic compound//biological regulation//…	GO:0044424//GO:0043226//GO:0043227//GO:0043231//GO:0005634//GO:0044464//GO:0005575//GO:0005623//GO:0043229//GO:0005622	intracellular part//organelle//membrane-bounded organelle//intracellular membrane-bounded organelle//nucleus//cell part//cellular_component//cell//intracellular organelle//intracellular	GO:0015077//GO:0003677//GO:0001071//GO:0004872//GO:0060089//GO:0016679//GO:0003674//GO:0004871//GO:0016491//GO:0004497//GO:1901363//GO:0046914//GO:0015078//GO:0043565//GO:0097159//GO:0003824//GO:0038023//GO:0016681//GO:0022857//GO:0022892//GO:0015075//GO:0043169//GO:0016703//GO:0008121//GO:0022890//GO:0043167//GO:0003676//GO:0022891//GO:0008270//GO:0005488//GO:0008324//GO:0003700//GO:0016701//GO:…	monovalent inorganic cation transmembrane transporter activity//DNA binding//nucleic acid binding transcription factor activity//receptor activity//molecular transducer activity//oxidoreductase activity, acting on diphenols and related substances as donors//molecular_function//signal transducer activity//oxidoreductase activity//monooxygenase activity//heterocyclic compound binding//transition me…	hypothetical protein	http://www.genome.jp/dbget-bin/www_bget?lgi:LOTGIDRAFT_184265
LOC105341159	sp|H2A0M7|PLSP_PINMG Peroxidase-like protein OS=Pinctada margaritifera PE=1 SV=1//1.35673e-122	GO:0044710//GO:0008152//GO:0055114//GO:0044699//GO:0006950//GO:0050896//GO:0008150//GO:0006979	single-organism metabolic process//metabolic process//oxidation-reduction process//single-organism process//response to stress//response to stimulus//biological_process//response to oxidative stress	--	--	GO:0003674//GO:0016491//GO:1901363//GO:0097159//GO:0016209//GO:0003824//GO:0016684//GO:0004601//GO:0046906//GO:0005488//GO:0020037	molecular_function//oxidoreductase activity//heterocyclic compound binding//organic cyclic compound binding//antioxidant activity//catalytic activity//oxidoreductase activity, acting on peroxide as acceptor//peroxidase activity//tetrapyrrole binding//binding//heme binding	hypothetical protein; K19511 peroxidase [EC:1.11.1.7]	http://www.genome.jp/dbget-bin/www_bget?lgi:LOTGIDRAFT_115464
LOC105341286	-//-	--	--	GO:0005576//GO:0005575	extracellular region//cellular_component	GO:0003674//GO:0005515//GO:0004857//GO:0030234//GO:0030414//GO:0098772//GO:0061134//GO:0005488	molecular_function//protein binding//enzyme inhibitor activity//enzyme regulator activity//peptidase inhibitor activity//molecular function regulator//peptidase regulator activity//binding	--	--
LOC105341306	-//-	--	--	GO:0005575//GO:0016021//GO:0016020//GO:0044425//GO:0031224	cellular_component//integral component of membrane//membrane//membrane part//intrinsic component of membrane	GO:0005509//GO:0046872//GO:0005488//GO:0043167//GO:0043169//GO:0003674	calcium ion binding//metal ion binding//binding//ion binding//cation binding//molecular_function	hypothetical protein	http://www.genome.jp/dbget-bin/www_bget?lgi:LOTGIDRAFT_174659
LOC105341715	sp|P41233|ABCA1_MOUSE ATP-binding cassette sub-family A member 1 OS=Mus musculus GN=Abca1 PE=1 SV=4//0	GO:0042278//GO:0009144//GO:0009987//GO:0009123//GO:0006796//GO:0006753//GO:0015031//GO:0009126//GO:0006091//GO:0045047//GO:0072599//GO:0046907//GO:0071840//GO:0072657//GO:0042775//GO:0051179//GO:0022900//GO:0009116//GO:1902580//GO:0044710//GO:0055086//GO:0022904//GO:0071704//GO:0019693//GO:0044281//GO:0033365//GO:1901135//GO:0044699//GO:0009141//GO:0055114//GO:0016043//GO:1901564//GO:0008152//GO:…	purine nucleoside metabolic process//purine nucleoside triphosphate metabolic process//cellular process//nucleoside monophosphate metabolic process//phosphate-containing compound metabolic process//nucleoside phosphate metabolic process//protein transport//purine nucleoside monophosphate metabolic process//generation of precursor metabolites and energy//protein targeting to ER//establishment of p…	--	--	GO:0003824//GO:0016655//GO:0017076//GO:0001882//GO:0097159//GO:0005525//GO:0016787//GO:0016817//GO:0016462//GO:0003924//GO:0050136//GO:0016491//GO:0097367//GO:0032550//GO:0019001//GO:0001883//GO:0003674//GO:0032549//GO:0017111//GO:0036094//GO:0032561//GO:0032553//GO:0032559//GO:0008137//GO:1901363//GO:0005488//GO:0003954//GO:0030554//GO:1901265//GO:0016651//GO:0016887//GO:0000166//GO:0005524//GO:…	catalytic activity//oxidoreductase activity, acting on NAD(P)H, quinone or similar compound as acceptor//purine nucleotide binding//nucleoside binding//organic cyclic compound binding//GTP binding//hydrolase activity//hydrolase activity, acting on acid anhydrides//pyrophosphatase activity//GTPase activity//NADH dehydrogenase (quinone) activity//oxidoreductase activity//carbohydrate derivative bin…	hypothetical protein; K05641 ATP-binding cassette, subfamily A (ABC1), member 1	http://www.genome.jp/dbget-bin/www_bget?lgi:LOTGIDRAFT_212836
LOC105341834	-//-	GO:0008150//GO:0042493//GO:0044710//GO:0008152//GO:0055114//GO:0044699//GO:0042221//GO:0050896	biological_process//response to drug//single-organism metabolic process//metabolic process//oxidation-reduction process//single-organism process//response to chemical//response to stimulus	GO:0016021//GO:0044444//GO:0043231//GO:0044464//GO:0005575//GO:0005623//GO:0043229//GO:0005622//GO:0005783//GO:0044459//GO:0005737//GO:0012505//GO:0071944//GO:0044424//GO:0043227//GO:0031224//GO:0043226//GO:0005886//GO:0097197//GO:0044425//GO:0001772//GO:0016020	integral component of membrane//cytoplasmic part//intracellular membrane-bounded organelle//cell part//cellular_component//cell//intracellular organelle//intracellular//endoplasmic reticulum//plasma membrane part//cytoplasm//endomembrane system//cell periphery//intracellular part//membrane-bounded organelle//intrinsic component of membrane//organelle//plasma membrane//tetraspanin-enriched microdo…	GO:0004146//GO:0016646//GO:0003674//GO:0016491//GO:0003824//GO:0016645	dihydrofolate reductase activity//oxidoreductase activity, acting on the CH-NH group of donors, NAD or NADP as acceptor//molecular_function//oxidoreductase activity//catalytic activity//oxidoreductase activity, acting on the CH-NH group of donors	--	--
LOC105341852	sp|Q6UXM1|LRIG3_HUMAN Leucine-rich repeats and immunoglobulin-like domains protein 3 OS=Homo sapiens GN=LRIG3 PE=2 SV=1//1.56416e-10	--	--	--	--	--	--	hypothetical protein	http://www.genome.jp/dbget-bin/www_bget?lgi:LOTGIDRAFT_228656
LOC105341871	-//-	GO:0022402//GO:0009889//GO:0010556//GO:0008150//GO:0044271//GO:0080090//GO:0034645//GO:0051252//GO:0031323//GO:0032506//GO:0009058//GO:0009059//GO:0046483//GO:0006139//GO:0006807//GO:0051301//GO:0044085//GO:0050794//GO:0000281//GO:0032505//GO:0022607//GO:0044237//GO:1902410//GO:0043170//GO:1901360//GO:0016070//GO:0034641//GO:0019222//GO:0044260//GO:1901576//GO:0044763//GO:1901362//GO:1903047//GO:…	cell cycle process//regulation of biosynthetic process//regulation of macromolecule biosynthetic process//biological_process//cellular nitrogen compound biosynthetic process//regulation of primary metabolic process//cellular macromolecule biosynthetic process//regulation of RNA metabolic process//regulation of cellular metabolic process//cytokinetic process//biosynthetic process//macromolecule bi…	GO:0044464//GO:0005737//GO:0005622//GO:0005623//GO:0005575//GO:0044424	cell part//cytoplasm//intracellular//cell//cellular_component//intracellular part	GO:0003700//GO:0003674//GO:0001071	transcription factor activity, sequence-specific DNA binding//molecular_function//nucleic acid binding transcription factor activity	hypothetical protein	http://www.genome.jp/dbget-bin/www_bget?lgi:LOTGIDRAFT_138166
LOC105341946	-//-	--	--	--	--	--	--	--	--
LOC105341947	-//-	--	--	--	--	--	--	--	--
LOC105341948	-//-	GO:0008150//GO:0006259//GO:0009889//GO:0010556//GO:0031323//GO:0034645//GO:0080090//GO:0044271//GO:0051252//GO:0044764//GO:0009058//GO:0009059//GO:0046483//GO:0006139//GO:0006807//GO:0044237//GO:0043170//GO:0050794//GO:0019222//GO:0044419//GO:0016070//GO:1901360//GO:0034641//GO:0006275//GO:0044260//GO:1901576//GO:0034654//GO:0008152//GO:0006725//GO:0010468//GO:1901362//GO:0044238//GO:0044249//GO:…	biological_process//DNA metabolic process//regulation of biosynthetic process//regulation of macromolecule biosynthetic process//regulation of cellular metabolic process//cellular macromolecule biosynthetic process//regulation of primary metabolic process//cellular nitrogen compound biosynthetic process//regulation of RNA metabolic process//multi-organism cellular process//biosynthetic process//m…	--	--	--	--	--	--
LOC105342016	sp|Q9P2E3|ZNFX1_HUMAN NFX1-type zinc finger-containing protein 1 OS=Homo sapiens GN=ZNFX1 PE=2 SV=2//3.44982e-96	--	--	--	--	GO:0097367//GO:0032550//GO:0001883//GO:0003674//GO:0032549//GO:0003677//GO:0036094//GO:0032553//GO:0032559//GO:1901363//GO:0003824//GO:0017076//GO:0001882//GO:0097159//GO:0016787//GO:0000166//GO:0005524//GO:0003676//GO:0043167//GO:0043168//GO:0035639//GO:0032555//GO:0005488//GO:0030554//GO:1901265	carbohydrate derivative binding//purine ribonucleoside binding//purine nucleoside binding//molecular_function//ribonucleoside binding//DNA binding//small molecule binding//ribonucleotide binding//adenyl ribonucleotide binding//heterocyclic compound binding//catalytic activity//purine nucleotide binding//nucleoside binding//organic cyclic compound binding//hydrolase activity//nucleotide binding//A…	hypothetical protein	http://www.genome.jp/dbget-bin/www_bget?lgi:LOTGIDRAFT_213601
LOC105342031	sp|Q96A58|RERG_HUMAN Ras-related and estrogen-regulated growth inhibitor OS=Homo sapiens GN=RERG PE=1 SV=1//5.80337e-52	GO:0000041//GO:0009987//GO:0051716//GO:0006812//GO:0072511//GO:0070838//GO:0050896//GO:0065007//GO:0051179//GO:0050789//GO:0023052//GO:0006826//GO:0044699//GO:1902578//GO:0030001//GO:0044765//GO:0044763//GO:0050794//GO:0007264//GO:0015684//GO:0006810//GO:0006811//GO:0007165//GO:0051234//GO:0035556//GO:0008150//GO:0044700//GO:0007154	transition metal ion transport//cellular process//cellular response to stimulus//cation transport//divalent inorganic cation transport//divalent metal ion transport//response to stimulus//biological regulation//localization//regulation of biological process//signaling//iron ion transport//single-organism process//single-organism localization//metal ion transport//single-organism transport//single…	GO:0016020//GO:0044425//GO:0031224//GO:0005623//GO:0005575//GO:0005622//GO:0016021//GO:0044464	membrane//membrane part//intrinsic component of membrane//cell//cellular_component//intracellular//integral component of membrane//cell part	GO:0017076//GO:0097159//GO:0005381//GO:0001882//GO:0005525//GO:0072509//GO:0032550//GO:0097367//GO:0003674//GO:0019001//GO:0001883//GO:0032549//GO:0032553//GO:0032561//GO:0036094//GO:1901363//GO:0008324//GO:0046873//GO:0005488//GO:0022891//GO:0015093//GO:1901265//GO:0005215//GO:0015075//GO:0000166//GO:0022892//GO:0022857//GO:0043167//GO:0022890//GO:0043168//GO:0035639//GO:0046915//GO:0032555	purine nucleotide binding//organic cyclic compound binding//iron ion transmembrane transporter activity//nucleoside binding//GTP binding//divalent inorganic cation transmembrane transporter activity//purine ribonucleoside binding//carbohydrate derivative binding//molecular_function//guanyl nucleotide binding//purine nucleoside binding//ribonucleoside binding//ribonucleotide binding//guanyl ribonu…	hypothetical protein; K07855 Ras-related and estrogen-regulated growth inhibitor	http://www.genome.jp/dbget-bin/www_bget?lgi:LOTGIDRAFT_104078
LOC105342056	sp|Q9P278|FNIP2_HUMAN Folliculin-interacting protein 2 OS=Homo sapiens GN=FNIP2 PE=1 SV=2//7.84667e-37	GO:0019058//GO:0044764//GO:0019082//GO:0006508//GO:0008150//GO:0016485//GO:0019538//GO:0044419//GO:0043170//GO:0071704//GO:0010467//GO:0051704//GO:0016032//GO:0044238//GO:0044403//GO:0044033//GO:0008152//GO:0009987//GO:0051604//GO:0019080	viral life cycle//multi-organism cellular process//viral protein processing//proteolysis//biological_process//protein processing//protein metabolic process//interspecies interaction between organisms//macromolecule metabolic process//organic substance metabolic process//gene expression//multi-organism process//viral process//primary metabolic process//symbiosis, encompassing mutualism through par…	--	--	GO:0003676//GO:0005488//GO:0003677//GO:0003674//GO:1901363//GO:0097159	nucleic acid binding//binding//DNA binding//molecular_function//heterocyclic compound binding//organic cyclic compound binding	hypothetical protein	http://www.genome.jp/dbget-bin/www_bget?lgi:LOTGIDRAFT_236112
LOC105342079	sp|Q6DIB5|MEG10_MOUSE Multiple epidermal growth factor-like domains protein 10 OS=Mus musculus GN=Megf10 PE=1 SV=1//8.70212e-10	--	--	--	--	--	--	hypothetical protein	http://www.genome.jp/dbget-bin/www_bget?lgi:LOTGIDRAFT_166380
LOC105342192	sp|A6NMZ7|CO6A6_HUMAN Collagen alpha-6(VI) chain OS=Homo sapiens GN=COL6A6 PE=1 SV=2//3.61432e-23	--	--	--	--	--	--	hypothetical protein; K06238 collagen, type VI, alpha	http://www.genome.jp/dbget-bin/www_bget?lgi:LOTGIDRAFT_234764
LOC105342404	sp|Q61P40|TBH1_CAEBR Tyramine beta-hydroxylase OS=Caenorhabditis briggsae GN=tbh-1 PE=3 SV=1//1.46673e-30	GO:0042180//GO:0008150//GO:0006733//GO:0009405//GO:0044283//GO:1901661//GO:0009058//GO:0044237//GO:0051186//GO:0044763//GO:1901576//GO:0006743//GO:0044249//GO:0008152//GO:1901663//GO:0044699//GO:0055114//GO:0051704//GO:0044711//GO:0006732//GO:0071704//GO:0044281//GO:0042181//GO:0044710//GO:0009108//GO:0051188//GO:0006744//GO:0009987	cellular ketone metabolic process//biological_process//oxidoreduction coenzyme metabolic process//pathogenesis//small molecule biosynthetic process//quinone metabolic process//biosynthetic process//cellular metabolic process//cofactor metabolic process//single-organism cellular process//organic substance biosynthetic process//ubiquinone metabolic process//cellular biosynthetic process//metabolic …	GO:0044464//GO:0005575//GO:0005623//GO:0005886//GO:0071944//GO:0016020	cell part//cellular_component//cell//plasma membrane//cell periphery//membrane	GO:0043167//GO:0043169//GO:0046872//GO:0016715//GO:0005488//GO:0004497//GO:0016830//GO:0016831//GO:0046914//GO:0003674//GO:0016705//GO:0016829//GO:0016491//GO:0005507//GO:0003824	ion binding//cation binding//metal ion binding//oxidoreductase activity, acting on paired donors, with incorporation or reduction of molecular oxygen, reduced ascorbate as one donor, and incorporation of one atom of oxygen//binding//monooxygenase activity//carbon-carbon lyase activity//carboxy-lyase activity//transition metal ion binding//molecular_function//oxidoreductase activity, acting on pai…	hypothetical protein; K00503 dopamine beta-monooxygenase [EC:1.14.17.1]	http://www.genome.jp/dbget-bin/www_bget?lgi:LOTGIDRAFT_233458
LOC105342423	-//-	--	--	--	--	GO:0032550//GO:0019206//GO:0097367//GO:0032549//GO:0001883//GO:0003674//GO:0036094//GO:0032553//GO:1901363//GO:0032559//GO:0001882//GO:0097159//GO:0003824//GO:0017076//GO:0019205//GO:0016772//GO:0016740//GO:0000166//GO:0043168//GO:0035639//GO:0005524//GO:0043167//GO:0032555//GO:0019136//GO:0016301//GO:0005488//GO:0030554//GO:0004797//GO:1901265	purine ribonucleoside binding//nucleoside kinase activity//carbohydrate derivative binding//ribonucleoside binding//purine nucleoside binding//molecular_function//small molecule binding//ribonucleotide binding//heterocyclic compound binding//adenyl ribonucleotide binding//nucleoside binding//organic cyclic compound binding//catalytic activity//purine nucleotide binding//nucleobase-containing comp…	--	--
LOC105342445	sp|Q6AXV7|F187A_RAT Ig-like V-type domain-containing protein FAM187A OS=Rattus norvegicus GN=Fam187a PE=2 SV=1//6.65407e-10	--	--	GO:0005575//GO:0005576	cellular_component//extracellular region	GO:0005488//GO:0005515//GO:0005102//GO:0005179//GO:0003674	binding//protein binding//receptor binding//hormone activity//molecular_function	hypothetical protein	http://www.genome.jp/dbget-bin/www_bget?lgi:LOTGIDRAFT_227775
LOC105342482	sp|P20742|PZP_HUMAN Pregnancy zone protein OS=Homo sapiens GN=PZP PE=1 SV=4//0	GO:0006006//GO:0046364//GO:0008150//GO:0019318//GO:0006094//GO:0009058//GO:0006071//GO:0019751//GO:0044237//GO:0044763//GO:0044723//GO:1901576//GO:0005975//GO:0044238//GO:0019319//GO:0005996//GO:0008152//GO:0044699//GO:0044711//GO:0071704//GO:0044281//GO:0044710//GO:1901615//GO:0016051//GO:0044262//GO:0019400//GO:0006066//GO:0009987	glucose metabolic process//monosaccharide biosynthetic process//biological_process//hexose metabolic process//gluconeogenesis//biosynthetic process//glycerol metabolic process//polyol metabolic process//cellular metabolic process//single-organism cellular process//single-organism carbohydrate metabolic process//organic substance biosynthetic process//carbohydrate metabolic process//primary metabo…	GO:0005615//GO:0005575//GO:0005576//GO:0044421	extracellular space//cellular_component//extracellular region//extracellular region part	GO:0003676//GO:0098772//GO:0030414//GO:0061135//GO:0061134//GO:0003723//GO:0016788//GO:0005488//GO:0050308//GO:0019203//GO:1901363//GO:0005198//GO:0004866//GO:0003674//GO:0030234//GO:0016787//GO:0016791//GO:0042132//GO:0004857//GO:0042302//GO:0097159//GO:0003824//GO:0042578	nucleic acid binding//molecular function regulator//peptidase inhibitor activity//endopeptidase regulator activity//peptidase regulator activity//RNA binding//hydrolase activity, acting on ester bonds//binding//sugar-phosphatase activity//carbohydrate phosphatase activity//heterocyclic compound binding//structural molecule activity//endopeptidase inhibitor activity//molecular_function//enzyme reg…	hypothetical protein	http://www.genome.jp/dbget-bin/www_bget?lgi:LOTGIDRAFT_227923
LOC105342691	sp|Q60547|SYCP3_MESAU Synaptonemal complex protein 3 OS=Mesocricetus auratus GN=SYCP3 PE=2 SV=1//2.73602e-61	GO:0008152//GO:0044699//GO:0044238//GO:1902578//GO:0010876//GO:0051179//GO:0071704//GO:0006869//GO:0008150//GO:0051234//GO:0006810//GO:0042157//GO:0043170//GO:0071702//GO:0044765//GO:0033036//GO:0019538	metabolic process//single-organism process//primary metabolic process//single-organism localization//lipid localization//localization//organic substance metabolic process//lipid transport//biological_process//establishment of localization//transport//lipoprotein metabolic process//macromolecule metabolic process//organic substance transport//single-organism transport//macromolecule localization//…	GO:0005576//GO:0005575	extracellular region//cellular_component	GO:0016872//GO:0003674//GO:0008289//GO:0003824//GO:0016853//GO:0005488	intramolecular lyase activity//molecular_function//lipid binding//catalytic activity//isomerase activity//binding	hypothetical protein; K19528 synaptonemal complex protein 3	http://www.genome.jp/dbget-bin/www_bget?lgi:LOTGIDRAFT_152756
LOC105342835	sp|P79145|CREM_CANFA cAMP-responsive element modulator OS=Canis familiaris GN=CREM PE=2 SV=2//1.56042e-48	GO:0018130//GO:0065007//GO:0010467//GO:0071704//GO:0050789//GO:0019219//GO:0006351//GO:0034654//GO:0010468//GO:0006725//GO:0008152//GO:1901362//GO:0044249//GO:0044238//GO:0031326//GO:2001141//GO:0097659//GO:0009987//GO:0060255//GO:0019438//GO:2000112//GO:0006355//GO:0090304//GO:1903506//GO:0051171//GO:0032774//GO:0046483//GO:0009059//GO:0009058//GO:0006807//GO:0006139//GO:0008150//GO:0010556//GO:…	heterocycle biosynthetic process//biological regulation//gene expression//organic substance metabolic process//regulation of biological process//regulation of nucleobase-containing compound metabolic process//transcription, DNA-templated//nucleobase-containing compound biosynthetic process//regulation of gene expression//cellular aromatic compound metabolic process//metabolic process//organic cyc…	GO:0043226//GO:0043227//GO:0044424//GO:0044464//GO:0043231//GO:0005634//GO:0005623//GO:0043229//GO:0005575//GO:0005622	organelle//membrane-bounded organelle//intracellular part//cell part//intracellular membrane-bounded organelle//nucleus//cell//intracellular organelle//cellular_component//intracellular	GO:0005515//GO:0003677//GO:0001071//GO:0003674//GO:1901363//GO:0043565//GO:0097159//GO:0003676//GO:0003700//GO:0005488	protein binding//DNA binding//nucleic acid binding transcription factor activity//molecular_function//heterocyclic compound binding//sequence-specific DNA binding//organic cyclic compound binding//nucleic acid binding//transcription factor activity, sequence-specific DNA binding//binding	hypothetical protein	http://www.genome.jp/dbget-bin/www_bget?lgi:LOTGIDRAFT_135093
LOC105342859	sp|D9IQ16|GXN_ACRMI Galaxin OS=Acropora millepora PE=1 SV=1//4.18889e-12	--	--	--	--	--	--	hypothetical protein	http://www.genome.jp/dbget-bin/www_bget?lgi:LOTGIDRAFT_118598
LOC105343024	-//-	--	--	--	--	--	--	hypothetical protein	http://www.genome.jp/dbget-bin/www_bget?lgi:LOTGIDRAFT_239006
LOC105343026	sp|P08481|IPSG_PANLE Double-headed protease inhibitor, submandibular gland OS=Panthera leo PE=1 SV=1//2.6538e-10	--	--	--	--	GO:0005488//GO:0003674//GO:0005515	binding//molecular_function//protein binding	hypothetical protein; K06254 agrin	http://www.genome.jp/dbget-bin/www_bget?lgi:LOTGIDRAFT_210962
LOC105343049	sp|Q9Y6C2|EMIL1_HUMAN EMILIN-1 OS=Homo sapiens GN=EMILIN1 PE=1 SV=2//4.46373e-08	GO:0050878//GO:0007154//GO:0031323//GO:0034645//GO:0080090//GO:0044271//GO:0044700//GO:0051252//GO:0008150//GO:0009889//GO:0010556//GO:0022402//GO:0051301//GO:0001775//GO:0030168//GO:0006139//GO:0007165//GO:0006807//GO:0009058//GO:0032506//GO:0009059//GO:0046483//GO:0009611//GO:0050817//GO:0071822//GO:0065008//GO:0044237//GO:0043170//GO:1902410//GO:0043623//GO:0044085//GO:0000281//GO:0050794//GO:…	regulation of body fluid levels//cell communication//regulation of cellular metabolic process//cellular macromolecule biosynthetic process//regulation of primary metabolic process//cellular nitrogen compound biosynthetic process//single organism signaling//regulation of RNA metabolic process//biological_process//regulation of biosynthetic process//regulation of macromolecule biosynthetic process/…	GO:0043231//GO:0005615//GO:0005634//GO:0044464//GO:0005622//GO:0005737//GO:0005575//GO:0043234//GO:0043229//GO:0005623//GO:0044424//GO:0032991//GO:0043227//GO:0043226//GO:0005576//GO:0005577//GO:0044421	intracellular membrane-bounded organelle//extracellular space//nucleus//cell part//intracellular//cytoplasm//cellular_component//protein complex//intracellular organelle//cell//intracellular part//macromolecular complex//membrane-bounded organelle//organelle//extracellular region//fibrinogen complex//extracellular region part	GO:0008134//GO:0042802//GO:0003676//GO:0060090//GO:0005488//GO:0003700//GO:0030674//GO:1901363//GO:0003677//GO:0001071//GO:0003674//GO:0060089//GO:0005515//GO:0046983//GO:0004871//GO:0005102//GO:0042803//GO:0045502//GO:0097159//GO:0043565	transcription factor binding//identical protein binding//nucleic acid binding//binding, bridging//binding//transcription factor activity, sequence-specific DNA binding//protein binding, bridging//heterocyclic compound binding//DNA binding//nucleic acid binding transcription factor activity//molecular_function//molecular transducer activity//protein binding//protein dimerization activity//signal t…	hypothetical protein	http://www.genome.jp/dbget-bin/www_bget?lgi:LOTGIDRAFT_138166
LOC105343393	-//-	--	--	--	--	--	--	--	--
LOC105343596	sp|P02637|SCP_MIZYE Sarcoplasmic calcium-binding protein OS=Mizuhopecten yessoensis PE=1 SV=1//5.16091e-27	--	--	--	--	GO:0003674//GO:0005488//GO:0005509//GO:0046872//GO:0043169//GO:0043167	molecular_function//binding//calcium ion binding//metal ion binding//cation binding//ion binding	--	--
LOC105343641	sp|A6H6E2|MMRN2_MOUSE Multimerin-2 OS=Mus musculus GN=Mmrn2 PE=2 SV=1//2.43313e-10	--	--	--	--	--	--	hypothetical protein	http://www.genome.jp/dbget-bin/www_bget?lgi:LOTGIDRAFT_163012
LOC105343643	sp|Q9H8L6|MMRN2_HUMAN Multimerin-2 OS=Homo sapiens GN=MMRN2 PE=1 SV=2//2.51082e-09	--	--	--	--	--	--	hypothetical protein	http://www.genome.jp/dbget-bin/www_bget?lgi:LOTGIDRAFT_163012
LOC105343654	sp|P18503|CAS4_EPHMU Short-chain collagen C4 (Fragment) OS=Ephydatia muelleri PE=2 SV=1//3.06768e-06	GO:0007165//GO:0044700//GO:0007154//GO:0023051//GO:0008150//GO:0044763//GO:0032501//GO:0044767//GO:0044707//GO:0007275//GO:0050794//GO:0009966//GO:0050789//GO:0023052//GO:0065007//GO:0048583//GO:0044699//GO:0010646//GO:0009987//GO:0051716//GO:0050896//GO:0032502	signal transduction//single organism signaling//cell communication//regulation of signaling//biological_process//single-organism cellular process//multicellular organismal process//single-organism developmental process//single-multicellular organism process//multicellular organismal development//regulation of cellular process//regulation of signal transduction//regulation of biological process//s…	GO:0005575//GO:0016020	cellular_component//membrane	--	--	hypothetical protein	http://www.genome.jp/dbget-bin/www_bget?lgi:LOTGIDRAFT_181676
LOC105343671	sp|P18503|CAS4_EPHMU Short-chain collagen C4 (Fragment) OS=Ephydatia muelleri PE=2 SV=1//6.65066e-06	GO:0032502//GO:0050896//GO:0010646//GO:0051716//GO:0009987//GO:0044699//GO:0023052//GO:0009966//GO:0050789//GO:0048583//GO:0065007//GO:0050794//GO:0044763//GO:0007275//GO:0044707//GO:0032501//GO:0044767//GO:0007154//GO:0044700//GO:0008150//GO:0023051//GO:0007165	developmental process//response to stimulus//regulation of cell communication//cellular response to stimulus//cellular process//single-organism process//signaling//regulation of signal transduction//regulation of biological process//regulation of response to stimulus//biological regulation//regulation of cellular process//single-organism cellular process//multicellular organismal development//sin…	GO:0016020//GO:0005575	membrane//cellular_component	--	--	hypothetical protein	http://www.genome.jp/dbget-bin/www_bget?lgi:LOTGIDRAFT_181676
LOC105343676	sp|Q69Z37|SAM9L_MOUSE Sterile alpha motif domain-containing protein 9-like OS=Mus musculus GN=Samd9l PE=1 SV=2//3.54567e-28	--	--	--	--	--	--	--	--
LOC105343744	-//-	GO:0006351//GO:0010467//GO:0071704//GO:0018130//GO:0044238//GO:0044249//GO:1901362//GO:0034654//GO:0006725//GO:0008152//GO:0090304//GO:0019438//GO:0009987//GO:0097659//GO:0032774//GO:0006139//GO:0006807//GO:0009059//GO:0009058//GO:0046483//GO:0034645//GO:0044271//GO:0008150//GO:0044260//GO:1901576//GO:1901360//GO:0016070//GO:0034641//GO:0044237//GO:0043170	transcription, DNA-templated//gene expression//organic substance metabolic process//heterocycle biosynthetic process//primary metabolic process//cellular biosynthetic process//organic cyclic compound biosynthetic process//nucleobase-containing compound biosynthetic process//cellular aromatic compound metabolic process//metabolic process//nucleic acid metabolic process//aromatic compound biosynthe…	--	--	GO:0003674//GO:0034062//GO:0016829//GO:0005515//GO:1901363//GO:0016846//GO:0016740//GO:0016772//GO:0003824//GO:0097159//GO:0016779//GO:0003968//GO:0003676//GO:0005488//GO:0003723	molecular_function//RNA polymerase activity//lyase activity//protein binding//heterocyclic compound binding//carbon-sulfur lyase activity//transferase activity//transferase activity, transferring phosphorus-containing groups//catalytic activity//organic cyclic compound binding//nucleotidyltransferase activity//RNA-directed RNA polymerase activity//nucleic acid binding//binding//RNA binding	hypothetical protein	http://www.genome.jp/dbget-bin/www_bget?lgi:LOTGIDRAFT_159323
LOC105343784	sp|P35556|FBN2_HUMAN Fibrillin-2 OS=Homo sapiens GN=FBN2 PE=1 SV=3//3.86527e-14	--	--	--	--	GO:0003674//GO:0005515//GO:0043167//GO:0043169//GO:0046872//GO:0005509//GO:0005488	molecular_function//protein binding//ion binding//cation binding//metal ion binding//calcium ion binding//binding	hypothetical protein	http://www.genome.jp/dbget-bin/www_bget?lgi:LOTGIDRAFT_232356
LOC105343857	-//-	--	--	GO:0005576//GO:0005575	extracellular region//cellular_component	GO:0003674//GO:0030234//GO:0004857//GO:0061134//GO:0030414//GO:0098772	molecular_function//enzyme regulator activity//enzyme inhibitor activity//peptidase regulator activity//peptidase inhibitor activity//molecular function regulator	--	--
LOC105344015	sp|P49797|RGS3_RAT Regulator of G-protein signaling 3 OS=Rattus norvegicus GN=Rgs3 PE=1 SV=2//7.74439e-42	GO:0007165//GO:0048585//GO:0010648//GO:0007154//GO:0044700//GO:0023021//GO:0008150//GO:0009968//GO:0023051//GO:0044763//GO:0007186//GO:0048519//GO:0050794//GO:0008277//GO:0023052//GO:0009966//GO:0050789//GO:0048583//GO:0045744//GO:0065007//GO:0044699//GO:0010646//GO:0051716//GO:0023057//GO:0048523//GO:0009987//GO:0050896//GO:0038032	signal transduction//negative regulation of response to stimulus//negative regulation of cell communication//cell communication//single organism signaling//termination of signal transduction//biological_process//negative regulation of signal transduction//regulation of signaling//single-organism cellular process//G-protein coupled receptor signaling pathway//negative regulation of biological proc…	--	--	--	--	hypothetical protein; K16449 regulator of G-protein signaling	http://www.genome.jp/dbget-bin/www_bget?lgi:LOTGIDRAFT_132712
LOC105344040	sp|H2A0L1|TYRO2_PINMG Tyrosinase-like protein 2 OS=Pinctada margaritifera PE=1 SV=1//3.02816e-39	GO:0008152//GO:0008150	metabolic process//biological_process	--	--	GO:0016491//GO:0003674//GO:0003824	oxidoreductase activity//molecular_function//catalytic activity	hypothetical protein	http://www.genome.jp/dbget-bin/www_bget?lgi:LOTGIDRAFT_166196
LOC105344061	sp|Q7YT83|TX31_CONTE Cysteine-rich venom protein OS=Conus textile PE=1 SV=1//1.3431e-46	--	--	--	--	--	--	hypothetical protein	http://www.genome.jp/dbget-bin/www_bget?lgi:LOTGIDRAFT_160631
LOC105344085	sp|P20397|NUCL_XENLA Nucleolin OS=Xenopus laevis GN=ncl PE=2 SV=3//2.92535e-09	GO:0008152//GO:0006725//GO:0005996//GO:0055114//GO:0044699//GO:0044238//GO:0006004//GO:1902578//GO:0006396//GO:0051179//GO:0000377//GO:0071704//GO:0010467//GO:0044710//GO:0006397//GO:0009987//GO:0090304//GO:0008150//GO:0051234//GO:0000375//GO:0016071//GO:0046483//GO:0008380//GO:0006810//GO:0019318//GO:0006139//GO:0006807//GO:0044237//GO:0055085//GO:0043170//GO:0000398//GO:0044765//GO:0005975//GO:…	metabolic process//cellular aromatic compound metabolic process//monosaccharide metabolic process//oxidation-reduction process//single-organism process//primary metabolic process//fucose metabolic process//single-organism localization//RNA processing//localization//RNA splicing, via transesterification reactions with bulged adenosine as nucleophile//organic substance metabolic process//gene expre…	GO:0031224//GO:0043227//GO:0043226//GO:0044424//GO:0005681//GO:0032991//GO:0030684//GO:0016020//GO:0044425//GO:0030529//GO:0044428//GO:0044464//GO:0043231//GO:0005634//GO:0016021//GO:0032040//GO:0005737//GO:0044446//GO:0005622//GO:0044422//GO:0043229//GO:0005623//GO:0005575	intrinsic component of membrane//membrane-bounded organelle//organelle//intracellular part//spliceosomal complex//macromolecular complex//preribosome//membrane//membrane part//ribonucleoprotein complex//nuclear part//cell part//intracellular membrane-bounded organelle//nucleus//integral component of membrane//small-subunit processome//cytoplasm//intracellular organelle part//intracellular//organe…	GO:0046914//GO:1901363//GO:0003674//GO:0097159//GO:0003824//GO:0003676//GO:0043167//GO:0005506//GO:0008736//GO:0008199//GO:0043169//GO:0016861//GO:0016860//GO:0046872//GO:0016853//GO:0005488	transition metal ion binding//heterocyclic compound binding//molecular_function//organic cyclic compound binding//catalytic activity//nucleic acid binding//ion binding//iron ion binding//L-fucose isomerase activity//ferric iron binding//cation binding//intramolecular oxidoreductase activity, interconverting aldoses and ketoses//intramolecular oxidoreductase activity//metal ion binding//isomerase …	hypothetical protein; K11294 nucleolin	http://www.genome.jp/dbget-bin/www_bget?lgi:LOTGIDRAFT_229514
LOC105344413	sp|Q3UHD1|BAI1_MOUSE Brain-specific angiogenesis inhibitor 1 OS=Mus musculus GN=Bai1 PE=1 SV=1//4.84857e-39	GO:0009987//GO:0051716//GO:0050896//GO:0065007//GO:0050789//GO:0007218//GO:0023052//GO:0044699//GO:0007186//GO:0044763//GO:0050794//GO:0007165//GO:0008150//GO:0044700//GO:0007154	cellular process//cellular response to stimulus//response to stimulus//biological regulation//regulation of biological process//neuropeptide signaling pathway//signaling//single-organism process//G-protein coupled receptor signaling pathway//single-organism cellular process//regulation of cellular process//signal transduction//biological_process//single organism signaling//cell communication	GO:0016020//GO:0044425//GO:0031224//GO:0005575//GO:0016021	membrane//membrane part//intrinsic component of membrane//cellular_component//integral component of membrane	GO:0004930//GO:0038023//GO:0004871//GO:0060089//GO:0003674//GO:0004872//GO:0004888	G-protein coupled receptor activity//signaling receptor activity//signal transducer activity//molecular transducer activity//molecular_function//receptor activity//transmembrane signaling receptor activity	hypothetical protein; K08465 G protein-coupled receptor 133	http://www.genome.jp/dbget-bin/www_bget?lgi:LOTGIDRAFT_154761
LOC105344419	-//-	GO:0051179//GO:1902578//GO:0044699//GO:0009987//GO:0006811//GO:0006810//GO:0051234//GO:0008150//GO:0044763//GO:0044765//GO:0055085	localization//single-organism localization//single-organism process//cellular process//ion transport//transport//establishment of localization//biological_process//single-organism cellular process//single-organism transport//transmembrane transport	GO:0016020//GO:0005575	membrane//cellular_component	GO:0003674//GO:0022838//GO:0015267//GO:0022803//GO:0022857//GO:0022892//GO:0005216//GO:0015075//GO:0022891//GO:0005215	molecular_function//substrate-specific channel activity//channel activity//passive transmembrane transporter activity//transmembrane transporter activity//substrate-specific transporter activity//ion channel activity//ion transmembrane transporter activity//substrate-specific transmembrane transporter activity//transporter activity	--	--
LOC105344470	-//-	GO:0006030//GO:0006040//GO:0008152//GO:1901564//GO:1901135//GO:1901071//GO:0006022//GO:0071704//GO:0043170//GO:0008150//GO:0006807	chitin metabolic process//amino sugar metabolic process//metabolic process//organonitrogen compound metabolic process//carbohydrate derivative metabolic process//glucosamine-containing compound metabolic process//aminoglycan metabolic process//organic substance metabolic process//macromolecule metabolic process//biological_process//nitrogen compound metabolic process	GO:0005576//GO:0005575	extracellular region//cellular_component	GO:0008061//GO:0097367//GO:0003674//GO:0005488	chitin binding//carbohydrate derivative binding//molecular_function//binding	hypothetical protein	http://www.genome.jp/dbget-bin/www_bget?lgi:LOTGIDRAFT_234405
LOC105345002	sp|Q9BXW7|CECR5_HUMAN Cat eye syndrome critical region protein 5 OS=Homo sapiens GN=CECR5 PE=1 SV=1//3.37593e-84	--	--	--	--	--	--	hypothetical protein	http://www.genome.jp/dbget-bin/www_bget?lgi:LOTGIDRAFT_201919
LOC105345520	-//-	GO:0051179//GO:0051234//GO:0008150//GO:0006810	localization//establishment of localization//biological_process//transport	GO:0044425//GO:0016020//GO:0044424//GO:0031224//GO:0005622//GO:0005737//GO:0005575//GO:0005623//GO:0044464//GO:0016021	membrane part//membrane//intracellular part//intrinsic component of membrane//intracellular//cytoplasm//cellular_component//cell//cell part//integral component of membrane	GO:0003674//GO:0005215	molecular_function//transporter activity	hypothetical protein	http://www.genome.jp/dbget-bin/www_bget?lgi:LOTGIDRAFT_168623
LOC105345521	sp|Q96RW7|HMCN1_HUMAN Hemicentin-1 OS=Homo sapiens GN=HMCN1 PE=1 SV=2//5.20208e-06	GO:0010629//GO:0006352//GO:0009890//GO:0051172//GO:0050794//GO:0048519//GO:0043170//GO:0044237//GO:0031327//GO:1901576//GO:0044260//GO:0045892//GO:0034641//GO:1901360//GO:0016070//GO:0019222//GO:1903507//GO:0051252//GO:0034645//GO:0044271//GO:0080090//GO:0031323//GO:0010556//GO:0009889//GO:0008150//GO:0006807//GO:0006139//GO:0051253//GO:2000113//GO:0009405//GO:0046483//GO:0009059//GO:0009058//GO:…	negative regulation of gene expression//DNA-templated transcription, initiation//negative regulation of biosynthetic process//negative regulation of nitrogen compound metabolic process//regulation of cellular process//negative regulation of biological process//macromolecule metabolic process//cellular metabolic process//negative regulation of cellular biosynthetic process//organic substance biosy…	GO:0090575//GO:0005622//GO:0044446//GO:0031981//GO:0043234//GO:0005575//GO:0005623//GO:0043229//GO:0044422//GO:0005634//GO:0005654//GO:0005667//GO:0043231//GO:0055029//GO:0044464//GO:0061695//GO:0016021//GO:1902494//GO:0000428//GO:0044425//GO:1990234//GO:0016020//GO:0030880//GO:0044428//GO:0043233//GO:0070013//GO:0016591//GO:0032991//GO:0044798//GO:0031974//GO:0044424//GO:0043226//GO:0043227//GO:…	RNA polymerase II transcription factor complex//intracellular//intracellular organelle part//nuclear lumen//protein complex//cellular_component//cell//intracellular organelle//organelle part//nucleus//nucleoplasm//transcription factor complex//intracellular membrane-bounded organelle//nuclear DNA-directed RNA polymerase complex//cell part//transferase complex, transferring phosphorus-containing g…	GO:0004386//GO:0003712//GO:0005488//GO:0000988//GO:0016818//GO:0003676//GO:0016462//GO:0008061//GO:0016817//GO:0016787//GO:0003724//GO:0003824//GO:0045735//GO:0097159//GO:1901363//GO:0003674//GO:0003677//GO:0017111//GO:0000989//GO:0097367	helicase activity//transcription cofactor activity//binding//transcription factor activity, protein binding//hydrolase activity, acting on acid anhydrides, in phosphorus-containing anhydrides//nucleic acid binding//pyrophosphatase activity//chitin binding//hydrolase activity, acting on acid anhydrides//hydrolase activity//RNA helicase activity//catalytic activity//nutrient reservoir activity//org…	hypothetical protein	http://www.genome.jp/dbget-bin/www_bget?lgi:LOTGIDRAFT_176575
LOC105345525	sp|H2A0N4|PIF_PINMG Protein PIF OS=Pinctada margaritifera PE=1 SV=1//1.25995e-09	GO:0006807//GO:0008150//GO:0043170//GO:0071704//GO:0006022//GO:1901071//GO:1901135//GO:0008152//GO:1901564//GO:0006040//GO:0006030	nitrogen compound metabolic process//biological_process//macromolecule metabolic process//organic substance metabolic process//aminoglycan metabolic process//glucosamine-containing compound metabolic process//carbohydrate derivative metabolic process//metabolic process//organonitrogen compound metabolic process//amino sugar metabolic process//chitin metabolic process	GO:0005575//GO:0005576	cellular_component//extracellular region	GO:0005488//GO:0003674//GO:0097367//GO:0008061	binding//molecular_function//carbohydrate derivative binding//chitin binding	hypothetical protein	http://www.genome.jp/dbget-bin/www_bget?lgi:LOTGIDRAFT_228264
LOC105345788	sp|Q9W735|PRM1A_DANRE Prominin-1-A OS=Danio rerio GN=prom1a PE=2 SV=2//1.68525e-47	GO:0050794//GO:0031412//GO:0044763//GO:0044700//GO:0007154//GO:0008150//GO:0007165//GO:0071840//GO:0006996//GO:0050896//GO:0009987//GO:0051716//GO:0044699//GO:0016043//GO:0050789//GO:0023052//GO:0065007	regulation of cellular process//gas vesicle organization//single-organism cellular process//single organism signaling//cell communication//biological_process//signal transduction//cellular component organization or biogenesis//organelle organization//response to stimulus//cellular process//cellular response to stimulus//single-organism process//cellular component organization//regulation of biolo…	GO:0005575//GO:0016021//GO:0044425//GO:0016020//GO:0031224	cellular_component//integral component of membrane//membrane part//membrane//intrinsic component of membrane	GO:0060089//GO:0003674//GO:0004871	molecular transducer activity//molecular_function//signal transducer activity	hypothetical protein; K06532 prominin 1	http://www.genome.jp/dbget-bin/www_bget?lgi:LOTGIDRAFT_156479
LOC105346034	sp|Q9I926|FUCL6_ANGJA Fucolectin-6 OS=Anguilla japonica PE=2 SV=1//8.63209e-12	GO:0022610//GO:0007155//GO:0008150	biological adhesion//cell adhesion//biological_process	--	--	GO:0003674//GO:0043169//GO:0043167//GO:0005488//GO:0005509//GO:0046872	molecular_function//cation binding//ion binding//binding//calcium ion binding//metal ion binding	hypothetical protein	http://www.genome.jp/dbget-bin/www_bget?lgi:LOTGIDRAFT_159953
LOC105346061	-//-	--	--	--	--	--	--	--	--
LOC105346062	-//-	--	--	--	--	--	--	--	--
LOC105346239	sp|Q8NB46|ANR52_HUMAN Serine/threonine-protein phosphatase 6 regulatory ankyrin repeat subunit C OS=Homo sapiens GN=ANKRD52 PE=1 SV=3//9.66491e-06	GO:1903506//GO:0007049//GO:0032774//GO:0051171//GO:0006796//GO:0097659//GO:0060255//GO:0009987//GO:0019438//GO:2000112//GO:0006355//GO:0043412//GO:0090304//GO:0008152//GO:0010468//GO:0006725//GO:0034654//GO:0044699//GO:1901362//GO:0044249//GO:0006464//GO:0044238//GO:2001141//GO:0031326//GO:0018130//GO:0065007//GO:0071704//GO:0010467//GO:0019219//GO:0050789//GO:0006351//GO:0043170//GO:0044237//GO:…	regulation of nucleic acid-templated transcription//cell cycle//RNA biosynthetic process//regulation of nitrogen compound metabolic process//phosphate-containing compound metabolic process//nucleic acid-templated transcription//regulation of macromolecule metabolic process//cellular process//aromatic compound biosynthetic process//regulation of cellular macromolecule biosynthetic process//regulat…	--	--	GO:0001882//GO:0097159//GO:0043565//GO:0003824//GO:0017076//GO:0016772//GO:0016740//GO:0005198//GO:0036094//GO:0032553//GO:0032559//GO:1901363//GO:0097367//GO:0032550//GO:0005515//GO:0032549//GO:0001071//GO:0003677//GO:0001883//GO:0003674//GO:1901265//GO:0016773//GO:0003700//GO:0005488//GO:0016301//GO:0030554//GO:0043168//GO:0035639//GO:0005524//GO:0003676//GO:0043167//GO:0032555//GO:0004715//GO:…	nucleoside binding//organic cyclic compound binding//sequence-specific DNA binding//catalytic activity//purine nucleotide binding//transferase activity, transferring phosphorus-containing groups//transferase activity//structural molecule activity//small molecule binding//ribonucleotide binding//adenyl ribonucleotide binding//heterocyclic compound binding//carbohydrate derivative binding//purine r…	hypothetical protein	http://www.genome.jp/dbget-bin/www_bget?lgi:LOTGIDRAFT_173399
LOC105346453	sp|P51650|SSDH_RAT Succinate-semialdehyde dehydrogenase, mitochondrial OS=Rattus norvegicus GN=Aldh5a1 PE=1 SV=2//0	GO:0008152//GO:0044699//GO:0055114//GO:0044710//GO:0008150	metabolic process//single-organism process//oxidation-reduction process//single-organism metabolic process//biological_process	--	--	GO:0003824//GO:0003674//GO:0016491	catalytic activity//molecular_function//oxidoreductase activity	hypothetical protein; K00139 succinate-semialdehyde dehydrogenase [EC:1.2.1.24]	http://www.genome.jp/dbget-bin/www_bget?lgi:LOTGIDRAFT_209552
LOC105346503	sp|H2A0L1|TYRO2_PINMG Tyrosinase-like protein 2 OS=Pinctada margaritifera PE=1 SV=1//4.86028e-47	GO:0008152//GO:0008150	metabolic process//biological_process	--	--	GO:0004520//GO:0016787//GO:0003824//GO:0004518//GO:0003674//GO:0016888//GO:0016491//GO:0016893//GO:0016788//GO:0004519//GO:0004536	endodeoxyribonuclease activity//hydrolase activity//catalytic activity//nuclease activity//molecular_function//endodeoxyribonuclease activity, producing 5'-phosphomonoesters//oxidoreductase activity//endonuclease activity, active with either ribo- or deoxyribonucleic acids and producing 5'-phosphomonoesters//hydrolase activity, acting on ester bonds//endonuclease activity//deoxyribonuclease activ…	hypothetical protein	http://www.genome.jp/dbget-bin/www_bget?lgi:LOTGIDRAFT_166196
LOC105346534	-//-	GO:0044699//GO:0008152//GO:0050789//GO:0008219//GO:0043067//GO:0012501//GO:0065007//GO:0009987//GO:0010941//GO:0016265//GO:0008150//GO:0042981//GO:0006807//GO:0009399//GO:0050794//GO:0071941//GO:0006915//GO:0044763	single-organism process//metabolic process//regulation of biological process//cell death//regulation of programmed cell death//programmed cell death//biological regulation//cellular process//regulation of cell death//death//biological_process//regulation of apoptotic process//nitrogen compound metabolic process//nitrogen fixation//regulation of cellular process//nitrogen cycle metabolic process//…	GO:0044464//GO:0005622//GO:0005575//GO:0005623	cell part//intracellular//cellular_component//cell	GO:0046914//GO:0003674//GO:0005515//GO:0043167//GO:0043169//GO:0046872//GO:0030151//GO:0005488	transition metal ion binding//molecular_function//protein binding//ion binding//cation binding//metal ion binding//molybdenum ion binding//binding	--	--
LOC105346538	-//-	--	--	--	--	--	--	--	--
LOC105346575	sp|P42337|PK3CA_MOUSE Phosphatidylinositol 4,5-bisphosphate 3-kinase catalytic subunit alpha isoform OS=Mus musculus GN=Pik3ca PE=1 SV=2//0	GO:0006629//GO:0007586//GO:0008150//GO:0032501//GO:0044707//GO:0009056//GO:0044699//GO:0008152//GO:0044712//GO:0044238//GO:0016042//GO:0044710//GO:0071704//GO:1901575	lipid metabolic process//digestion//biological_process//multicellular organismal process//single-multicellular organism process//catabolic process//single-organism process//metabolic process//single-organism catabolic process//primary metabolic process//lipid catabolic process//single-organism metabolic process//organic substance metabolic process//organic substance catabolic process	GO:0005575//GO:0005576	cellular_component//extracellular region	GO:0098772//GO:0016773//GO:0003674//GO:0030234//GO:0003824//GO:0008047//GO:0016740//GO:0016772	molecular function regulator//phosphotransferase activity, alcohol group as acceptor//molecular_function//enzyme regulator activity//catalytic activity//enzyme activator activity//transferase activity//transferase activity, transferring phosphorus-containing groups	hypothetical protein; K00922 phosphatidylinositol-4,5-bisphosphate 3-kinase [EC:2.7.1.153]	http://www.genome.jp/dbget-bin/www_bget?lgi:LOTGIDRAFT_205708
LOC105346594	sp|P42336|PK3CA_HUMAN Phosphatidylinositol 4,5-bisphosphate 3-kinase catalytic subunit alpha isoform OS=Homo sapiens GN=PIK3CA PE=1 SV=2//4.11041e-99	--	--	--	--	--	--	hypothetical protein; K00922 phosphatidylinositol-4,5-bisphosphate 3-kinase [EC:2.7.1.153]	http://www.genome.jp/dbget-bin/www_bget?lgi:LOTGIDRAFT_205708
LOC105346605	-//-	GO:0050896//GO:0009987//GO:0051716//GO:0044699//GO:0050789//GO:0023052//GO:0065007//GO:0050794//GO:0044763//GO:0044700//GO:0007154//GO:0008150//GO:0007165	response to stimulus//cellular process//cellular response to stimulus//single-organism process//regulation of biological process//signaling//biological regulation//regulation of cellular process//single-organism cellular process//single organism signaling//cell communication//biological_process//signal transduction	GO:0031012//GO:0044421//GO:0005576//GO:0005575//GO:0005578	extracellular matrix//extracellular region part//extracellular region//cellular_component//proteinaceous extracellular matrix	GO:0003674//GO:0046872//GO:0005509//GO:0005488//GO:0043167//GO:0043169	molecular_function//metal ion binding//calcium ion binding//binding//ion binding//cation binding	--	--
LOC105346629	sp|P33005|KALM_CHICK Anosmin-1 OS=Gallus gallus GN=KAL1 PE=2 SV=2//6.22911e-09	--	--	GO:0005575//GO:0005576	cellular_component//extracellular region	GO:0061134//GO:0030414//GO:0098772//GO:0003674//GO:0030234//GO:0004857	peptidase regulator activity//peptidase inhibitor activity//molecular function regulator//molecular_function//enzyme regulator activity//enzyme inhibitor activity	hypothetical protein	http://www.genome.jp/dbget-bin/www_bget?lgi:LOTGIDRAFT_78054
LOC105346732	-//-	--	--	GO:0031224//GO:0044425//GO:0016020//GO:0016021//GO:0005575	intrinsic component of membrane//membrane part//membrane//integral component of membrane//cellular_component	--	--	--	--
LOC105346734	-//-	--	--	GO:0016021//GO:0005575//GO:0031224//GO:0044425//GO:0016020	integral component of membrane//cellular_component//intrinsic component of membrane//membrane part//membrane	--	--	--	--
LOC105346765	sp|D4A2Z2|EPPI_RAT Eppin OS=Rattus norvegicus GN=Eppin PE=3 SV=1//1.27209e-15	--	--	GO:0005576//GO:0070069//GO:0044424//GO:0032991//GO:0009579//GO:0009512//GO:0044436//GO:0044464//GO:0005575//GO:0043234//GO:0005623//GO:0005622	extracellular region//cytochrome complex//intracellular part//macromolecular complex//thylakoid//cytochrome b6f complex//thylakoid part//cell part//cellular_component//protein complex//cell//intracellular	GO:0004866//GO:0003674//GO:0004857//GO:0030234//GO:0098772//GO:0030414//GO:0061135//GO:0061134//GO:0004867	endopeptidase inhibitor activity//molecular_function//enzyme inhibitor activity//enzyme regulator activity//molecular function regulator//peptidase inhibitor activity//endopeptidase regulator activity//peptidase regulator activity//serine-type endopeptidase inhibitor activity	hypothetical protein	http://www.genome.jp/dbget-bin/www_bget?lgi:LOTGIDRAFT_132911
LOC105346796	sp|P35556|FBN2_HUMAN Fibrillin-2 OS=Homo sapiens GN=FBN2 PE=1 SV=3//5.65926e-08	--	--	--	--	GO:0046872//GO:0005509//GO:0005488//GO:0043167//GO:0003674//GO:0005515//GO:0043169	metal ion binding//calcium ion binding//binding//ion binding//molecular_function//protein binding//cation binding	hypothetical protein	http://www.genome.jp/dbget-bin/www_bget?lgi:LOTGIDRAFT_218536
LOC105346832	sp|P07314|GGT1_RAT Gamma-glutamyltranspeptidase 1 OS=Rattus norvegicus GN=Ggt1 PE=1 SV=4//1.51054e-166	GO:0043603//GO:0045229//GO:0009987//GO:0071840//GO:0071709//GO:0043163//GO:0071704//GO:0044802//GO:0006575//GO:0006790//GO:0008152//GO:0016043//GO:1901564//GO:0044699//GO:0044763//GO:0034641//GO:0006518//GO:0006749//GO:0044091//GO:0044237//GO:0044085//GO:0022607//GO:0006807//GO:0061024//GO:0043165//GO:0008150	cellular amide metabolic process//external encapsulating structure organization//cellular process//cellular component organization or biogenesis//membrane assembly//cell envelope organization//organic substance metabolic process//single-organism membrane organization//cellular modified amino acid metabolic process//sulfur compound metabolic process//metabolic process//cellular component organizat…	GO:0016020//GO:0005575//GO:0019867	membrane//cellular_component//outer membrane	GO:0016740//GO:0003824//GO:0003674//GO:0016746//GO:0003840//GO:0016755	transferase activity//catalytic activity//molecular_function//transferase activity, transferring acyl groups//gamma-glutamyltransferase activity//transferase activity, transferring amino-acyl groups	hypothetical protein; K18592 gamma-glutamyltranspeptidase / glutathione hydrolase / leukotriene-C4 hydrolase [EC:2.3.2.2 3.4.19.13 3.4.19.14]	http://www.genome.jp/dbget-bin/www_bget?lgi:LOTGIDRAFT_152913
LOC105346915	-//-	GO:0044271//GO:0080090//GO:0034645//GO:0051252//GO:0071103//GO:0031323//GO:0010556//GO:0051234//GO:0009889//GO:0008150//GO:0006139//GO:0006807//GO:0006810//GO:0009059//GO:0009058//GO:1901264//GO:0046483//GO:0071702//GO:0050794//GO:0030261//GO:0044237//GO:0043170//GO:0044260//GO:1901576//GO:0044763//GO:1901360//GO:0016070//GO:0034641//GO:0006323//GO:0033036//GO:0019222//GO:0044765//GO:0031326//GO:…	cellular nitrogen compound biosynthetic process//regulation of primary metabolic process//cellular macromolecule biosynthetic process//regulation of RNA metabolic process//DNA conformation change//regulation of cellular metabolic process//regulation of macromolecule biosynthetic process//establishment of localization//regulation of biosynthetic process//biological_process//nucleobase-containing c…	GO:0044464//GO:0005622//GO:0005737//GO:0005575//GO:0005623//GO:0044424	cell part//intracellular//cytoplasm//cellular_component//cell//intracellular part	GO:0003676//GO:0051861//GO:0017089//GO:0022892//GO:0005215//GO:0005488//GO:0003700//GO:1901363//GO:0005319//GO:0003674//GO:0001071//GO:0003677//GO:0097367//GO:1901505//GO:0008289//GO:0043565//GO:0097159	nucleic acid binding//glycolipid binding//glycolipid transporter activity//substrate-specific transporter activity//transporter activity//binding//transcription factor activity, sequence-specific DNA binding//heterocyclic compound binding//lipid transporter activity//molecular_function//nucleic acid binding transcription factor activity//DNA binding//carbohydrate derivative binding//carbohydrate …	hypothetical protein	http://www.genome.jp/dbget-bin/www_bget?lgi:LOTGIDRAFT_228238
LOC105347108	-//-	--	--	--	--	GO:0097159//GO:0003674//GO:1901363//GO:0005488//GO:0003723//GO:0003676	organic cyclic compound binding//molecular_function//heterocyclic compound binding//binding//RNA binding//nucleic acid binding	--	--
LOC105347136	-//-	--	--	--	--	--	--	--	--
LOC105347327	-//-	--	--	--	--	--	--	--	--
LOC105347390	sp|P50739|SLEB_BACSU Spore cortex-lytic enzyme OS=Bacillus subtilis (strain 168) GN=sleB PE=1 SV=1//8.37042e-07	GO:0008150//GO:0008152//GO:0044699//GO:0055114//GO:0044710	biological_process//metabolic process//single-organism process//oxidation-reduction process//single-organism metabolic process	GO:0005737//GO:0005783//GO:0005622//GO:0043229//GO:0005623//GO:0005575//GO:0044464//GO:0043231//GO:0044444//GO:0043226//GO:0043227//GO:0044424//GO:0012505	cytoplasm//endoplasmic reticulum//intracellular//intracellular organelle//cell//cellular_component//cell part//intracellular membrane-bounded organelle//cytoplasmic part//organelle//membrane-bounded organelle//intracellular part//endomembrane system	GO:0016860//GO:0016667//GO:0016853//GO:0003756//GO:0003824//GO:0016787//GO:0016671//GO:0016864//GO:0016491//GO:0003674	intramolecular oxidoreductase activity//oxidoreductase activity, acting on a sulfur group of donors//isomerase activity//protein disulfide isomerase activity//catalytic activity//hydrolase activity//oxidoreductase activity, acting on a sulfur group of donors, disulfide as acceptor//intramolecular oxidoreductase activity, transposing S-S bonds//oxidoreductase activity//molecular_function	--	--
LOC105347610	-//-	--	--	--	--	--	--	--	--
LOC105347740	-//-	--	--	--	--	--	--	--	--
LOC105347749	-//-	--	--	--	--	--	--	--	--
LOC105348023	sp|Q6L6Q6|LYS_CRAGI Lysozyme OS=Crassostrea gigas GN=lysoz PE=2 SV=1//1.27718e-51	--	--	--	--	GO:0003674//GO:0003796//GO:0016787//GO:0003824//GO:0016798//GO:0004553	molecular_function//lysozyme activity//hydrolase activity//catalytic activity//hydrolase activity, acting on glycosyl bonds//hydrolase activity, hydrolyzing O-glycosyl compounds	--	--
LOC105348059	-//-	--	--	--	--	--	--	hypothetical protein	http://www.genome.jp/dbget-bin/www_bget?lgi:LOTGIDRAFT_156493
LOC105348133	-//-	--	--	--	--	--	--	hypothetical protein	http://www.genome.jp/dbget-bin/www_bget?lgi:LOTGIDRAFT_57485
LOC105348152	sp|Q01484|ANK2_HUMAN Ankyrin-2 OS=Homo sapiens GN=ANK2 PE=1 SV=4//2.01728e-08	GO:0051234//GO:0006259//GO:0008150//GO:0006974//GO:0033554//GO:0006810//GO:0006302//GO:0046483//GO:0006807//GO:0006139//GO:0043170//GO:0044237//GO:0034641//GO:0000724//GO:1901360//GO:0044260//GO:0044763//GO:0000725//GO:0044699//GO:1901135//GO:0006725//GO:0008152//GO:0006281//GO:0044238//GO:0051179//GO:0006050//GO:0044710//GO:0006310//GO:0071704//GO:0050896//GO:0009987//GO:0006051//GO:0006040//GO:…	establishment of localization//DNA metabolic process//biological_process//cellular response to DNA damage stimulus//cellular response to stress//transport//double-strand break repair//heterocycle metabolic process//nitrogen compound metabolic process//nucleobase-containing compound metabolic process//macromolecule metabolic process//cellular metabolic process//cellular nitrogen compound metabolic…	GO:0016021//GO:0005575//GO:0031224//GO:0016020//GO:0044425	integral component of membrane//cellular_component//intrinsic component of membrane//membrane//membrane part	GO:0016854//GO:0016853//GO:0005488//GO:0016857//GO:0005515//GO:0003674//GO:0003824//GO:0047465	racemase and epimerase activity//isomerase activity//binding//racemase and epimerase activity, acting on carbohydrates and derivatives//protein binding//molecular_function//catalytic activity//N-acylglucosamine-6-phosphate 2-epimerase activity	hypothetical protein	http://www.genome.jp/dbget-bin/www_bget?lgi:LOTGIDRAFT_171317
LOC105348350	-//-	--	--	--	--	--	--	--	--
LOC105348359	-//-	GO:0019538//GO:0043170//GO:0008150//GO:0006508//GO:0071704//GO:0008152//GO:0044238	protein metabolic process//macromolecule metabolic process//biological_process//proteolysis//organic substance metabolic process//metabolic process//primary metabolic process	--	--	GO:0070011//GO:0008233//GO:0004175//GO:0003824//GO:0016787//GO:0004197//GO:0003674//GO:0008234	peptidase activity, acting on L-amino acid peptides//peptidase activity//endopeptidase activity//catalytic activity//hydrolase activity//cysteine-type endopeptidase activity//molecular_function//cysteine-type peptidase activity	--	--
LOC105348387	sp|Q9XTA0|DOPO_HORSE Dopamine beta-hydroxylase OS=Equus caballus GN=DBH PE=2 SV=1//4.87179e-30	GO:0009108//GO:0051188//GO:0009987//GO:0006744//GO:0044249//GO:1901663//GO:0044699//GO:0055114//GO:0008152//GO:0042181//GO:0044710//GO:0006732//GO:0071704//GO:0044281//GO:0044711//GO:0051186//GO:0044237//GO:1901576//GO:0006743//GO:0044763//GO:0042180//GO:0008150//GO:0006733//GO:1901661//GO:0044283//GO:0009058	coenzyme biosynthetic process//cofactor biosynthetic process//cellular process//ubiquinone biosynthetic process//cellular biosynthetic process//quinone biosynthetic process//single-organism process//oxidation-reduction process//metabolic process//ketone biosynthetic process//single-organism metabolic process//coenzyme metabolic process//organic substance metabolic process//small molecule metaboli…	GO:0016020//GO:0005886//GO:0071944//GO:0005575//GO:0005623//GO:0044464	membrane//plasma membrane//cell periphery//cellular_component//cell//cell part	GO:0005507//GO:0016740//GO:0016772//GO:0003824//GO:0016831//GO:0016830//GO:0004497//GO:0046914//GO:0003674//GO:0016491//GO:0016829//GO:0016705//GO:0016773//GO:0046872//GO:0016715//GO:0005488//GO:0016301//GO:0043167//GO:0004674//GO:0004672//GO:0043169	copper ion binding//transferase activity//transferase activity, transferring phosphorus-containing groups//catalytic activity//carboxy-lyase activity//carbon-carbon lyase activity//monooxygenase activity//transition metal ion binding//molecular_function//oxidoreductase activity//lyase activity//oxidoreductase activity, acting on paired donors, with incorporation or reduction of molecular oxygen//…	hypothetical protein; K00503 dopamine beta-monooxygenase [EC:1.14.17.1]	http://www.genome.jp/dbget-bin/www_bget?lgi:LOTGIDRAFT_233458
LOC105348656	sp|Q8ITC3|RS19_ARGIR 40S ribosomal protein S19 OS=Argopecten irradians GN=RPS19 PE=2 SV=1//3.82777e-77	GO:1901564//GO:0008152//GO:0043604//GO:0044249//GO:0044238//GO:0010467//GO:0071704//GO:0006412//GO:1901566//GO:0009987//GO:0043603//GO:0043043//GO:0008150//GO:0034645//GO:0044271//GO:0009059//GO:0044267//GO:0009058//GO:0006807//GO:0043170//GO:0044237//GO:0006518//GO:0019538//GO:0034641//GO:1901576//GO:0044260	organonitrogen compound metabolic process//metabolic process//amide biosynthetic process//cellular biosynthetic process//primary metabolic process//gene expression//organic substance metabolic process//translation//organonitrogen compound biosynthetic process//cellular process//cellular amide metabolic process//peptide biosynthetic process//biological_process//cellular macromolecule biosynthetic …	GO:0043228//GO:0043226//GO:0032991//GO:0005840//GO:0044424//GO:0030529//GO:0044464//GO:0044444//GO:0005737//GO:0043232//GO:0005622//GO:0005623//GO:0043229//GO:0005575	non-membrane-bounded organelle//organelle//macromolecular complex//ribosome//intracellular part//ribonucleoprotein complex//cell part//cytoplasmic part//cytoplasm//intracellular non-membrane-bounded organelle//intracellular//cell//intracellular organelle//cellular_component	GO:0003735//GO:0005198//GO:0003674	structural constituent of ribosome//structural molecule activity//molecular_function	hypothetical protein; K02966 small subunit ribosomal protein S19e	http://www.genome.jp/dbget-bin/www_bget?lgi:LOTGIDRAFT_235941
LOC105348972	sp|P84811|PWAP_HALLA Perlwapin OS=Haliotis laevigata PE=1 SV=1//3.70039e-06	--	--	GO:0005575//GO:0005576	cellular_component//extracellular region	GO:0061134//GO:0030414//GO:0098772//GO:0004857//GO:0030234//GO:0003674	peptidase regulator activity//peptidase inhibitor activity//molecular function regulator//enzyme inhibitor activity//enzyme regulator activity//molecular_function	hypothetical protein	http://www.genome.jp/dbget-bin/www_bget?lgi:LOTGIDRAFT_143192
LOC105349024	sp|Q14527|HLTF_HUMAN Helicase-like transcription factor OS=Homo sapiens GN=HLTF PE=1 SV=2//3.15725e-82	--	--	GO:1990234//GO:0044428//GO:0043227//GO:0043226//GO:0032991//GO:0044424//GO:0044446//GO:0005622//GO:0005623//GO:0031461//GO:0043229//GO:0044422//GO:0043234//GO:0005575//GO:0005680//GO:0000152//GO:0044464//GO:0005634//GO:0043231//GO:0000151//GO:1902494	transferase complex//nuclear part//membrane-bounded organelle//organelle//macromolecular complex//intracellular part//intracellular organelle part//intracellular//cell//cullin-RING ubiquitin ligase complex//intracellular organelle//organelle part//protein complex//cellular_component//anaphase-promoting complex//nuclear ubiquitin ligase complex//cell part//nucleus//intracellular membrane-bounded o…	GO:0016462//GO:0019787//GO:0017076//GO:0003824//GO:0097159//GO:0001882//GO:0016740//GO:0016787//GO:0016817//GO:0032553//GO:0036094//GO:0046914//GO:0032559//GO:1901363//GO:0005515//GO:0097367//GO:0032550//GO:0003674//GO:0001883//GO:0017111//GO:0004842//GO:0032549//GO:0003677//GO:1901265//GO:0004386//GO:0046872//GO:0030554//GO:0005488//GO:0008270//GO:0016818//GO:0043167//GO:0003676//GO:0005524//GO:…	pyrophosphatase activity//ubiquitin-like protein transferase activity//purine nucleotide binding//catalytic activity//organic cyclic compound binding//nucleoside binding//transferase activity//hydrolase activity//hydrolase activity, acting on acid anhydrides//ribonucleotide binding//small molecule binding//transition metal ion binding//adenyl ribonucleotide binding//heterocyclic compound binding/…	hypothetical protein; K15711 SWI/SNF-related matrix-associated actin-dependent regulator of chromatin subfamily A3 [EC:3.6.4.- 6.3.2.19]	http://www.genome.jp/dbget-bin/www_bget?lgi:LOTGIDRAFT_136939
LOC105349083	sp|P80646|CTRB_GADMO Chymotrypsin B OS=Gadus morhua PE=1 SV=1//1.74935e-49	GO:0043170//GO:0019538//GO:0006508//GO:0008150//GO:0044238//GO:0008152//GO:0071704	macromolecule metabolic process//protein metabolic process//proteolysis//biological_process//primary metabolic process//metabolic process//organic substance metabolic process	--	--	GO:0008233//GO:0070011//GO:0004175//GO:0008236//GO:0016787//GO:0017171//GO:0003824//GO:0004252//GO:0003674	peptidase activity//peptidase activity, acting on L-amino acid peptides//endopeptidase activity//serine-type peptidase activity//hydrolase activity//serine hydrolase activity//catalytic activity//serine-type endopeptidase activity//molecular_function	hypothetical protein	http://www.genome.jp/dbget-bin/www_bget?lgi:LOTGIDRAFT_105275				The results showed that all the preparations from the larval intestinescontained chymotrypsin-like and trypsin-like enzymes.
LOC105349186	sp|Q9ZQ47|GRDP1_ARATH Glycine-rich domain-containing protein 1 OS=Arabidopsis thaliana GN=GRDP1 PE=2 SV=1//1.56758e-51	--	--	--	--	--	--	hypothetical protein	http://www.genome.jp/dbget-bin/www_bget?lgi:LOTGIDRAFT_153725
LOC105349192	sp|P0C691|DPOL_DHBV3 Protein P OS=Duck hepatitis B virus (strain Germany/DHBV-3) GN=P PE=1 SV=1//3.03186e-07	--	--	--	--	--	--	hypothetical protein	http://www.genome.jp/dbget-bin/www_bget?lgi:LOTGIDRAFT_155878
