# Supplementary material for: Transcriptional profiling of long non-coding RNAs in mantle of Crassostrea gigas and their association with shell pigmentation
Source: Sci Rep. 2018 Jan 23;8:1436. doi: 10.1038/s41598-018-19950-6 (PMC5780484; doi:10.1038/s41598-018-19950-6)
Supplement: Supplementary file 8 — Supplementary Table S7 [file 41598_2018_19950_MOESM8_ESM.xlsx]

## Sheet: Table S7 GO mRNA
Table S7 Summary of Gene Ontology survey using differentially expressed transcripts
Groups		GO_accession	Description	Term_type	Corrected_pValue	CAD_item	CAD_list	Gene_names
DE lncRNAs	DElncRNA	GO:0008173	RNA methyltransferase activity	molecular_function	2.8e-06	21	97	LOC105326450,LOC105332860,LOC105346998,LOC105324719,LOC105334539,LOC105349203,LOC105323563,LOC105347004,LOC105320989,LOC105346667,LOC105329933,LOC105344578,LOC105326449,LOC105341534,LOC105344577,LOC105328918,LOC105322868,LOC105326445,LOC105341577,LOC105324723,LOC105346646
		GO:0008175	tRNA methyltransferase activity	molecular_function	2.87e-06	15	54	LOC105326449,LOC105344578,LOC105326450,LOC105324719,LOC105322868,LOC105328918,LOC105344577,LOC105341534,LOC105341577,LOC105326445,LOC105347004,LOC105320989,LOC105323563,LOC105324723,LOC105329933
	WSM_vs_BSM.GO_Enrichment_result	GO:0004869	cysteine-type endopeptidase inhibitor activity	molecular_function	0.049634	6	702	LOC105340651,LOC105340648,LOC105340652,LOC105340650,LOC105333177,LOC105340649
DE mRNAs	349DEmRNAs	GO:0030414	peptidase inhibitor activity	molecular_function	7.51e-11	23	254	LOC105321667,LOC105326914,LOC105346629,LOC105325304,LOC105343857,LOC105333791,LOC105323667,LOC105329676,LOC105336952,LOC105341286,LOC105331979,LOC105348972,LOC105346765,LOC105326913,LOC105323677,LOC105329675,LOC105326915,LOC105326758,LOC105330818,LOC105326757,LOC105342482,LOC105327547,LOC105332517
		GO:0061134	peptidase regulator activity	molecular_function	7.51e-11	23	254	LOC105323667,LOC105336952,LOC105331979,LOC105329676,LOC105341286,LOC105348972,LOC105346765,LOC105326913,LOC105323677,LOC105329675,LOC105321667,LOC105326914,LOC105346629,LOC105325304,LOC105343857,LOC105333791,LOC105330818,LOC105326757,LOC105342482,LOC105327547,LOC105332517,LOC105326915,LOC105326758
		GO:0004857	enzyme inhibitor activity	molecular_function	1.7e-10	25	254	LOC105327547,LOC105337568,LOC105342482,LOC105330818,LOC105326757,LOC105332517,LOC105334645,LOC105326915,LOC105326758,LOC105346765,LOC105336952,LOC105341286,LOC105331979,LOC105329676,LOC105348972,LOC105323667,LOC105329675,LOC105326913,LOC105323677,LOC105346629,LOC105321667,LOC105326914,LOC105333791,LOC105343857,LOC105325304
		GO:0030234	enzyme regulator activity	molecular_function	3.09e-06	28	254	LOC105326758,LOC105326915,LOC105325571,LOC105334645,LOC105332517,LOC105326757,LOC105330818,LOC105337568,LOC105342482,LOC105327547,LOC105325304,LOC105343857,LOC105333791,LOC105326914,LOC105321667,LOC105346629,LOC105324632,LOC105323677,LOC105326913,LOC105329675,LOC105323667,LOC105336952,LOC105348972,LOC105329676,LOC105341286,LOC105331979,LOC105346575,LOC105346765
		GO:0006040	amino sugar metabolic process	biological_process	0.00037963	11	254	LOC105345521,LOC105345525,LOC105348152,LOC105336368,LOC105344470,LOC105336346,LOC105326589,LOC105332019,LOC105322911,LOC105330498,LOC105324796
		GO:0008061	chitin binding	molecular_function	0.0012201	10	254	LOC105332019,LOC105326589,LOC105322911,LOC105341017,LOC105324796,LOC105345525,LOC105345521,LOC105336368,LOC105336346,LOC105344470
		GO:0097367	carbohydrate derivative binding	molecular_function	0.002576	10	254	LOC105344470,LOC105336346,LOC105336368,LOC105345525,LOC105345521,LOC105324796,LOC105322911,LOC105332019,LOC105326589,LOC105341017
		GO:0006030	chitin metabolic process	biological_process	0.0070578	9	254	LOC105324796,LOC105322911,LOC105326589,LOC105332019,LOC105336346,LOC105344470,LOC105336368,LOC105345525,LOC105345521
		GO:1901071	glucosamine-containing compound metabolic process	biological_process	0.0070578	9	254	LOC105344470,LOC105336346,LOC105336368,LOC105345521,LOC105345525,LOC105324796,LOC105322911,LOC105326589,LOC105332019
		GO:0016715	oxidoreductase activity, acting on paired donors, with incorporation or reduction of molecular oxygen, reduced ascorbate as one donor, and incorporation of one atom of oxygen	molecular_function	0.018964	4	254	LOC105321753,LOC105334556,LOC105342404,LOC105348387
		GO:0006022	aminoglycan metabolic process	biological_process	0.027265	9	254	LOC105324796,LOC105322911,LOC105326589,LOC105332019,LOC105344470,LOC105336346,LOC105336368,LOC105345525,LOC105345521
		GO:0004866	endopeptidase inhibitor activity	molecular_function	0.027265	10	254	LOC105336952,LOC105342482,LOC105329676,LOC105327547,LOC105346765,LOC105323667,LOC105330818,LOC105323677,LOC105332517,LOC105329675
		GO:0061135	endopeptidase regulator activity	molecular_function	0.027265	10	254	LOC105332517,LOC105323677,LOC105329675,LOC105323667,LOC105330818,LOC105342482,LOC105336952,LOC105329676,LOC105346765,LOC105327547
	BMvsGM.GO_Enrichment_result	GO:0030414	peptidase inhibitor activity	molecular_function	1.03e-11	12	60	LOC105342482,LOC105346629,LOC105346765,LOC105326914,LOC105348972,LOC105329676,LOC105326915,LOC105326758,LOC105333791,LOC105341286,LOC105321667,LOC105327547
		GO:0061134	peptidase regulator activity	molecular_function	1.03e-11	12	60	LOC105327547,LOC105321667,LOC105341286,LOC105333791,LOC105326915,LOC105326758,LOC105348972,LOC105329676,LOC105326914,LOC105342482,LOC105346629,LOC105346765
		GO:0004857	enzyme inhibitor activity	molecular_function	6.84e-08	12	60	LOC105326914,LOC105348972,LOC105329676,LOC105342482,LOC105346629,LOC105346765,LOC105341286,LOC105321667,LOC105327547,LOC105326758,LOC105326915,LOC105333791
		GO:0030234	enzyme regulator activity	molecular_function	2.91e-05	13	60	LOC105342482,LOC105346765,LOC105346629,LOC105326914,LOC105348972,LOC105329676,LOC105326758,LOC105326915,LOC105324632,LOC105333791,LOC105341286,LOC105327547,LOC105321667
	BMvsWM.GO_Enrichment_result	GO:0008061	chitin binding	molecular_function	0.003659	7	105	LOC105326589,LOC105324796,LOC105332019,LOC105345525,LOC105341017,LOC105336346,LOC105336368
		GO:0030414	peptidase inhibitor activity	molecular_function	0.003659	9	105	LOC105329675,LOC105326757,LOC105326758,LOC105325304,LOC105330818,LOC105348972,LOC105323667,LOC105321667,LOC105346629
		GO:0061134	peptidase regulator activity	molecular_function	0.003659	9	105	LOC105329675,LOC105326757,LOC105325304,LOC105326758,LOC105330818,LOC105348972,LOC105321667,LOC105323667,LOC105346629
		GO:0097367	carbohydrate derivative binding	molecular_function	0.003659	7	105	LOC105341017,LOC105336368,LOC105336346,LOC105345525,LOC105332019,LOC105324796,LOC105326589
		GO:0006040	amino sugar metabolic process	biological_process	0.003659	7	105	LOC105332019,LOC105345525,LOC105330498,LOC105336368,LOC105336346,LOC105326589,LOC105324796
		GO:0004857	enzyme inhibitor activity	molecular_function	0.017489	9	105	LOC105348972,LOC105330818,LOC105346629,LOC105323667,LOC105321667,LOC105329675,LOC105325304,LOC105326758,LOC105326757
		GO:0006030	chitin metabolic process	biological_process	0.017489	6	105	LOC105336346,LOC105336368,LOC105332019,LOC105345525,LOC105324796,LOC105326589
		GO:1901071	glucosamine-containing compound metabolic process	biological_process	0.017489	6	105	LOC105324796,LOC105326589,LOC105336346,LOC105336368,LOC105345525,LOC105332019
		GO:0006022	aminoglycan metabolic process	biological_process	0.048991	6	105	LOC105336368,LOC105336346,LOC105345525,LOC105332019,LOC105324796,LOC105326589
	WMvsNM.GO_Enrichment_result	GO:0006979	response to oxidative stress	biological_process	0.037652	4	61	LOC105331837,LOC105324712,LOC105341159,LOC105324738
		GO:0004601	peroxidase activity	molecular_function	0.037652	4	61	LOC105324738,LOC105331837,LOC105324712,LOC105341159
		GO:0016684	oxidoreductase activity, acting on peroxide as acceptor	molecular_function	0.037652	4	61	LOC105341159,LOC105324712,LOC105331837,LOC105324738
