# Supplementary material for: Transcriptional profiling of long non-coding RNAs in mantle of Crassostrea gigas and their association with shell pigmentation
Source: Sci Rep. 2018 Jan 23;8:1436. doi: 10.1038/s41598-018-19950-6 (PMC5780484; doi:10.1038/s41598-018-19950-6)
Supplement: Supplementary file 9 — Supplementary Table S8 [file 41598_2018_19950_MOESM9_ESM.xlsx]

## Sheet: Table S8 KEGG
Table S8 Summary of Kyoto Encyclopedia of Genes and Genomes survey using differentially expressed transcripts
Groups		#Term	ID	Input number	Background number	P-Value	Input
DE lncRNAs	DE lncRNA	ECM-receptor interaction	lgi04512	13	31	2.13e-05	LOC105346866|LOC105333558|LOC105327409|LOC105334284|LOC105334283|LOC105321281|LOC105325798|LOC105325745|LOC105318519|LOC105331442|LOC105328932|LOC105330531|LOC105347605
		Homologous recombination	lgi03440	8	25	0.00340093	LOC105347002|LOC105339269|LOC105330540|LOC105321291|LOC105329935|LOC105348988|LOC105345074|LOC105325789
		Other types of O-glycan biosynthesis	lgi00514	6	16	0.00589591	LOC105346457|LOC105346447|LOC105326144|LOC105326145|LOC105322951|LOC105327429
		Ubiquitin mediated proteolysis	lgi04120	20	122	0.00774403	LOC105330063|LOC105324709|LOC105335216|LOC105348576|LOC105331401|LOC105317408|LOC105347252|LOC105334815|LOC105334814|LOC105343214|LOC105330031|LOC105318274|LOC105347249|LOC105331404|LOC105337523|LOC105340781|LOC105345075|LOC105321986|LOC105332069|LOC105320825
		Notch signaling pathway	lgi04330	9	42	0.0170706	LOC105340633|LOC105335678|LOC105326864|LOC105335677|LOC105323563|LOC105338334|LOC105335679|LOC105325723|LOC105348037
		Jak-STAT signaling pathway	lgi04630	5	20	0.0427893	LOC105335677|LOC105335678|LOC105330764|LOC105335826|LOC105335679
	BSM_vs_GSM.DEG_KEGG_pathway_enr	Other types of O-glycan biosynthesis	lgi00514	4	16	0.00285845	LOC105346457|LOC105326144|LOC105346447|LOC105326145
		ECM-receptor interaction	lgi04512	5	31	0.0045446	LOC105327409|LOC105346866|LOC105325745|LOC105321281|LOC105318519
		Jak-STAT signaling pathway	lgi04630	4	20	0.00569498	LOC105335677|LOC105335678|LOC105335679|LOC105330764
		Notch signaling pathway	lgi04330	5	42	0.014092	LOC105323563|LOC105335678|LOC105335677|LOC105325723|LOC105335679
		Histidine metabolism	lgi00340	3	23	0.0443417	LOC105317726|LOC105317731|LOC105323575
	BSM_vs_NSM.DEG_KEGG_pathway_enr	Jak-STAT signaling pathway	lgi04630	4	20	0.00852313	LOC105335677|LOC105335678|LOC105335679|LOC105335826
		Pantothenate and CoA biosynthesis	lgi00770	3	14	0.0192853	LOC105326858|LOC105332652|LOC105319177
		FoxO signaling pathway	lgi04068	7	74	0.0212284	LOC105346255|LOC105335678|LOC105335679|LOC105346253|LOC105335677|LOC105348986|LOC105342014
		Notch signaling pathway	lgi04330	5	42	0.0221105	LOC105335678|LOC105335677|LOC105335679|LOC105348037|LOC105326864
		Arginine and proline metabolism	lgi00330	6	64	0.0330627	LOC105317726|LOC105348998|LOC105339316|LOC105323699|LOC105324037|LOC105317731
		beta-Alanine metabolism	lgi00410	3	21	0.0481471	LOC105332652|LOC105319177|LOC105339316
	GSM_vs_NSM.DEG_KEGG_pathway_enr	Other types of O-glycan biosynthesis	lgi00514	3	16	0.00775231	LOC105322951|LOC105326144|LOC105326145
		Arachidonic acid metabolism	lgi00590	4	46	0.0234833	LOC105317780|LOC105317773|LOC105340783|LOC105344317
		ECM-receptor interaction	lgi04512	3	31	0.0377355	LOC105331442|LOC105334284|LOC105334283
	WSM_vs_BSM.DEG_KEGG_pathway_enr	ECM-receptor interaction	lgi04512	8	31	5.68921e-05	LOC105346866|LOC105333558|LOC105327409|LOC105321281|LOC105325798|LOC105325745|LOC105318519|LOC105328932
		Jak-STAT signaling pathway	lgi04630	4	20	0.00972715	LOC105335677|LOC105335678|LOC105335679|LOC105335826
		Homologous recombination	lgi03440	4	25	0.018914	LOC105345074|LOC105325789|LOC105321291|LOC105348988
		Notch signaling pathway	lgi04330	5	42	0.0255859	LOC105335677|LOC105340633|LOC105335678|LOC105326864|LOC105335679
		Other types of O-glycan biosynthesis	lgi00514	3	16	0.0288465	LOC105346457|LOC105346447|LOC105327429
		Arachidonic acid metabolism	lgi00590	5	46	0.0349508	LOC105345880|LOC105344317|LOC105331625|LOC105317780|LOC105317773
		Endocytosis	lgi04144	10	136	0.0364541	LOC105325539|LOC105342211|LOC105325544|LOC105325532|LOC105325533|LOC105325531|LOC105325536|LOC105325537|LOC105326718|LOC105333371
	WSM_vs_GSM.DEG_KEGG_pathway_enr	Other types of O-glycan biosynthesis	lgi00514	3	16	0.0162166	LOC105322951|LOC105326144|LOC105326145
		Pentose phosphate pathway	lgi00030	3	22	0.0339486	LOC105330927|LOC105330682|LOC105346996
		Histidine metabolism	lgi00340	3	23	0.037586	LOC105317726|LOC105317731|LOC105323575
		Notch signaling pathway	lgi04330	4	42	0.0424896	LOC105323563|LOC105338334|LOC105340633|LOC105325723
	WSM_vs_NSM.DEG_KEGG_pathway_enr	ECM-receptor interaction	lgi04512	6	31	0.00174528	LOC105334284|LOC105334283|LOC105325745|LOC105331442|LOC105328932|LOC105330531
		Ubiquitin mediated proteolysis	lgi04120	12	122	0.0027877	LOC105347249|LOC105324709|LOC105331401|LOC105343214|LOC105340781|LOC105317408|LOC105330031|LOC105318274|LOC105331404|LOC105347252|LOC105321986|LOC105330063
		Ether lipid metabolism	lgi00565	4	31	0.0344033	LOC105327580|LOC105318526|LOC105344317|LOC105340783
DE mRNAs	DE mRNA	Tyrosine metabolism	lgi00350	3	25	0.00583375	LOC105348387|LOC105334556|LOC105342404
		ECM-receptor interaction	lgi04512	3	31	0.0100647	LOC105343026|LOC105321872|LOC105342192
		Inositol phosphate metabolism	lgi00562	3	43	0.0227907	LOC105346594|LOC105346575|LOC105338263
		Ubiquitin mediated proteolysis	lgi04120	5	122	0.0264288	LOC105318274|LOC105340852|LOC105328968|LOC105334815|LOC105321986
		Jak-STAT signaling pathway	lgi04630	2	20	0.0339298	LOC105346594|LOC105346575
	BMvsGM.DEG_KEGG_pathway_enrichm	Ubiquitin mediated proteolysis	lgi04120	2	122	0.00556968	LOC105318274|LOC105340852
		Tryptophan metabolism	lgi00380	1	52	0.0498799	LOC105326901
	BMvsNM.DEG_KEGG_pathway_enrichm	Glutathione metabolism	lgi00480	2	57	0.00849319	LOC105346832|LOC105330954
		Taurine and hypotaurine metabolism	lgi00430	1	15	0.0377432	LOC105346832
	BMvsWM.DEG_KEGG_pathway_enrichm	Tryptophan metabolism	lgi00380	2	52	0.0380141	LOC105337314|LOC105326901
	GMvsNM.DEG_KEGG_pathway_enrichm	ECM-receptor interaction	lgi04512	2	31	0.00172642	LOC105343026|LOC105321872
		Taurine and hypotaurine metabolism	lgi00430	1	15	0.0303174	LOC105346832
	GMvsWM.DEG_KEGG_pathway_enrichm	Tyrosine metabolism	lgi00350	3	25	0.00119733	LOC105348387|LOC105334556|LOC105342404
		Inositol phosphate metabolism	lgi00562	3	43	0.00503942	LOC105346594|LOC105338263|LOC105346575
		Jak-STAT signaling pathway	lgi04630	2	20	0.0119669	LOC105346594|LOC105346575
		Phosphatidylinositol signaling system	lgi04070	3	68	0.0166147	LOC105346594|LOC105338263|LOC105346575
		mTOR signaling pathway	lgi04150	2	36	0.0337137	LOC105346594|LOC105346575
	WMvsNM.DEG_KEGG_pathway_enrichm	ECM-receptor interaction	lgi04512	2	31	0.00118566	LOC105343026|LOC105321872
