# Supplementary material for: Transcriptional profiling of long non-coding RNAs in mantle of Crassostrea gigas and their association with shell pigmentation
Source: Sci Rep. 2018 Jan 23;8:1436. doi: 10.1038/s41598-018-19950-6 (PMC5780484; doi:10.1038/s41598-018-19950-6)
Supplement: Supplementary file 10 — Supplementary Table S9 [file 41598_2018_19950_MOESM10_ESM.xlsx]

## Sheet: Table S9 cis pairs
Table S9 List of differentially expressed lncRNAs and their cis-acting mRNAs
transcript_id	gene_id	cis_mRNA_id
TCONS_00265438	XLOC_145582	LOC105329224
TCONS_00951105	XLOC_519837	LOC105324712
TCONS_01128342	XLOC_617889	LOC105340774
TCONS_00530908	XLOC_289189	LOC105348023
TCONS_00971913	XLOC_531248	LOC105342016
TCONS_01107730	XLOC_606572	LOC105322753
TCONS_00206489	XLOC_113255	LOC105322771
TCONS_00558052	XLOC_304754	LOC105322985,LOC105322986,LOC105322982,LOC105322983,LOC105322984
TCONS_00213367	XLOC_116917	LOC105317413,LOC105317412,LOC105317414
TCONS_00418579	XLOC_228088	LOC105330030
TCONS_00101512	XLOC_055366	LOC105317440
TCONS_00863797	XLOC_471717	LOC105328914,LOC105328916
TCONS_00466894	XLOC_254657	LOC105341306
TCONS_00478411	XLOC_260736	LOC105337422
TCONS_00094158	XLOC_051300	LOC105325734
TCONS_00984760	XLOC_538591	LOC105326059
TCONS_00318208	XLOC_173516	LOC105318274
TCONS_00709941	XLOC_387836	LOC105334815
TCONS_00847956	XLOC_463206	LOC105341947,LOC105341948,LOC105341946
TCONS_00785375	XLOC_428875	LOC105337521
TCONS_00853422	XLOC_466140	LOC105324796
TCONS_00178214	XLOC_097921	LOC105332808
TCONS_00408670	XLOC_223077	LOC105335625,LOC105335624,LOC105335630
TCONS_00771497	XLOC_421123	LOC105337718
TCONS_00539184	XLOC_294438	LOC105332526
TCONS_00653108	XLOC_356998	LOC105347136
TCONS_01058062	XLOC_579415	LOC105326445
TCONS_00637266	XLOC_349026	LOC105338229
TCONS_01062094	XLOC_581331	LOC105321986
TCONS_00546942	XLOC_299089	LOC105323075
